# Supplementary material for: Genome‐wide transcriptomic and proteomic analyses of bollworm‐infested developing cotton bolls revealed the genes and pathways involved in the insect pest defence mechanism
Source: Plant Biotechnol J. 2016 Jan 22;14(6):1438–55. doi: 10.1111/pbi.12508 (PMC5066800; doi:10.1111/pbi.12508)
Supplement: Supplementary file 2 — Table S1 Differentially expressed transcripts during boll development stages (0, 2, 5 and 10 dpa) under biotic stress as compared to their respective control samples. [file PBI-14-1438-s016.xls]

## Sheet: 0 dpa
Supporting Table S1. List of differentially expressed transcripts during boll development stages (0, 2, 5 and 10 dpa) under biotic stress as compared to their respective control samples.
Probe Set IDs for 0 dpa	Fold change	Regulation	UniGene ID	Acce.No	NetAffx annotation	GO(Avadis)
Ghi.6465.2.S1_at	444.159	up	Ghi.6465	CD485906	Transcribed locus, weakly similar to NP_193436.2 ATEXLB1 (ARABIDOPSIS THALIANA EXPANSIN-LIKE B1) [Arabidopsis thaliana]
Ghi.7950.1.S1_at	400.137	up	Ghi.16267	AY366083.1	POD9 precursor (pod9)	0006979 // response to oxidative stress // inferred from electronic annotation /// 0055114 // oxidation reduction // inferred from electronic annotation		0004601 // peroxidase activity // inferred from electronic annotation /// 0005506 // iron ion binding // inferred from electronic annotation /// 0005509 // calcium ion binding // inferred from electronic annotation /// 0009053 // electron donor activity // inferred from electronic annotation /// 0009055 // electron carrier activity // inferred from electronic annotation /// 0016491 // oxidoreduct…
Ghi.23.4.A1_at	262.57	up	Ghi.17827	DT466530	Transcribed locus, weakly similar to NP_191710.1 ACS1 (ACC SYNTHASE 1); 1-aminocyclopropane-1-carboxylate synthase [Arabidopsis thaliana]
GhiAffx.46297.1.S1_s_at	139.494	up	Ghi.6465	AI054544	Transcribed locus, weakly similar to NP_193436.2 ATEXLB1 (ARABIDOPSIS THALIANA EXPANSIN-LIKE B1) [Arabidopsis thaliana]
Ghi.3743.1.A1_at	124.032	up	Ghi.3743	DT462103	Transcribed locus
Ghi.6693.1.A1_at	119.655	up	Ghi.6693	CA993655	Transcribed locus
Ghi.1033.1.A1_at	97.8525	up	Ghi.1033	DN827426	Transcribed locus, weakly similar to NP_200227.1 ATOMT1 (O-METHYLTRANSFERASE 1) [Arabidopsis thaliana]
Ghi.6538.1.S1_at	85.599	up	Ghi.6538	CD485949	Transcribed locus, weakly similar to XP_001754918.1 predicted protein [Physcomitrella patens subsp. patens]
GhiAffx.10448.1.S1_s_at	84.1175	up	Ghi.12533	DW508449.1	Transcribed locus, weakly similar to NP_172255.1 cupin family protein [Arabidopsis thaliana]
Ghi.9249.4.A1_at	83.6849	up	Ghi.9249	DT461850	Transcribed locus, moderately similar to NP_179898.1 GH3.3; indole-3-acetic acid amido synthetase [Arabidopsis thaliana]
Gra.1559.1.A1_at	79.605	up	Gra.2231	CO123242	Transcribed locus, moderately similar to NP_850663.1 ASN1 (DARK INDUCIBLE 6) [Arabidopsis thaliana]
GhiAffx.8053.1.A1_at	77.5895	up		DW518810.1
Ghi.10646.1.S1_s_at	75.6909	up	Ghi.16255	DN780414	Osmotin-like pathogenesis-related protein
GbaAffx.196.1.A1_s_at	58.1652	up		AY572462.1		0006350 // transcription // inferred from electronic annotation /// 0006355 // regulation of transcription, DNA-dependent // inferred from electronic annotation	0005634 // nucleus // inferred from electronic annotation	0003677 // DNA binding // inferred from electronic annotation /// 0003700 // transcription factor activity // inferred from electronic annotation
Gra.2231.1.S1_s_at	57.5044	up	Gra.2231	CO089843	Transcribed locus, moderately similar to NP_850663.1 ASN1 (DARK INDUCIBLE 6) [Arabidopsis thaliana]
Ghi.7874.1.S1_s_at	56.6822	up	Ghi.16277 /// Ghi.7874	AY962572.1	Cultivar Xinhai14 putative ethylene responsive element binding protein 3 /// Ethylene-responsive element binding protein ERF6	0006350 // transcription // inferred from electronic annotation /// 0006355 // regulation of transcription, DNA-dependent // inferred from electronic annotation	0005634 // nucleus // inferred from electronic annotation	0003677 // DNA binding // inferred from electronic annotation /// 0003700 // transcription factor activity // inferred from electronic annotation
Ghi.9194.1.S1_a_at	56.1076	up	Ghi.17791	DN826143	Transcribed locus, weakly similar to NP_172940.1 unknown protein [Arabidopsis thaliana]
Ghi.9194.3.S1_x_at	55.414	up	Ghi.9194	CD485682	Transcribed locus, weakly similar to NP_172940.1 unknown protein [Arabidopsis thaliana]
Ghi.10753.1.S1_at	52.8369	up	Ghi.10753	DN760125	Transcribed locus, moderately similar to NP_567775.1 unknown protein [Arabidopsis thaliana]
GhiAffx.39318.1.S1_at	51.0658	up	Ghi.16218	DW238094.1	Transcribed locus
Ghi.3212.1.A1_at	49.846	up	Ghi.3212	DT467489	Transcribed locus, weakly similar to NP_198774.1 peroxidase, putative [Arabidopsis thaliana]
Ghi.3801.1.A1_at	49.5467	up	Ghi.3801	DT461612	Transcribed locus, weakly similar to NP_197630.1 ANAC090 (Arabidopsis NAC domain containing protein 90); transcription factor [Arabidopsis thaliana]
GhiAffx.7727.1.A1_at	49.4544	up		DW515075.1
GhiAffx.21205.1.S1_at	49.2623	up	Ghi.11543	DW496343.1	Transcribed locus
GhiAffx.44794.1.S1_at	48.8047	up	Ghi.14419	DT463702	Transcribed locus, weakly similar to NP_974391.1 scarecrow transcription factor family protein [Arabidopsis thaliana]
GhiAffx.60504.1.A1_s_at	43.6355	up		DW504671.1
Ghi.2559.1.S1_s_at	40.7564	up	Ghi.2559	DT554033	Transcribed locus, moderately similar to NP_191010.1 ATEP3 (Arabidopsis thaliana chitinase class IV); chitinase
GhiAffx.28787.1.S1_at	39.0469	up		DT468526
Ghi.812.1.S1_at	38.7722	up	Ghi.812	DT462925	Transcribed locus, weakly similar to NP_200876.1 unknown protein [Arabidopsis thaliana]
Ghi.6088.2.A1_s_at	38.5163	up	Ghi.6088	DV849489	Transcribed locus, strongly similar to NP_190150.1 ATMPK3 (MITOGEN-ACTIVATED PROTEIN KINASE 3); MAP kinase/ kinase/ protein kinase [Arabidopsis thaliana]
GhiAffx.43038.1.S1_at	36.3638	up	Ghi.15803	DW497938.1	Transcribed locus, weakly similar to NP_173394.1 JMT (JASMONIC ACID CARBOXYL METHYLTRANSFERASE); jasmonate O-methyltransferase [Arabidopsis thaliana]
GhiAffx.24975.1.A1_at	35.1623	up		DW513882.1
GraAffx.28264.1.A1_s_at	34.8612	up		CO091105
Ghi.7891.1.S1_s_at	34.5894	up	Ghi.7891	DT462224	Transcribed locus, weakly similar to NP_171821.1 extracellular dermal glycoprotein, putative / EDGP, putative [Arabidopsis thaliana]
GhiAffx.6766.1.S1_at	34.3841	up	Ghi.13646	DW504268.1	Transcribed locus, weakly similar to NP_001044456.1 Os01g0783700 [Oryza sativa (japonica cultivar-group)]
Ghi.7933.1.S1_at	33.9506	up	Ghi.7933	AF410458.1	Polygalacturonase	0005975 // carbohydrate metabolic process // inferred from electronic annotation /// 0007047 // cell wall organization and biogenesis // inferred from electronic annotation /// 0008152 // metabolic process // inferred from electronic annotation		0004650 // polygalacturonase activity // inferred from electronic annotation /// 0016787 // hydrolase activity // inferred from electronic annotation /// 0016798 // hydrolase activity, acting on glycosyl bonds // inferred from electronic annotation
Ghi.3135.1.S1_at	33.8995	up	Ghi.3135	DT469074	Transcribed locus, moderately similar to NP_174523.2 proton-dependent oligopeptide transport (POT) family protein [Arabidopsis thaliana]
Ghi.6429.1.S1_at	33.7889	up	Ghi.6429	CF932111	Transcribed locus
Ghi.2939.2.A1_s_at	33.5379	up	Ghi.2939	DT466107	Transcribed locus, moderately similar to NP_564395.1 AOX1D (ALTERNATIVE OXIDASE 1D); alternative oxidase [Arabidopsis thaliana]
Ghi.9175.1.S1_at	33.2236	up	Ghi.9175	DR462212	Transcribed locus, moderately similar to XP_001756879.1 predicted protein [Physcomitrella patens subsp. patens]
GhiAffx.23654.1.S1_at	33.0398	up	Ghi.13120	DW507122.1	Transcribed locus, weakly similar to NP_194974.1 unknown protein [Arabidopsis thaliana]
Ghi.563.2.A1_at	31.9896	up	Ghi.563	DT463965	Transcribed locus, weakly similar to XP_001755863.1 predicted protein [Physcomitrella patens subsp. patens]
Ghi.1069.1.S1_x_at	31.542	up	Ghi.1069	DN759630	Transcribed locus, weakly similar to NP_197523.1 ATBCB (ARABIDOPSIS BLUE-COPPER-BINDING PROTEIN); copper ion binding [Arabidopsis thaliana]
Ghi.6521.1.S1_at	30.7448	up	Ghi.6521	CD486070	Class I endochitinase	0000272 // polysaccharide catabolic process // inferred from electronic annotation /// 0005975 // carbohydrate metabolic process // inferred from electronic annotation /// 0006032 // chitin catabolic process // inferred from electronic annotation /// 0008152 // metabolic process // inferred from electronic annotation /// 0016998 // cell wall catabolic process // inferred from electronic annotation		0004568 // chitinase activity // inferred from electronic annotation /// 0008061 // chitin binding // inferred from electronic annotation /// 0016787 // hydrolase activity // inferred from electronic annotation /// 0016798 // hydrolase activity, acting on glycosyl bonds // inferred from electronic annotation
GhiAffx.30199.1.S1_at	30.6431	up	Ghi.15715	DW506814.1	Transcribed locus, weakly similar to XP_001773725.1 transcription factor WRKY22 [Physcomitrella patens subsp. patens]
Ghi.5022.4.A1_s_at	30.4393	up	Ghi.17602	DT049392	Transcribed locus, weakly similar to NP_177492.1 ATMKK9 (Arabidopsis thaliana MAP kinase kinase 9); kinase
Ghi.3370.1.A1_at	30.259	up	Ghi.3370	DT463939	Transcribed locus, moderately similar to NP_564426.1 disease resistance protein-related / LRR protein-related [Arabidopsis thaliana]
Ghi.7911.1.S1_x_at	30.1524	up	Ghi.16661	AY476737.1	XET mRNA, partial sequence
Ghi.3139.1.A1_at	30.1215	up	Ghi.3139	DT469066	Transcribed locus, weakly similar to NP_568995.2 WRKY51 (WRKY DNA-binding protein 51); transcription factor [Arabidopsis thaliana]
Ghi.5451.1.S1_at	29.7132	up	Ghi.16253	DQ122174.1	1-aminocyclopropane-1-carboxylate synthase (ACCS-1)	0009058 // biosynthetic process // inferred from electronic annotation		0003824 // catalytic activity // inferred from electronic annotation /// 0016769 // transferase activity, transferring nitrogenous groups // inferred from electronic annotation /// 0016847 // 1-aminocyclopropane-1-carboxylate synthase activity // inferred from electronic annotation /// 0030170 // pyridoxal phosphate binding // inferred from electronic annotation
Ghi.9243.2.A1_s_at	29.1255	up	Ghi.9243	DR452409	Transcribed locus, moderately similar to NP_193524.2 zinc-binding family protein [Arabidopsis thaliana]
GhiAffx.52646.1.S1_at	29.0365	up	Ghi.11801	DW500254.1	Transcribed locus
GhiAffx.8694.1.S1_a_at	28.8598	up		DW499451.1
GhiAffx.25508.1.S1_at	28.7269	up	Ghi.12856	DW496030.1	Transcribed locus, moderately similar to XP_001779530.1 predicted protein [Physcomitrella patens subsp. patens]
GhiAffx.2668.1.A1_at	28.4218	up		DT463855
GraAffx.9655.1.S1_s_at	28.4022	up		CO084627
Ghi.10747.1.S1_at	28.1045	up	Ghi.10747	DV850132	Transcribed locus, strongly similar to XP_001751961.1 predicted protein [Physcomitrella patens subsp. patens]
Ghi.8161.1.S1_s_at	27.8291	up	Ghi.8161	AY781118.2	Ethylene-responsive element binding protein ERF5	0006350 // transcription // inferred from electronic annotation /// 0006355 // regulation of transcription, DNA-dependent // inferred from electronic annotation	0005634 // nucleus // inferred from electronic annotation	0003677 // DNA binding // inferred from electronic annotation /// 0003700 // transcription factor activity // inferred from electronic annotation
GhiAffx.44364.1.A1_at	27.4136	up		DW518224.1
Ghi.10485.1.S1_s_at	27.3699	up	Ghi.10485	DV849736	Transcribed locus, weakly similar to NP_174094.1 STZ (SALT TOLERANCE ZINC FINGER); nucleic acid binding / transcription factor/ zinc ion binding [Arabidopsis thaliana]
Ghi.9201.1.A1_at	27.2863	up	Ghi.9201	CA992774	Transcribed locus
GhiAffx.18577.1.A1_at	27.0627	up	Ghi.15687	DT048511	Transcribed locus, weakly similar to NP_001052173.1 Os04g0179100 [Oryza sativa (japonica cultivar-group)]
GhiAffx.4691.1.A1_at	26.985	up	Ghi.15255	DW517948.1	Transcribed locus, weakly similar to NP_177965.1 ATGA2OX1 (GIBBERELLIN 2-OXIDASE 1); gibberellin 2-beta-dioxygenase [Arabidopsis thaliana]
GhiAffx.44441.1.A1_s_at	26.8411	up		DW518563.1
Ghi.7921.1.S1_x_at	26.6607	up	Ghi.16270	DQ303122.1	1-aminocyclopropane-1-carboxylate oxidase (ACO1)			0005506 // iron ion binding // inferred from electronic annotation /// 0016491 // oxidoreductase activity // inferred from electronic annotation
Ghi.9268.1.S1_x_at	25.5272	up	Ghi.17268	DT463525	Transcribed locus, weakly similar to NP_175691.1 2-oxoglutarate-dependent dioxygenase, putative [Arabidopsis thaliana]
GhiAffx.6330.1.S1_x_at	25.492	up	Ghi.1355	DW498904.1	Transcribed locus, weakly similar to NP_175809.1 dormancy/auxin associated protein-related [Arabidopsis thaliana]
Ghi.1005.1.A1_at	25.4863	up	Ghi.1005	DR452316	Transcribed locus
Ghi.5521.1.A1_s_at	25.4254	up	Ghi.5521	DT047436	Transcribed locus
Ghi.2847.1.S1_s_at	25.306	up	Ghi.2847	DT465458	Transcribed locus, weakly similar to NP_191010.1 ATEP3 (Arabidopsis thaliana chitinase class IV); chitinase
Ghi.6664.1.S1_at	25.2887	up	Ghi.6664	CA993761	Transcribed locus
Ghi.912.3.A1_at	25.2232	up	Ghi.912	DT468062	Transcribed locus, moderately similar to NP_195687.2 trehalose-6-phosphate phosphatase, putative [Arabidopsis thaliana]
GhiAffx.25253.1.S1_at	24.4886	up	Ghi.16005	DW519559.1	Transcribed locus, weakly similar to NP_194142.1 unknown protein [Arabidopsis thaliana]
Ghi.3381.1.S1_x_at	24.3284	up	Ghi.16487	DT466623	Transcribed locus, moderately similar to NP_187594.1 protein kinase, putative [Arabidopsis thaliana]
GhiAffx.40107.1.S1_s_at	24.0459	up	Ghi.10503	DW496119.1	Transcribed locus, weakly similar to NP_188501.1 U-box domain-containing protein [Arabidopsis thaliana]
GhiAffx.61299.1.S1_at	24.0346	up	Ghi.18695	DW508705.1	Transcribed locus, weakly similar to NP_173228.1 trypsin and protease inhibitor family protein / Kunitz family protein [Arabidopsis thaliana]
GhiAffx.15571.1.S1_a_at	23.9127	up		DW505599.1
Ghi.9131.3.A1_at	23.8202	up	Ghi.9131	DT467959	Transcribed locus
Ghi.1660.1.S1_s_at	23.5733	up	Ghi.1660	DN760124	Transcribed locus
Ghi.5128.1.A1_at	23.5329	up	Ghi.5128	DT048961	Transcribed locus
Ghi.9153.1.S1_x_at	23.3788	up	Ghi.9153	DT464094	Transcribed locus, weakly similar to NP_200086.1 heavy-metal-associated domain-containing protein [Arabidopsis thaliana]
GhiAffx.36503.1.S1_at	23.3366	up	Ghi.10579	DW238688.1	Transcribed locus, strongly similar to NP_182240.1 ATGOLS1 (ARABIDOPSIS THALIANA GALACTINOL SYNTHASE 1); transferase, transferring hexosyl groups [Arabidopsis thaliana]
Ghi.8400.1.S1_s_at	23.1475	up	Ghi.9142	DN827419	Transcribed locus, moderately similar to NP_565369.1 secretory protein, putative [Arabidopsis thaliana]
Ghi.4.1.A1_at	23.0463	up	Ghi.4	CK987701	Transcribed locus, weakly similar to NP_001052173.1 Os04g0179100 [Oryza sativa (japonica cultivar-group)]
Ghi.9152.2.A1_at	22.5404	up	Ghi.17824	DT463871	Transcribed locus, weakly similar to NP_180217.1 transducin family protein / WD-40 repeat family protein [Arabidopsis thaliana]
Ghi.6088.1.S1_s_at	22.3598	up	Ghi.6088	DT466983	Transcribed locus, strongly similar to NP_190150.1 ATMPK3 (MITOGEN-ACTIVATED PROTEIN KINASE 3); MAP kinase/ kinase/ protein kinase [Arabidopsis thaliana]
Ghi.3427.1.A1_s_at	21.9684	up		DT465993				0005507 // copper ion binding // inferred from electronic annotation /// 0008471 // laccase activity // inferred from electronic annotation /// 0016491 // oxidoreductase activity // inferred from electronic annotation /// 0046872 // metal ion binding // inferred from electronic annotation
GhiAffx.52180.1.S1_s_at	21.9075	up	Ghi.16183	DW237149.1	Transcribed locus, weakly similar to NP_565052.1 phosphoric monoester hydrolase [Arabidopsis thaliana]
GhiAffx.21685.1.S1_at	21.8379	up	Ghi.16437	CO493081	Transcribed locus, moderately similar to NP_568142.1 unknown protein [Arabidopsis thaliana]
Ghi.8424.1.A1_at	21.4367	up	Ghi.8424	CO490790	Transcribed locus
Ghi.3480.1.S1_at	21.3004	up	Ghi.3480	DN760204	Transcribed locus
Ghi.6739.1.A1_at	21.2371	up	Ghi.6739	CA993410	Transcribed locus
GhiAffx.59002.1.S1_at	21.1867	up	Ghi.14714	DW497255.1	Transcribed locus
Ghi.5515.1.A1_s_at	21.0981	up	Ghi.5515	DT463826	Transcribed locus, moderately similar to NP_181559.1 ATFER4 (FERRITIN 4); ferric iron binding [Arabidopsis thaliana]
Ghi.6901.1.A1_s_at	20.9223	up	Ghi.6901	CA992707	Transcribed locus, weakly similar to NP_190562.1 zinc finger (C2H2 type) family protein [Arabidopsis thaliana]
Ghi.10462.1.S1_at	20.7689	up	Ghi.10462	DN758022	Transcribed locus, moderately similar to NP_565116.1 GASA1 (GAST1 PROTEIN HOMOLOG 1) [Arabidopsis thaliana]
GhiAffx.25472.1.A1_s_at	20.6331	up		DW516477.1
Ghi.8355.1.A1_at	20.6289	up	Ghi.8355	CA992719	Transcribed locus, weakly similar to NP_172220.1 17.8 kDa class I heat shock protein (HSP17.8-CI) [Arabidopsis thaliana]
Ghi.7954.1.S1_s_at	20.4045	up	Ghi.6088	DT468555	Transcribed locus, strongly similar to NP_190150.1 ATMPK3 (MITOGEN-ACTIVATED PROTEIN KINASE 3); MAP kinase/ kinase/ protein kinase [Arabidopsis thaliana]
Ghi.3284.1.S1_s_at	19.929	up	Ghi.3284	DT466688	Transcribed locus, weakly similar to NP_196762.1 unknown protein [Arabidopsis thaliana]
GhiAffx.5935.2.S1_s_at	19.9102	up	Ghi.9213	DW235907.1	Transcribed locus, weakly similar to NP_181529.1 unknown protein [Arabidopsis thaliana]
GhiAffx.1859.1.S1_at	19.8683	up		DT468306
Ghi.1092.1.A1_x_at	19.4767	up	Ghi.18632	DT462950	Transcribed locus, moderately similar to NP_196762.1 unknown protein [Arabidopsis thaliana]
Ghi.7942.2.S1_a_at	19.4752	up	Ghi.7942	DT467978	Transcribed locus, moderately similar to NP_850015.1 RD2 (RESPONSIVE TO DESSICATION 2) [Arabidopsis thaliana]
GraAffx.27366.1.S1_at	19.4376	up		CO089616
GhiAffx.23097.1.A1_at	19.4287	up		DW504113.1
GhiAffx.19697.1.A1_s_at	19.3384	up	Ghi.10366	DW227913.1	Transcribed locus, weakly similar to NP_196106.1 unknown protein [Arabidopsis thaliana]
GhiAffx.3185.1.S1_at	19.218	up	Ghi.17263	DW514553.1	Transcribed locus, weakly similar to NP_178006.1 curculin-like (mannose-binding) lectin family protein [Arabidopsis thaliana]
Ghi.9280.3.A1_at	19.0796	up	Ghi.9280	DT462248	Transcribed locus, weakly similar to NP_001053341.1 Os04g0522500 [Oryza sativa (japonica cultivar-group)]
Gra.2141.1.S1_s_at	18.8987	up		CO123471				0005506 // iron ion binding // inferred from electronic annotation /// 0016491 // oxidoreductase activity // inferred from electronic annotation
Ghi.3250.1.S1_at	18.6509	up		DT468015
GhiAffx.5097.1.S1_at	18.5524	up	Ghi.16037	DW489433.1	Transcribed locus, weakly similar to NP_196225.1 tropinone reductase, putative / tropine dehydrogenase, putative [Arabidopsis thaliana]
Ghi.7941.1.A1_at	18.4591	up	Ghi.7941	AI055173	Transcribed locus
Ghi.3451.2.A1_at	18.2511	up	Ghi.3451	DT465672	Transcribed locus, weakly similar to NP_179460.1 ATTPS11 (Arabidopsis thaliana trehalose phosphatase/synthase 11); transferase, transferring glycosyl groups
Ghi.9261.2.A1_s_at	18.235	up	Ghi.9261	DR452534	Transcribed locus, weakly similar to NP_001078438.1 VEP1 (VEIN PATTERNING 1) [Arabidopsis thaliana]
Ghi.4920.1.A1_at	17.4419	up	Ghi.4920	DN758194	Transcribed locus
GhiAffx.60824.1.S1_x_at	17.165	up	Ghi.11128	DW506275.1	Transcribed locus, moderately similar to XP_001771261.1 predicted protein [Physcomitrella patens subsp. patens]
Ghi.8110.1.S1_at	17.0184	up	Ghi.8110	AY311597.1	Class III peroxidase (pod7)	0006979 // response to oxidative stress // inferred from electronic annotation /// 0055114 // oxidation reduction // inferred from electronic annotation		0004601 // peroxidase activity // inferred from electronic annotation /// 0005506 // iron ion binding // inferred from electronic annotation /// 0005509 // calcium ion binding // inferred from electronic annotation /// 0009053 // electron donor activity // inferred from electronic annotation /// 0009055 // electron carrier activity // inferred from electronic annotation /// 0016491 // oxidoreduct…
GhiAffx.44107.1.S1_at	16.8612	up	Ghi.12496	DW498292.1	Transcribed locus, weakly similar to NP_567195.1 basic helix-loop-helix (bHLH) family protein [Arabidopsis thaliana]
Ghi.10425.3.S1_s_at	16.4843	up	Ghi.10425	DN827840	Transcribed locus, weakly similar to NP_196250.1 NHL3 (NDR1/HIN1-like 3) [Arabidopsis thaliana]
GhiAffx.11150.1.S1_at	16.4754	up	Ghi.20227	DW498534.1	Transcribed locus, moderately similar to NP_189474.2 GATL10 (Galacturonosyltransferase-like 10); polygalacturonate 4-alpha-galacturonosyltransferase/ transferase, transferring hexosyl groups [Arabidopsis thaliana]
Ghi.4511.1.S1_at	16.4379	up	Ghi.6032	DT466962	Transcribed locus, moderately similar to NP_180747.1 leucine-rich repeat transmembrane protein kinase, putative [Arabidopsis thaliana]
GhiAffx.24889.1.A1_at	16.4092	up		DW513456.1
Ghi.6557.1.S1_at	16.0297	up	Ghi.6557	CD485783	Transcribed locus
Ghi.9150.1.S1_at	15.9554	up	Ghi.9150	DT463688	Transcribed locus
Ghi.8366.1.S1_s_at	15.6909	up	Ghi.8366	DT462696	Transcribed locus, weakly similar to NP_564350.1 F-box family protein [Arabidopsis thaliana]
Ghi.6885.1.A1_s_at	15.5852	up	Ghi.6885	CA992766	Transcribed locus, weakly similar to XP_001780289.1 predicted protein [Physcomitrella patens subsp. patens]
Ghi.3209.1.A1_at	15.5061	up	Ghi.3209	DT468418	Transcribed locus, weakly similar to NP_196176.1 transducin family protein / WD-40 repeat family protein [Arabidopsis thaliana]
GhiAffx.40777.1.S1_at	15.3314	up	Ghi.15568	DW499463.1	Transcribed locus, weakly similar to NP_194461.1 zinc finger (B-box type) family protein [Arabidopsis thaliana]
GhiAffx.24550.1.S1_at	15.2802	up	Ghi.16133	DN818231	Transcribed locus, moderately similar to NP_194458.1 calcium-binding EF hand family protein [Arabidopsis thaliana]
Ghi.8023.1.S1_at	15.2724	up	Ghi.16693	DQ116443.1	ACC oxidase 2 (ACO2)			0005506 // iron ion binding // inferred from electronic annotation /// 0016491 // oxidoreductase activity // inferred from electronic annotation
GarAffx.5818.1.S1_s_at	15.2178	up		BF278946
Ghi.9253.2.A1_a_at	15.1665	up	Ghi.9253	DT466833	Transcribed locus, moderately similar to NP_177743.1 SKS5 (SKU5 Similar 5); copper ion binding / oxidoreductase [Arabidopsis thaliana]
Ghi.5776.1.S1_at	15.0059	up	Ghi.5776	DN760236	Transcribed locus, moderately similar to NP_193140.1 EDA38 (embryo sac development arrest 38); selenium binding [Arabidopsis thaliana]
GhiAffx.7596.1.S1_at	14.9692	up	Ghi.3650	DW513449.1	Transcribed locus, weakly similar to NP_172667.1 unknown protein [Arabidopsis thaliana]
GhiAffx.21560.1.A1_a_at	14.6508	up		DW495835.1
Ghi.1114.1.S1_s_at	14.5672	up	Ghi.1114	DN817396	Transcribed locus, weakly similar to NP_189542.1 calcium-binding EF hand family protein [Arabidopsis thaliana]
Ghi.10537.1.S1_at	14.4358	up	Ghi.10537	DT544051	Transcribed locus, moderately similar to NP_181254.1 PIP2B (plasma membrane intrinsic protein 2;2); water channel [Arabidopsis thaliana]
Ghi.3263.1.A1_at	14.357	up	Ghi.3263	DT467895	Transcribed locus, weakly similar to NP_567692.2 ATCSLG2 (Cellulose synthase-like G2); transferase/ transferase, transferring glycosyl groups [Arabidopsis thaliana]
Ghi.10443.1.S1_at	14.3548	up	Ghi.10443	DT049130	Transcribed locus, weakly similar to NP_173355.3 AP2 domain-containing transcription factor, putative [Arabidopsis thaliana]
Ghi.3731.2.A1_at	14.2537	up	Ghi.9133	DT467881	Transcribed locus, weakly similar to NP_001056779.1 Os06g0143900 [Oryza sativa (japonica cultivar-group)]
GhiAffx.21532.1.S1_at	14.2459	up	Ghi.14042	CA993875	Transcribed locus, weakly similar to NP_186914.1 pentatricopeptide (PPR) repeat-containing protein [Arabidopsis thaliana]
GhiAffx.7054.1.S1_at	14.1769	up	Ghi.9926	DW509967.1	Transcribed locus, weakly similar to XP_001773353.1 predicted protein [Physcomitrella patens subsp. patens]
GhiAffx.44360.1.S1_at	14.1428	up	Ghi.7941	DW518204.1	Transcribed locus
GhiAffx.1081.1.S1_at	14.0025	up	Ghi.15699	DW235773.1	Transcribed locus, weakly similar to NP_174405.1 ATPP2-A9 (Phloem protein 2-A9) [Arabidopsis thaliana]
Ghi.1498.1.S1_s_at	13.9696	up	Ghi.1498	DN781001	Transcribed locus, weakly similar to NP_564335.2 protein kinase family protein [Arabidopsis thaliana]
GhiAffx.6397.1.A1_at	13.8963	up		DW500039.1
Ghi.6616.1.A1_at	13.7649	up	Ghi.8727	DR460259	Transcribed locus
Ghi.9271.5.A1_at	13.5739	up	Ghi.9271	DT463804	Transcribed locus
GhiAffx.62628.1.S1_s_at	13.4803	up	Ghi.11265	DW515433.1	Transcribed locus
Ghi.6822.1.A1_s_at	13.4129	up	Ghi.6822	CA993006	Transcribed locus, weakly similar to NP_181213.1 UGT72C1 (UDP-glucosyl transferase 72C1); UDP-glycosyltransferase/ transferase, transferring glycosyl groups [Arabidopsis thaliana]
Ghi.3437.2.A1_at	13.4044	up	Ghi.3437	DT465397	Transcribed locus
Ghi.7694.1.S1_at	13.3281	up	Ghi.5929	AI055266	Transcribed locus, moderately similar to NP_187988.1 BGAL1 (BETA GALACTOSIDASE 1); beta-galactosidase [Arabidopsis thaliana]
Ghi.8476.1.S1_x_at	13.1645	up	Ghi.8476	CO495095	Transcribed locus
Ghi.8109.1.S1_at	13.0774	up	Ghi.8109	AF485268.1	Bacterial-induced class III peroxidase (pod6)	0006979 // response to oxidative stress // inferred from electronic annotation /// 0055114 // oxidation reduction // inferred from electronic annotation		0004601 // peroxidase activity // inferred from electronic annotation /// 0005506 // iron ion binding // inferred from electronic annotation /// 0005509 // calcium ion binding // inferred from electronic annotation /// 0009053 // electron donor activity // inferred from electronic annotation /// 0009055 // electron carrier activity // inferred from electronic annotation /// 0016491 // oxidoreduct…
Ghi.8496.1.A1_at	13.051	up	Ghi.8496	DV849555	Transcribed locus, weakly similar to NP_974279.1 wound-responsive protein-related [Arabidopsis thaliana]
GhiAffx.4043.10.S1_at	13.0313	up		DN827319
Ghi.9169.1.S1_s_at	12.9614	up	Ghi.9169	DT463346	Transcribed locus
Ghi.3286.1.S1_at	12.8831	up	Ghi.3286	DT467648	Transcribed locus, weakly similar to NP_174094.1 STZ (SALT TOLERANCE ZINC FINGER); nucleic acid binding / transcription factor/ zinc ion binding [Arabidopsis thaliana]
Ghi.23.4.S1_x_at	12.805	up	Ghi.17827	DT468283	Transcribed locus, weakly similar to NP_191710.1 ACS1 (ACC SYNTHASE 1); 1-aminocyclopropane-1-carboxylate synthase [Arabidopsis thaliana]
Ghi.1586.1.S1_at	12.7938	up	Ghi.17925	DN760004	Transcribed locus, weakly similar to NP_195958.1 heavy-metal-associated domain-containing protein [Arabidopsis thaliana]
GhiAffx.15325.1.S1_at	12.7027	up	Ghi.11886	DT466359	Transcribed locus, weakly similar to NP_174579.1 O-methyltransferase family 2 protein [Arabidopsis thaliana]
Ghi.9178.3.S1_at	12.6721	up	Ghi.9178	DT463164	Transcribed locus, weakly similar to NP_180762.1 GCN5-related N-acetyltransferase (GNAT) family protein [Arabidopsis thaliana]
Ghi.1398.1.S1_at	12.6259	up	Ghi.1398	CA992953	Transcribed locus
Ghi.9102.1.S1_at	12.5551	up	Ghi.9102	DV849822	Transcribed locus, weakly similar to NP_001057827.1 Os06g0548200 [Oryza sativa (japonica cultivar-group)]
Ghi.1479.1.S1_at	12.475	up	Ghi.1479	DN781218	Transcribed locus, weakly similar to NP_196350.1 unknown protein [Arabidopsis thaliana]
Ghi.6417.4.S1_s_at	12.463	up	Ghi.6417	CO490783	Transcribed locus
Ghi.8025.1.S1_s_at	12.4558	up	Ghi.8025	DQ122175.1	ACC oxidase ACO4			0005506 // iron ion binding // inferred from electronic annotation /// 0016491 // oxidoreductase activity // inferred from electronic annotation
Ghi.6417.3.S1_s_at	12.369	up	Ghi.6417	DN826313	Transcribed locus
Ghi.6903.1.A1_at	12.3671	up	Ghi.6903	CA992674	Transcribed locus
GhiAffx.3473.1.S1_at	12.3629	up	Ghi.10406	DW232059.1	Transcribed locus, weakly similar to NP_568418.1 unknown protein [Arabidopsis thaliana]
Ghi.3328.1.A1_at	12.3544	up	Ghi.18615	DT463239	Transcribed locus, weakly similar to NP_176827.2 cytochrome P450, putative [Arabidopsis thaliana]
Ghi.710.1.S1_s_at	12.351	up	Ghi.16430	CO492001	Fb31
Ghi.3458.1.A1_at	12.3188	up	Ghi.3458	DT465599	Transcribed locus, weakly similar to NP_563662.1 pectinesterase family protein [Arabidopsis thaliana]
Ghi.3337.1.A1_at	12.2727	up	Ghi.3337	DT467161	Transcribed locus, weakly similar to NP_001105912.1 terpene synthase 8 [Zea mays]
Ghi.1935.1.S1_at	12.2205	up	Ghi.1935	DV848993	Transcribed locus, weakly similar to NP_568561.1 transferase family protein [Arabidopsis thaliana]
Ghi.8085.1.S1_at	12.1172	up	Ghi.8085	AF329368.1	Non-symbiotic hemoglobin class 1 (GLB1)	0015671 // oxygen transport // inferred from electronic annotation		0005506 // iron ion binding // inferred from electronic annotation /// 0019825 // oxygen binding // inferred from electronic annotation /// 0020037 // heme binding // inferred from electronic annotation /// 0046872 // metal ion binding // inferred from electronic annotation
Ghi.2169.1.A1_at	11.9975	up	Ghi.2169	DT468931	Transcribed locus, weakly similar to NP_196824.1 GRAM domain-containing protein / ABA-responsive protein-related [Arabidopsis thaliana]
Ghi.9194.2.A1_x_at	11.794	up	Ghi.9194	DT468981	Transcribed locus, weakly similar to NP_172940.1 unknown protein [Arabidopsis thaliana]
Ghi.9106.1.S1_at	11.7473	up	Ghi.9106	CA993525	Transcribed locus, weakly similar to NP_001052100.1 Os04g0136500 [Oryza sativa (japonica cultivar-group)]
Ghi.1008.1.S1_at	11.7151	up	Ghi.17304	CK987666	Transcribed locus, weakly similar to NP_192902.1 ATOSM34 (OSMOTIN 34) [Arabidopsis thaliana]
GhiAffx.42418.1.S1_at	11.6871	up	Ghi.15908	DW503630.1	Transcribed locus, weakly similar to NP_177974.1 protein kinase family protein [Arabidopsis thaliana]
GraAffx.26308.1.A1_s_at	11.6836	up		CO118830
Ghi.807.1.S1_s_at	11.6678	up	Ghi.17797	DT465871	Transcribed locus, weakly similar to NP_174094.1 STZ (SALT TOLERANCE ZINC FINGER); nucleic acid binding / transcription factor/ zinc ion binding [Arabidopsis thaliana]
Ghi.1892.1.S1_at	11.6325	up	Ghi.1892	DV849532	Transcribed locus
GhiAffx.43092.1.S1_at	11.6203	up	Ghi.12659	DW511433.1	Transcribed locus, moderately similar to NP_192597.1 heavy-metal-associated domain-containing protein / copper chaperone (CCH)-related [Arabidopsis thaliana]
Ghi.9192.1.S1_s_at	11.5501	up	Ghi.9192	DT468825	WRKY transcription factor 2 (WRKY)	0006350 // transcription // inferred from electronic annotation /// 0006355 // regulation of transcription, DNA-dependent // inferred from electronic annotation /// 0045449 // regulation of transcription // inferred from electronic annotation	0005634 // nucleus // inferred from electronic annotation	0003677 // DNA binding // inferred from electronic annotation /// 0003700 // transcription factor activity // inferred from electronic annotation /// 0043565 // sequence-specific DNA binding // inferred from electronic annotation
GhiAffx.40157.1.S1_a_at	11.5493	up	Ghi.13638	DW500572.1	Transcribed locus, weakly similar to NP_001053557.1 Os04g0562100 [Oryza sativa (japonica cultivar-group)]
Ghi.6496.1.S1_a_at	11.5156	up	Ghi.8364	CD486227	Transcribed locus, weakly similar to NP_567231.1 SAG21 (SENESCENCE-ASSOCIATED GENE 21) [Arabidopsis thaliana]
GhiAffx.58305.1.S1_s_at	11.5079	up	Ghi.9119	DW243603.1	Transcribed locus, moderately similar to NP_171677.1 ATAF1 (Arabidopsis NAC domain containing protein 2); transcription factor [Arabidopsis thaliana]
GhiAffx.1082.1.S1_at	11.4009	up	Ghi.12989	DW511203.1	Transcribed locus, weakly similar to NP_001031206.1 carbonate dehydratase/ zinc ion binding [Arabidopsis thaliana]
Ghi.1132.2.A1_a_at	11.372	up	Ghi.1132	DT052025	Transcribed locus, weakly similar to NP_192845.1 WRKY41 (WRKY DNA-binding protein 41); transcription factor [Arabidopsis thaliana]
Ghi.9568.1.S1_at	11.2975	up	Ghi.9568	DT467159	Transcribed locus, weakly similar to NP_178199.1 WRKY40 (WRKY DNA-binding protein 40); transcription factor [Arabidopsis thaliana]
Ghi.6443.2.A1_s_at	11.1893	up	Ghi.6443	CF932178	Transcribed locus, moderately similar to NP_187123.1 PR4 (PATHOGENESIS-RELATED 4) [Arabidopsis thaliana]
GhiAffx.19570.1.S1_at	11.1357	up	Ghi.14271	DW489734.1	Transcribed locus, weakly similar to NP_180224.1 PLP2 (PHOSPHOLIPASE A 2A); nutrient reservoir [Arabidopsis thaliana]
GhiAffx.44376.1.S1_at	11.1321	up	Ghi.11177	DW518278.1	Transcribed locus
Ghi.1326.1.S1_s_at	11.0905	up	Ghi.1326	DR463721	Transcribed locus, weakly similar to NP_181549.1 basic helix-loop-helix (bHLH) family protein [Arabidopsis thaliana]
GhiAffx.19307.1.S1_s_at	11.0515	up	Ghi.12956	DW488464.1	Transcribed locus, moderately similar to NP_973548.1 glycosyl hydrolase family 17 protein [Arabidopsis thaliana]
Ghi.9198.2.A1_s_at	11.0416	up	Ghi.9198	DT463956	Transcribed locus, weakly similar to NP_174140.1 unknown protein [Arabidopsis thaliana]
GhiAffx.7412.1.S1_at	11.0158	up	Ghi.11430	DW511555.1	Transcribed locus, weakly similar to NP_001042584.1 Os01g0248500 [Oryza sativa (japonica cultivar-group)]
Gra.1355.2.S1_at	10.9974	up	Gra.1355	CO109106	Transcribed locus, weakly similar to NP_001061031.1 Os08g0157500 [Oryza sativa (japonica cultivar-group)]
GhiAffx.44038.1.S1_at	10.9727	up	Ghi.11240	DW516609.1	Transcribed locus
GhiAffx.16447.1.A1_at	10.8421	up		DW232295.1
Gra.1498.1.S1_x_at	10.7599	up	Gra.1498	CO126890	Transcribed locus, weakly similar to NP_001077549.1 sugar binding [Arabidopsis thaliana]
Ghi.6780.1.S1_s_at	10.7233	up	Ghi.6780	CA993199	Transcribed locus, strongly similar to NP_174286.1 CAB1 (CHLOROPHYLL A/B BINDING PROTEIN 1); chlorophyll binding [Arabidopsis thaliana]
Ghi.2608.2.A1_at	10.6835	up	Ghi.2608	DT463212	Transcribed locus, weakly similar to NP_181529.1 unknown protein [Arabidopsis thaliana]
Ghi.10620.1.S1_at	10.6722	up	Ghi.10620	DT465545	Transcribed locus, moderately similar to XP_001753678.1 predicted protein [Physcomitrella patens subsp. patens]
Ghi.1552.1.S1_s_at	10.4615	up	Ghi.1552	DN779868	Transcribed locus, weakly similar to NP_564516.2 C/VIF1 (CELL WALL / VACUOLAR INHIBITOR OF FRUCTOSIDASE 1); pectinesterase inhibitor [Arabidopsis thaliana]
GhiAffx.49923.1.A1_x_at	10.3623	up		DT464570
Ghi.3264.1.S1_s_at	10.3268	up	Ghi.3264	DT466083	Transcribed locus, moderately similar to NP_171677.1 ATAF1 (Arabidopsis NAC domain containing protein 2); transcription factor [Arabidopsis thaliana]
GhiAffx.41420.1.S1_at	10.2623	up	Ghi.15632	DW502846.1	Transcribed locus, weakly similar to NP_178239.1 unknown protein [Arabidopsis thaliana]
Ghi.3417.2.A1_at	10.2561	up	Ghi.3417	DT462387	Transcribed locus, weakly similar to NP_001063634.1 Os09g0510500 [Oryza sativa (japonica cultivar-group)]
Gra.2459.1.A1_s_at	10.2493	up	Gra.3587	CO128080	Transcribed locus
GhiAffx.50753.1.A1_at	10.1659	up		DT050545
GhiAffx.44610.1.S1_s_at	10.1493	up	Ghi.13619	DW519438.1	Transcribed locus, weakly similar to NP_568041.1 protein kinase family protein [Arabidopsis thaliana]
Ghi.7935.2.A1_s_at	10.1429	up	Ghi.7935	DT466133	Transcribed locus, moderately similar to NP_195693.1 L-ascorbate oxidase, putative [Arabidopsis thaliana]
Ghi.3264.2.A1_s_at	10.1349	up	Ghi.3264	DT463678	Transcribed locus, moderately similar to NP_171677.1 ATAF1 (Arabidopsis NAC domain containing protein 2); transcription factor [Arabidopsis thaliana]
Ghi.4349.1.A1_at	10.1178	up	Ghi.4349	DT054063	Transcribed locus
Ghi.3451.2.S1_at	10.0924	up	Ghi.3451	DT464684	Transcribed locus, weakly similar to NP_179460.1 ATTPS11 (Arabidopsis thaliana trehalose phosphatase/synthase 11); transferase, transferring glycosyl groups
Ghi.9151.2.S1_at	10.0374	up	Ghi.19266	DT049218	Transcribed locus, moderately similar to NP_199919.1 RHD2 (ROOT HAIR DEFECTIVE 2) [Arabidopsis thaliana]
Ghi.9176.3.A1_at	10.014	up	Ghi.9176	DT464586	Transcribed locus, moderately similar to NP_190736.1 short-chain dehydrogenase/reductase (SDR) family protein [Arabidopsis thaliana]
Ghi.4983.1.A1_at	9.95982	up	Ghi.4983	DV849718	Transcribed locus, weakly similar to NP_174094.1 STZ (SALT TOLERANCE ZINC FINGER); nucleic acid binding / transcription factor/ zinc ion binding [Arabidopsis thaliana]
Ghi.9282.1.S1_s_at	9.86591	up	Ghi.9282	DT465999	Transcribed locus, moderately similar to XP_001775076.1 predicted protein [Physcomitrella patens subsp. patens]
GhiAffx.39399.1.S1_at	9.83022	up	Ghi.14404	DW499761.1	Transcribed locus, moderately similar to XP_001756879.1 predicted protein [Physcomitrella patens subsp. patens]
Ghi.3229.1.A1_at	9.80779	up	Ghi.3229	DT466114	Transcribed locus, moderately similar to NP_173213.2 phosphoric monoester hydrolase [Arabidopsis thaliana]
Ghi.10366.2.S1_at	9.78449	up	Ghi.10366	AW561926	Transcribed locus, weakly similar to NP_196106.1 unknown protein [Arabidopsis thaliana]
Ghi.9362.1.S1_at	9.71151	up	Ghi.9362	CA992847	Transcribed locus, moderately similar to NP_190012.1 CCR4-NOT transcription complex protein, putative [Arabidopsis thaliana]
GhiAffx.6483.1.S1_at	9.70361	up	Ghi.15591	DW503136.1	Transcribed locus
Ghi.10061.1.S1_s_at	9.69582	up		DT049928		0006350 // transcription // inferred from electronic annotation /// 0006355 // regulation of transcription, DNA-dependent // inferred from electronic annotation /// 0045449 // regulation of transcription // inferred from electronic annotation	0005634 // nucleus // inferred from electronic annotation	0003677 // DNA binding // inferred from electronic annotation /// 0003700 // transcription factor activity // inferred from electronic annotation /// 0043565 // sequence-specific DNA binding // inferred from electronic annotation
Ghi.4791.2.S1_at	9.64491	up	Ghi.4791	DT462585	Transcribed locus, weakly similar to NP_565073.1 calmodulin-binding protein [Arabidopsis thaliana]
Gra.1633.1.A1_s_at	9.61469	up	Gra.1633	CO117653	Transcribed locus, weakly similar to NP_191832.1 unknown protein [Arabidopsis thaliana]
GhiAffx.30941.1.S1_s_at	9.59807	up	Ghi.13511	DW482613.1	Transcribed locus, moderately similar to NP_172784.1 RAV1 (Related to ABI3/VP1 1); DNA binding / transcription factor [Arabidopsis thaliana]
Ghi.9233.1.A1_at	9.59676	up	Ghi.9233	DT465825	Transcribed locus, weakly similar to NP_172572.1 protein kinase family protein [Arabidopsis thaliana]
Ghi.8610.1.S1_s_at	9.5922	up	Ghi.8610	CA992956	Transcribed locus, moderately similar to NP_197617.1 CCR4-NOT transcription complex protein, putative [Arabidopsis thaliana]
Ghi.6088.2.S1_at	9.53051	up	Ghi.6088	DT467539	Transcribed locus, strongly similar to NP_190150.1 ATMPK3 (MITOGEN-ACTIVATED PROTEIN KINASE 3); MAP kinase/ kinase/ protein kinase [Arabidopsis thaliana]
Ghi.7942.3.A1_a_at	9.52859	up	Ghi.17790	DT461486	Transcribed locus
Ghi.3235.1.A1_at	9.50762	up	Ghi.3235	DT463078	Transcribed locus, weakly similar to NP_181213.1 UGT72C1 (UDP-glucosyl transferase 72C1); UDP-glycosyltransferase/ transferase, transferring glycosyl groups [Arabidopsis thaliana]
Ghi.7907.1.S1_s_at	9.50687	up	Ghi.7907	AI055500	Transcribed locus, moderately similar to NP_567773.1 RD26 (RESPONSIVE TO DESSICATION 26); transcription factor [Arabidopsis thaliana]
Ghi.10709.1.S1_s_at	9.47966	up	Ghi.10709	DT050206	Transcribed locus
Ghi.6171.1.A1_at	9.47434	up	Ghi.6171	DT048318	Transcribed locus
GhiAffx.25545.1.A1_at	9.46585	up		DW516886.1
GhiAffx.33994.1.A1_s_at	9.42273	up		DW515886.1
Ghi.1045.1.S1_at	9.39969	up	Ghi.1045	DN826851	Transcribed locus, moderately similar to NP_001060901.1 Os08g0127100 [Oryza sativa (japonica cultivar-group)]
Gra.377.1.A1_s_at	9.38867	up	Gra.2265	CO085937	Transcribed locus, moderately similar to NP_178708.1 EXGT-A1 (ENDO-XYLOGLUCAN TRANSFERASE); hydrolase, acting on glycosyl bonds [Arabidopsis thaliana]
GraAffx.26883.1.A1_s_at	9.3849	up		CO090919
Ghi.10613.1.S1_at	9.37385	up	Ghi.10613	DT466039	Transcribed locus, moderately similar to NP_196177.1 FAD8 (FATTY ACID DESATURASE 8); omega-3 fatty acid desaturase [Arabidopsis thaliana]
Ghi.6529.1.S1_at	9.32055	up	Ghi.6529	CD486056	Transcribed locus, weakly similar to NP_173228.1 trypsin and protease inhibitor family protein / Kunitz family protein [Arabidopsis thaliana]
GhiAffx.15865.1.S1_a_at	9.25602	up	Ghi.16100	DW238663.1	Transcribed locus, weakly similar to NP_200086.1 heavy-metal-associated domain-containing protein [Arabidopsis thaliana]
Ghi.1202.1.A1_s_at	9.25346	up	Ghi.1202	DT046611	Transcribed locus, moderately similar to NP_188316.1 AAE7/ACN1 (ACYL-ACTIVATING ENZYME 7); AMP binding / acetate-CoA ligase [Arabidopsis thaliana]
Ghi.3565.2.A1_a_at	9.24598	up	Ghi.3565	DT464242	Transcribed locus, moderately similar to NP_031615.1 calmodulin 2 [Mus musculus]
Ghi.798.1.S1_s_at	9.22485	up	Ghi.16386	DQ116444.1	ACC oxidase 3 (ACO3)			0005506 // iron ion binding // inferred from electronic annotation /// 0016491 // oxidoreductase activity // inferred from electronic annotation
GhiAffx.19500.1.S1_at	9.18367	up	Ghi.13202	DW243523.1	Transcribed locus, moderately similar to NP_182240.1 ATGOLS1 (ARABIDOPSIS THALIANA GALACTINOL SYNTHASE 1); transferase, transferring hexosyl groups [Arabidopsis thaliana]
GraAffx.28851.1.S1_at	9.15107	up		CO085291
GraAffx.23971.1.A1_at	9.06048	up		CO099549
Ghi.5565.2.S1_a_at	9.0457	up	Ghi.5565	DT468184	Transcribed locus, moderately similar to NP_173005.1 ATPDR12/PDR12 (PLEIOTROPIC DRUG RESISTANCE 12); ATPase, coupled to transmembrane movement of substances [Arabidopsis thaliana]
GraAffx.34007.1.A1_s_at	9.02979	up		CO070199
GhiAffx.21534.1.S1_at	8.94936	up		DW495711.1
GhiAffx.40066.1.A1_at	8.946	up		DW495923.1
Ghi.8364.1.A1_at	8.91137	up	Ghi.8364	CA993541	Transcribed locus, weakly similar to NP_567231.1 SAG21 (SENESCENCE-ASSOCIATED GENE 21) [Arabidopsis thaliana]
GhiAffx.12869.1.S1_at	8.87782	up		DT464191
GraAffx.2046.1.S1_at	8.86243	up		CO122768
GhiAffx.17894.1.S1_x_at	8.8474	up	Ghi.14296	DW224997.1	Transcribed locus, weakly similar to NP_568404.1 zinc finger (C3HC4-type RING finger) family protein [Arabidopsis thaliana]
GhiAffx.7806.1.S1_at	8.8275	up	Ghi.1230	DW515985.1	Transcribed locus, weakly similar to NP_001065486.1 Os10g0576600 [Oryza sativa (japonica cultivar-group)]
GhiAffx.8242.1.S1_s_at	8.80464	up	Ghi.9194	DW234222.1	Transcribed locus, weakly similar to NP_172940.1 unknown protein [Arabidopsis thaliana]
Ghi.9408.1.S1_at	8.79926	up	Ghi.9408	DT463176	Transcribed locus, weakly similar to NP_180337.1 CYP94C1 (cytochrome P450, family 94, subfamily C, polypeptide 1); oxygen binding [Arabidopsis thaliana]
Ghi.4725.1.S1_s_at	8.79747	up	Ghi.4725	AI726805	Transcribed locus, moderately similar to NP_178708.1 EXGT-A1 (ENDO-XYLOGLUCAN TRANSFERASE); hydrolase, acting on glycosyl bonds [Arabidopsis thaliana]
Gra.2314.1.S1_at	8.76762	up	Gra.2314	CO126415	Transcribed locus, moderately similar to NP_200498.1 beta-galactosidase [Arabidopsis thaliana]
Ghi.3578.1.S1_s_at	8.75341	up	Ghi.3578	DT567472	Transcribed locus, weakly similar to NP_195392.2 ATHB40 (ARABIDOPSIS THALIANA HOMEOBOX PROTEIN 40); DNA binding / transcription factor [Arabidopsis thaliana]
Ghi.3763.1.A1_s_at	8.69682	up	Ghi.3763	DT461952	Transcribed locus, weakly similar to NP_191897.1 calcium-transporting ATPase, plasma membrane-type, putative / Ca(2+)-ATPase, putative (ACA12) [Arabidopsis thaliana]
Ghi.23.3.S1_x_at	8.65777	up	Ghi.17827	DT468433	Transcribed locus, weakly similar to NP_191710.1 ACS1 (ACC SYNTHASE 1); 1-aminocyclopropane-1-carboxylate synthase [Arabidopsis thaliana]
GhiAffx.25757.1.S1_at	8.6138	up	Ghi.1114	DW518095.1	Transcribed locus, weakly similar to NP_189542.1 calcium-binding EF hand family protein [Arabidopsis thaliana]
GhiAffx.2752.1.S1_at	8.58298	up	Ghi.14054	CA993163	Transcribed locus, weakly similar to NP_177955.1 ATGSTU23 (Arabidopsis thaliana Glutathione S-transferase (class tau) 23); glutathione transferase
Ghi.7907.2.A1_at	8.54674	up	Ghi.7907	DT463334	Transcribed locus, moderately similar to NP_567773.1 RD26 (RESPONSIVE TO DESSICATION 26); transcription factor [Arabidopsis thaliana]
Ghi.6539.1.S1_s_at	8.53592	up	Ghi.9213	CD485942	Transcribed locus, weakly similar to NP_181529.1 unknown protein [Arabidopsis thaliana]
Ghi.8105.1.A1_s_at	8.53207	up	Ghi.8105	AF488305.1	Apoplastic anionic gaiacol peroxidase (pod10)	0006979 // response to oxidative stress // inferred from electronic annotation /// 0055114 // oxidation reduction // inferred from electronic annotation		0004601 // peroxidase activity // inferred from electronic annotation /// 0005506 // iron ion binding // inferred from electronic annotation /// 0005509 // calcium ion binding // inferred from electronic annotation /// 0009053 // electron donor activity // inferred from electronic annotation /// 0009055 // electron carrier activity // inferred from electronic annotation /// 0016491 // oxidoreduct…
GhiAffx.24794.1.S1_s_at	8.51016	up		DW512956.1
GhiAffx.429.1.A1_at	8.48004	up		DW233845.1
Ghi.3288.2.S1_at	8.45721	up	Ghi.1492	DT467632	Transcribed locus, weakly similar to NP_174634.1 CYP76C5 (cytochrome P450, family 76, subfamily C, polypeptide 5); oxygen binding [Arabidopsis thaliana]
GhiAffx.1589.46.S1_s_at	8.44495	up	Ghi.17807	DW235449.1	Transcribed locus, moderately similar to NP_564021.1 LOX3 (Lipoxygenase 3); iron ion binding / lipoxygenase [Arabidopsis thaliana]
GhiAffx.2577.1.A1_s_at	8.41965	up	Ghi.4641	DN759538	Transcribed locus, moderately similar to NP_849960.1 PAP10; protein serine/threonine phosphatase [Arabidopsis thaliana]
Ghi.3138.1.S1_s_at	8.41754	up	Ghi.3138	AI054443	Transcribed locus, weakly similar to NP_175988.1 AtSerat2;1 (SERINE ACETYLTRANSFERASE 1) [Arabidopsis thaliana]
Ghi.1492.1.S1_at	8.3911	up	Ghi.1492	DN781087	Transcribed locus, weakly similar to NP_174634.1 CYP76C5 (cytochrome P450, family 76, subfamily C, polypeptide 5); oxygen binding [Arabidopsis thaliana]
Ghi.1092.3.S1_s_at	8.37439	up	Ghi.18610	DT467839	Transcribed locus, weakly similar to NP_567834.2 unknown protein [Arabidopsis thaliana]
Ghi.8128.1.S1_x_at	8.37256	up	Ghi.8128	AY827548.1	EREB1 transcription factor	0006350 // transcription // inferred from electronic annotation /// 0006355 // regulation of transcription, DNA-dependent // inferred from electronic annotation	0005634 // nucleus // inferred from electronic annotation	0003677 // DNA binding // inferred from electronic annotation /// 0003700 // transcription factor activity // inferred from electronic annotation
Ghi.6417.4.A1_s_at	8.34406	up	Ghi.6417	CO490783	Transcribed locus
GhiAffx.23106.1.A1_at	8.31529	up	Ghi.13969	CO493702	Transcribed locus
Ghi.4641.1.A1_s_at	8.28179	up	Ghi.4641	DT051740	Transcribed locus, moderately similar to NP_849960.1 PAP10; protein serine/threonine phosphatase [Arabidopsis thaliana]
Ghi.4571.1.A1_at	8.27175	up	Ghi.4571	DT052186	Transcribed locus
Ghi.5031.1.A1_at	8.26978	up	Ghi.5031	DT049156	Transcribed locus
Gra.3118.1.A1_s_at	8.25989	up	Gra.3118	CO100442	Transcribed locus, weakly similar to NP_564029.1 unknown protein [Arabidopsis thaliana]
Ghi.3251.1.S1_at	8.22569	up	Ghi.3251	DT464395	Transcribed locus, weakly similar to NP_179861.2 basic helix-loop-helix (bHLH) family protein [Arabidopsis thaliana]
Ghi.10778.2.S1_at	8.21721	up	Ghi.10778	CA993737	Transcribed locus, weakly similar to NP_179378.1 DNAJ heat shock protein, putative [Arabidopsis thaliana]
GhiAffx.25338.1.A1_at	8.21589	up		DW515811.1
Ghi.9182.3.S1_at	8.20235	up	Ghi.9182	DT461494	Transcribed locus, strongly similar to XP_001773120.1 transcription factor WRKY19 [Physcomitrella patens subsp. patens]
Gra.1721.1.A1_x_at	8.18346	up	Gra.1721	CO086682	Transcribed locus, moderately similar to NP_849960.1 hydrolase/ protein serine/threonine phosphatase [Arabidopsis thaliana]
Gra.1442.1.S1_s_at	8.13983	up	Gra.1442	CO117390	Transcribed locus, moderately similar to NP_195131.1 O-methyltransferase/ S-adenosylmethionine-dependent methyltransferase [Arabidopsis thaliana]
GhiAffx.2606.1.S1_at	8.13275	up		CO493943
GhiAffx.3083.4.S1_s_at	8.1052	up		DT456106
Ghi.9198.3.S1_s_at	8.10333	up	Ghi.9198	DT464707	Transcribed locus, weakly similar to NP_174140.1 unknown protein [Arabidopsis thaliana]
Ghi.5565.7.A1_x_at	8.09745	up	Ghi.5565	CD486452	Transcribed locus, moderately similar to NP_173005.1 ATPDR12/PDR12 (PLEIOTROPIC DRUG RESISTANCE 12); ATPase, coupled to transmembrane movement of substances [Arabidopsis thaliana]
GhiAffx.41174.1.A1_at	8.09689	up	Ghi.1905	DW501616.1	Transcribed locus
Ghi.9441.2.A1_s_at	8.06425	up	Ghi.9441	DT468380	Transcribed locus, weakly similar to NP_565406.1 peptidoglycan-binding LysM domain-containing protein [Arabidopsis thaliana]
GhiAffx.59955.1.S1_at	8.04637	up		DW501989.1
GhiAffx.18573.1.S1_s_at	8.04354	up	Ghi.1313	DW500069.1	Transcribed locus, weakly similar to NP_849670.1 unknown protein [Arabidopsis thaliana]
Ghi.10579.1.S1_at	8.02985	up	Ghi.10579	CO492491	Transcribed locus, strongly similar to NP_182240.1 ATGOLS1 (ARABIDOPSIS THALIANA GALACTINOL SYNTHASE 1); transferase, transferring hexosyl groups [Arabidopsis thaliana]
Ghi.10830.1.A1_at	8.00884	up	Ghi.10830	CF932118	Transcribed locus, weakly similar to NP_849837.1 protease inhibitor/seed storage/lipid transfer protein (LTP) family protein [Arabidopsis thaliana]
Ghi.3270.2.S1_at	8.0063	up	Ghi.3270	DT461945	Transcribed locus
GhiAffx.40054.1.S1_at	7.99462	up	Ghi.18418	DW517290.1	Transcribed locus, moderately similar to NP_181593.1 ATEXPA8 (ARABIDOPSIS THALIANA EXPANSIN A8) [Arabidopsis thaliana]
Ghi.10493.1.S1_s_at	7.98906	up	Ghi.17551	DT466412	Transcribed locus, moderately similar to NP_200564.1 TCH4 (TOUCH 4); hydrolase, acting on glycosyl bonds [Arabidopsis thaliana]
GraAffx.26776.2.A1_x_at	7.98426	up		CO085803
Ghi.3502.1.A1_at	7.98196	up	Ghi.3502	DT464589	Transcribed locus, weakly similar to NP_192447.1 AAA-type ATPase family protein [Arabidopsis thaliana]
GhiAffx.23797.1.S1_at	7.97949	up		DW507878.1
Ghi.9180.2.S1_s_at	7.97276	up	Ghi.9180	DT465069	Transcribed locus, weakly similar to NP_193829.2 basic helix-loop-helix (bHLH) family protein [Arabidopsis thaliana]
Ghi.1739.4.S1_x_at	7.96856	up	Ghi.17807	DT464580	Transcribed locus, moderately similar to NP_564021.1 LOX3 (Lipoxygenase 3); iron ion binding / lipoxygenase [Arabidopsis thaliana]
Ghi.6656.1.A1_at	7.94152	up	Ghi.6656	CA993777	Transcribed locus
GhiAffx.49663.1.S1_at	7.93698	up	Ghi.19671	DT467939	Transcribed locus
Ghi.4550.1.A1_at	7.93194	up	Ghi.4550	DT051102	Transcribed locus, weakly similar to NP_199035.1 zinc finger (C3HC4-type RING finger) family protein [Arabidopsis thaliana]
Ghi.3652.1.S1_s_at	7.92621	up	Ghi.3652	DT463174	Transcribed locus, moderately similar to NP_193844.2 AAT1 (CATIONIC AMINO ACID TRANSPORTER 1); cationic amino acid transporter [Arabidopsis thaliana]
GhiAffx.25518.1.S1_at	7.91897	up		DW516750.1
Ghi.10823.1.S1_at	7.90217	up	Ghi.10823	DN827597	Transcribed locus, weakly similar to NP_001060795.1 Os08g0107100 [Oryza sativa (japonica cultivar-group)]
Ghi.5875.1.A1_at	7.83676	up	Ghi.5875	CO496650	Transcribed locus, weakly similar to NP_568463.1 CYP714A1 (cytochrome P450, family 714, subfamily A, polypeptide 1); oxygen binding [Arabidopsis thaliana]
GhiAffx.48251.1.S1_at	7.79453	up		DW226755.1
Ghi.9584.4.S1_at	7.77666	up	Ghi.9584	DT049252	Transcribed locus, moderately similar to NP_193037.1 oxidoreductase, zinc-binding dehydrogenase family protein [Arabidopsis thaliana]
Ghi.1739.2.S1_s_at	7.75792	up	Ghi.17807	DN759923	Transcribed locus, moderately similar to NP_564021.1 LOX3 (Lipoxygenase 3); iron ion binding / lipoxygenase [Arabidopsis thaliana]
Ghi.9198.2.S1_at	7.72975	up	Ghi.9198	DT466143	Transcribed locus, weakly similar to NP_174140.1 unknown protein [Arabidopsis thaliana]
Gra.312.1.S1_at	7.69153	up	Gra.312	CO088668	Transcribed locus, weakly similar to NP_176763.1 catalytic [Arabidopsis thaliana]
Gra.2722.2.A1_s_at	7.65182	up	Gra.2722	CO085482	Transcribed locus, weakly similar to NP_974364.1 CYP71B20; heme binding / iron ion binding / monooxygenase/ oxygen binding [Arabidopsis thaliana]
Ghi.3047.1.S1_a_at	7.64992	up	Ghi.17962	DR463298	Transcribed locus, moderately similar to NP_194188.1 mitochondrial substrate carrier family protein [Arabidopsis thaliana]
Ghi.6619.1.A1_s_at	7.61798	up	Ghi.6619	CA993094	Transcribed locus, strongly similar to NP_181500.1 ATEXPA4 (ARABIDOPSIS THALIANA EXPANSIN A4) [Arabidopsis thaliana]
Ghi.7876.1.S1_s_at	7.61496	up	Ghi.7876	DN803199	Transcribed locus, weakly similar to NP_177550.1 sulfotransferase family protein [Arabidopsis thaliana]
GhiAffx.22064.1.S1_at	7.59791	up	Ghi.12850	DW498676.1	Transcribed locus, weakly similar to NP_188087.1 CYP72A15 (cytochrome P450, family 72, subfamily A, polypeptide 15); oxygen binding [Arabidopsis thaliana]
Ghi.4973.1.A1_s_at	7.59402	up	Ghi.9525	DT049666	Transcribed locus, moderately similar to NP_199704.1 transferase family protein [Arabidopsis thaliana]
Ghi.3389.1.A1_s_at	7.57685	up	Ghi.14426	DT466538	Transcribed locus
GhiAffx.7649.1.S1_s_at	7.57053	up	Ghi.18614	DW478800.1	Transcribed locus, weakly similar to NP_196762.1 unknown protein [Arabidopsis thaliana]
GhiAffx.24798.1.S1_at	7.55376	up		DW512973.1
Ghi.6748.1.A1_at	7.54577	up	Ghi.6748	CA993446	Transcribed locus
Ghi.9720.1.S1_at	7.53176	up	Ghi.10484	DN758410	Transcribed locus, moderately similar to XP_001779530.1 predicted protein [Physcomitrella patens subsp. patens]
Ghi.10577.1.S1_at	7.51044	up	Ghi.10577	DN760777	Transcribed locus
GhiAffx.24594.1.S1_at	7.50278	up	Ghi.13547	DT466937	Transcribed locus, weakly similar to NP_173910.1 protein kinase family protein [Arabidopsis thaliana]
GbaAffx.198.1.S1_at	7.50036	up		AY560547.1				0045735 // nutrient reservoir activity // inferred from electronic annotation
Ghi.9171.3.A1_s_at	7.48604	up	Ghi.9171	DT464217	Transcribed locus, weakly similar to NP_198687.1 proline oxidase, putative / osmotic stress-responsive proline dehydrogenase, putative [Arabidopsis thaliana]
Ghi.3049.1.A1_at	7.43676	up	Ghi.3049	DR456375	Transcribed locus, moderately similar to NP_195843.1 haloacid dehalogenase-like hydrolase family protein [Arabidopsis thaliana]
Ghi.6732.1.A1_at	7.41486	up	Ghi.6732	CA993437	Transcribed locus, weakly similar to NP_563962.1 unknown protein [Arabidopsis thaliana]
Gra.2150.1.S1_s_at	7.37238	up	Gra.2150	CO085918	Transcribed locus, weakly similar to NP_001055531.1 Os05g0410200 [Oryza sativa (japonica cultivar-group)]
Ghi.8200.1.S1_at	7.33303	up	Ghi.8200	DT467481	Transcribed locus, weakly similar to NP_180007.2 calmodulin-binding protein [Arabidopsis thaliana]
GhiAffx.22793.1.S1_s_at	7.32298	up	Ghi.12790	DW502527.1	Transcribed locus, moderately similar to NP_197848.1 unknown protein [Arabidopsis thaliana]
GhiAffx.46141.1.S1_s_at	7.31	up	Ghi.10897	DW239288.1	Transcribed locus, weakly similar to NP_187970.1 oxidoreductase, 2OG-Fe(II) oxygenase family protein [Arabidopsis thaliana]
Ghi.6141.1.S1_at	7.29359	up	Ghi.6141	DR456515	Transcribed locus, weakly similar to NP_196024.1 SDP1 (SUGAR-DEPENDENT1); triacylglycerol lipase [Arabidopsis thaliana]
Ghi.6408.1.A1_s_at	7.29001	up	Ghi.6408	DT463720	Transcribed locus, weakly similar to NP_191199.1 WRKY70 (WRKY DNA-binding protein 70); transcription factor [Arabidopsis thaliana]
Ghi.6765.1.A1_at	7.28566	up	Ghi.6765	CA993268	Transcribed locus
Ghi.5997.1.A1_at	7.25511	up	Ghi.5997	CO492935	Transcribed locus, moderately similar to NP_564318.1 unknown protein [Arabidopsis thaliana]
GhiAffx.25763.1.S1_x_at	7.24562	up	Ghi.16093	DW518140.1	Transcribed locus, weakly similar to NP_849653.1 CYP71B2 (CYTOCHROME P450 71B2); oxygen binding [Arabidopsis thaliana]
Ghi.3246.1.A1_at	7.24467	up		DT466510
GbaAffx.197.1.S1_s_at	7.24437	up		AY279356.1				0005515 // protein binding // inferred from electronic annotation
GhiAffx.5925.1.S1_at	7.21959	up	Ghi.12812	DW502097.1	Transcribed locus, weakly similar to NP_182100.2 BAP2 (BON ASSOCIATION PROTEIN 2) [Arabidopsis thaliana]
Ghi.3323.2.S1_s_at	7.21392	up	Ghi.9764	DT468823	Transcribed locus, moderately similar to NP_186761.1 MTO1 (METHIONINE OVERACCUMULATION 1) [Arabidopsis thaliana]
Ghi.6875.2.A1_at	7.196	up	Ghi.6875	DT466966	Transcribed locus, weakly similar to XP_001769087.1 predicted protein [Physcomitrella patens subsp. patens]
Ghi.3769.1.A1_at	7.19014	up	Ghi.3769	DT461907	Transcribed locus, weakly similar to NP_683317.1 wall-associated kinase-related [Arabidopsis thaliana]
Ghi.1036.1.S1_at	7.15116	up	Ghi.1036	DN827073	Transcribed locus
Ghi.5353.1.A1_s_at	7.13862	up	Ghi.5353	DT048102	Transcribed locus
Gra.1930.1.A1_s_at	7.13544	up	Gra.1930	CO107204	Transcribed locus, moderately similar to NP_197848.1 unknown protein [Arabidopsis thaliana]
Ghi.1732.2.S1_a_at	7.11944	up	Ghi.10577	DN759635	Transcribed locus
GhiAffx.6667.1.A1_s_at	7.11047	up		DW503015.1
GhiAffx.34163.1.A1_at	7.09747	up		DW224484.1
Ghi.8294.2.S1_at	7.08799	up	Ghi.8294	AI731982	Transcribed locus, moderately similar to NP_177315.1 ATCK1 (CHOLINE KINASE) [Arabidopsis thaliana]
Ghi.6794.1.A1_at	7.08112	up	Ghi.6794	CA993140	Transcribed locus
Ghi.3547.1.S1_s_at	7.07611	up	Ghi.3547	CA993086	Transcribed locus, weakly similar to NP_173259.1 calcium-binding protein, putative [Arabidopsis thaliana]
Ghi.9193.2.A1_at	7.06878	up	Ghi.9193	DT469110	Transcribed locus, weakly similar to NP_191199.1 WRKY70 (WRKY DNA-binding protein 70); transcription factor [Arabidopsis thaliana]
Ghi.10117.2.A1_s_at	7.06708	up	Ghi.17801	DT462947	Transcribed locus, weakly similar to NP_175079.1 nucellin protein, putative [Arabidopsis thaliana]
Ghi.4796.1.S1_at	7.06679	up	Ghi.4796	CD809347	Transcribed locus, weakly similar to NP_176827.2 cytochrome P450, putative [Arabidopsis thaliana]
Ghi.10750.2.S1_s_at	7.04509	up	Ghi.10750	DT553332	Transcribed locus, weakly similar to NP_195958.1 heavy-metal-associated domain-containing protein [Arabidopsis thaliana]
Gra.2050.1.S1_s_at	7.03751	up	Gra.2050	CO126131	Transcribed locus, moderately similar to NP_172738.1 UDP-glucose 4-epimerase [Arabidopsis thaliana]
Ghi.6895.1.A1_at	7.03632	up	Ghi.6895	CA992726	Transcribed locus, weakly similar to NP_565876.2 SOUL heme-binding family protein [Arabidopsis thaliana]
Ghi.3589.1.S1_at	7.03525	up	Ghi.3589	DT467139	Transcribed locus
Ghi.7988.1.A1_at	7.01413	up	Ghi.7988	DT468627	Transcribed locus, moderately similar to NP_198157.1 cytidine/deoxycytidylate deaminase family protein [Arabidopsis thaliana]
Ghi.3192.1.A1_at	7.00122	up		DT467396
Ghi.6722.1.S1_s_at	6.95399	up	Ghi.16396	M88322.1	Group 4 late embryogenesis-abundant protein (Lea14-A)	0006950 // response to stress // inferred from electronic annotation /// 0009269 // response to desiccation // inferred from electronic annotation
Ghi.6766.1.S1_at	6.94893	up	Ghi.6766	CA993266	Transcribed locus
GraAffx.3175.1.S1_at	6.94248	up		CO117464
Ghi.8716.1.A1_at	6.94022	up	Ghi.8716	DV850186	Transcribed locus, moderately similar to NP_175579.1 4CL1 (4-COUMARATE:COA LIGASE 1); 4-coumarate-CoA ligase [Arabidopsis thaliana]
Ghi.1896.1.S1_x_at	6.93202	up	Ghi.3540	DV849494	Transcribed locus, weakly similar to XP_001781857.1 predicted protein [Physcomitrella patens subsp. patens]
Gra.718.1.S1_s_at	6.91009	up	Gra.718	CO085887	Transcribed locus, moderately similar to NP_177899.1 NIA1 (NITRATE REDUCTASE 1) [Arabidopsis thaliana]
Ghi.1847.1.S1_at	6.8637	up	Ghi.1847	DV850045	Transcribed locus, moderately similar to NP_199417.1 ATPTR3/PTR3 (PEPTIDE TRANSPORTER PROTEIN 3); transporter [Arabidopsis thaliana]
Ghi.10585.2.S1_s_at	6.86083	up	Ghi.10585	DN758494	Transcribed locus, moderately similar to NP_179547.1 CDA1 (CYTIDINE DEAMINASE 1) [Arabidopsis thaliana]
Ghi.3751.1.A1_s_at	6.84994	up		DT462024		0006350 // transcription // inferred from electronic annotation /// 0006355 // regulation of transcription, DNA-dependent // inferred from electronic annotation /// 0009734 // auxin mediated signaling pathway // inferred from electronic annotation /// 0045449 // regulation of transcription // inferred from electronic annotation	0005634 // nucleus // inferred from electronic annotation	0046983 // protein dimerization activity // inferred from electronic annotation
Ghi.2692.1.S1_at	6.84352	up	Ghi.2692	DT465311	Transcribed locus, weakly similar to NP_565379.1 calmodulin-binding protein [Arabidopsis thaliana]
Ghi.1309.1.S1_s_at	6.81505	up	Ghi.1309	CF932162	Transcribed locus, moderately similar to NP_195131.1 caffeoyl-CoA 3-O-methyltransferase, putative [Arabidopsis thaliana]
Ghi.3273.1.A1_at	6.81036	up	Ghi.3273	DT466050	Transcribed locus, moderately similar to XP_001773120.1 transcription factor WRKY19 [Physcomitrella patens subsp. patens]
Ghi.3743.1.S1_at	6.80554	up	Ghi.3743	DT462103	Transcribed locus
Ghi.1436.1.A1_s_at	6.79571	up	Ghi.10655	DN816903	Transcribed locus, strongly similar to NP_850663.1 ASN1 (DARK INDUCIBLE 6) [Arabidopsis thaliana]
Ghi.6548.1.S1_s_at	6.77221	up	Ghi.16406	AY207316.1	MAP kinase-like protein	0006468 // protein amino acid phosphorylation // inferred from electronic annotation		0004672 // protein kinase activity // inferred from electronic annotation /// 0005524 // ATP binding // inferred from electronic annotation /// 0016301 // kinase activity // inferred from electronic annotation
Ghi.3751.1.S1_s_at	6.74698	up	Ghi.3751	DT462024	Transcribed locus, moderately similar to NP_199183.1 ATAUX2-11 (indoleacetic acid-induced protein 4); transcription factor [Arabidopsis thaliana]
Ghi.8100.1.S1_s_at	6.74548	up	Ghi.16609	AY210417.1	Putative nodulin protein		0016020 // membrane // inferred from electronic annotation /// 0016021 // integral to membrane // inferred from electronic annotation
Ghi.8764.1.S1_at	6.74434	up	Ghi.8764	DT053999	Transcribed locus, moderately similar to NP_850068.1 unknown protein [Arabidopsis thaliana]
Ghi.1649.1.S1_at	6.73774	up	Ghi.1649	DN760171	Transcribed locus
Ghi.6855.1.A1_s_at	6.72679	up	Ghi.6855	CA992864	Transcribed locus, moderately similar to NP_974444.1 ProT2 (PROLINE TRANSPORTER 2) [Arabidopsis thaliana]
GhiAffx.43814.1.S1_at	6.71868	up	Ghi.12842	DW498993.1	Transcribed locus, weakly similar to NP_172940.1 unknown protein [Arabidopsis thaliana]
Ghi.5775.1.S1_s_at	6.67758	up	Ghi.5775	DT455881	Transcribed locus, weakly similar to NP_187108.1 EIN4 (ETHYLENE INSENSITIVE 4); receptor [Arabidopsis thaliana]
GbaAffx.198.1.S1_x_at	6.67545	up		AY560547.1				0045735 // nutrient reservoir activity // inferred from electronic annotation
Gra.2842.4.A1_a_at	6.65752	up	Gra.2842	CO083478	Transcribed locus, weakly similar to NP_201042.2 enzyme inhibitor/ pectinesterase/ pectinesterase inhibitor [Arabidopsis thaliana]
GhiAffx.34717.1.S1_at	6.64938	up		DW229329.1
Ghi.8140.1.S1_s_at	6.64274	up	Ghi.8140	AF487461.2	Receptor kinase Lecrk	0006468 // protein amino acid phosphorylation // inferred from electronic annotation		0000166 // nucleotide binding // inferred from electronic annotation /// 0004672 // protein kinase activity // inferred from electronic annotation /// 0004872 // receptor activity // inferred from electronic annotation /// 0005524 // ATP binding // inferred from electronic annotation /// 0005529 // sugar binding // inferred from electronic annotation /// 0016301 // kinase activity // inferred fro…
Ghi.10826.1.S1_at	6.63315	up	Ghi.10826	DN827439	Transcribed locus, weakly similar to NP_193361.1 glycosyl hydrolase family 17 protein [Arabidopsis thaliana]
Ghi.6141.2.S1_at	6.62558	up	Ghi.6141	DR458687	Transcribed locus, weakly similar to NP_196024.1 SDP1 (SUGAR-DEPENDENT1); triacylglycerol lipase [Arabidopsis thaliana]
Ghi.6676.1.S1_s_at	6.62408	up	Ghi.6676	CA993443	Transcribed locus, weakly similar to NP_189461.1 PMZ; zinc ion binding [Arabidopsis thaliana]
GhiAffx.44148.1.S1_at	6.62221	up	Ghi.15809	DW511365.1	Transcribed locus, moderately similar to XP_001773250.1 predicted protein [Physcomitrella patens subsp. patens]
Ghi.9939.2.S1_at	6.61342	up	Ghi.9939	DV848988	Transcribed locus, weakly similar to NP_196762.1 unknown protein [Arabidopsis thaliana]
GhiAffx.63363.1.S1_at	6.57225	up	Ghi.16082	DV849767	Transcribed locus
Ghi.8544.1.S1_at	6.554	up	Ghi.8544	CA992872	Transcribed locus, moderately similar to NP_181474.2 esterase/lipase/thioesterase family protein [Arabidopsis thaliana]
GhiAffx.23896.1.S1_at	6.53494	up	Ghi.11550	DW497980.1	Transcribed locus, weakly similar to NP_567629.1 F-box family protein [Arabidopsis thaliana]
GhiAffx.39089.1.A1_a_at	6.52427	up	Ghi.3138	DW224803.1	Transcribed locus, weakly similar to NP_175988.1 AtSerat2;1 (SERINE ACETYLTRANSFERASE 1) [Arabidopsis thaliana]
Ghi.3490.1.S1_a_at	6.52422	up	Ghi.3490	DV849602	Transcribed locus, moderately similar to NP_195131.1 caffeoyl-CoA 3-O-methyltransferase, putative [Arabidopsis thaliana]
GraAffx.20510.2.A1_s_at	6.52363	up		CO121325
Ghi.7896.1.S1_s_at	6.51973	up	Ghi.7896	DT048076	Transcribed locus, weakly similar to NP_195943.1 unknown protein [Arabidopsis thaliana]
Ghi.3278.1.A1_s_at	6.499	up	Ghi.3278	DT467721	Transcribed locus, weakly similar to NP_001064203.1 Os10g0159800 [Oryza sativa (japonica cultivar-group)]
GhiAffx.33925.1.S1_at	6.48641	up	Ghi.18134	CA993486	Transcribed locus, moderately similar to XP_001779530.1 predicted protein [Physcomitrella patens subsp. patens]
GhiAffx.2109.1.A1_at	6.47967	up	Ghi.11711	DW497928.1	Transcribed locus, moderately similar to XP_001760220.1 predicted protein [Physcomitrella patens subsp. patens]
GhiAffx.39417.1.A1_at	6.45691	up		DW499030.1
Ghi.1533.1.S1_s_at	6.44769	up	Ghi.1533	DR463368	Transcribed locus, weakly similar to NP_200990.2 unknown protein [Arabidopsis thaliana]
Ghi.10155.1.S1_at	6.44006	up	Ghi.10155	CD486357	Transcribed locus, weakly similar to NP_193261.2 UDP-glucoronosyl/UDP-glucosyl transferase family protein [Arabidopsis thaliana]
Ghi.1436.1.S1_at	6.43389	up	Ghi.10655	DN799898	Transcribed locus, strongly similar to NP_850663.1 ASN1 (DARK INDUCIBLE 6) [Arabidopsis thaliana]
GhiAffx.12107.1.S1_at	6.4324	up	Ghi.13579	DW243015.1	Transcribed locus, moderately similar to NP_172268.1 LOB domain protein 1 / lateral organ boundaries domain protein 1 (LBD1) [Arabidopsis thaliana]
Ghi.3732.1.S1_s_at	6.40548	up		DT462200
GhiAffx.31721.2.S1_s_at	6.3835	up	Ghi.16524	DT458274	Transcribed locus, weakly similar to NP_197917.1 EBF2 (EIN3-BINDING F BOX PROTEIN 2) [Arabidopsis thaliana]
Ghi.10655.1.S1_s_at	6.37761	up	Ghi.10655	DN780602	Transcribed locus, strongly similar to NP_850663.1 ASN1 (DARK INDUCIBLE 6) [Arabidopsis thaliana]
Ghi.9152.1.S1_at	6.37543	up	Ghi.9152	DT462541	Transcribed locus, weakly similar to NP_195164.1 transducin family protein / WD-40 repeat family protein [Arabidopsis thaliana]
Ghi.1011.1.A1_s_at	6.35894	up	Ghi.1011	DT463974	Transcribed locus, weakly similar to NP_181142.1 YLS9 (YELLOW-LEAF-SPECIFIC GENE 9) [Arabidopsis thaliana]
Ghi.6855.1.S1_s_at	6.34799	up	Ghi.6855	CA992864	Transcribed locus, moderately similar to NP_974444.1 ProT2 (PROLINE TRANSPORTER 2) [Arabidopsis thaliana]
Ghi.1732.3.S1_x_at	6.32456	up	Ghi.10577	DN760161	Transcribed locus
Ghi.9283.2.A1_s_at	6.31804	up	Ghi.17880	DT467567	Transcribed locus
GraAffx.28297.1.S1_at	6.29048	up		CO086928
GhiAffx.6660.1.S1_at	6.28401	up	Ghi.15383	DW510482.1	Transcribed locus
Ghi.1905.1.S1_at	6.27368	up	Ghi.1905	DV849309	Transcribed locus
GraAffx.8661.1.S1_at	6.26898	up		CO089537
GhiAffx.34421.1.A1_s_at	6.24171	up	Ghi.9275	DW226485.1	Transcribed locus, moderately similar to NP_001043963.1 Os01g0695800 [Oryza sativa (japonica cultivar-group)]
Ghi.9525.2.S1_s_at	6.23096	up	Ghi.9525	DT567385	Transcribed locus, moderately similar to NP_199704.1 transferase family protein [Arabidopsis thaliana]
Gra.969.1.A1_at	6.22506	up	Gra.969	CO069891	Transcribed locus
GhiAffx.30947.1.S1_at	6.18144	up		DT468657
GhiAffx.62734.1.S1_at	6.17467	up	Ghi.12954	DW516278.1	Transcribed locus, moderately similar to NP_001048160.1 Os02g0755000 [Oryza sativa (japonica cultivar-group)]
Ghi.1647.1.S1_at	6.15953	up	Ghi.1647	DN760178	Transcribed locus, moderately similar to NP_001065548.1 Os11g0108700 [Oryza sativa (japonica cultivar-group)]
Ghi.1864.1.S1_s_at	6.15409	up	Ghi.1864	DV849871	Transcribed locus, weakly similar to NP_001056289.1 Os05g0557500 [Oryza sativa (japonica cultivar-group)]
GhiAffx.2014.1.S1_s_at	6.14582	up	Ghi.17889	DT463554	Transcribed locus, weakly similar to NP_001050033.1 Os03g0335200 [Oryza sativa (japonica cultivar-group)]
GhiAffx.10976.1.S1_at	6.13402	up		DT048640
Ghi.10388.2.S1_at	6.12269	up	Ghi.10388	DT469076	Transcribed locus, moderately similar to NP_194825.1 CIPK6 (CBL-INTERACTING PROTEIN KINASE 6); kinase [Arabidopsis thaliana]
GbaAffx.196.1.A1_at	6.11886	up		AY572462.1		0006350 // transcription // inferred from electronic annotation /// 0006355 // regulation of transcription, DNA-dependent // inferred from electronic annotation	0005634 // nucleus // inferred from electronic annotation	0003677 // DNA binding // inferred from electronic annotation /// 0003700 // transcription factor activity // inferred from electronic annotation
Ghi.10595.1.S1_at	6.10892	up	Ghi.17676	DN761009	Transcribed locus, weakly similar to NP_196762.1 unknown protein [Arabidopsis thaliana]
GhiAffx.47143.1.S1_at	6.10361	up	Ghi.12825	DR452389	Transcribed locus, weakly similar to NP_001049436.1 Os03g0225900 [Oryza sativa (japonica cultivar-group)]
Ghi.8656.1.S1_s_at	6.06633	up	Ghi.8656	DT048421	Transcribed locus, weakly similar to NP_569015.1 unknown protein [Arabidopsis thaliana]
Ghi.10001.1.A1_at	6.06022	up	Ghi.10001	DT465861	Transcribed locus, moderately similar to NP_199079.1 AOS (ALLENE OXIDE SYNTHASE); hydro-lyase/ oxygen binding [Arabidopsis thaliana]
GhiAffx.2749.1.S1_a_at	6.05689	up	Ghi.14047	CA993506	Transcribed locus, weakly similar to NP_200515.1 ABI2 (ABA INSENSITIVE 2); protein phosphatase type 2C [Arabidopsis thaliana]
GhiAffx.62419.1.S1_at	6.04458	up	Ghi.1030	DW514605.1	Transcribed locus, weakly similar to NP_001056289.1 Os05g0557500 [Oryza sativa (japonica cultivar-group)]
Ghi.7536.1.S1_s_at	6.03652	up	Ghi.7536	AI729592	Transcribed locus, moderately similar to NP_178310.1 glutamate decarboxylase, putative [Arabidopsis thaliana]
Ghi.1031.1.S1_x_at	6.03112	up	Ghi.1031	AI727549	Transcribed locus, weakly similar to NP_197523.1 ATBCB (ARABIDOPSIS BLUE-COPPER-BINDING PROTEIN); copper ion binding [Arabidopsis thaliana]
GhiAffx.2749.2.S1_at	6.02568	up		DW504859.1
Ghi.7985.1.S1_s_at	5.99762	up	Ghi.7985	DN759914	Transcribed locus, moderately similar to NP_567775.1 unknown protein [Arabidopsis thaliana]
Ghi.9123.1.S1_at	5.99192	up	Ghi.9123	DN758298	Transcribed locus, weakly similar to NP_974391.1 scarecrow transcription factor family protein [Arabidopsis thaliana]
Gra.256.3.S1_s_at	5.98744	up	Gra.1726	CO127154	Transcribed locus, weakly similar to NP_177315.1 ATCK1 (CHOLINE KINASE) [Arabidopsis thaliana]
Ghi.3193.2.A1_at	5.98349	up	Ghi.3193	DT468618	Transcribed locus, weakly similar to NP_001058737.1 Os07g0111400 [Oryza sativa (japonica cultivar-group)]
Ghi.3807.1.S1_at	5.96774	up	Ghi.3807	DN760053	Transcribed locus, moderately similar to NP_191785.1 protein phosphatase 2C, putative / PP2C, putative [Arabidopsis thaliana]
GhiAffx.40839.1.S1_at	5.96048	up		DW499830.1
Ghi.6443.2.S1_at	5.95149	up	Ghi.6443	CF932178	Transcribed locus, moderately similar to NP_187123.1 PR4 (PATHOGENESIS-RELATED 4) [Arabidopsis thaliana]
GhiAffx.6926.1.S1_at	5.94416	up	Ghi.2701	DW506279.1	Gamma-tocopherol methyltransferase (TMT)	0008152 // metabolic process // inferred from electronic annotation		0008168 // methyltransferase activity // inferred from electronic annotation /// 0016740 // transferase activity // inferred from electronic annotation
GhiAffx.20092.1.A1_s_at	5.93446	up	Ghi.14377	DT457460	Transcribed locus, weakly similar to NP_567936.2 acyl CoA reductase, putative [Arabidopsis thaliana]
Gra.2378.1.A1_s_at	5.9211	up	Gra.2378	CO125250	Transcribed locus, moderately similar to NP_196177.1 FAD8 (FATTY ACID DESATURASE 8); omega-3 fatty acid desaturase [Arabidopsis thaliana]
GhiAffx.24637.1.S1_at	5.91832	up	Ghi.16272	DW512126.1	Transcribed locus, weakly similar to NP_188965.1 ATERF1/ERF1 (ETHYLENE RESPONSE FACTOR 1); DNA binding / transcription factor/ transcriptional activator [Arabidopsis thaliana]
Ghi.9389.2.A1_s_at	5.88568	up	Ghi.9389	DT467229	Transcribed locus, moderately similar to NP_849603.1 lipase class 3 family protein [Arabidopsis thaliana]
Ghi.8342.1.S1_at	5.86814	up	Ghi.8342	DV849242	Transcribed locus, weakly similar to NP_568353.1 unknown protein [Arabidopsis thaliana]
Ghi.4573.1.S1_at	5.83418	up	Ghi.4573	DT052179	Transcribed locus, moderately similar to NP_181221.1 GAMMA-TIP (Tonoplast intrinsic protein (TIP) gamma); water channel [Arabidopsis thaliana]
Ghi.8275.2.S1_s_at	5.81772	up	Ghi.10416	AI730902	Transcribed locus, weakly similar to NP_197368.1 BMY3 (beta-amylase 3); beta-amylase [Arabidopsis thaliana]
Ghi.10670.1.S1_x_at	5.81007	up	Ghi.10670	DN779635	Transcribed locus, weakly similar to NP_190811.1 PAD4 (PHYTOALEXIN DEFICIENT 4); triacylglycerol lipase [Arabidopsis thaliana]
GhiAffx.15786.1.S1_s_at	5.78093	up	Ghi.18611	DW227879.1	Transcribed locus, moderately similar to NP_179101.1 GH3.1 [Arabidopsis thaliana]
GhiAffx.14296.1.A1_s_at	5.7752	up	Ghi.14345	DW226414.1	Transcribed locus, weakly similar to NP_200052.1 photoassimilate-responsive protein, putative [Arabidopsis thaliana]
Ghi.5701.1.A1_at	5.77065	up	Ghi.5701	DT046689	Transcribed locus, weakly similar to NP_564170.1 UDP-glucoronosyl/UDP-glucosyl transferase family protein [Arabidopsis thaliana]
Ghi.8123.1.S1_at	5.76788	up	Ghi.8123	X52305.1	Malate synthase (EC 4.1.3.2)	0006097 // glyoxylate cycle // inferred from electronic annotation /// 0006099 // tricarboxylic acid cycle // inferred from electronic annotation	0009514 // glyoxysome // inferred from electronic annotation	0003824 // catalytic activity // inferred from electronic annotation /// 0004474 // malate synthase activity // inferred from electronic annotation /// 0016740 // transferase activity // inferred from electronic annotation
Ghi.10332.1.A1_x_at	5.76579	up	Ghi.10332	DT465694	Transcribed locus, weakly similar to NP_192034.1 WRKY22 (WRKY DNA-binding protein 22); transcription factor [Arabidopsis thaliana]
Ghi.9823.1.S1_at	5.76539	up	Ghi.9823	DT464807	Transcribed locus, weakly similar to NP_181529.1 unknown protein [Arabidopsis thaliana]
Ghi.10074.2.S1_at	5.75747	up	Ghi.10074	DT461698	Transcribed locus, weakly similar to NP_180563.1 protein phosphatase 2C, putative / PP2C, putative [Arabidopsis thaliana]
Ghi.3335.1.A1_at	5.72321	up	Ghi.19561	DT463623	Transcribed locus
Ghi.9953.2.S1_at	5.70928	up	Ghi.9953	DT570225	Transcribed locus, weakly similar to NP_194112.1 WRKY53 (WRKY DNA-binding protein 53); transcription factor [Arabidopsis thaliana]
Ghi.1407.1.A1_s_at	5.7005	up	Ghi.1407	DT051753	Transcribed locus
Ghi.9124.3.A1_at	5.69481	up	Ghi.9124	DT462442	Transcribed locus, moderately similar to XP_001779530.1 predicted protein [Physcomitrella patens subsp. patens]
GraAffx.28388.1.S1_s_at	5.68571	up		CO086694
Ghi.1987.1.S1_a_at	5.67577	up	Ghi.1987	DR461896	Transcribed locus, moderately similar to NP_566652.1 unknown protein [Arabidopsis thaliana]
Ghi.3425.2.S1_a_at	5.64912	up	Ghi.3425	DT466037	Transcribed locus, moderately similar to NP_196824.1 GRAM domain-containing protein / ABA-responsive protein-related [Arabidopsis thaliana]
GhiAffx.24145.1.S1_at	5.64023	up		DW509732.1
Ghi.6799.1.S1_s_at	5.63841	up	Ghi.6799	CA993132	Transcribed locus
Ghi.3049.2.S1_at	5.63667	up	Ghi.3049	DT464459	Transcribed locus, moderately similar to NP_195843.1 haloacid dehalogenase-like hydrolase family protein [Arabidopsis thaliana]
GhiAffx.23449.1.S1_at	5.63055	up	Ghi.11628	DW505985.1	Transcribed locus, weakly similar to NP_179170.1 calmodulin-related protein, putative [Arabidopsis thaliana]
Ghi.7171.1.S1_at	5.60745	up	Ghi.7171	AW187461	Transcribed locus
GhiAffx.8460.1.S1_at	5.59893	up	Ghi.3302	DW238677.1	Transcribed locus, moderately similar to NP_193459.1 L-lactate dehydrogenase, putative [Arabidopsis thaliana]
GhiAffx.41577.1.S1_s_at	5.59635	up	Ghi.12595	DW503697.1	Transcribed locus, moderately similar to NP_180511.1 17.6 kDa class I small heat shock protein (HSP17.6B-CI) [Arabidopsis thaliana]
GhiAffx.38714.1.S1_at	5.58102	up	Ghi.11105	DW492836.1	Transcribed locus, moderately similar to NP_188633.1 binding [Arabidopsis thaliana]
Ghi.1074.1.S1_s_at	5.57664	up	Ghi.1074	DN758679	Transcribed locus, weakly similar to NP_174094.1 STZ (SALT TOLERANCE ZINC FINGER); nucleic acid binding / transcription factor/ zinc ion binding [Arabidopsis thaliana]
Ghi.9236.1.S1_at	5.56163	up	Ghi.9236	DT463077	Transcribed locus, weakly similar to NP_181218.1 DOGT1 (DON-GLUCOSYLTRANSFERASE); UDP-glycosyltransferase/ transferase, transferring glycosyl groups [Arabidopsis thaliana]
GhiAffx.5097.2.A1_a_at	5.55694	up		DW517997.1
Ghi.10750.1.S1_at	5.55513	up	Ghi.10750	DT462864	Transcribed locus, weakly similar to NP_195958.1 heavy-metal-associated domain-containing protein [Arabidopsis thaliana]
GhiAffx.32086.1.S1_at	5.54309	up		DT049951
GhiAffx.4043.12.A1_s_at	5.52272	up	Ghi.1394	DW233918.1	Transcribed locus, moderately similar to NP_567701.1 hydrolase, acting on ester bonds [Arabidopsis thaliana]
Ghi.3711.1.A1_at	5.50433	up	Ghi.3711	DT461581	Transcribed locus, moderately similar to NP_849539.1 phospholipase D gamma 2 / PLD gamma 2 (PLDGAMMA2) [Arabidopsis thaliana]
Ghi.5561.1.A1_s_at	5.48583	up	Ghi.1373	DT047327	Transcribed locus, weakly similar to NP_177122.2 acid phosphatase, putative [Arabidopsis thaliana]
GhiAffx.9239.1.S1_s_at	5.45104	up	Ghi.12614	DW244026.1	Transcribed locus
Ghi.778.1.S1_at	5.44956	up	Ghi.778	DR454858	Transcribed locus, weakly similar to NP_173239.1 zinc finger (C3HC4-type RING finger) family protein [Arabidopsis thaliana]
Ghi.3440.1.A1_at	5.44451	up	Ghi.3440	DT465801	Transcribed locus, weakly similar to NP_568307.3 SAG101 (SENESCENCE-ASSOCIATED GENE 101); triacylglycerol lipase [Arabidopsis thaliana]
GhiAffx.63762.1.S1_s_at	5.43797	up	Ghi.1373	DW240040.1	Transcribed locus, weakly similar to NP_177122.2 acid phosphatase, putative [Arabidopsis thaliana]
Ghi.1137.1.S1_at	5.42568	up	Ghi.1137	CD486684	Transcribed locus, moderately similar to NP_181254.1 PIP2B (plasma membrane intrinsic protein 2;2); water channel [Arabidopsis thaliana]
Ghi.9308.1.S1_at	5.41809	up	Ghi.9308	DT527234	Transcribed locus, moderately similar to NP_180511.1 17.6 kDa class I small heat shock protein (HSP17.6B-CI) [Arabidopsis thaliana]
Gra.275.1.S1_s_at	5.40558	up	Gra.275	CO090219	Transcribed locus, moderately similar to NP_564761.1 ATB2 [Arabidopsis thaliana]
GraAffx.11740.1.A1_s_at	5.40498	up		CO074425
Ghi.3673.1.S1_at	5.40151	up	Ghi.3673	DT462887	Transcribed locus, weakly similar to XP_001772779.1 predicted protein [Physcomitrella patens subsp. patens]
Ghi.8147.1.S1_at	5.39852	up	Ghi.6106	DQ073046.1	Pectate lyase			0016829 // lyase activity // inferred from electronic annotation
Ghi.1732.1.S1_at	5.39304	up	Ghi.10577	DN758631	Transcribed locus
GhiAffx.31355.1.S1_s_at	5.38707	up	Ghi.13637	DT462536	Transcribed locus, weakly similar to NP_849492.1 UGT73B2; UDP-glycosyltransferase [Arabidopsis thaliana]
Ghi.624.2.S1_s_at	5.38542	up	Ghi.624	DT466074	Transcribed locus, moderately similar to NP_189034.1 BMY7/TR-BAMY (beta-amylase 7); beta-amylase [Arabidopsis thaliana]
Ghi.7909.1.A1_at	5.37736	up	Ghi.7909	DT463373	Transcribed locus, weakly similar to NP_001046956.1 Os02g0515600 [Oryza sativa (japonica cultivar-group)]
GhiAffx.10268.1.S1_at	5.36883	up	Ghi.18334	DW501443.1	Transcribed locus, weakly similar to NP_564170.1 UDP-glucoronosyl/UDP-glucosyl transferase family protein [Arabidopsis thaliana]
Gra.1358.1.A1_at	5.3658	up	Gra.1358	CO126276	Transcribed locus, weakly similar to NP_001064453.1 Os10g0369600 [Oryza sativa (japonica cultivar-group)]
GraAffx.14609.1.A1_s_at	5.35227	up		CO127185		0008152 // metabolic process // inferred from electronic annotation		0003824 // catalytic activity // inferred from electronic annotation /// 0005488 // binding // inferred from electronic annotation /// 0009055 // electron carrier activity // inferred from electronic annotation /// 0016491 // oxidoreductase activity // inferred from electronic annotation
Ghi.3049.4.S1_at	5.3518	up	Ghi.3049	DT463685	Transcribed locus, moderately similar to NP_195843.1 haloacid dehalogenase-like hydrolase family protein [Arabidopsis thaliana]
Ghi.7171.1.A1_at	5.34869	up	Ghi.7171	DT461933	Transcribed locus
Ghi.8657.1.S1_at	5.33666	up	Ghi.8657	DT461057	Transcribed locus, weakly similar to NP_565613.1 unknown protein [Arabidopsis thaliana]
Ghi.1865.3.A1_x_at	5.33126	up	Ghi.17310	DV849838	Transcribed locus, moderately similar to NP_001053524.1 Os04g0556300 [Oryza sativa (japonica cultivar-group)]
Gra.38.1.S1_s_at	5.32612	up	Gra.38	CO123081	Transcribed locus
Ghi.3175.1.S1_at	5.30992	up	Ghi.19681	DT468792	Transcribed locus, moderately similar to NP_174119.1 pyridoxal-dependent decarboxylase family protein [Arabidopsis thaliana]
Ghi.5307.1.A1_at	5.27352	up	Ghi.5307	DT048232	Transcribed locus, moderately similar to NP_190397.1 senescence-associated protein, putative [Arabidopsis thaliana]
GhiAffx.32111.1.A1_at	5.26555	up	Ghi.16479	DT048333	Transcribed locus, weakly similar to NP_194055.1 protein kinase family protein [Arabidopsis thaliana]
Ghi.3394.1.A1_at	5.26405	up	Ghi.3394	DT465656	Transcribed locus, weakly similar to NP_175332.1 unknown protein [Arabidopsis thaliana]
Ghi.4318.2.A1_s_at	5.25901	up	Ghi.4318	DT054325	Transcribed locus, moderately similar to NP_179101.1 GH3.1 [Arabidopsis thaliana]
Ghi.6264.1.A1_s_at	5.25477	up	Ghi.6264	CO493264	Transcribed locus, weakly similar to NP_566712.1 protease inhibitor/seed storage/lipid transfer protein (LTP) family protein [Arabidopsis thaliana]
GhiAffx.22890.1.S1_s_at	5.2457	up	Ghi.63	DW503126.1	Transcribed locus, weakly similar to NP_201433.1 zinc finger (GATA type) family protein [Arabidopsis thaliana]
GhiAffx.60347.1.S1_s_at	5.2376	up	Ghi.10332	DW227604.1	Transcribed locus, weakly similar to NP_192034.1 WRKY22 (WRKY DNA-binding protein 22); transcription factor [Arabidopsis thaliana]
Ghi.2766.2.S1_s_at	5.23423	up	Ghi.2766	DT550860	Transcribed locus, weakly similar to NP_566249.1 ATL6 (Arabidopsis T?xicos en Levadura 6); protein binding / zinc ion binding [Arabidopsis thaliana]
Ghi.4227.1.S1_s_at	5.22534	up	Ghi.4227	DT456122	Transcribed locus, moderately similar to NP_567523.1 CT-BMY (BETA-AMYLASE 8); beta-amylase [Arabidopsis thaliana]
Ghi.624.1.S1_at	5.2189	up	Ghi.624	DT466075	Transcribed locus, moderately similar to NP_189034.1 BMY7/TR-BAMY (beta-amylase 7); beta-amylase [Arabidopsis thaliana]
Ghi.106.1.S1_s_at	5.21686	up	Ghi.106	DR462832	Transcribed locus
GhiAffx.36018.1.S1_at	5.19524	up		DW500339.1
Ghi.3729.1.A1_s_at	5.18367	up	Ghi.3729	DT462226	Transcribed locus
GhiAffx.16921.1.A1_at	5.18318	up	Ghi.14736	DW229809.1	Transcribed locus, weakly similar to NP_565481.1 unknown protein [Arabidopsis thaliana]
Gra.1585.1.A1_at	5.17653	up	Gra.1585	CO121379	Transcribed locus
Ghi.3455.2.S1_at	5.17603	up	Ghi.3455	DN828288	Transcribed locus, weakly similar to NP_175390.2 ARP protein (REF) [Arabidopsis thaliana]
Ghi.6362.1.S1_at	5.14733	up	Ghi.6362	CO491551	Transcribed locus
Ghi.7941.1.S1_at	5.13091	up	Ghi.7941	AI055173	Transcribed locus
Ghi.9328.1.S1_s_at	5.12715	up	Ghi.4821	DT048550	Transcribed locus, moderately similar to NP_196822.1 ANAC083 (Arabidopsis NAC domain containing protein 83); transcription factor [Arabidopsis thaliana]
GhiAffx.5954.1.S1_s_at	5.11116	up	Ghi.9346	DW225147.1	Transcribed locus, weakly similar to NP_188294.1 ATL2 (Arabidopsis T?xicos en Levadura 2); protein binding / zinc ion binding [Arabidopsis thaliana]
Ghi.8389.1.S1_a_at	5.11031	up	Ghi.8389	CO498953	Transcribed locus, weakly similar to NP_567472.1 integral membrane family protein [Arabidopsis thaliana]
Ghi.9441.1.S1_s_at	5.10158	up	Ghi.9441	DN816950	Transcribed locus, weakly similar to NP_565406.1 peptidoglycan-binding LysM domain-containing protein [Arabidopsis thaliana]
Ghi.10344.1.S1_s_at	5.07698	up	Ghi.10344	DT467135	Transcribed locus, weakly similar to XP_001761878.1 predicted protein [Physcomitrella patens subsp. patens]
GhiAffx.3411.1.A1_at	5.0754	up	Ghi.11868	DW497356.1	Transcribed locus, weakly similar to NP_180439.1 zinc finger (C2H2 type) family protein [Arabidopsis thaliana]
Ghi.3159.1.A1_s_at	5.07061	up	Ghi.19690	DT468925	Transcribed locus
Gra.2632.1.S1_at	5.06639	up		CO083160
GhiAffx.29447.1.S1_at	5.05909	up		DN758263
Ghi.6828.1.A1_s_at	5.04365	up	Ghi.6828	CA992988	Transcribed locus, weakly similar to NP_568719.1 unknown protein [Arabidopsis thaliana]
Ghi.3251.2.S1_at	5.04285	up	Ghi.3251	DT468006	Transcribed locus, weakly similar to NP_179861.2 basic helix-loop-helix (bHLH) family protein [Arabidopsis thaliana]
Ghi.6873.1.A1_at	5.03812	up	Ghi.6873	CA992796	Transcribed locus
GhiAffx.40128.1.S1_at	5.03555	up	Ghi.11896	DW225179.1	Transcribed locus, weakly similar to NP_186806.1 glycine-rich protein / oleosin [Arabidopsis thaliana]
GhiAffx.21099.1.S1_at	5.03075	up	Ghi.15657	DW514189.1	Transcribed locus, moderately similar to NP_001068466.1 Os11g0684000 [Oryza sativa (japonica cultivar-group)]
Ghi.9232.1.S1_at	5.03036	up	Ghi.9232	CA992854	Transcribed locus, weakly similar to NP_565634.1 harpin-induced protein-related / HIN1-related / harpin-responsive protein-related [Arabidopsis thaliana]
Ghi.6303.1.S1_at	5.02564	up	Ghi.6303	DR453008	Transcribed locus, weakly similar to NP_567472.1 integral membrane family protein [Arabidopsis thaliana]
Ghi.1553.1.S1_at	5.02104	up	Ghi.1553	DT462666	Transcribed locus, weakly similar to NP_196498.1 LAC14 (laccase 14); copper ion binding / oxidoreductase [Arabidopsis thaliana]
GhiAffx.59905.1.S1_at	5.01478	up	Ghi.11317	DW501755.1	Transcribed locus, weakly similar to NP_564644.1 senescence-associated protein-related [Arabidopsis thaliana]
Ghi.706.1.S1_at	5.01403	up	Ghi.17927	DT466750	Transcribed locus, weakly similar to NP_194112.1 WRKY53 (WRKY DNA-binding protein 53); transcription factor [Arabidopsis thaliana]
GhiAffx.48720.1.A1_at	4.99916	up	Ghi.13222	DW495878.1	Transcribed locus, moderately similar to NP_851232.1 zinc finger (C3HC4-type RING finger) family protein [Arabidopsis thaliana]
Ghi.5453.1.S1_s_at	4.99884	up	Ghi.5453	DT466704	Transcribed locus
Ghi.9106.3.S1_s_at	4.99828	up	Ghi.17799	DV849287	Transcribed locus, weakly similar to NP_001063827.1 Os09g0543400 [Oryza sativa (japonica cultivar-group)]
GhiAffx.28716.1.S1_at	4.99091	up	Ghi.15689	DW512426.1	Transcribed locus, weakly similar to NP_567196.1 auxin-responsive family protein [Arabidopsis thaliana]
GhiAffx.7263.1.A1_at	4.98623	up	Ghi.1935	DW509985.1	Transcribed locus, weakly similar to NP_568561.1 transferase family protein [Arabidopsis thaliana]
Ghi.1623.1.S1_at	4.98416	up	Ghi.1623	DN760802	Transcribed locus, weakly similar to NP_569048.1 ARA12; subtilase [Arabidopsis thaliana]
Ghi.3285.1.S1_at	4.98252	up	Ghi.3285	DN758281	Transcribed locus, moderately similar to NP_196884.1 hydrolase, alpha/beta fold family protein [Arabidopsis thaliana]
Ghi.576.3.A1_x_at	4.97715	up	Ghi.16550	DT462667	Transcribed locus, weakly similar to NP_198885.1 unknown protein [Arabidopsis thaliana]
GhiAffx.25398.1.S1_at	4.96441	up	Ghi.12466	DW516152.1	Transcribed locus, weakly similar to NP_173414.1 MP (MONOPTEROS); transcription factor [Arabidopsis thaliana]
Ghi.10639.1.S1_s_at	4.958	up	Ghi.10639	DT051576	Transcribed locus, weakly similar to NP_173468.1 COR47 (cold regulated 47) [Arabidopsis thaliana]
GhiAffx.8279.1.S1_at	4.95517	up	Ghi.11007	DT464034	Transcribed locus, weakly similar to NP_196927.1 ankyrin repeat family protein [Arabidopsis thaliana]
Ghi.8943.2.A1_s_at	4.94984	up	Ghi.8943	DT465403	Transcribed locus, moderately similar to NP_173213.2 phosphoric monoester hydrolase [Arabidopsis thaliana]
Ghi.374.1.A1_at	4.9411	up	Ghi.374	DR460282	Transcribed locus, moderately similar to NP_564635.1 MAP3KA (Mitogen-activated protein kinase kinase kinase 3); kinase [Arabidopsis thaliana]
GhiAffx.59933.1.S1_at	4.9251	up	Ghi.13642	DW517582.1	Transcribed locus, weakly similar to NP_177307.1 AP2 domain-containing transcription factor, putative [Arabidopsis thaliana]
Ghi.3417.1.A1_at	4.90448	up	Ghi.3417	DT466087	Transcribed locus, weakly similar to NP_001063634.1 Os09g0510500 [Oryza sativa (japonica cultivar-group)]
Ghi.132.1.S1_s_at	4.87636	up	Ghi.132	DR462587	Transcribed locus, weakly similar to XP_001759072.1 transcription factor WRKY29 [Physcomitrella patens subsp. patens]
Ghi.3342.1.S1_at	4.8737	up	Ghi.3342	DT467115	Transcribed locus, weakly similar to NP_001042083.1 Os01g0159300 [Oryza sativa (japonica cultivar-group)]
Ghi.10327.1.S1_s_at	4.87083	up	Ghi.10327	DT463653	Transcribed locus, weakly similar to NP_564075.1 unknown protein [Arabidopsis thaliana]
Gra.1614.2.S1_x_at	4.8685	up	Gra.3247	CO127533	Transcribed locus, moderately similar to NP_190318.1 ASN1 (DARK INDUCIBLE 6) [Arabidopsis thaliana]
GhiAffx.25393.1.S1_at	4.86095	up	Ghi.15963	DW499859.1	Transcribed locus, weakly similar to NP_001104994.1 glutathione transferase23 [Zea mays]
Ghi.3232.1.S1_at	4.85176	up	Ghi.3232	DT462100	Transcribed locus, weakly similar to NP_180565.1 MAPKKK14 (Mitogen-activated protein kinase kinase kinase 14); kinase [Arabidopsis thaliana]
Ghi.909.1.S1_s_at	4.84494	up	Ghi.909	DR453290	Transcribed locus
Ghi.1621.1.S1_x_at	4.84237	up	Ghi.1621	DN760810	Transcribed locus, weakly similar to NP_566827.1 unknown protein [Arabidopsis thaliana]
GhiAffx.40901.1.S1_at	4.83874	up	Ghi.18488	DW500212.1	Transcribed locus, weakly similar to NP_683424.2 unknown protein [Arabidopsis thaliana]
GhiAffx.28161.1.S1_s_at	4.83336	up	Ghi.17876	DT463913	Transcribed locus, moderately similar to NP_189093.1 ATMBF1C/MBF1C (MULTIPROTEIN BRIDGING FACTOR 1C); DNA binding / transcription coactivator/ transcription factor [Arabidopsis thaliana]
Ghi.318.1.S1_at	4.82522	up	Ghi.16573	DQ122176.1	Cytochrome P450 DDWF1	0055114 // oxidation reduction // inferred from electronic annotation		0004497 // monooxygenase activity // inferred from electronic annotation /// 0005506 // iron ion binding // inferred from electronic annotation /// 0009055 // electron carrier activity // inferred from electronic annotation /// 0016491 // oxidoreductase activity // inferred from electronic annotation /// 0020037 // heme binding // inferred from electronic annotation /// 0046872 // metal ion bindi…
Ghi.9266.1.A1_at	4.82298	up	Ghi.9266	DT468530	Transcribed locus, moderately similar to NP_195693.1 L-ascorbate oxidase, putative [Arabidopsis thaliana]
GhiAffx.62322.1.S1_at	4.81999	up	Ghi.15887	DW514001.1	Transcribed locus
Ghi.4960.2.A1_s_at	4.81408	up	Ghi.4960	DT046397	Transcribed locus, weakly similar to NP_194504.2 unknown protein [Arabidopsis thaliana]
Ghi.5456.1.A1_s_at	4.80905	up	Ghi.5456	DT047687	Transcribed locus
Ghi.3234.2.A1_at	4.80503	up	Ghi.3354	DT468165	Transcribed locus, moderately similar to NP_974347.1 NADK1 (NAD kinase 1); NAD+ kinase [Arabidopsis thaliana]
GhiAffx.20889.1.S1_at	4.80375	up	Ghi.21770	DW233795.1	Transcribed locus, weakly similar to NP_176291.1 FED A (FERREDOXIN 2); electron carrier/ iron ion binding [Arabidopsis thaliana]
GhiAffx.6758.1.S1_at	4.79939	up		DW504241.1
Ghi.8034.1.S1_s_at	4.79483	up	Ghi.8034	AY628139.1	Cultivar Siokra L23 trehalose 6-phosphate synthase	0005992 // trehalose biosynthetic process // inferred from electronic annotation /// 0008152 // metabolic process // inferred from electronic annotation		0003824 // catalytic activity // inferred from electronic annotation
Ghi.6894.1.S1_s_at	4.78895	up	Ghi.6894	CA992727	Transcribed locus, weakly similar to NP_188456.1 protease inhibitor/seed storage/lipid transfer protein (LTP) family protein [Arabidopsis thaliana]
Ghi.9229.2.S1_s_at	4.77546	up	Ghi.9229	DT461573	Transcribed locus
Ghi.10117.4.S1_at	4.76403	up	Ghi.10117	DT462946	Transcribed locus, weakly similar to NP_177872.3 nucellin protein, putative [Arabidopsis thaliana]
Ghi.9122.1.A1_at	4.75053	up	Ghi.9122	DT463587	Transcribed locus
GhiAffx.22176.1.S1_at	4.73737	up	Ghi.17853	DW499255.1	Transcribed locus, weakly similar to NP_198817.1 AATP1 (AAA-ATPASE 1); ATP binding / ATPase [Arabidopsis thaliana]
Ghi.1043.4.S1_at	4.73623	up	Ghi.17859	DT463348	Transcribed locus, weakly similar to NP_196153.1 peroxidase, putative [Arabidopsis thaliana]
Ghi.3146.1.A1_at	4.72919	up	Ghi.3146	DT469027	Transcribed locus, moderately similar to NP_567808.1 protein phosphatase 2C, putative / PP2C, putative [Arabidopsis thaliana]
Ghi.8275.2.A1_s_at	4.72637	up	Ghi.10416	AI730902	Transcribed locus, weakly similar to NP_197368.1 BMY3 (beta-amylase 3); beta-amylase [Arabidopsis thaliana]
GhiAffx.22733.1.A1_at	4.72062	up		DW502223.1
Ghi.6402.1.S1_at	4.71966	up	Ghi.6402	DT463798	Transcribed locus, strongly similar to NP_201316.1 ACX2 (ACYL-COA OXIDASE 2); acyl-CoA oxidase [Arabidopsis thaliana]
GhiAffx.8720.1.S1_s_at	4.71246	up	Ghi.7981	DW499694.1	Transcribed locus, weakly similar to NP_181718.1 remorin family protein [Arabidopsis thaliana]
GhiAffx.7473.1.S1_at	4.70051	up		DW512099.1
GraAffx.20159.1.A1_s_at	4.69561	up		CO110779
Ghi.10388.3.S1_at	4.68571	up	Ghi.10388	CA993635	Transcribed locus, moderately similar to NP_194825.1 CIPK6 (CBL-INTERACTING PROTEIN KINASE 6); kinase [Arabidopsis thaliana]
GhiAffx.60792.1.S1_at	4.67248	up	Ghi.15698	DW497379.1	DRE-binding protein 3b (DBP3b)	0006350 // transcription // inferred from electronic annotation /// 0006355 // regulation of transcription, DNA-dependent // inferred from electronic annotation	0005634 // nucleus // inferred from electronic annotation	0003677 // DNA binding // inferred from electronic annotation /// 0003700 // transcription factor activity // inferred from electronic annotation
Ghi.3805.1.A1_s_at	4.67023	up	Ghi.3805	DT461590	Transcribed locus, weakly similar to NP_568508.2 BZO2H3 (basic leucine zipper O2 homolog 3); DNA binding / transcription factor [Arabidopsis thaliana]
Ghi.5565.5.S1_s_at	4.6661	up	Ghi.5565	DT465300	Transcribed locus, moderately similar to NP_173005.1 ATPDR12/PDR12 (PLEIOTROPIC DRUG RESISTANCE 12); ATPase, coupled to transmembrane movement of substances [Arabidopsis thaliana]
GhiAffx.7633.1.S1_s_at	4.66544	up	Ghi.2727	DW499904.1	Transcribed locus, moderately similar to NP_172327.1 FATB (FATTY ACYL-ACP THIOESTERASES B); acyl carrier/ acyl-ACP thioesterase [Arabidopsis thaliana]
GraAffx.17697.1.A1_s_at	4.65594	up		CO086224
GhiAffx.1302.1.S1_x_at	4.65296	up	Ghi.12435	DW227900.1	Transcribed locus, weakly similar to NP_175101.1 nodulin MtN21 family protein [Arabidopsis thaliana]
Ghi.10665.1.S1_s_at	4.64817	up	Ghi.18289	DN780658	Transcribed locus, moderately similar to NP_187498.1 alanine--glyoxylate aminotransferase, putative / beta-alanine-pyruvate aminotransferase, putative / AGT, putative [Arabidopsis thaliana]
GhiAffx.4698.1.S1_s_at	4.63731	up	Ghi.15083	DW483766.1	Transcribed locus, weakly similar to NP_001067424.1 Os11g0195500 [Oryza sativa (japonica cultivar-group)]
Ghi.3716.1.A1_at	4.61466	up	Ghi.3716	DV850163	Transcribed locus, moderately similar to NP_194458.1 calcium-binding EF hand family protein [Arabidopsis thaliana]
Ghi.7935.3.A1_at	4.60312	up	Ghi.7935	DT468935	Transcribed locus, moderately similar to NP_195693.1 L-ascorbate oxidase, putative [Arabidopsis thaliana]
Gra.636.2.S1_s_at	4.58549	up	Gra.2102	CO089538	Transcribed locus, moderately similar to NP_195741.1 transferase [Arabidopsis thaliana]
Ghi.4960.1.A1_s_at	4.58523	up	Ghi.4960	DT051751	Transcribed locus, weakly similar to NP_194504.2 unknown protein [Arabidopsis thaliana]
Ghi.1138.1.S1_at	4.57889	up	Ghi.1138	AF329934.1	Ribulose-1,5-bisphosphate carboxylase/oxygenase activase 1			0005524 // ATP binding // inferred from electronic annotation
Ghi.574.2.A1_x_at	4.57428	up	Ghi.574	DR457547	Transcribed locus, weakly similar to NP_178207.1 J8; heat shock protein binding / unfolded protein binding [Arabidopsis thaliana]
Ghi.4782.1.S1_s_at	4.57252	up	Ghi.4782	DT465973	Transcribed locus, moderately similar to NP_850045.2 TET8 (TETRASPANIN8) [Arabidopsis thaliana]
GhiAffx.49733.1.A1_s_at	4.5647	up		DT466956
Ghi.3184.1.S1_s_at	4.56462	up	Ghi.1202	DT468147	Transcribed locus, moderately similar to NP_188316.1 AAE7/ACN1 (ACYL-ACTIVATING ENZYME 7); AMP binding / acetate-CoA ligase [Arabidopsis thaliana]
GhiAffx.22386.1.S1_s_at	4.56184	up	Ghi.15624	DW224724.1	Transcribed locus, weakly similar to NP_190964.2 proton-dependent oligopeptide transport (POT) family protein [Arabidopsis thaliana]
Gra.664.1.S1_s_at	4.56114	up	Gra.2378	CO088408	Transcribed locus, moderately similar to NP_196177.1 FAD8 (FATTY ACID DESATURASE 8); omega-3 fatty acid desaturase [Arabidopsis thaliana]
Ghi.9228.1.A1_at	4.55596	up	Ghi.9228	DT462097	Transcribed locus, weakly similar to NP_174654.1 ATPP2-A4 (Phloem protein 2-A4) [Arabidopsis thaliana]
Ghi.234.1.S1_s_at	4.55167	up	Ghi.16252	AF361893.2	Bacterial-induced lipoxygenase (Lox1)	0006633 // fatty acid biosynthetic process // inferred from electronic annotation /// 0008610 // lipid biosynthetic process // inferred from electronic annotation		0005506 // iron ion binding // inferred from electronic annotation /// 0009055 // electron carrier activity // inferred from electronic annotation /// 0016165 // lipoxygenase activity // inferred from electronic annotation /// 0016491 // oxidoreductase activity // inferred from electronic annotation /// 0016702 // oxidoreductase activity, acting on single donors with incorporation of molecular ox…
GhiAffx.10920.2.S1_at	4.55134	up	Ghi.16091	DW237583.1	Transcribed locus, moderately similar to NP_181254.1 PIP2B (plasma membrane intrinsic protein 2;2); water channel [Arabidopsis thaliana]
Ghi.3599.2.A1_a_at	4.55046	up	Ghi.14428	DT463858	Transcribed locus, weakly similar to NP_567568.1 ankyrin protein kinase, putative [Arabidopsis thaliana]
Ghi.10433.1.S1_s_at	4.5172	up	Ghi.10433	DV848651	Transcribed locus, weakly similar to NP_201042.2 invertase/pectin methylesterase inhibitor family protein [Arabidopsis thaliana]
GhiAffx.4043.6.S1_at	4.5086	up	Ghi.16081	DW492007.1	Transcribed locus
Ghi.6262.1.S1_x_at	4.50755	up		DT464008
GraAffx.33744.1.A1_at	4.50164	up		CO107275
GhiAffx.11775.1.S1_at	4.49307	up	Ghi.16170	DW224036.1	Transcribed locus, weakly similar to NP_186978.1 unknown protein [Arabidopsis thaliana]
Ghi.3354.1.S1_at	4.49001	up	Ghi.3354	DT461765	Transcribed locus, moderately similar to NP_974347.1 NADK1 (NAD kinase 1); NAD+ kinase [Arabidopsis thaliana]
Ghi.6612.1.S1_at	4.48593	up	Ghi.6612	DT464608	Transcribed locus
GraAffx.17500.1.A1_s_at	4.48394	up		CO129510
GhiAffx.41710.1.S1_at	4.47606	up	Ghi.12698	DW504385.1	Transcribed locus, weakly similar to NP_566126.1 protease inhibitor/seed storage/lipid transfer protein (LTP) family protein [Arabidopsis thaliana]
GhiAffx.4130.1.S1_at	4.4725	up	Ghi.13364	DW498401.1	Transcribed locus, weakly similar to NP_564263.1 zinc finger (C3HC4-type RING finger) family protein [Arabidopsis thaliana]
Ghi.1432.1.S1_s_at	4.47185	up	Ghi.1432	DV849096	Transcribed locus, moderately similar to NP_191139.1 SBPASE (sedoheptulose-bisphosphatase); phosphoric ester hydrolase [Arabidopsis thaliana]
Ghi.3143.1.S1_at	4.46817	up	Ghi.3143	DN760117	Transcribed locus
Ghi.6433.1.S1_at	4.46577	up	Ghi.17307	CF932068	Transcribed locus, weakly similar to NP_179068.1 PR1 (PATHOGENESIS-RELATED GENE 1) [Arabidopsis thaliana]
Ghi.5495.1.A1_s_at	4.46358	up	Ghi.18601	DT047529	Transcribed locus, weakly similar to XP_629665.1 hypothetical protein DDBDRAFT_0184442 [Dictyostelium discoideum AX4]
GhiAffx.63926.1.S1_x_at	4.45654	up	Ghi.16219	DW243381.1	Transcribed locus, weakly similar to NP_181455.1 PLA IIB/PLP6 (Patatin-like protein 6); nutrient reservoir [Arabidopsis thaliana]
Ghi.3273.2.S1_at	4.4513	up	Ghi.3273	DT466049	Transcribed locus, moderately similar to XP_001773120.1 transcription factor WRKY19 [Physcomitrella patens subsp. patens]
GraAffx.3187.1.S1_s_at	4.44299	up		CO117420
GhiAffx.30132.1.S1_s_at	4.43951	up	Ghi.12119	DW486320.1	Transcribed locus, moderately similar to NP_178254.2 ATMPK17 (Arabidopsis thaliana MAP kinase 17); MAP kinase
GhiAffx.62078.1.S1_at	4.43864	up	Ghi.16058	DW517172.1	Transcribed locus, weakly similar to NP_174170.1 glutaredoxin family protein [Arabidopsis thaliana]
GhiAffx.24157.1.A1_at	4.43713	up	Ghi.21842	DW509771.1	Transcribed locus, moderately similar to NP_568234.1 unknown protein [Arabidopsis thaliana]
Ghi.1924.1.S1_s_at	4.43594	up	Ghi.1924	DV849077	Transcribed locus
GhiAffx.42683.1.S1_at	4.43521	up	Ghi.16172	DW223859.1	Transcribed locus, weakly similar to NP_200876.1 unknown protein [Arabidopsis thaliana]
Gra.975.1.A1_at	4.43093	up	Gra.975	CO084203	Transcribed locus
GhiAffx.4354.1.S1_at	4.41948	up	Ghi.13518	DW495910.1	Transcribed locus, moderately similar to NP_194377.2 calcium ion binding [Arabidopsis thaliana]
GhiAffx.4738.1.S1_at	4.41326	up	Ghi.16783	DW509881.1	Transcribed locus
GhiAffx.48034.1.S1_at	4.40708	up	Ghi.14564	DN760146	Transcribed locus, moderately similar to NP_197800.1 SIGE (RNA polymerase sigma subunit E); DNA binding / DNA-directed RNA polymerase/ sigma factor/ transcription factor [Arabidopsis thaliana]
Ghi.8805.1.S1_at	4.40365	up	Ghi.8805	DT456166	Transcribed locus
Ghi.1617.1.S1_at	4.40192	up	Ghi.1617	DN759663	Transcribed locus
GhiAffx.3462.1.A1_at	4.38981	up	Ghi.11046	DW227114.1	Transcribed locus, weakly similar to NP_171878.1 unknown protein [Arabidopsis thaliana]
Ghi.2608.2.S1_at	4.38027	up	Ghi.2608	DT463212	Transcribed locus, weakly similar to NP_181529.1 unknown protein [Arabidopsis thaliana]
Ghi.2788.1.S1_s_at	4.38001	up	Ghi.2788	DT572541	Transcribed locus, weakly similar to NP_001078158.1 unknown protein [Arabidopsis thaliana]
GhiAffx.45586.1.S1_at	4.37812	up		AF362734.1
GhiAffx.4349.1.A1_s_at	4.37403	up	Ghi.14935	DW509077.1	Transcribed locus, weakly similar to NP_191801.1 ATBZIP53 (BASIC REGION/LEUCINE ZIPPER MOTIF 53); DNA binding / sequence-specific DNA binding / transcription factor [Arabidopsis thaliana]
GraAffx.28447.1.A1_s_at	4.36867	up		CO086505
Ghi.6849.1.A1_at	4.35528	up	Ghi.6849	CA992877	Transcribed locus, moderately similar to NP_568311.2 ATFTSH6/FTSH6 (FtsH protease 6); ATP-dependent peptidase/ ATPase/ metallopeptidase/ peptidase/ zinc ion binding [Arabidopsis thaliana]
GhiAffx.16092.1.A1_s_at	4.35468	up	Ghi.8192	DW501210.1	Transcribed locus, moderately similar to NP_198855.1 SIP1 (SEED IMBIBITION 1-LIKE); galactinol-sucrose galactosyltransferase/ hydrolase, hydrolyzing O-glycosyl compounds [Arabidopsis thaliana]
Ghi.3226.1.A1_at	4.35275	up	Ghi.3226	DT468235	Transcribed locus, weakly similar to NP_177974.1 protein kinase family protein [Arabidopsis thaliana]
GhiAffx.52.1.A1_s_at	4.3514	up	Ghi.21075	DR463216	Transcribed locus
Ghi.834.1.A1_at	4.34293	up	Ghi.834	DT048417	Transcribed locus, moderately similar to NP_175088.1 CH1 (CHLORINA 1); chlorophyll a oxygenase [Arabidopsis thaliana]
GhiAffx.33585.1.S1_at	4.34253	up	Ghi.15729	DW507662.1	Transcribed locus, weakly similar to NP_188338.1 invertase/pectin methylesterase inhibitor family protein [Arabidopsis thaliana]
GhiAffx.6177.1.S1_at	4.33623	up		DW505740.1
GhiAffx.5986.1.S1_at	4.33524	up	Ghi.15712	DW499809.1	Transcribed locus, weakly similar to NP_198593.1 TCH2 (TOUCH 2); calcium ion binding [Arabidopsis thaliana]
Ghi.6785.1.S1_at	4.3289	up	Ghi.6785	CA993178	Transcribed locus, weakly similar to NP_565314.1 unknown protein [Arabidopsis thaliana]
GhiAffx.58565.1.S1_at	4.32374	up	Ghi.11112	DW519453.1	Transcribed locus, weakly similar to NP_849404.2 APRR2 (PSEUDO-RESPONSE REGULATOR 2); transcription factor [Arabidopsis thaliana]
GhiAffx.29470.1.S1_at	4.32293	up	Ghi.15337	DR454713	Transcribed locus, weakly similar to NP_189282.1 octicosapeptide/Phox/Bem1p (PB1) domain-containing protein [Arabidopsis thaliana]
Ghi.6871.1.A1_at	4.31555	up	Ghi.6871	DT527618	Transcribed locus, weakly similar to NP_193178.1 lesion inducing protein-related [Arabidopsis thaliana]
Ghi.374.1.S1_s_at	4.31421	up	Ghi.374	DR460282	Transcribed locus, moderately similar to NP_564635.1 MAP3KA (Mitogen-activated protein kinase kinase kinase 3); kinase [Arabidopsis thaliana]
Ghi.3446.1.A1_at	4.31374	up	Ghi.3446	DT462755	Transcribed locus, weakly similar to NP_567811.1 ANAC074 (Arabidopsis NAC domain containing protein 74); transcription factor [Arabidopsis thaliana]
GhiAffx.19125.1.A1_at	4.31353	up		DW487672.1
Ghi.10797.1.S1_at	4.30776	up	Ghi.10797	DN758069	Transcribed locus, moderately similar to NP_173714.2 multi-copper oxidase type I family protein [Arabidopsis thaliana]
Ghi.7790.1.A1_s_at	4.30318	up	Ghi.7790	DT468541	Transcribed locus, weakly similar to NP_568463.1 CYP714A1 (cytochrome P450, family 714, subfamily A, polypeptide 1); oxygen binding [Arabidopsis thaliana]
Ghi.5626.1.S1_s_at	4.29575	up	Ghi.5626	DT466989	Transcribed locus
Ghi.9726.2.S1_s_at	4.2653	up	Ghi.9726	CA993790	Transcribed locus, moderately similar to XP_001770354.1 predicted protein [Physcomitrella patens subsp. patens]
GhiAffx.24708.1.A1_s_at	4.26101	up	Ghi.3103	DW512507.1	Transcribed locus
Ghi.3605.1.A1_at	4.25661	up	Ghi.3605	DN759972	Transcribed locus, weakly similar to NP_180233.1 AKT1 (ARABIDOPSIS K TRANSPORTER 1); cyclic nucleotide binding / inward rectifier potassium channel [Arabidopsis thaliana]
Ghi.6615.1.S1_s_at	4.25249	up	Ghi.10836	CA993260	Transcribed locus, weakly similar to NP_001064997.1 Os10g0503300 [Oryza sativa (japonica cultivar-group)]
Ghi.3540.1.A1_at	4.24813	up	Ghi.17877	DT463979	Transcribed locus, moderately similar to XP_001760493.1 predicted protein [Physcomitrella patens subsp. patens]
Ghi.6662.1.A1_s_at	4.24016	up	Ghi.5765	DT466745	Transcribed locus, moderately similar to XP_001751642.1 predicted protein [Physcomitrella patens subsp. patens]
Gra.2026.2.A1_s_at	4.23996	up	Gra.2026	CO121009	Transcribed locus, weakly similar to NP_001064997.1 Os10g0503300 [Oryza sativa (japonica cultivar-group)]
Ghi.2352.1.A1_at	4.23045	up	Ghi.2352	DT462757	Transcribed locus, moderately similar to NP_193087.1 AMT1;1 (AMMONIUM TRANSPORT 1); ammonium transporter [Arabidopsis thaliana]
GhiAffx.25661.1.S1_at	4.22672	up	Ghi.11202	DW517516.1	Transcribed locus, weakly similar to NP_566827.1 unknown protein [Arabidopsis thaliana]
Ghi.738.1.A1_at	4.22088	up	Ghi.13506	DT467171	Transcribed locus
Ghi.4737.1.A1_at	4.21603	up	Ghi.4737	DT051082	Transcribed locus, moderately similar to NP_564264.1 RNS3 (RIBONUCLEASE 3); endoribonuclease [Arabidopsis thaliana]
GhiAffx.31057.1.S1_at	4.20866	up	Ghi.19637	DT466797	Transcribed locus, weakly similar to NP_201041.1 invertase/pectin methylesterase inhibitor family protein / DC 1.2 homolog (FL5-2I22) [Arabidopsis thaliana]
Ghi.1202.1.S1_at	4.19528	up	Ghi.1202	DT468707	Transcribed locus, moderately similar to NP_188316.1 AAE7/ACN1 (ACYL-ACTIVATING ENZYME 7); AMP binding / acetate-CoA ligase [Arabidopsis thaliana]
Ghi.8749.1.S1_at	4.19471	up	Ghi.8749	DT463517	Transcribed locus, moderately similar to XP_001756879.1 predicted protein [Physcomitrella patens subsp. patens]
Ghi.3632.1.A1_at	4.18919	up	Ghi.3632	DT463493	Transcribed locus, weakly similar to NP_177752.1 unknown protein [Arabidopsis thaliana]
GraAffx.29995.1.S1_s_at	4.18835	up		CO081974
GhiAffx.6314.2.S1_at	4.1806	up	Ghi.15562	DW512141.1	Transcribed locus, weakly similar to NP_001059597.1 Os07g0468500 [Oryza sativa (japonica cultivar-group)]
Ghi.6877.2.A1_at	4.1732	up	Ghi.6877	DR458585	Transcribed locus, moderately similar to NP_175092.1 NPQ4 (NONPHOTOCHEMICAL QUENCHING) [Arabidopsis thaliana]
Ghi.5544.1.A1_at	4.17248	up	Ghi.5544	DT047367	Transcribed locus
GhiAffx.2060.1.S1_at	4.16746	up		DW477541.1
GhiAffx.51022.1.S1_at	4.14539	up		CO498772
GhiAffx.63150.1.S1_at	4.13874	up	Ghi.13073	DW496341.1	Transcribed locus
Ghi.836.1.S1_at	4.12873	up	Ghi.836	DR454138	Transcribed locus
Ghi.6693.1.S1_at	4.12344	up	Ghi.6693	CA993655	Transcribed locus
Ghi.296.1.S1_s_at	4.11065	up	Ghi.296	DR461081	Transcribed locus
Ghi.10329.1.S1_at	4.10332	up	Ghi.10329	DT466921	Transcribed locus, weakly similar to NP_001064453.1 Os10g0369600 [Oryza sativa (japonica cultivar-group)]
GhiAffx.12850.2.S1_at	4.10171	up	Ghi.13593	DW230229.1	Transcribed locus, weakly similar to NP_195802.1 ATSR1 (SERINE/THREONINE PROTEIN KINASE 1); kinase [Arabidopsis thaliana]
Ghi.3410.1.A1_s_at	4.10065	up	Ghi.3410	DT463904	Transcribed locus, weakly similar to NP_199049.2 binding / ubiquitin-protein ligase [Arabidopsis thaliana]
Ghi.6632.1.A1_s_at	4.09006	up	Ghi.2362	DT461730	Transcribed locus, weakly similar to NP_180565.1 MAPKKK14 (Mitogen-activated protein kinase kinase kinase 14); kinase [Arabidopsis thaliana]
Ghi.8752.1.A1_at	4.08301	up	Ghi.8752	DT052934	Transcribed locus
GhiAffx.12687.1.A1_at	4.07219	up		DW489633.1
GhiAffx.37610.1.S1_s_at	4.0705	up	Ghi.4558	DW503845.1	Transcribed locus, weakly similar to NP_566287.1 transcription factor [Arabidopsis thaliana]
GraAffx.15033.1.S1_at	4.06458	up		CO125965
Ghi.6438.1.S1_at	4.05402	up	Ghi.16905	DN827098	Acidic chitinase (achi)	0005975 // carbohydrate metabolic process // inferred from electronic annotation /// 0008152 // metabolic process // inferred from electronic annotation		0003824 // catalytic activity // inferred from electronic annotation /// 0004553 // hydrolase activity, hydrolyzing O-glycosyl compounds // inferred from electronic annotation /// 0016787 // hydrolase activity // inferred from electronic annotation /// 0016798 // hydrolase activity, acting on glycosyl bonds // inferred from electronic annotation /// 0043169 // cation binding // inferred from elec…
Ghi.10432.1.S1_s_at	4.05164	up	Ghi.10432	DR459938	Transcribed locus, moderately similar to NP_195741.1 transferase family protein [Arabidopsis thaliana]
Gra.1672.1.A1_at	4.0403	up		CO127490
GhiAffx.62607.1.S1_at	4.0398	up	Ghi.15935	DW504137.1	Transcribed locus, weakly similar to NP_196946.1 copine-related [Arabidopsis thaliana]
GhiAffx.40480.2.S1_at	4.03775	up	Ghi.13675	DW497946.1	Transcribed locus, moderately similar to NP_197815.1 SOS3 (SALT OVERLY SENSITIVE 3) [Arabidopsis thaliana]
Ghi.6559.1.S1_at	4.03652	up	Ghi.6559	CD485748	Transcribed locus, moderately similar to NP_201541.1 peroxidase 73 (PER73) (P73) (PRXR11) [Arabidopsis thaliana]
GhiAffx.12968.1.S1_at	4.01724	up	Ghi.19534	DT462835	Transcribed locus
Gra.2028.2.A1_s_at	4.01417	up	Gra.2028	CO121708	Transcribed locus, moderately similar to NP_190468.1 AMP binding / catalytic [Arabidopsis thaliana]
Gra.998.2.S1_s_at	4.0141	up	Gra.998	CO089323	Transcribed locus, weakly similar to NP_565660.1 unknown protein [Arabidopsis thaliana]
GhiAffx.42606.1.S1_at	4.01239	up	Ghi.21818	DW509004.1	Transcribed locus, weakly similar to NP_195943.1 unknown protein [Arabidopsis thaliana]
Gra.2200.1.S1_s_at	3.99919	up	Gra.2200	CO090153	Transcribed locus, moderately similar to NP_565843.1 hydrolase [Arabidopsis thaliana]
GhiAffx.1896.1.S1_at	3.99675	up	Ghi.13544	DW505291.1	Transcribed locus, weakly similar to NP_001063282.1 Os09g0440700 [Oryza sativa (japonica cultivar-group)]
Ghi.1920.1.S1_s_at	3.99316	up	Ghi.1920	DR463727	Transcribed locus, weakly similar to NP_180326.1 zinc finger (AN1-like) family protein [Arabidopsis thaliana]
Ghi.10001.2.S1_at	3.99155	up	Ghi.10001	DT465860	Transcribed locus, moderately similar to NP_199079.1 AOS (ALLENE OXIDE SYNTHASE); hydro-lyase/ oxygen binding [Arabidopsis thaliana]
Ghi.4532.1.A1_at	3.9894	up	Ghi.4532	DR457588	Transcribed locus, weakly similar to NP_174496.1 XTR4 (XYLOGLUCAN ENDOTRANSGLYCOSYLASE 4); hydrolase, acting on glycosyl bonds [Arabidopsis thaliana]
Ghi.3465.1.A1_at	3.98836	up	Ghi.3465	DT465508	Transcribed locus, weakly similar to NP_569040.1 MAPKKK5 (Mitogen-activated protein kinase kinase kinase 5); kinase [Arabidopsis thaliana]
GhiAffx.13967.1.A1_at	3.98744	up	Ghi.13900	CO498045	Transcribed locus
GhiAffx.24681.1.A1_at	3.98424	up		DW512337.1
GhiAffx.34543.1.A1_at	3.9833	up	Ghi.21310	DW227458.1	Transcribed locus, moderately similar to NP_176053.1 ATGOLS2 (ARABIDOPSIS THALIANA GALACTINOL SYNTHASE 2); transferase, transferring glycosyl groups / transferase, transferring hexosyl groups [Arabidopsis thaliana]
Ghi.4289.1.S1_s_at	3.97788	up	Ghi.4289	DT455751	Transcribed locus
GhiAffx.19354.1.S1_s_at	3.95542	up	Ghi.15226	DW488498.1	Transcribed locus, moderately similar to NP_192834.1 UGE5 (UDP-D-glucose/UDP-D-galactose 4-epimerase 5); UDP-glucose 4-epimerase/ protein dimerization [Arabidopsis thaliana]
Ghi.6067.1.A1_at	3.955	up	Ghi.6067	DT048703	Transcribed locus, weakly similar to NP_566712.1 protease inhibitor/seed storage/lipid transfer protein (LTP) family protein [Arabidopsis thaliana]
GhiAffx.64116.1.S1_at	3.95302	up	Ghi.16237	DW234100.1	Transcribed locus, weakly similar to NP_201058.1 SRO5 (SIMILAR TO RCD ONE 5); NAD+ ADP-ribosyltransferase [Arabidopsis thaliana]
GhiAffx.47051.1.S1_s_at	3.94976	up		DR453086
GhiAffx.43936.1.S1_at	3.94348	up		DW512755.1
Ghi.2527.1.S1_at	3.93763	up	Ghi.2527	DT464335	Transcribed locus, weakly similar to NP_001105001.1 waxy1 [Zea mays]
GhiAffx.15780.1.A1_s_at	3.93676	up	Ghi.1777	DW224570.1	Transcribed locus, weakly similar to NP_192260.1 RMA1 (Ring finger protein with Membrane Anchor 1); protein binding / ubiquitin-protein ligase/ zinc ion binding [Arabidopsis thaliana]
GhiAffx.49772.1.A1_at	3.93591	up		DT464025
GhiAffx.42587.1.S1_at	3.93514	up		DW508922.1
Ghi.671.3.S1_at	3.93449	up	Ghi.671	CD486153	Transcribed locus, weakly similar to NP_001067154.1 Os12g0586000 [Oryza sativa (japonica cultivar-group)]
GhiAffx.59913.1.A1_s_at	3.93391	up	Ghi.5335	DW501774.1	Transcribed locus, moderately similar to NP_566144.2 GHMP kinase family protein [Arabidopsis thaliana]
Ghi.9820.1.S1_s_at	3.92317	up	Ghi.9820	DT047620	Transcribed locus, weakly similar to XP_001778680.1 predicted protein [Physcomitrella patens subsp. patens]
Ghi.9721.2.S1_at	3.92114	up	Ghi.9721	DV850243	Transcribed locus, moderately similar to NP_564751.1 unknown protein [Arabidopsis thaliana]
Ghi.1037.2.S1_x_at	3.92016	up	Ghi.8296	CA993067	Transcribed locus, weakly similar to NP_565118.1 unknown protein [Arabidopsis thaliana]
GhiAffx.56596.1.A1_s_at	3.91743	up	Ghi.15233	DW488890.1	Transcribed locus
GhiAffx.48583.1.S1_at	3.91512	up		AI055122
Ghi.3151.1.A1_at	3.90877	up	Ghi.3151	DT468993	Transcribed locus, weakly similar to NP_177014.1 exostosin family protein [Arabidopsis thaliana]
GhiAffx.21558.1.S1_s_at	3.90516	up		DW495821.1
GhiAffx.31742.1.S1_at	3.90083	up		DT457950
Ghi.1681.1.S1_at	3.89612	up	Ghi.1681	DN759998	Transcribed locus, weakly similar to NP_172395.1 nicotianamine synthase, putative [Arabidopsis thaliana]
Gra.2014.1.A1_s_at	3.89547	up	Gra.2014	CO117573	Transcribed locus, weakly similar to NP_197206.2 UDP-glycosyltransferase/ transferase, transferring glycosyl groups [Arabidopsis thaliana]
GhiAffx.15534.1.S1_x_at	3.88017	up	Ghi.6639	DW234504.1	Transcribed locus, strongly similar to XP_001693339.1 S-Adenosyl homocysteine hydrolase [Chlamydomonas reinhardtii]
GhiAffx.12783.1.S1_s_at	3.87843	up	Ghi.3060	DW514197.1	Transcribed locus, moderately similar to NP_001063311.1 Os09g0447000 [Oryza sativa (japonica cultivar-group)]
Ghi.6680.1.A1_at	3.87676	up	Ghi.6680	CA993710	Transcribed locus
Ghi.6435.1.A1_at	3.87013	up	Ghi.17299	CD809335	Transcribed locus, moderately similar to NP_197797.1 acidic endochitinase (CHIB1) [Arabidopsis thaliana]
GhiAffx.12179.1.S1_at	3.86742	up	Ghi.11731	DW507682.1	Transcribed locus
Ghi.4855.1.A1_at	3.85746	up	Ghi.17242	CA993640	Transcribed locus, weakly similar to NP_199759.1 ATCP1 (CA2+-BINDING PROTEIN 1); calcium ion binding [Arabidopsis thaliana]
Ghi.9281.1.A1_s_at	3.85518	up	Ghi.17961	DT047152	Transcribed locus, weakly similar to NP_195392.2 ATHB40 (ARABIDOPSIS THALIANA HOMEOBOX PROTEIN 40); DNA binding / transcription factor [Arabidopsis thaliana]
GhiAffx.10384.1.S1_at	3.85	up	Ghi.12867	DN816829	Transcribed locus
Ghi.2998.1.A1_x_at	3.84892	up	Ghi.2998	DT052325	Transcribed locus, moderately similar to NP_001050447.1 Os03g0438100 [Oryza sativa (japonica cultivar-group)]
Ghi.10228.1.S1_at	3.842	up	Ghi.10228	DT560413	Gibberellic acid receptor-b	0008152 // metabolic process // inferred from electronic annotation		0004872 // receptor activity // inferred from electronic annotation /// 0016787 // hydrolase activity // inferred from electronic annotation
GhiAffx.11624.1.S1_s_at	3.84076	up	Ghi.15903	DW505128.1	Transcribed locus, weakly similar to XP_001767809.1 predicted protein [Physcomitrella patens subsp. patens]
Ghi.4700.1.A1_at	3.84051	up	Ghi.4700	DT053840	Transcribed locus, weakly similar to NP_192096.1 tolB protein-related [Arabidopsis thaliana]
Gra.124.1.S1_s_at	3.83819	up	Gra.124	CO118372	Transcribed locus
Ghi.6496.3.A1_at	3.83487	up	Ghi.8364	DT469050	Transcribed locus, weakly similar to NP_567231.1 SAG21 (SENESCENCE-ASSOCIATED GENE 21) [Arabidopsis thaliana]
GhiAffx.7921.1.S1_at	3.83447	up	Ghi.13890	DW517203.1	Transcribed locus
GhiAffx.5805.1.A1_at	3.81818	up	Ghi.17943	DT467599	Transcribed locus, moderately similar to NP_174486.1 PRK (PHOSPHORIBULOKINASE); ATP binding / phosphoribulokinase/ protein binding [Arabidopsis thaliana]
Ghi.6470.1.S1_s_at	3.81662	up	Ghi.6470	CD486699	Transcribed locus, weakly similar to NP_172673.1 ELP (EXTENSIN-LIKE PROTEIN); lipid binding [Arabidopsis thaliana]
GhiAffx.25235.1.A1_at	3.8161	up		DW515288.1
Gra.47.3.S1_x_at	3.81598	up	Gra.47	CO098885	Transcribed locus, moderately similar to NP_198006.1 MSS1; carbohydrate transporter/ sugar porter [Arabidopsis thaliana]
GhiAffx.42319.1.A1_at	3.81357	up		DW233480.1
GhiAffx.31277.1.S1_s_at	3.81002	up	Ghi.19567	DT463741	Transcribed locus, moderately similar to NP_565214.1 ABC1 family protein [Arabidopsis thaliana]
Ghi.6317.1.A1_s_at	3.79808	up	Ghi.6317	CO492326	Transcribed locus, weakly similar to NP_198885.1 unknown protein [Arabidopsis thaliana]
Ghi.6869.1.A1_at	3.78983	up	Ghi.6869	CA992801	Transcribed locus, weakly similar to NP_176205.1 matrixin family protein [Arabidopsis thaliana]
GhiAffx.23244.1.A1_x_at	3.78641	up	Ghi.2628	DW504887.1	Transcribed locus, moderately similar to NP_178651.1 protein kinase, putative [Arabidopsis thaliana]
Ghi.3539.1.A1_at	3.78088	up	Ghi.3539	DT464595	Transcribed locus
GraAffx.32086.1.S1_s_at	3.77339	up		CO090746
GhiAffx.4206.1.A1_at	3.77234	up	Ghi.16128	DW480118.1	Transcribed locus
GhiAffx.31263.1.A1_at	3.7716	up		DT463816
Gra.2105.1.A1_s_at	3.76721	up	Gra.2105	CO123877	Transcribed locus, weakly similar to NP_200159.1 ACBP1 (ACYL-COA BINDING PROTEIN) [Arabidopsis thaliana]
GhiAffx.1402.1.S1_at	3.76022	up	Ghi.14499	DW231451.1	Transcribed locus, weakly similar to NP_173008.1 GA4 (GA REQUIRING 4); gibberellin 3-beta-dioxygenase [Arabidopsis thaliana]
Ghi.6751.1.A1_s_at	3.75866	up	Ghi.6751	CA993334	Transcribed locus, moderately similar to NP_175032.1 fructose-1,6-bisphosphatase, putative / D-fructose-1,6-bisphosphate 1-phosphohydrolase, putative / FBPase, putative [Arabidopsis thaliana]
GhiAffx.20354.1.S1_at	3.75345	up	Ghi.3574	DW496547.1	Transcribed locus, moderately similar to NP_196822.1 ANAC083 (Arabidopsis NAC domain containing protein 83); transcription factor [Arabidopsis thaliana]
GhiAffx.22064.2.S1_at	3.75018	up		DW223824.1
GhiAffx.41161.1.A1_s_at	3.75005	up	Ghi.15602	DW501553.1	Transcribed locus, weakly similar to NP_196519.1 unknown protein [Arabidopsis thaliana]
Ghi.1054.1.S1_at	3.74735	up	Ghi.18343	DN826761	Transcribed locus, weakly similar to NP_200316.1 GDSL-motif lipase/hydrolase family protein [Arabidopsis thaliana]
GhiAffx.24140.1.S1_at	3.7442	up		DW509720.1
GraAffx.25346.1.S1_at	3.73331	up		CO104971
Gra.2898.1.S1_at	3.7302	up	Gra.2898	CO076876	Transcribed locus, weakly similar to NP_568561.1 transferase [Arabidopsis thaliana]
Ghi.6870.1.A1_x_at	3.72673	up	Ghi.6870	CA992800	Transcribed locus
Ghi.10673.1.S1_at	3.72612	up	Ghi.10673	DN759938	Transcribed locus, moderately similar to NP_001054539.1 Os05g0128400 [Oryza sativa (japonica cultivar-group)]
GraAffx.15192.1.A1_s_at	3.72556	up		CO125942
Ghi.8208.2.A1_s_at	3.7242	up	Ghi.8208	DT462524	Transcribed locus, moderately similar to NP_196361.1 GDH2 (GLUTAMATE DEHYDROGENASE 2); oxidoreductase [Arabidopsis thaliana]
Ghi.1037.4.S1_s_at	3.72375	up	Ghi.8296	CA993008	Transcribed locus, weakly similar to NP_565118.1 unknown protein [Arabidopsis thaliana]
Gra.366.2.A1_s_at	3.69842	up	Gra.366	CO086338	Transcribed locus, moderately similar to NP_191139.1 SBPASE; phosphoric ester hydrolase [Arabidopsis thaliana]
GhiAffx.3909.1.S1_at	3.69524	up	Ghi.12404	DW476882.1	Transcribed locus, weakly similar to NP_173205.1 disease resistance protein (TIR-NBS class), putative [Arabidopsis thaliana]
Ghi.6875.1.S1_at	3.69158	up	Ghi.6875	CA992786	Transcribed locus, weakly similar to XP_001769087.1 predicted protein [Physcomitrella patens subsp. patens]
Ghi.10117.1.S1_at	3.68384	up	Ghi.17801	CO492036	Transcribed locus, weakly similar to NP_175079.1 nucellin protein, putative [Arabidopsis thaliana]
Ghi.3623.1.A1_at	3.68249	up	Ghi.3623	DN827424	Transcribed locus, weakly similar to NP_198590.1 C2 domain-containing protein [Arabidopsis thaliana]
Ghi.5887.1.S1_at	3.68083	up	Ghi.5887	CO499594	Transcribed locus, moderately similar to NP_568818.1 eukaryotic translation initiation factor SUI1, putative [Arabidopsis thaliana]
Ghi.1679.2.S1_at	3.67533	up	Ghi.1679	DT460893	Transcribed locus, weakly similar to NP_181674.1 ERD15 (EARLY RESPONSIVE TO DEHYDRATION 15) [Arabidopsis thaliana]
Ghi.3320.2.S1_at	3.67339	up	Ghi.3320	DT467326	Transcribed locus, moderately similar to NP_973806.1 unknown protein [Arabidopsis thaliana]
GhiAffx.47654.1.S1_at	3.66939	up	Ghi.11059	DW499468.1	Transcribed locus, weakly similar to NP_195803.1 armadillo/beta-catenin repeat family protein / U-box domain-containing protein [Arabidopsis thaliana]
Ghi.9227.1.A1_x_at	3.65786	up	Ghi.9227	DT467257	Transcribed locus, weakly similar to NP_180242.1 ATSEH (Arabidopsis thaliana soluble epoxide hydrolase); epoxide hydrolase
GhiAffx.16334.1.S1_s_at	3.65653	up	Ghi.10371	DW229578.1	Transcribed locus, moderately similar to NP_850337.1 CYP98A3 (cytochrome P450, family 98, subfamily A, polypeptide 3); p-coumarate 3-hydroxylase [Arabidopsis thaliana]
GraAffx.28264.1.S1_s_at	3.65636	up		CO092832
GraAffx.11911.1.S1_s_at	3.64379	up		CO087593
Ghi.8336.1.S1_at	3.64375	up	Ghi.8336	DT554678	Transcribed locus, weakly similar to NP_174230.2 kinase-related [Arabidopsis thaliana]
GhiAffx.3475.1.S1_at	3.64098	up	Ghi.18449	DW514212.1	Transcribed locus, moderately similar to NP_176968.1 HPR (Hydroxypyruvate reductase); NAD binding / cofactor binding / oxidoreductase, acting on the CH-OH group of donors, NAD or NADP as acceptor [Arabidopsis thaliana]
Ghi.9885.1.A1_at	3.63865	up	Ghi.9885	DT464230	Transcribed locus, moderately similar to NP_172592.1 STP1 (SUGAR TRANSPORTER 1); carbohydrate transporter/ sugar porter [Arabidopsis thaliana]
GhiAffx.13045.1.S1_at	3.63561	up	Ghi.14416	DW226240.1	Transcribed locus, moderately similar to NP_174228.1 PUB17 (PLANT U-BOX17); ubiquitin-protein ligase [Arabidopsis thaliana]
Ghi.6818.1.A1_s_at	3.63082	up	Ghi.6818	CA993024	Transcribed locus, moderately similar to NP_178969.1 AGT (ALANINE:GLYOXYLATE AMINOTRANSFERASE) [Arabidopsis thaliana]
Ghi.4613.1.S1_at	3.62967	up	Ghi.4613	DT051915	Aquaporin gamma-TIP
GhiAffx.60596.1.S1_s_at	3.62769	up	Ghi.16025	DW505179.1	Transcribed locus, weakly similar to NP_567947.1 unknown protein [Arabidopsis thaliana]
Ghi.4731.1.A1_at	3.62276	up	Ghi.4731	DT051109	Transcribed locus
Ghi.6108.1.A1_s_at	3.6207	up	Ghi.8483	DT464542	Transcribed locus, weakly similar to NP_172357.2 unknown protein [Arabidopsis thaliana]
GhiAffx.40957.1.S1_at	3.61918	up		DW500508.1
GhiAffx.3951.1.A1_at	3.61282	up		DW477290.1
GhiAffx.16191.1.S1_at	3.61275	up	Ghi.11788	DW507100.1	Transcribed locus, weakly similar to NP_180511.1 17.6 kDa class I small heat shock protein (HSP17.6B-CI) [Arabidopsis thaliana]
Ghi.5304.2.A1_x_at	3.61238	up	Ghi.5304	DT048257	Transcribed locus, weakly similar to NP_199079.1 AOS (ALLENE OXIDE SYNTHASE); hydro-lyase/ oxygen binding [Arabidopsis thaliana]
Gra.2026.1.S1_s_at	3.61209	up	Gra.2026	CO121269	Transcribed locus, weakly similar to NP_001064997.1 Os10g0503300 [Oryza sativa (japonica cultivar-group)]
Ghi.7940.1.S1_at	3.61148	up	Ghi.7940	AI055179	Transcribed locus, moderately similar to NP_177743.1 SKS5 (SKU5 Similar 5); copper ion binding / oxidoreductase [Arabidopsis thaliana]
GhiAffx.5732.1.S1_at	3.60589	up	Ghi.10177	DW235624.1	Transcribed locus, weakly similar to NP_201248.1 octicosapeptide/Phox/Bem1p (PB1) domain-containing protein [Arabidopsis thaliana]
GraAffx.1409.1.S1_s_at	3.60495	up		CO125923
Ghi.3438.1.A1_at	3.59753	up	Ghi.3438	DT465810	Transcribed locus, moderately similar to NP_187616.1 OMR1 (L-O-METHYLTHREONINE RESISTANT 1); threonine ammonia-lyase [Arabidopsis thaliana]
Gra.1530.2.S1_s_at	3.59615	up	Gra.1530	CO125258	Transcribed locus, weakly similar to NP_178433.1 WRKY3; transcription factor [Arabidopsis thaliana]
GraAffx.28942.1.S1_s_at	3.58825	up		CO085044
Ghi.664.1.S1_at	3.58638	up	Ghi.664	CA992783	Transcribed locus, moderately similar to NP_191705.1 BRH1 (BRASSINOSTEROID-RESPONSIVE RING-H2); protein binding / zinc ion binding [Arabidopsis thaliana]
GhiAffx.44018.1.S1_at	3.57507	up	Ghi.15557	DW502867.1	Transcribed locus
Ghi.6320.2.S1_at	3.57359	up	Ghi.6320	DT462221	Transcribed locus, moderately similar to NP_172129.1 ATTPS7 (Arabidopsis thaliana trehalose-phosphatase/synthase 7); transferase, transferring glycosyl groups / trehalose-phosphatase
Ghi.9132.1.S1_at	3.56853	up	Ghi.9132	DT461959	Transcribed locus, weakly similar to NP_671784.2 GCN5-related N-acetyltransferase (GNAT) family protein [Arabidopsis thaliana]
GhiAffx.49750.1.S1_at	3.56815	up	Ghi.15848	DW499389.1	Transcribed locus, weakly similar to NP_182100.2 BAP2 (BON ASSOCIATION PROTEIN 2) [Arabidopsis thaliana]
Ghi.5304.1.A1_at	3.56737	up	Ghi.5304	DT047194	Transcribed locus, weakly similar to NP_199079.1 AOS (ALLENE OXIDE SYNTHASE); hydro-lyase/ oxygen binding [Arabidopsis thaliana]
Ghi.4709.1.A1_at	3.5673	up	Ghi.4709	DT051290	Transcribed locus
Ghi.6734.1.S1_x_at	3.56357	up	Ghi.6734	CA993424	Transcribed locus
Ghi.6692.1.S1_s_at	3.55722	up	Ghi.6692	CA993159	Transcribed locus
Ghi.10388.1.S1_at	3.55715	up	Ghi.10388	DT558776	Transcribed locus, moderately similar to NP_194825.1 CIPK6 (CBL-INTERACTING PROTEIN KINASE 6); kinase [Arabidopsis thaliana]
GhiAffx.33673.1.S1_s_at	3.55547	up	Ghi.14274	DW507167.1	Transcribed locus, weakly similar to NP_180503.1 ATGSTU7 (GLUTATHIONE S-TRANSFERASE 25); glutathione transferase [Arabidopsis thaliana]
GhiAffx.46662.1.S1_at	3.55428	up	Ghi.12696	DW496327.1	Transcribed locus, weakly similar to NP_201474.1 zinc finger (C2H2 type) family protein [Arabidopsis thaliana]
Ghi.1955.1.S1_at	3.55227	up	Ghi.1955	DV848730	Transcribed locus, weakly similar to NP_567869.1 electron carrier [Arabidopsis thaliana]
Ghi.4679.2.S1_a_at	3.54925	up	Ghi.4679	AF264148.1	Bifunctional lysine-ketoglutarate reductase/saccharopine dehydrogenase	0008152 // metabolic process // inferred from electronic annotation		0003824 // catalytic activity // inferred from electronic annotation /// 0005488 // binding // inferred from electronic annotation /// 0009055 // electron carrier activity // inferred from electronic annotation /// 0016491 // oxidoreductase activity // inferred from electronic annotation
Ghi.8122.1.S1_s_at	3.54909	up	Ghi.16408	AF515632.2	Na/H antiporter (NHX1)	0006810 // transport // inferred from electronic annotation /// 0006811 // ion transport // inferred from electronic annotation /// 0006814 // sodium ion transport // inferred from electronic annotation /// 0006885 // regulation of pH // inferred from electronic annotation	0016020 // membrane // inferred from electronic annotation /// 0016021 // integral to membrane // inferred from electronic annotation	0015297 // antiporter activity // inferred from electronic annotation /// 0015299 // solute:hydrogen antiporter activity // inferred from electronic annotation /// 0015385 // sodium:hydrogen antiporter activity // inferred from electronic annotation
Ghi.10416.1.S1_s_at	3.54323	up	Ghi.10416	DR462146	Transcribed locus, weakly similar to NP_197368.1 BMY3 (beta-amylase 3); beta-amylase [Arabidopsis thaliana]
GhiAffx.7659.1.S1_a_at	3.53704	up	Ghi.15884	DW227981.1	Transcribed locus, moderately similar to NP_195494.1 xyloglucan:xyloglucosyl transferase, putative / xyloglucan endotransglycosylase, putative / endo-xyloglucan transferase, putative [Arabidopsis thaliana]
GhiAffx.48901.1.S1_at	3.52918	up		DW518199.1
GraAffx.2162.1.S1_s_at	3.52679	up		CO122224
GhiAffx.63445.1.S1_at	3.51649	up	Ghi.19713	DW520148.1	Transcribed locus, moderately similar to NP_195400.2 transcription factor [Arabidopsis thaliana]
Ghi.6260.1.S1_x_at	3.51032	up	Ghi.8496	CO492694	Transcribed locus, weakly similar to NP_974279.1 wound-responsive protein-related [Arabidopsis thaliana]
Ghi.6449.1.A1_at	3.50698	up	Ghi.6449	CK640602	Transcribed locus
Ghi.5143.1.A1_at	3.50689	up	Ghi.5143	DT048892	Transcribed locus
Gra.1459.1.A1_s_at	3.50599	up	Gra.1459	CO123806	Transcribed locus, weakly similar to NP_001078629.1 myb family transcription factor [Arabidopsis thaliana]
GhiAffx.5726.1.S1_at	3.50104	up	Ghi.15579	DW233432.1	Transcribed locus, moderately similar to NP_001046476.1 Os02g0258800 [Oryza sativa (japonica cultivar-group)]
GhiAffx.62974.1.S1_s_at	3.49813	up	Ghi.18696	DW517716.1	Transcribed locus
GhiAffx.12228.1.S1_at	3.4892	up	Ghi.11397	DW512183.1	Transcribed locus, weakly similar to NP_182185.2 AAA-type ATPase family protein [Arabidopsis thaliana]
Ghi.1037.4.A1_x_at	3.48017	up	Ghi.8296	CA993008	Transcribed locus, weakly similar to NP_565118.1 unknown protein [Arabidopsis thaliana]
Ghi.10450.1.S1_s_at	3.47944	up	Ghi.10450	DN757535	Transcribed locus, weakly similar to NP_174170.1 glutaredoxin family protein [Arabidopsis thaliana]
Ghi.1107.2.S1_at	3.478	up	Ghi.1107	DT463607	Transcribed locus, weakly similar to NP_001051436.1 Os03g0776400 [Oryza sativa (japonica cultivar-group)]
Ghi.965.2.S1_at	3.46747	up	Ghi.3342	DT467116	Transcribed locus, weakly similar to NP_001042083.1 Os01g0159300 [Oryza sativa (japonica cultivar-group)]
Ghi.8104.1.S1_at	3.46352	up	Ghi.8104	AF155124.1	Bacterial-induced peroxidase	0006979 // response to oxidative stress // inferred from electronic annotation /// 0055114 // oxidation reduction // inferred from electronic annotation		0004601 // peroxidase activity // inferred from electronic annotation /// 0005506 // iron ion binding // inferred from electronic annotation /// 0005509 // calcium ion binding // inferred from electronic annotation /// 0009053 // electron donor activity // inferred from electronic annotation /// 0009055 // electron carrier activity // inferred from electronic annotation /// 0016491 // oxidoreduct…
GraAffx.21977.1.A1_at	3.45866	up		CO117760
Ghi.10296.2.S1_s_at	3.45121	up	Ghi.10296	DT565894	Transcribed locus, weakly similar to NP_200888.2 heavy-metal-associated domain-containing protein [Arabidopsis thaliana]
Ghi.1889.1.S1_at	3.45009	up	Ghi.1889	DV849586	Transcribed locus, weakly similar to NP_563660.1 lipase class 3 family protein [Arabidopsis thaliana]
Gra.2045.1.A1_at	3.44639	up	Gra.2045	CO124159	Transcribed locus, weakly similar to NP_187862.1 TRFL9 (TRF-LIKE 9); DNA binding [Arabidopsis thaliana]
Ghi.6898.1.S1_at	3.44471	up	Ghi.6898	CA992714	Transcribed locus, moderately similar to NP_197841.1 oxidoreductase, 2OG-Fe(II) oxygenase family protein [Arabidopsis thaliana]
Ghi.3084.1.S1_s_at	3.44388	up	Ghi.3084	DT527319	Transcribed locus, weakly similar to XP_001462032.1 hypothetical protein GSPATT00026983001 [Paramecium tetraurelia strain d4-2]
Ghi.10584.1.S1_s_at	3.43481	up	Ghi.10584	DN759770	Transcribed locus, moderately similar to NP_564691.1 binding / protein binding [Arabidopsis thaliana]
Ghi.6013.1.S1_s_at	3.43223	up	Ghi.6013	DR453148	Transcribed locus, weakly similar to NP_172792.1 unknown protein [Arabidopsis thaliana]
GbaAffx.198.1.S1_s_at	3.42632	up		AY560547.1				0045735 // nutrient reservoir activity // inferred from electronic annotation
Gra.2102.1.S1_s_at	3.40922	up	Gra.2102	CO132185	Transcribed locus, moderately similar to NP_195741.1 transferase [Arabidopsis thaliana]
GhiAffx.1589.19.S1_at	3.40538	up	Ghi.11194	DR458569	Transcribed locus, weakly similar to NP_192765.1 wound-responsive family protein [Arabidopsis thaliana]
Ghi.896.1.S1_at	3.4022	up	Ghi.896	DR453498	Transcribed locus, weakly similar to NP_564140.1 nodulin MtN3 family protein [Arabidopsis thaliana]
GhiAffx.62090.2.S1_a_at	3.39827	up	Ghi.11369	DW501790.1	Transcribed locus
GarAffx.37325.1.S1_s_at	3.39735	up		AY685670.1
GhiAffx.7956.1.S1_at	3.39619	up		DW517627.1
Ghi.7093.1.S1_at	3.39071	up	Ghi.7093	AW186841	Transcribed locus
GhiAffx.34832.1.S1_at	3.38862	up	Ghi.11918	DW231617.1	Transcribed locus, weakly similar to NP_193369.1 5'-AMP-activated protein kinase beta-2 subunit, putative [Arabidopsis thaliana]
GraAffx.14386.1.S1_at	3.38541	up		CO124856
Ghi.6462.1.S1_x_at	3.37262	up	Ghi.8390	AF305066.1	Clone pCPR10-12 PR protein class 10	0006952 // defense response // inferred from electronic annotation /// 0009607 // response to biotic stimulus // inferred from electronic annotation
Ghi.9950.2.A1_s_at	3.36586	up	Ghi.9950	DT463446	Transcribed locus, moderately similar to NP_176653.1 CP5 [Arabidopsis thaliana]
Ghi.9820.2.S1_s_at	3.36566	up	Ghi.9820	DT553955	Transcribed locus, weakly similar to XP_001778680.1 predicted protein [Physcomitrella patens subsp. patens]
GhiAffx.34015.1.S1_at	3.36432	up	Ghi.12991	DN799909	Transcribed locus
Ghi.9246.2.S1_at	3.36117	up	Ghi.9246	DT047459	Transcribed locus, moderately similar to XP_001776501.1 predicted protein [Physcomitrella patens subsp. patens]
Ghi.6320.2.A1_at	3.35998	up	Ghi.6320	DT462221	Transcribed locus, moderately similar to NP_172129.1 ATTPS7 (Arabidopsis thaliana trehalose-phosphatase/synthase 7); transferase, transferring glycosyl groups / trehalose-phosphatase
Ghi.1812.1.S1_at	3.35188	up	Ghi.1812	DV850410	Transcribed locus, strongly similar to NP_085478.1 NADH dehydrogenase subunit 5 [Arabidopsis thaliana]
Ghi.5790.1.S1_x_at	3.34918	up	Ghi.17505	DT048380	Transcribed locus, moderately similar to NP_680113.2 cysteine-type peptidase [Arabidopsis thaliana]
GhiAffx.4536.2.S1_at	3.34644	up	Ghi.4850	DW499238.1	Transcribed locus, weakly similar to NP_173228.1 trypsin and protease inhibitor family protein / Kunitz family protein [Arabidopsis thaliana]
Ghi.7915.3.S1_x_at	3.34138	up	Ghi.18254	DN759701	Transcribed locus
Ghi.3716.4.A1_x_at	3.33802	up	Ghi.3716	DT462313	Transcribed locus, moderately similar to NP_194458.1 calcium-binding EF hand family protein [Arabidopsis thaliana]
GhiAffx.14606.1.A1_at	3.33669	up	Ghi.14792	DW478118.1	Transcribed locus
Ghi.9240.1.S1_s_at	3.33399	up	Ghi.9240	DT468893	Transcribed locus, moderately similar to XP_001772985.1 transcription factor WRKY23 [Physcomitrella patens subsp. patens]
GhiAffx.6845.1.S1_at	3.33264	up		AI055480
GhiAffx.13852.1.S1_at	3.33205	up		DT046888
GraAffx.28085.2.A1_at	3.33099	up		CO087556
Ghi.7936.1.S1_at	3.33032	up	Ghi.7936	AI055238	Transcribed locus, strongly similar to NP_196845.1 immunophilin / FKBP-type peptidyl-prolyl cis-trans isomerase family protein [Arabidopsis thaliana]
Ghi.9176.4.S1_at	3.32773	up	Ghi.9176	DT464585	Transcribed locus, moderately similar to NP_190736.1 short-chain dehydrogenase/reductase (SDR) family protein [Arabidopsis thaliana]
GhiAffx.9056.1.S1_s_at	3.32421	up	Ghi.14705	DW507613.1	Transcribed locus, moderately similar to NP_197225.1 PSY (PHYTOENE SYNTHASE); geranylgeranyl-diphosphate geranylgeranyltransferase [Arabidopsis thaliana]
Ghi.8158.1.S1_s_at	3.32411	up	Ghi.8158	AY574036.1	Cyclopropane fatty acid synthase (CPA-FAS-1)	0008610 // lipid biosynthetic process // inferred from electronic annotation		0008825 // cyclopropane-fatty-acyl-phospholipid synthase activity // inferred from electronic annotation /// 0009055 // electron carrier activity // inferred from electronic annotation /// 0016491 // oxidoreductase activity // inferred from electronic annotation
Ghi.3729.1.A1_at	3.31742	up	Ghi.3729	DT462226	Transcribed locus
Ghi.6141.2.A1_s_at	3.31544	up	Ghi.6141	DR458687	Transcribed locus, weakly similar to NP_196024.1 SDP1 (SUGAR-DEPENDENT1); triacylglycerol lipase [Arabidopsis thaliana]
Ghi.3454.1.S1_at	3.31076	up	Ghi.3454	DT465653	Transcribed locus
Ghi.9252.1.A1_at	3.30483	up	Ghi.9252	DT467015	Transcribed locus, weakly similar to XP_001692428.1 chloroplast thylakoid processing peptidase [Chlamydomonas reinhardtii]
Ghi.7128.2.S1_x_at	3.30443	up	Ghi.9668	DR462868	Transcribed locus, weakly similar to NP_194559.2 hydroxyproline-rich glycoprotein family protein [Arabidopsis thaliana]
GhiAffx.1161.1.S1_at	3.29162	up	Ghi.14561	DN759989	Transcribed locus, weakly similar to NP_564860.3 ATEXPB2 (ARABIDOPSIS THALIANA EXPANSIN B2) [Arabidopsis thaliana]
Ghi.10490.1.S1_at	3.29126	up	Ghi.10490	DN758836	Transcribed locus, weakly similar to NP_568708.1 hydroxyproline-rich glycoprotein family protein [Arabidopsis thaliana]
Gra.1544.1.A1_s_at	3.29105	up		CO091149		0008152 // metabolic process // inferred from electronic annotation		0004872 // receptor activity // inferred from electronic annotation /// 0016787 // hydrolase activity // inferred from electronic annotation
GhiAffx.42790.1.S1_at	3.28796	up		DW509815.1
GhiAffx.48858.1.S1_s_at	3.28167	up	Ghi.14400	DW501754.1	Transcribed locus, weakly similar to NP_191117.1 regulator of chromosome condensation (RCC1) family protein [Arabidopsis thaliana]
Ghi.9950.1.S1_s_at	3.28053	up	Ghi.9950	DT562911	Transcribed locus, moderately similar to NP_176653.1 CP5 [Arabidopsis thaliana]
GhiAffx.45274.1.S1_at	3.27727	up		DW241839.1
Ghi.1611.1.S1_s_at	3.27342	up	Ghi.1611	DN760999	Transcribed locus
Ghi.2671.1.A1_at	3.26116	up	Ghi.2671	DT552348	Transcribed locus
GhiAffx.3440.1.A1_at	3.26055	up	Ghi.10485	DW238021.1	Transcribed locus, weakly similar to NP_174094.1 STZ (SALT TOLERANCE ZINC FINGER); nucleic acid binding / transcription factor/ zinc ion binding [Arabidopsis thaliana]
Ghi.7820.1.S1_s_at	3.25508	up	Ghi.16935	AI725937	Transcribed locus, weakly similar to NP_001056045.1 Os05g0516400 [Oryza sativa (japonica cultivar-group)]
GhiAffx.6049.1.A1_at	3.25491	up		DW495846.1
GhiAffx.25270.1.S1_at	3.25369	up		DW515466.1
GhiAffx.24962.1.S1_x_at	3.25238	up	Ghi.9278	DW513810.1	Transcribed locus, moderately similar to NP_001050458.1 Os03g0440900 [Oryza sativa (japonica cultivar-group)]
GhiAffx.61004.1.S1_at	3.2494	up	Ghi.11125	DW510847.1	Transcribed locus, strongly similar to NP_564828.1 UBC28; ubiquitin-protein ligase [Arabidopsis thaliana]
GraAffx.12807.1.A1_s_at	3.24864	up		CO117485
Ghi.1946.1.S1_at	3.24583	up	Ghi.1946	DV848801	Transcribed locus
Ghi.1312.1.S1_s_at	3.24016	up	Ghi.1312	DV849237	Transcribed locus, weakly similar to XP_001775637.1 predicted protein [Physcomitrella patens subsp. patens]
Ghi.8777.1.S1_at	3.23746	up	Ghi.8777	DN758512	Transcribed locus, weakly similar to NP_001077440.1 basic helix-loop-helix (bHLH) family protein [Arabidopsis thaliana]
Ghi.3542.1.A1_s_at	3.2349	up	Ghi.3542	DN803001	Transcribed locus, weakly similar to NP_566587.1 ATACP5 (acid phosphatase 5); acid phosphatase/ protein serine/threonine phosphatase [Arabidopsis thaliana]
Ghi.5305.1.A1_at	3.23455	up	Ghi.5305	DT048241	Transcribed locus
Ghi.6759.1.S1_at	3.229	up	Ghi.6759	CA993297	Transcribed locus
GhiAffx.34389.1.A1_at	3.22714	up	Ghi.15561	DW499172.1	Transcribed locus, weakly similar to NP_179170.1 calmodulin-related protein, putative [Arabidopsis thaliana]
Ghi.4398.1.A1_at	3.22703	up	Ghi.19344	DT053625	Transcribed locus
Ghi.5772.1.S1_a_at	3.22065	up	Ghi.5772	DT466062	Transcribed locus, weakly similar to NP_193436.2 ATEXLB1 (ARABIDOPSIS THALIANA EXPANSIN-LIKE B1) [Arabidopsis thaliana]
Ghi.5961.1.A1_at	3.22022	up	Ghi.5961	DT468117	Transcribed locus, weakly similar to NP_001047232.1 Os02g0580000 [Oryza sativa (japonica cultivar-group)]
Ghi.3776.1.A1_at	3.21996	up	Ghi.3776	DR463043	Transcribed locus
GhiAffx.31068.1.S1_at	3.21645	up	Ghi.19630	DT466441	Transcribed locus, moderately similar to NP_179535.1 TAG1 (TRIACYLGLYCEROL BIOSYNTHESIS DEFECT 1); diacylglycerol O-acyltransferase [Arabidopsis thaliana]
GhiAffx.48249.1.S1_s_at	3.20702	up		DN801035				0045735 // nutrient reservoir activity // inferred from electronic annotation
GhiAffx.24039.1.S1_at	3.20661	up		DW509198.1
Ghi.8839.3.S1_s_at	3.20631	up	Ghi.8839	DT467662	Transcribed locus, moderately similar to NP_193887.1 vacuolar protein sorting-associated protein 28 family protein / VPS28 family protein [Arabidopsis thaliana]
Gra.3079.2.A1_s_at	3.2014	up	Gra.3079	CO091050	Transcribed locus, weakly similar to NP_001049555.1 Os03g0248300 [Oryza sativa (japonica cultivar-group)]
Ghi.10251.4.S1_s_at	3.20107	up	Ghi.10251	DT543102	Transcribed locus, moderately similar to NP_178152.1 aminotransferase class I and II family protein [Arabidopsis thaliana]
Ghi.2233.1.S1_at	3.19926	up	Ghi.2233	DR455451	Transcribed locus, moderately similar to NP_194497.1 HSP21 (HEAT SHOCK PROTEIN 21) [Arabidopsis thaliana]
GhiAffx.5701.1.S1_at	3.19518	up	Ghi.10874	DW515784.1	Transcribed locus, weakly similar to NP_188764.1 ADOF2 (Arabidopsis dof zinc finger protein 2); DNA binding / transcription factor [Arabidopsis thaliana]
GhiAffx.29457.1.S1_at	3.19441	up	Ghi.13059	DW238000.1	Transcribed locus, moderately similar to NP_197538.2 transporter-related [Arabidopsis thaliana]
Ghi.3370.1.S1_s_at	3.19434	up	Ghi.3370	DT466783	Transcribed locus, moderately similar to NP_564426.1 disease resistance protein-related / LRR protein-related [Arabidopsis thaliana]
GhiAffx.19863.1.S1_at	3.19325	up	Ghi.17932	DT467070	Transcribed locus
GhiAffx.2041.1.A1_s_at	3.19087	up		DT462875
Ghi.1032.2.A1_s_at	3.19078	up	Ghi.1032	DT468949	Transcribed locus, moderately similar to NP_001077884.1 OPR3 (OPDA-REDUCTASE 3) [Arabidopsis thaliana]
Gra.253.1.A1_at	3.19021	up	Gra.253	CO084437	Transcribed locus, moderately similar to NP_175717.1 SPA4 (SPA1-RELATED 4); ATP binding / protein kinase/ protein serine/threonine kinase/ signal transducer [Arabidopsis thaliana]
Ghi.6645.1.A1_at	3.18893	up	Ghi.6645	CA993803	Transcribed locus
GhiAffx.47990.1.S1_at	3.18558	up	Ghi.13040	DW236910.1	Transcribed locus
Ghi.8968.1.A1_s_at	3.1766	up	Ghi.8968	DT459264	Transcribed locus, moderately similar to XP_001773133.1 predicted protein [Physcomitrella patens subsp. patens]
Gra.1106.1.A1_s_at	3.17394	up		CO084595		0008152 // metabolic process // inferred from electronic annotation		0003824 // catalytic activity // inferred from electronic annotation /// 0008415 // acyltransferase activity // inferred from electronic annotation
GhiAffx.3717.1.S1_s_at	3.17311	up	Ghi.17172	DW242819.1	Transcribed locus, weakly similar to NP_181543.1 CZF1/ZFAR1; transcription factor [Arabidopsis thaliana]
Ghi.10640.1.S1_s_at	3.17288	up	Ghi.18195	DN780720	Transcribed locus, strongly similar to NP_001055754.1 Os05g0460000 [Oryza sativa (japonica cultivar-group)]
Ghi.8126.1.S1_x_at	3.17166	up	Ghi.6690	AY779339.1	AP2/EREBP transcription factor ERF-1	0006350 // transcription // inferred from electronic annotation /// 0006355 // regulation of transcription, DNA-dependent // inferred from electronic annotation	0005634 // nucleus // inferred from electronic annotation	0003677 // DNA binding // inferred from electronic annotation /// 0003700 // transcription factor activity // inferred from electronic annotation
GhiAffx.7289.1.S1_at	3.15924	up	Ghi.4533	DW510224.1	Transcribed locus, moderately similar to NP_187788.1 SYP121 (syntaxin 121); t-SNARE [Arabidopsis thaliana]
GhiAffx.16184.1.S1_at	3.15334	up	Ghi.6413	DW506256.1	Transcribed locus, moderately similar to XP_001766792.1 EIN3a transcription factor [Physcomitrella patens subsp. patens]
Ghi.3089.1.A1_at	3.15328	up	Ghi.3089	DT463991	Transcribed locus, weakly similar to NP_197831.3 calcium-dependent protein kinase, putative / CDPK, putative [Arabidopsis thaliana]
Ghi.4318.3.S1_s_at	3.15254	up	Ghi.4318	AI729810	Transcribed locus, moderately similar to NP_179101.1 GH3.1 [Arabidopsis thaliana]
Ghi.3228.1.A1_at	3.15151	up	Ghi.3228	DT468194	Transcribed locus, weakly similar to NP_001044433.1 Os01g0779400 [Oryza sativa (japonica cultivar-group)]
Ghi.3342.1.A1_s_at	3.15036	up	Ghi.3342	DT462329	Transcribed locus, weakly similar to NP_001042083.1 Os01g0159300 [Oryza sativa (japonica cultivar-group)]
Ghi.684.1.S1_at	3.14837	up	Ghi.684	DR456222	Transcribed locus, weakly similar to NP_196819.1 ATEXO70C1 (exocyst subunit EXO70 family protein C1); protein binding [Arabidopsis thaliana]
Gra.1630.2.S1_x_at	3.14702	up	Gra.1630	CO127361	Transcribed locus, weakly similar to NP_001032104.1 ATP binding / hydrogen-transporting ATP synthase, rotational mechanism / hydrogen-transporting ATPase, rotational mechanism / oxidoreductase [Arabidopsis thaliana]
GhiAffx.11722.1.S1_s_at	3.14444	up	Ghi.15207	DW227530.1	Transcribed locus, moderately similar to NP_193524.2 zinc-binding family protein [Arabidopsis thaliana]
GhiAffx.41916.1.S1_at	3.14351	up	Ghi.12454	DW505469.1	Transcribed locus, moderately similar to NP_001054771.1 Os05g0170800 [Oryza sativa (japonica cultivar-group)]
Gra.1390.1.A1_at	3.14306	up	Gra.1390	CO084809	Transcribed locus, moderately similar to NP_849714.1 APT1 (ADENINE PHOSPHORIBOSYLTRANSFERASE 1) [Arabidopsis thaliana]
Ghi.7981.1.S1_x_at	3.13872	up	Ghi.7981	DT047229	Transcribed locus, weakly similar to NP_181718.1 remorin family protein [Arabidopsis thaliana]
Ghi.3541.1.A1_at	3.13868	up	Ghi.3541	DT463957	Transcribed locus
GhiAffx.32010.1.A1_at	3.13775	up	Ghi.9113	DT462319	Transcribed locus
GhiAffx.50753.1.S1_s_at	3.13658	up		AI728156
Ghi.3412.1.S1_s_at	3.13504	up	Ghi.3412	DT466218	Transcribed locus, moderately similar to NP_564295.1 ACA1 (autoinhibited Ca2+ -ATPase 1); calmodulin binding [Arabidopsis thaliana]
GhiAffx.1557.1.A1_at	3.13172	up		DT467271
Ghi.906.1.S1_at	3.12412	up	Ghi.906	DR453362	Transcribed locus, weakly similar to NP_192180.1 kinase interacting family protein [Arabidopsis thaliana]
Gra.2458.2.S1_at	3.12342	up	Gra.2458	CO090512	Transcribed locus, weakly similar to NP_563674.1 MCCA [Arabidopsis thaliana]
GhiAffx.47879.1.S1_s_at	3.12124	up	Ghi.14027	CD486471	Transcribed locus, strongly similar to NP_192117.1 ASAR1 (Arabidopsis thaliana secretion-associated RAS super family 2); GTP binding
Ghi.4219.1.S1_s_at	3.1194	up	Ghi.4219	DT456151	Transcribed locus, moderately similar to NP_181868.1 ETFQO (ELECTRON-TRANSFER FLAVOPROTEIN:UBIQUINONE OXIDOREDUCTASE); catalytic/ electron acceptor [Arabidopsis thaliana]
GhiAffx.34465.1.A1_s_at	3.1178	up	Ghi.9853	DW226828.1	Transcribed locus, moderately similar to NP_569041.1 SKS17 (SKU5 Similar 17); copper ion binding / oxidoreductase [Arabidopsis thaliana]
Gra.1971.1.A1_at	3.1154	up	Gra.1971	CO124103	Transcribed locus, moderately similar to NP_187341.1 DIN3 (DARK INDUCIBLE 3); alpha-ketoacid dehydrogenase [Arabidopsis thaliana]
GhiAffx.12880.1.S1_at	3.11223	up	Ghi.19181	DT464072	Transcribed locus, moderately similar to NP_190357.2 ATATH1 (ABC2 homolog 1); ATPase, coupled to transmembrane movement of substances [Arabidopsis thaliana]
GhiAffx.10836.1.A1_at	3.10696	up	Ghi.1983	DN800059	Transcribed locus, weakly similar to NP_193283.2 UGT84A1; UDP-glycosyltransferase/ sinapate 1-glucosyltransferase/ transferase, transferring glycosyl groups [Arabidopsis thaliana]
Ghi.6417.3.A1_x_at	3.10464	up	Ghi.6417	DT464514	Transcribed locus
GhiAffx.44858.1.S1_at	3.10441	up		DW242450.1
GhiAffx.12729.1.A1_at	3.10405	up	Ghi.13561	DT466204	Transcribed locus, weakly similar to NP_568438.1 protein kinase family protein [Arabidopsis thaliana]
Ghi.7065.1.S1_at	3.10336	up	Ghi.17059	DT554123	Transcribed locus, weakly similar to NP_172792.1 unknown protein [Arabidopsis thaliana]
Ghi.2671.1.S1_s_at	3.10062	up	Ghi.2671	DR460022	Transcribed locus
Ghi.5775.1.A1_at	3.09477	up	Ghi.5775	DT457409	Transcribed locus, weakly similar to NP_187108.1 EIN4 (ETHYLENE INSENSITIVE 4); receptor [Arabidopsis thaliana]
GhiAffx.7865.1.S1_at	3.09246	up		DW503266.1
GhiAffx.4958.1.S1_at	3.09193	up	Ghi.14587	DW487971.1	Transcribed locus
Ghi.3195.1.A1_at	3.09161	up	Ghi.3195	DT468607	Transcribed locus, weakly similar to NP_568984.1 protease inhibitor/seed storage/lipid transfer protein (LTP) family protein [Arabidopsis thaliana]
GhiAffx.2994.1.S1_at	3.09142	up	Ghi.14454	AI729021	Transcribed locus, weakly similar to NP_201150.1 CYP94B1 (cytochrome P450, family 94, subfamily B, polypeptide 1); oxygen binding [Arabidopsis thaliana]
GhiAffx.31049.1.S1_at	3.0886	up	Ghi.7048	DW233289.1	Transcribed locus, weakly similar to NP_568701.1 zinc finger (C3HC4-type RING finger) family protein [Arabidopsis thaliana]
Ghi.8087.1.S1_s_at	3.087	up	Ghi.8087	AF034131.1	MYB-like DNA-binding domain protein (MYB3)	0045449 // regulation of transcription // inferred from electronic annotation	0005634 // nucleus // inferred from electronic annotation	0003677 // DNA binding // inferred from electronic annotation
Gra.628.2.A1_s_at	3.08629	up	Gra.3527	CO090183	Transcribed locus, moderately similar to NP_974444.1 ProT2 (PROLINE TRANSPORTER 2) [Arabidopsis thaliana]
GhiAffx.1535.1.A1_s_at	3.08513	up	Ghi.18316	DN802838	Transcribed locus
Ghi.9263.1.A1_a_at	3.08005	up	Ghi.9263	DT463505	Transcribed locus, weakly similar to NP_193036.1 protein kinase family protein [Arabidopsis thaliana]
Ghi.10089.1.S1_s_at	3.07843	up	Ghi.10089	DT465308	Transcribed locus, moderately similar to NP_192634.1 phosphate-responsive protein, putative (EXO) [Arabidopsis thaliana]
GhiAffx.43241.1.S1_s_at	3.07822	up		DW512131.1
Ghi.5780.1.S1_s_at	3.07498	up	Ghi.17495	DN779262	Transcribed locus, weakly similar to NP_193070.1 leucine-rich repeat family protein / extensin family protein [Arabidopsis thaliana]
GraAffx.26682.1.A1_s_at	3.07208	up		CO091490
Ghi.8388.1.S1_x_at	3.07171	up	Ghi.8826	CD486400	Transcribed locus, moderately similar to NP_173261.1 ATLP-1 (Arabidopsis thaumatin-like protein 1) [Arabidopsis thaliana]
Ghi.5580.1.S1_s_at	3.07117	up	Ghi.5580	DN758257	Transcribed locus, weakly similar to NP_567338.1 SAH7 [Arabidopsis thaliana]
GhiAffx.6084.1.S1_at	3.06524	up	Ghi.14679	DW518700.1	Transcribed locus, weakly similar to NP_177824.1 unknown protein [Arabidopsis thaliana]
GhiAffx.6864.1.S1_at	3.05816	up		DW505527.1
Gra.377.1.S1_s_at	3.05632	up	Gra.2265	CO114378	Transcribed locus, moderately similar to NP_178708.1 EXGT-A1 (ENDO-XYLOGLUCAN TRANSFERASE); hydrolase, acting on glycosyl bonds [Arabidopsis thaliana]
Ghi.10454.1.S1_at	3.05587	up	Ghi.10454	DN801047	Transcribed locus, moderately similar to NP_566854.1 amino acid transporter family protein [Arabidopsis thaliana]
GhiAffx.12844.1.S1_at	3.05503	up	Ghi.13590	DW226226.1	Transcribed locus, weakly similar to NP_194135.1 ATTRE1 (TREHALASE 1); trehalase [Arabidopsis thaliana]
GhiAffx.37608.1.A1_at	3.05375	up	Ghi.15431	DT466727	Transcribed locus, strongly similar to NP_085491.1 ribosomal protein L5 [Arabidopsis thaliana]
Ghi.4652.1.A1_at	3.05046	up	Ghi.4652	DT052718	Transcribed locus, weakly similar to NP_001031552.1 kinase [Arabidopsis thaliana]
Ghi.3627.1.A1_at	3.04991	up	Ghi.3627	DT463545	Transcribed locus
Ghi.7128.1.S1_s_at	3.0426	up	Ghi.9668	DT468052	Transcribed locus, weakly similar to NP_194559.2 hydroxyproline-rich glycoprotein family protein [Arabidopsis thaliana]
Ghi.10779.1.S1_s_at	3.04128	up	Ghi.10779	CD485758	Transcribed locus, strongly similar to NP_172750.1 GAPA-2; glyceraldehyde-3-phosphate dehydrogenase [Arabidopsis thaliana]
GhiAffx.46259.1.S1_at	3.03929	up	Ghi.14679	DT467321	Transcribed locus, weakly similar to NP_177824.1 unknown protein [Arabidopsis thaliana]
GhiAffx.10850.1.A1_s_at	3.03098	up	Ghi.15954	DN799961	Transcribed locus, weakly similar to NP_566896.1 proton-dependent oligopeptide transport (POT) family protein [Arabidopsis thaliana]
Ghi.3204.1.S1_at	3.02815	up	Ghi.3204	DT468471	Transcribed locus, weakly similar to NP_187108.1 EIN4 (ETHYLENE INSENSITIVE 4); receptor [Arabidopsis thaliana]
Ghi.9210.1.A1_s_at	3.02785	up	Ghi.14427	DT464280	Transcribed locus, moderately similar to NP_187788.1 SYP121 (syntaxin 121); t-SNARE [Arabidopsis thaliana]
GhiAffx.6314.3.S1_at	3.0275	up		DT050229
Ghi.2264.1.A1_at	3.02415	up	Ghi.2264	DT467902	Transcribed locus, moderately similar to NP_195118.1 protein phosphatase 2C family protein / PP2C family protein [Arabidopsis thaliana]
GhiAffx.28739.1.S1_s_at	3.02326	up	Ghi.15180	DW502086.1	Transcribed locus, strongly similar to XP_001751961.1 predicted protein [Physcomitrella patens subsp. patens]
Ghi.6653.1.S1_at	3.01828	up	Ghi.6653	CA993205	Transcribed locus, weakly similar to NP_190848.1 zinc finger (AN1-like) family protein [Arabidopsis thaliana]
GraAffx.15028.1.S1_s_at	3.0122	up	Gra.3279	CO125970	Transcribed locus, moderately similar to NP_190422.1 unknown protein [Arabidopsis thaliana]
GhiAffx.36401.1.S1_at	3.01058	up	Ghi.14929	DW481509.1	Transcribed locus, weakly similar to NP_849793.1 4CL1 (4-COUMARATE:COA LIGASE 1); 4-coumarate-CoA ligase [Arabidopsis thaliana]
Ghi.9405.1.A1_at	3.00784	up	Ghi.9405	DT463935	Transcribed locus, weakly similar to NP_177422.1 hydroxyproline-rich glycoprotein family protein [Arabidopsis thaliana]
GhiAffx.63246.1.A1_at	3.00186	up	Ghi.22061	DW519113.1	Transcribed locus, weakly similar to NP_188158.1 unknown protein [Arabidopsis thaliana]
Ghi.789.1.S1_at	29.8991	down	Ghi.789	AF116537.2	Fiber protein GLP1 (Glp1)		0005576 // extracellular region // inferred from electronic annotation /// 0048046 // apoplast // inferred from electronic annotation	0030145 // manganese ion binding // inferred from electronic annotation /// 0045735 // nutrient reservoir activity // inferred from electronic annotation /// 0046872 // metal ion binding // inferred from electronic annotation
Ghi.8236.1.S1_s_at	19.5442	down	Ghi.8236	DT567483	Transcribed locus, moderately similar to NP_565409.1 phosphate-responsive 1 family protein [Arabidopsis thaliana]
Ghi.10424.1.S1_s_at	19.3859	down	Ghi.10424	CA993457	Transcribed locus, moderately similar to NP_200288.1 THI1 (THIAZOLE REQUIRING) [Arabidopsis thaliana]
Ghi.7968.1.A1_x_at	19.0649	down	Ghi.7968	AI055006	Transcribed locus
Gra.70.1.S1_s_at	17.0806	down	Gra.1108	CO076413	Transcribed locus, moderately similar to NP_200288.1 THI1 (THIAZOLE REQUIRING) [Arabidopsis thaliana]
GhiAffx.22909.1.S1_at	13.0093	down		DW503190.1
GhiAffx.26774.1.A1_s_at	12.4754	down		DW243662.1
GhiAffx.26092.1.S1_s_at	12.4443	down	Ghi.1874	DW520051.1	Transcribed locus, moderately similar to NP_001057346.1 Os06g0266800 [Oryza sativa (japonica cultivar-group)]
Gra.2938.2.A1_at	10.9942	down	Gra.1108	CO085472	Transcribed locus, moderately similar to NP_200288.1 THI1 (THIAZOLE REQUIRING) [Arabidopsis thaliana]
GhiAffx.30838.1.S1_at	10.9837	down	Ghi.14442	DW504875.1	Transcribed locus, moderately similar to NP_563875.3 polygalacturonase, putative / pectinase, putative [Arabidopsis thaliana]
GarAffx.24390.1.S1_s_at	10.6874	down		BF273948
GhiAffx.44251.1.S1_at	10.5187	down	Ghi.15596	DR462045	Transcribed locus, weakly similar to NP_200264.2 unknown protein [Arabidopsis thaliana]
GhiAffx.8806.1.S1_at	9.93673	down		DR462104
Ghi.2616.1.S1_s_at	9.63431	down	Ghi.2616	DT545336	Transcribed locus, moderately similar to NP_181224.1 xyloglucan:xyloglucosyl transferase, putative / xyloglucan endotransglycosylase, putative / endo-xyloglucan transferase, putative [Arabidopsis thaliana]
GhiAffx.44037.1.S1_s_at	9.60888	down	Ghi.15990	DW508968.1	Transcribed locus, weakly similar to NP_568699.1 DIR1 (DEFECTIVE IN INDUCED RESISTANCE 1); lipid binding [Arabidopsis thaliana]
Gra.1243.1.S1_s_at	9.46861	down	Gra.1243	CO123292	Transcribed locus, moderately similar to NP_565409.1 unknown protein [Arabidopsis thaliana]
Ghi.8448.1.S1_x_at	9.30487	down	Ghi.8448	AF521240.1	Xu-142 beta-tubulin 1 (BTub1)	0007017 // microtubule-based process // inferred from electronic annotation /// 0007018 // microtubule-based movement // inferred from electronic annotation /// 0051258 // protein polymerization // inferred from electronic annotation	0005874 // microtubule // inferred from electronic annotation /// 0043234 // protein complex // inferred from electronic annotation	0000166 // nucleotide binding // inferred from electronic annotation /// 0003924 // GTPase activity // inferred from electronic annotation /// 0005198 // structural molecule activity // inferred from electronic annotation /// 0005525 // GTP binding // inferred from electronic annotation
Ghi.29.1.S1_at	9.19552	down	Ghi.29	DR463516	Transcribed locus, moderately similar to NP_974373.1 MIF2 (MINI ZINC FINGER 2); DNA binding [Arabidopsis thaliana]
Ghi.8636.2.S1_s_at	8.96079	down	Ghi.8636	DT054289	Transcribed locus, weakly similar to NP_001058178.1 Os06g0643500 [Oryza sativa (japonica cultivar-group)]
Ghi.4402.1.A1_s_at	8.85013	down	Ghi.16931	DQ023532.1	PFS18	0007017 // microtubule-based process // inferred from electronic annotation /// 0007018 // microtubule-based movement // inferred from electronic annotation /// 0051258 // protein polymerization // inferred from electronic annotation	0005874 // microtubule // inferred from electronic annotation /// 0043234 // protein complex // inferred from electronic annotation	0000166 // nucleotide binding // inferred from electronic annotation /// 0003924 // GTPase activity // inferred from electronic annotation /// 0005198 // structural molecule activity // inferred from electronic annotation /// 0005525 // GTP binding // inferred from electronic annotation
GhiAffx.27934.1.S1_at	8.62358	down	Ghi.4994	DR457000	Transcribed locus, moderately similar to NP_195985.2 SBE2.2 (STARCH BRANCHING ENZYME 2.2) [Arabidopsis thaliana]
Ghi.10692.1.S1_s_at	8.4616	down	Ghi.10692	DV850121	Transcribed locus, weakly similar to NP_189308.1 CCL (CCR-LIKE) [Arabidopsis thaliana]
GhiAffx.1817.1.S1_at	8.33578	down	Ghi.13487	DW497307.1	Transcribed locus
GraAffx.29883.2.S1_s_at	8.12286	down		CO127441
Gra.994.2.S1_s_at	8.07224	down	Gra.994	CO090035	Transcribed locus, weakly similar to NP_181259.1 RNA binding / nucleic acid binding [Arabidopsis thaliana]
Ghi.5267.1.A1_at	7.71801	down	Ghi.17508	DT046626	Transcribed locus, weakly similar to NP_195185.1 GBF6 (G-box binding factor 6); DNA binding / transcription factor [Arabidopsis thaliana]
GraAffx.27319.1.S1_s_at	7.63697	down		CO089724
GhiAffx.52936.1.S1_at	7.58378	down	Ghi.12846	DW513264.1	Transcribed locus, weakly similar to XP_001338969.1 PREDICTED: similar to multi-drug resistance protein 1, partial [Danio rerio]
Gra.2017.1.A1_at	7.52457	down	Gra.2017	CO119329	Transcribed locus, weakly similar to NP_200507.1 CKX3 (CYTOKININ OXIDASE 3); cytokinin oxidase [Arabidopsis thaliana]
Ghi.9728.1.S1_at	7.45045	down	Ghi.9728	DT547464	Transcribed locus, moderately similar to NP_196538.1 pectinesterase family protein [Arabidopsis thaliana]
Ghi.4185.1.S1_at	7.3632	down	Ghi.4185	DT456344	Transcribed locus
Ghi.1624.1.S1_at	7.21774	down	Ghi.1624	DN760793	Transcribed locus
Ghi.5385.1.S1_s_at	7.20155	down	Ghi.5385	DT047980	Transcribed locus, weakly similar to NP_201434.1 leucine-rich repeat family protein [Arabidopsis thaliana]
Ghi.7662.1.S1_at	7.07785	down	Ghi.7662	DR461391	Transcribed locus, weakly similar to NP_563960.1 invertase/pectin methylesterase inhibitor family protein [Arabidopsis thaliana]
Ghi.10022.2.S1_s_at	6.83579	down	Ghi.10022	DT564348	24-sterol C-methyltransferase (SMT2-2)	0008152 // metabolic process // inferred from electronic annotation		0008168 // methyltransferase activity // inferred from electronic annotation /// 0016740 // transferase activity // inferred from electronic annotation
Ghi.8492.1.S1_s_at	6.74676	down	Ghi.8492	CD486671	Transcribed locus, moderately similar to NP_197928.1 unknown protein [Arabidopsis thaliana]
GhiAffx.6053.1.S1_s_at	6.68527	down	Ghi.13597	DW515652.1	Transcribed locus, moderately similar to NP_564785.1 GPT2 (glucose-6-phosphate/phosphate translocator 2); antiporter/ glucose-6-phosphate transporter [Arabidopsis thaliana]
Ghi.8127.1.S1_s_at	6.59342	down	Ghi.16537	AY779340.1	SBP transcription factor		0005634 // nucleus // inferred from electronic annotation	0003677 // DNA binding // inferred from electronic annotation
Ghi.5023.2.S1_a_at	6.59216	down	Ghi.5023	DR462566	Transcribed locus, weakly similar to NP_196690.2 unknown protein [Arabidopsis thaliana]
GhiAffx.25167.1.A1_at	6.53091	down		DW514940.1
GhiAffx.35152.2.A1_at	6.48823	down	Ghi.15667	DW230406.1	Transcribed locus, moderately similar to NP_173999.1 ATEXPA10 (ARABIDOPSIS THALIANA EXPANSIN A10) [Arabidopsis thaliana]
Ghi.171.1.S1_at	6.45127	down	Ghi.171	DR462085	Transcribed locus
Ghi.364.1.S1_s_at	6.42225	down	Ghi.364	AI731396	Transcribed locus, moderately similar to NP_001078631.1 GDSL-motif lipase/hydrolase family protein [Arabidopsis thaliana]
Ghi.1573.1.S1_at	6.41364	down	Ghi.1573	DN779584	Transcribed locus, moderately similar to NP_190544.1 leucine-rich repeat family protein [Arabidopsis thaliana]
GhiAffx.41486.1.S1_at	6.34232	down		DW503243.1
Ghi.10561.1.S1_s_at	6.30401	down	Ghi.10561	DN760147	Transcribed locus
GhiAffx.3083.19.A1_s_at	6.19985	down		DT456660
GhiAffx.20670.1.S1_at	6.18735	down		DW495050.1
Ghi.1484.1.S1_at	6.16896	down	Ghi.1484	DR460542	Transcribed locus, weakly similar to NP_001058178.1 Os06g0643500 [Oryza sativa (japonica cultivar-group)]
GhiAffx.64086.1.S1_at	6.13744	down	Ghi.13891	DW499824.1	Transcribed locus, moderately similar to NP_567742.1 phosphofructokinase family protein [Arabidopsis thaliana]
GhiAffx.62037.1.S1_x_at	6.11841	down	Ghi.1135	DW512677.1	Transcribed locus, weakly similar to NP_177550.1 sulfotransferase family protein [Arabidopsis thaliana]
Ghi.1663.1.S1_s_at	6.05053	down	Ghi.16285	DN760118	Phosphoenolpyruvate carboxylase (PEPC2)	0006099 // tricarboxylic acid cycle // inferred from electronic annotation /// 0015977 // carbon utilization by fixation of carbon dioxide // inferred from electronic annotation		0003824 // catalytic activity // inferred from electronic annotation /// 0008964 // phosphoenolpyruvate carboxylase activity // inferred from electronic annotation /// 0016829 // lyase activity // inferred from electronic annotation
GhiAffx.4334.1.S1_at	6.02977	down	Ghi.14932	DW510173.1	Transcribed locus, moderately similar to NP_568842.1 phosphofructokinase family protein [Arabidopsis thaliana]
GraAffx.27032.1.S1_s_at	6.01288	down		CO091937
GhiAffx.53387.1.S1_s_at	5.93807	down	Ghi.4436	DW229010.1	Transcribed locus, weakly similar to NP_001048288.1 Os02g0776900 [Oryza sativa (japonica cultivar-group)]
Ghi.6836.1.S1_s_at	5.87212	down	Ghi.2086	CA992928	Transcribed locus, strongly similar to NP_180524.1 thiamine biosynthesis family protein / thiC family protein [Arabidopsis thaliana]
Gra.1312.2.S1_s_at	5.86129	down	Gra.1312	CO085934	Transcribed locus, weakly similar to NP_190990.1 SCR (SCARECROW); transcription factor [Arabidopsis thaliana]
GhiAffx.22613.1.A1_at	5.84216	down		DW501627.1
Ghi.1876.1.S1_s_at	5.82534	down	Ghi.1876	DV849686	Transcribed locus, moderately similar to NP_178634.2 aconitate hydratase, cytoplasmic, putative / citrate hydro-lyase/aconitase, putative [Arabidopsis thaliana]
Ghi.1780.1.S1_at	5.73878	down	Ghi.1780	DN758405	Transcribed locus, moderately similar to NP_190966.1 protease inhibitor/seed storage/lipid transfer protein (LTP) family protein [Arabidopsis thaliana]
GhiAffx.45244.1.S1_x_at	5.73746	down		DT051989
Ghi.1543.2.S1_at	5.6603	down	Ghi.1543	DN780085	Transcribed locus, weakly similar to NP_850745.1 basic helix-loop-helix (bHLH) family protein [Arabidopsis thaliana]
Ghi.8370.1.S1_s_at	5.57449	down	Ghi.8370	DV849266	Transcribed locus
GhiAffx.17946.1.A1_at	5.54555	down	Ghi.13781	DW481914.1	Transcribed locus, moderately similar to NP_565771.1 SPL3 (SQUAMOSA PROMOTER BINDING PROTEIN-LIKE 3); transcription factor [Arabidopsis thaliana]
Ghi.8520.1.S1_at	5.53757	down	Ghi.8520	DR044160	Transcribed locus, moderately similar to NP_182144.1 delta-8 sphingolipid desaturase, putative [Arabidopsis thaliana]
Ghi.8054.1.S1_at	5.53455	down	Ghi.8054	X97016.1	G.hirsutum mRNA for omega-6 desaturase	0006629 // lipid metabolic process // inferred from electronic annotation	0016020 // membrane // inferred from electronic annotation	0016491 // oxidoreductase activity // inferred from electronic annotation /// 0016717 // oxidoreductase activity, acting on paired donors, with oxidation of a pair of donors resulting in the reduction of molecular oxygen to two molecules of water // inferred from electronic annotation
GhiAffx.3886.1.S1_at	5.45251	down	Ghi.12411	DN816891	Transcribed locus, moderately similar to NP_196876.1 structural constituent of ribosome [Arabidopsis thaliana]
Ghi.1676.1.S1_s_at	5.43343	down	Ghi.8816	DN760025	Transcribed locus, weakly similar to NP_172635.1 unknown protein [Arabidopsis thaliana]
GraAffx.8671.1.S1_s_at	5.43298	down		CO089480
Gra.2352.1.S1_s_at	5.28475	down	Gra.2352	CO127101	Transcribed locus, moderately similar to NP_191008.1 pepsin A [Arabidopsis thaliana]
GhiAffx.35152.2.A1_s_at	5.2426	down	Ghi.15667	DW230406.1	Transcribed locus, moderately similar to NP_173999.1 ATEXPA10 (ARABIDOPSIS THALIANA EXPANSIN A10) [Arabidopsis thaliana]
GhiAffx.47397.1.S1_s_at	5.21158	down	Ghi.12868	DW511975.1	Transcribed locus
Ghi.6951.1.S1_x_at	5.21002	down	Ghi.17200	AJ513153	Transcribed locus, moderately similar to NP_198216.2 AN3 (ANGUSITFOLIA3) [Arabidopsis thaliana]
GhiAffx.8059.1.S1_at	5.19666	down	Ghi.16059	DW518860.1	Transcribed locus, weakly similar to NP_192053.1 nodulin MtN21 family protein [Arabidopsis thaliana]
Ghi.9623.1.A1_x_at	5.19468	down	Ghi.17189	DT048278	Transcribed locus, moderately similar to NP_194637.1 PAP2 (PHYTOCHROME-ASSOCIATED PROTEIN 2); transcription factor [Arabidopsis thaliana]
GhiAffx.58869.1.S1_at	5.19327	down	Ghi.15665	DW497572.1	Transcribed locus, moderately similar to NP_566913.1 copper-binding family protein [Arabidopsis thaliana]
Ghi.1936.1.S1_s_at	5.13925	down	Ghi.2086	DV848985	Transcribed locus, strongly similar to NP_180524.1 thiamine biosynthesis family protein / thiC family protein [Arabidopsis thaliana]
Ghi.5750.1.S1_s_at	5.07265	down	Ghi.16278	AY218846.1	Arabinogalactan protein 2
Ghi.7534.1.A1_at	5.05092	down	Ghi.7534	DT052907	Transcribed locus, weakly similar to NP_191705.1 BRH1 (BRASSINOSTEROID-RESPONSIVE RING-H2); protein binding / zinc ion binding [Arabidopsis thaliana]
GhiAffx.30557.1.A1_at	5.04341	down	Ghi.11749	DW485948.1	Transcribed locus, weakly similar to NP_178037.2 unknown protein [Arabidopsis thaliana]
Ghi.9662.1.S1_s_at	5.01055	down	Ghi.9662	DR459454	Transcribed locus, moderately similar to NP_189342.1 TSO2 (TSO2); ribonucleoside-diphosphate reductase [Arabidopsis thaliana]
GhiAffx.7769.1.A1_s_at	5.00971	down	Ghi.2547	DW515515.1	Transcribed locus, weakly similar to NP_174416.2 hydroxyproline-rich glycoprotein family protein [Arabidopsis thaliana]
Ghi.5889.2.S1_s_at	4.95995	down	Ghi.5889	AI727736	Transcribed locus, weakly similar to NP_173852.1 transferase family protein [Arabidopsis thaliana]
GhiAffx.63874.1.S1_at	4.88959	down	Ghi.13355	DW241013.1	Transcribed locus, weakly similar to XP_001694420.1 heat shock transcription factor 1 [Chlamydomonas reinhardtii]
Ghi.7021.1.A1_x_at	4.86648	down	Ghi.17661	DT054188	Transcribed locus, moderately similar to NP_173659.1 alcohol dehydrogenase, putative [Arabidopsis thaliana]
Ghi.9728.2.A1_s_at	4.84712	down	Ghi.9728	DT047564	Transcribed locus, moderately similar to NP_196538.1 pectinesterase family protein [Arabidopsis thaliana]
Gra.294.1.S1_s_at	4.82954	down	Gra.294	CO089366	Transcribed locus, moderately similar to NP_180152.1 water channel [Arabidopsis thaliana]
GhiAffx.41252.1.S1_at	4.82564	down	Ghi.9762	DW502030.1	Transcribed locus, weakly similar to NP_566992.1 unknown protein [Arabidopsis thaliana]
Ghi.4753.1.A1_at	4.78375	down	Ghi.4753	DT050958	Transcribed locus
Ghi.6824.1.A1_s_at	4.76338	down	Ghi.6824	CA993003	Transcribed locus
GhiAffx.49524.1.S1_at	4.7271	down	Ghi.16581	DT527531	Transcribed locus, weakly similar to NP_085499.1 hypothetical protein ArthMp029 [Arabidopsis thaliana]
Ghi.8067.1.S1_s_at	4.72396	down	Ghi.16670	AF009568.1	H+-pyrophosphatase (VPP)	0015992 // proton transport // inferred from electronic annotation	0016020 // membrane // inferred from electronic annotation	0004427 // inorganic diphosphatase activity // inferred from electronic annotation /// 0009678 // hydrogen-translocating pyrophosphatase activity // inferred from electronic annotation
Ghi.4994.1.A1_s_at	4.69331	down	Ghi.4994	DT048256	Transcribed locus, moderately similar to NP_195985.2 SBE2.2 (STARCH BRANCHING ENZYME 2.2) [Arabidopsis thaliana]
Ghi.976.1.S1_s_at	4.67667	down	Ghi.976	DR452560	Transcribed locus, weakly similar to NP_199407.1 GDSL-motif lipase/hydrolase family protein [Arabidopsis thaliana]
Ghi.690.1.A1_s_at	4.63996	down	Ghi.690	DR456152	Transcribed locus, moderately similar to NP_177605.2 gibberellin-responsive protein, putative [Arabidopsis thaliana]
Ghi.5836.1.S1_at	4.63579	down	Ghi.5836	DV848807	Transcribed locus, moderately similar to NP_565495.1 C2 domain-containing protein (sytA) [Arabidopsis thaliana]
GhiAffx.25293.1.S1_s_at	4.63461	down	Ghi.9857	DW496685.1	Transcribed locus, moderately similar to NP_193411.1 ATHB-2 (Homeobox-leucine zipper protein HAT4); DNA binding / transcription factor [Arabidopsis thaliana]
Ghi.3052.1.S1_at	4.62522	down	Ghi.3052	DT527649	Transcribed locus, moderately similar to NP_194294.2 MATE efflux family protein [Arabidopsis thaliana]
GraAffx.9604.1.S1_s_at	4.62108	down		CO087680
Ghi.6324.1.A1_x_at	4.6173	down	Ghi.17251	CO491193	Transcribed locus, weakly similar to NP_187489.1 LTP6 (Lipid transfer protein 6); lipid binding [Arabidopsis thaliana]
Ghi.2840.1.A1_s_at	4.61658	down	Ghi.2840	DT051669	Transcribed locus, moderately similar to NP_566880.1 cysteine proteinase, putative [Arabidopsis thaliana]
Ghi.2725.2.S1_at	4.59475	down	Ghi.2725	DT550027	Transcribed locus, weakly similar to NP_001058883.1 Os07g0145400 [Oryza sativa (japonica cultivar-group)]
Gra.1083.1.A1_at	4.58961	down	Gra.1083	CO121246	Transcribed locus, moderately similar to NP_179753.1 APL4; glucose-1-phosphate adenylyltransferase [Arabidopsis thaliana]
GhiAffx.14559.1.S1_at	4.58164	down	Ghi.10946	DW498198.1	Transcribed locus, moderately similar to NP_567785.1 rhodanese-like domain-containing protein [Arabidopsis thaliana]
GhiAffx.33252.1.S1_at	4.55681	down	Ghi.14338	AI729398	Transcribed locus, moderately similar to NP_569014.1 BHLH093 (BETA HLH PROTEIN 93); DNA binding / transcription factor [Arabidopsis thaliana]
Ghi.8779.1.S1_at	4.54553	down	Ghi.8779	DT455780	Transcribed locus, weakly similar to XP_001693561.1 soluble starch synthase, starch synthase III [Chlamydomonas reinhardtii]
Ghi.7283.1.S1_s_at	4.51188	down	Ghi.7283	AI731943	Transcribed locus, weakly similar to NP_195909.1 transferase family protein [Arabidopsis thaliana]
Ghi.10557.1.S1_s_at	4.46321	down	Ghi.10655	DN758244	Transcribed locus, strongly similar to NP_850663.1 ASN1 (DARK INDUCIBLE 6) [Arabidopsis thaliana]
GhiAffx.25915.1.S1_at	4.46255	down	Ghi.15280	DW489955.1	Transcribed locus, moderately similar to NP_176570.1 PRLI-interacting factor-related [Arabidopsis thaliana]
Ghi.195.1.A1_x_at	4.46004	down	Ghi.195	DR461873	Transcribed locus
Ghi.8163.1.S1_at	4.42946	down	Ghi.8163	AY854805.1	Isolate 1 CRABS CLAW
Ghi.5081.1.S1_s_at	4.42759	down	Ghi.5081	DT049160	Transcribed locus, weakly similar to NP_173419.1 glyoxal oxidase-related [Arabidopsis thaliana]
GhiAffx.22736.1.S1_at	4.41742	down		DW502232.1
Ghi.89.1.S1_x_at	4.39529	down	Ghi.89	CD486576	Transcribed locus, moderately similar to NP_177023.1 ATXYL1/XYL1 (ALPHA-XYLOSIDASE 1); alpha-N-arabinofuranosidase/ hydrolase, hydrolyzing O-glycosyl compounds / xylan 1,4-beta-xylosidase [Arabidopsis thaliana]
GhiAffx.35253.1.S1_at	4.38029	down	Ghi.11001	DW229023.1	Transcribed locus
Ghi.10406.1.S1_s_at	4.36907	down	Ghi.10406	DR460119	Transcribed locus, weakly similar to NP_568418.1 unknown protein [Arabidopsis thaliana]
GhiAffx.25550.1.A1_s_at	4.36269	down	Ghi.3840	DW516912.1	Transcribed locus, moderately similar to NP_186767.1 glycogen synthase, putative [Arabidopsis thaliana]
GhiAffx.12541.1.S1_at	4.355	down	Ghi.11898	DW230536.1	Transcribed locus
Ghi.7418.1.S1_s_at	4.34761	down	Ghi.7418	DR454725	Transcribed locus, weakly similar to NP_177941.2 unknown protein [Arabidopsis thaliana]
GhiAffx.9410.1.A1_s_at	4.34324	down	Ghi.12546	DW509650.1	Transcribed locus, weakly similar to NP_196800.2 unknown protein [Arabidopsis thaliana]
Ghi.9811.2.S1_s_at	4.33288	down	Ghi.9811	DT467511	Transcribed locus, moderately similar to NP_190754.2 CAX3 (cation exchanger 3); cation:cation antiporter [Arabidopsis thaliana]
GhiAffx.32909.1.S1_at	4.31344	down	Ghi.19038	DN804012	Transcribed locus, moderately similar to NP_566139.1 5'-AMP-activated protein kinase beta-1 subunit-related [Arabidopsis thaliana]
Gra.202.3.S1_s_at	4.29842	down		CO091424		0008152 // metabolic process // inferred from electronic annotation /// 0046470 // phosphatidylcholine metabolic process // inferred from electronic annotation	0016020 // membrane // inferred from electronic annotation	0003824 // catalytic activity // inferred from electronic annotation /// 0004630 // phospholipase D activity // inferred from electronic annotation /// 0005509 // calcium ion binding // inferred from electronic annotation /// 0016787 // hydrolase activity // inferred from electronic annotation
Ghi.8137.1.A1_at	4.28443	down	Ghi.16500	DT050714	Cottonseed isocitrate lyase (ICL) (EC 4.1.3.1)	0006097 // glyoxylate cycle // inferred from electronic annotation /// 0006099 // tricarboxylic acid cycle // inferred from electronic annotation /// 0008152 // metabolic process // inferred from electronic annotation /// 0019752 // carboxylic acid metabolic process // inferred from electronic annotation	0009514 // glyoxysome // inferred from electronic annotation	0003824 // catalytic activity // inferred from electronic annotation /// 0004451 // isocitrate lyase activity // inferred from electronic annotation /// 0016829 // lyase activity // inferred from electronic annotation
Ghi.2840.2.S1_x_at	4.27796	down	Ghi.2840	DT527421	Transcribed locus, moderately similar to NP_566880.1 cysteine proteinase, putative [Arabidopsis thaliana]
Gra.3004.2.S1_s_at	4.26804	down	Gra.3004	CO086920	Transcribed locus, moderately similar to NP_178409.2 ATEXPA15 (ARABIDOPSIS THALIANA EXPANSIN A15) [Arabidopsis thaliana]
Ghi.7019.1.A1_s_at	4.25827	down	Ghi.7867	DT048277	Transcribed locus, moderately similar to NP_199968.1 phosphate-responsive 1 family protein [Arabidopsis thaliana]
Ghi.10602.1.S1_s_at	4.23876	down	Ghi.10602	DN761515	Transcribed locus, moderately similar to NP_565392.1 unknown protein [Arabidopsis thaliana]
Ghi.4514.1.A1_s_at	4.23277	down	Ghi.4514	DT052520	Transcribed locus, weakly similar to NP_564979.1 proton-dependent oligopeptide transport (POT) family protein [Arabidopsis thaliana]
Ghi.4299.1.S1_s_at	4.23001	down	Ghi.4299	DT455701	Transcribed locus, weakly similar to NP_194631.1 glycine-rich protein [Arabidopsis thaliana]
GhiAffx.27282.1.S1_at	4.20447	down	Ghi.20993	DR461875	Transcribed locus, moderately similar to NP_192555.1 KNAT1 (BREVIPEDICELLUS 1); transcription factor [Arabidopsis thaliana]
GhiAffx.1589.45.S1_s_at	4.1993	down	Ghi.16278	CO491814	Arabinogalactan protein 2
Ghi.6023.1.A1_s_at	4.19704	down	Ghi.6023	CO497178	Transcribed locus
Ghi.3292.3.S1_at	4.19314	down	Ghi.3292	DT546429	Transcribed locus, weakly similar to NP_565685.1 binding [Arabidopsis thaliana]
GhiAffx.9636.1.S1_s_at	4.16035	down	Ghi.14126	DW513982.1	Transcribed locus, weakly similar to NP_189149.2 unknown protein [Arabidopsis thaliana]
Gra.1752.1.A1_s_at	4.15866	down	Gra.1752	CO121017	Transcribed locus
Ghi.2198.1.S1_s_at	4.13456	down	Ghi.2198	DT550268	Fasciclin-like arabinogalactan protein 11 (FLA11)
GhiAffx.6753.1.S1_x_at	4.1327	down	Ghi.8835	DT049517	Transcribed locus, moderately similar to NP_175097.1 universal stress protein (USP) family protein [Arabidopsis thaliana]
Ghi.8373.1.S1_s_at	4.12192	down	Ghi.8373	CA993213	Transcribed locus
GhiAffx.6062.1.S1_at	4.11516	down	Ghi.15960	DW495992.1	Transcribed locus, weakly similar to NP_197582.1 auxin-responsive protein-related [Arabidopsis thaliana]
Ghi.9734.1.S1_at	4.10104	down	Ghi.9734	AW186914	Transcribed locus, weakly similar to NP_200345.1 long-chain-alcohol O-fatty-acyltransferase family protein / wax synthase family protein [Arabidopsis thaliana]
Gra.1121.3.S1_s_at	4.09683	down	Gra.1121	CO125856	Transcribed locus, moderately similar to NP_196361.1 GDH2 (GLUTAMATE DEHYDROGENASE 2); oxidoreductase [Arabidopsis thaliana]
Ghi.9459.1.S1_s_at	4.08712	down	Ghi.9459	AI731025	Transcribed locus, moderately similar to NP_192839.1 NDPK3 (NUCLEOSIDE DIPHOSPHATE KINASE 3); ATP binding / nucleoside diphosphate kinase [Arabidopsis thaliana]
GraAffx.16090.1.S1_s_at	4.08506	down		CO127124
GraAffx.15749.1.A1_s_at	4.07335	down		CO110143
Ghi.5119.1.S1_s_at	4.05708	down	Ghi.5119	DT049005	Transcribed locus, moderately similar to NP_567142.1 PLA IIIB/PLP9 (Patatin-like protein 9); nutrient reservoir [Arabidopsis thaliana]
GhiAffx.44111.1.S1_at	4.05518	down	Ghi.16012	DW517028.1	Transcribed locus, weakly similar to NP_172635.1 unknown protein [Arabidopsis thaliana]
Ghi.6410.1.S1_at	4.05225	down	Ghi.6410	CD486551	Transcribed locus, weakly similar to NP_177245.1 major latex protein-related / MLP-related [Arabidopsis thaliana]
GraAffx.1750.1.S1_s_at	4.04398	down		CO124179
Ghi.10461.1.S1_at	4.04104	down	Ghi.10461	DT467356	Transcribed locus, moderately similar to NP_201191.1 UVR8 (UVB-RESISTANCE 8) [Arabidopsis thaliana]
GhiAffx.61382.1.S1_x_at	4.02447	down	Ghi.21819	DW235118.1	Transcribed locus, weakly similar to NP_197201.1 NADP-dependent oxidoreductase, putative [Arabidopsis thaliana]
GhiAffx.32420.1.A1_at	4.01929	down		CO496669
GraAffx.9640.1.S1_s_at	4.01296	down		CO084695
Ghi.7226.1.S1_s_at	3.99671	down	Ghi.7226	AW186996	Transcribed locus
Ghi.7518.1.S1_s_at	3.99326	down	Ghi.7518	DT456061	Transcribed locus, weakly similar to NP_564059.1 glycosyl hydrolase family protein 17 [Arabidopsis thaliana]
GhiAffx.43699.1.A1_at	3.97921	down		DW240034.1
GraAffx.5570.2.S1_s_at	3.97891	down		CO125703
GhiAffx.24082.1.A1_s_at	3.96761	down		DW509453.1
Gra.2975.1.S1_s_at	3.96306	down	Gra.2975	CO091868	Transcribed locus, weakly similar to NP_173412.1 unknown protein [Arabidopsis thaliana]
Ghi.4471.1.A1_at	3.93748	down	Ghi.4471	DT052822	Transcribed locus, weakly similar to NP_179759.1 MEE3 (maternal effect embryo arrest 3); DNA binding / transcription factor [Arabidopsis thaliana]
GhiAffx.12260.1.S1_s_at	3.93376	down	Ghi.12297	DW500499.1	Transcribed locus, weakly similar to NP_568700.1 unknown protein [Arabidopsis thaliana]
GhiAffx.879.1.S1_at	3.93237	down	Ghi.20471	DN816995	Transcribed locus, moderately similar to NP_567921.1 HDA14 (histone deacetylase 14); histone deacetylase [Arabidopsis thaliana]
Ghi.4629.1.S1_x_at	3.91096	down	Ghi.16987	AY345606.1	Transcribed locus, strongly similar to NP_196786.1 TUB6 (BETA-6 TUBULIN) [Arabidopsis thaliana]	0007017 // microtubule-based process // inferred from electronic annotation /// 0007018 // microtubule-based movement // inferred from electronic annotation /// 0051258 // protein polymerization // inferred from electronic annotation	0005874 // microtubule // inferred from electronic annotation /// 0043234 // protein complex // inferred from electronic annotation	0000166 // nucleotide binding // inferred from electronic annotation /// 0003924 // GTPase activity // inferred from electronic annotation /// 0005198 // structural molecule activity // inferred from electronic annotation /// 0005525 // GTP binding // inferred from electronic annotation
GhiAffx.7479.1.S1_at	3.90846	down		DW512156.1
GhiAffx.11783.1.S1_s_at	3.89987	down	Ghi.14461	DW228202.1	Transcribed locus, weakly similar to NP_195015.1 zinc finger (GATA type) family protein [Arabidopsis thaliana]
GhiAffx.15524.1.S1_s_at	3.89118	down	Ghi.11865	DW238643.1	Transcribed locus, moderately similar to NP_200098.1 ABC transporter family protein [Arabidopsis thaliana]
Gra.425.1.A1_s_at	3.88148	down	Gra.3540	CO130307	Transcribed locus, moderately similar to NP_197201.1 oxidoreductase/ zinc ion binding [Arabidopsis thaliana]
GhiAffx.54359.1.S1_at	3.87565	down	Ghi.21627	DW502346.1	Transcribed locus, weakly similar to NP_177122.2 acid phosphatase, putative [Arabidopsis thaliana]
GraAffx.34313.1.S1_s_at	3.8687	down		CA994247
Ghi.3912.1.S1_x_at	3.86402	down	Ghi.3912	DT455892	Transcribed locus, weakly similar to NP_195729.1 legume lectin family protein [Arabidopsis thaliana]
Ghi.5045.1.A1_at	3.86249	down	Ghi.14338	DT049307	Transcribed locus, moderately similar to NP_569014.1 BHLH093 (BETA HLH PROTEIN 93); DNA binding / transcription factor [Arabidopsis thaliana]
Ghi.7484.1.S1_s_at	3.85625	down	Ghi.7484	DR454356	Transcribed locus, weakly similar to NP_186770.3 nucleic acid binding [Arabidopsis thaliana]
Ghi.8869.1.S1_s_at	3.85113	down	Ghi.8869	DT457129	Transcribed locus, moderately similar to NP_180241.1 leucine-rich repeat transmembrane protein kinase, putative [Arabidopsis thaliana]
Ghi.410.1.S1_x_at	3.84995	down	Ghi.410	DR462482	Transcribed locus, weakly similar to NP_564753.1 unknown protein [Arabidopsis thaliana]
GhiAffx.42473.1.S1_at	3.82974	down	Ghi.13761	DW508297.1	Transcribed locus, weakly similar to NP_196850.1 IQD11 (IQ-domain 11); calmodulin binding [Arabidopsis thaliana]
Ghi.3113.1.S1_at	3.80945	down	Ghi.3113	DR460787	Transcribed locus, weakly similar to NP_182266.1 DNAJ heat shock N-terminal domain-containing protein [Arabidopsis thaliana]
GhiAffx.21582.1.A1_s_at	3.8014	down		DW495972.1
Ghi.422.1.S1_s_at	3.8011	down	Ghi.422	DR459711	Transcribed locus, weakly similar to NP_567601.1 subtilase family protein [Arabidopsis thaliana]
Ghi.7815.1.S1_at	3.79825	down	Ghi.7815	DN779511	Transcribed locus, moderately similar to NP_199829.1 protein kinase, putative [Arabidopsis thaliana]
GhiAffx.24305.2.S1_at	3.78813	down	Ghi.11469	DW510475.1	Transcribed locus, moderately similar to NP_199774.1 AAP6 (AMINO ACID PERMEASE 6); amino acid permease [Arabidopsis thaliana]
Gra.1548.1.S1_s_at	3.78331	down	Gra.1548	CO123811	Transcribed locus, moderately similar to NP_566536.1 asparaginase [Arabidopsis thaliana]
GraAffx.17633.1.S1_s_at	3.75252	down		CO121151
Ghi.5358.1.A1_at	3.74913	down	Ghi.19241	DT048080	Transcribed locus, weakly similar to NP_177550.1 sulfotransferase family protein [Arabidopsis thaliana]
Gra.2370.1.A1_s_at	3.74376	down	Gra.2370	CO121256	Transcribed locus
Ghi.4436.1.A1_at	3.73695	down	Ghi.4436	DT053396	Transcribed locus, weakly similar to NP_001048288.1 Os02g0776900 [Oryza sativa (japonica cultivar-group)]
GhiAffx.24601.1.A1_a_at	3.7347	down		DW511945.1
Ghi.8882.2.S1_s_at	3.72737	down	Ghi.8882	DT456471	Transcribed locus, strongly similar to NP_199088.1 glucose-6-phosphate isomerase, cytosolic (PGIC) [Arabidopsis thaliana]
GhiAffx.7533.1.A1_at	3.72312	down	Ghi.19341	DW512624.1	Transcribed locus, weakly similar to NP_191902.1 unknown protein [Arabidopsis thaliana]
GhiAffx.21445.1.A1_at	3.72279	down	Ghi.10921	DW518164.1	Transcribed locus
Ghi.10022.1.A1_x_at	3.7185	down	Ghi.10022	DT052711	24-sterol C-methyltransferase (SMT2-2)	0008152 // metabolic process // inferred from electronic annotation		0008168 // methyltransferase activity // inferred from electronic annotation /// 0016740 // transferase activity // inferred from electronic annotation
Ghi.3072.1.S1_s_at	3.71204	down	Ghi.3072	DT527412	Transcribed locus
GhiAffx.62337.1.S1_at	3.69975	down	Ghi.14329	DW497105.1	Transcribed locus, weakly similar to NP_680125.1 ATOFP6/OFP6 (Arabidopsis thaliana ovate family protein 6)
GraAffx.2019.1.S1_s_at	3.69954	down		CO122895
Ghi.8826.1.S1_s_at	3.69775	down	Ghi.8826	DT566192	Transcribed locus, moderately similar to NP_173261.1 ATLP-1 (Arabidopsis thaumatin-like protein 1) [Arabidopsis thaliana]
GraAffx.15820.1.S1_s_at	3.68643	down		CO123702
Ghi.9984.1.S1_s_at	3.65883	down	Ghi.10536	DT574560	Transcribed locus, weakly similar to NP_569017.2 IAA9 (indoleacetic acid-induced protein 9); transcription factor [Arabidopsis thaliana]
GhiAffx.63198.1.S1_at	3.62213	down	Ghi.12488	DW519856.1	Transcribed locus, weakly similar to NP_850130.1 DVL13/RTFL2 (ROTUNDIFOLIA LIKE 2) [Arabidopsis thaliana]
GhiAffx.26803.1.A1_at	3.60406	down		DW243860.1
GhiAffx.25509.1.A1_at	3.59853	down		DW516703.1
GhiAffx.2416.1.S1_s_at	3.58984	down	Ghi.16134	DW226965.1	Transcribed locus, weakly similar to NP_199033.1 peroxidase 64 (PER64) (P64) (PRXR4) [Arabidopsis thaliana]
Ghi.9697.2.S1_s_at	3.57502	down	Ghi.9697	DT570816	Transcribed locus, moderately similar to NP_176686.1 4CL3 (4-coumarate:CoA ligase 3); 4-coumarate-CoA ligase [Arabidopsis thaliana]
Ghi.10316.1.S1_s_at	3.57225	down	Ghi.10316	DT051688	Transcribed locus, weakly similar to NP_565797.1 phosphate-responsive 1 family protein [Arabidopsis thaliana]
Ghi.10482.1.S1_s_at	3.54961	down	Ghi.10482	DN758513	Transcribed locus, moderately similar to NP_193193.2 acylaminoacyl-peptidase-related [Arabidopsis thaliana]
Ghi.1893.1.S1_at	3.54644	down	Ghi.18390	DV849529	Beta-tubulin 8
GhiAffx.52877.1.A1_at	3.54389	down	Ghi.16013	DW224606.1	Transcribed locus, weakly similar to NP_175244.1 glycoside hydrolase family 28 protein / polygalacturonase (pectinase) family protein [Arabidopsis thaliana]
GhiAffx.25489.1.A1_s_at	3.54372	down	Ghi.6349	DW232960.1	Transcribed locus, moderately similar to NP_190336.1 MDH (malate dehydrogenase); malate dehydrogenase [Arabidopsis thaliana]
GraAffx.17891.1.S1_at	3.53882	down		CO117605
Ghi.4351.1.S1_s_at	3.53599	down	Ghi.4351	AY464058.1	Transcribed locus, weakly similar to NP_195142.1 CYCD3;1 (CYCLIN D3;1); cyclin-dependent protein kinase regulator [Arabidopsis thaliana]
Gra.1032.1.S1_s_at	3.52844	down	Gra.1032	CO123218	Transcribed locus, moderately similar to NP_565330.1 peptidase/ subtilase [Arabidopsis thaliana]
GraAffx.1146.1.S1_at	3.52696	down		CO127014
Ghi.7938.1.S1_at	3.52411	down	Ghi.18677	AI055212	Transcribed locus, weakly similar to NP_175689.1 oxidoreductase, 2OG-Fe(II) oxygenase family protein [Arabidopsis thaliana]
Gra.2522.2.A1_x_at	3.51801	down	Gra.2522	CO127919	Transcribed locus, strongly similar to XP_001693997.1 beta tubulin 2 [Chlamydomonas reinhardtii]
Ghi.4226.1.S1_at	3.5156	down	Ghi.4226	DT456123	Transcribed locus, weakly similar to NP_568793.1 unknown protein [Arabidopsis thaliana]
Ghi.4537.1.A1_at	3.50698	down	Ghi.4537	DT050601	Transcribed locus
Ghi.10414.1.S1_s_at	3.50074	down	Ghi.10414	DV848754	Transcribed locus, weakly similar to NP_199010.1 binding [Arabidopsis thaliana]
Ghi.6188.1.A1_at	3.4979	down	Ghi.6188	CO493635	Transcribed locus, moderately similar to NP_181500.1 ATEXPA4 (ARABIDOPSIS THALIANA EXPANSIN A4) [Arabidopsis thaliana]
Ghi.4895.1.A1_at	3.49687	down	Ghi.4895	DT049985	Transcribed locus, weakly similar to NP_001066145.1 Os12g0145400 [Oryza sativa (japonica cultivar-group)]
Ghi.1626.1.S1_s_at	3.49223	down	Ghi.2092	DN760786	Transcribed locus, weakly similar to NP_566213.1 leucine-rich repeat transmembrane protein kinase, putative [Arabidopsis thaliana]
Ghi.1798.1.S1_at	3.49119	down	Ghi.1798	DN758071	Transcribed locus, weakly similar to NP_195813.1 (1-4)-beta-mannan endohydrolase, putative [Arabidopsis thaliana]
Ghi.3844.1.S1_at	3.49108	down	Ghi.3844	DR457192	Transcribed locus, weakly similar to NP_188016.2 ATBRXL2/BRX-LIKE2 [Arabidopsis thaliana]
Ghi.6.1.S1_at	3.48791	down	Ghi.6	DR463919	Transcribed locus, weakly similar to NP_174475.1 XLG3 (extra-large GTP-binding protein 3); signal transducer [Arabidopsis thaliana]
GhiAffx.60992.1.S1_at	3.4777	down		DW507189.1
Ghi.5755.3.S1_s_at	3.47632	down	Ghi.5755	DT527176	Transcribed locus, weakly similar to NP_568457.1 BZO2H2 (basic leucine zipper O2 homolog 2); DNA binding / transcription factor [Arabidopsis thaliana]
GhiAffx.22229.2.S1_at	3.47428	down		DW506216.1
Ghi.2396.1.S1_s_at	3.47081	down	Ghi.2396	DR455743	Transcribed locus, moderately similar to NP_193932.1 SKS4 (SKU5 Similar 4); copper ion binding / oxidoreductase [Arabidopsis thaliana]
Ghi.5042.1.A1_s_at	3.47045	down	Ghi.9633	DT047910	Transcribed locus, moderately similar to NP_201262.1 XYL4 (beta-xylosidase 4); hydrolase, hydrolyzing O-glycosyl compounds [Arabidopsis thaliana]
Ghi.4513.1.A1_at	3.43223	down	Ghi.4513	DT052521	Transcribed locus, weakly similar to NP_173813.1 Bet v I allergen family protein [Arabidopsis thaliana]
Ghi.6224.2.S1_s_at	3.43024	down	Ghi.6224	CO491443	Transcribed locus, moderately similar to NP_173261.1 ATLP-1 (Arabidopsis thaumatin-like protein 1) [Arabidopsis thaliana]
GhiAffx.22012.1.S1_at	3.42143	down		DW498386.1
Ghi.8742.1.A1_at	3.41869	down	Ghi.17679	DT052852	Transcribed locus, weakly similar to NP_850735.1 basic helix-loop-helix (bHLH) family protein [Arabidopsis thaliana]
GhiAffx.22150.3.S1_at	3.41649	down	Ghi.13599	DW509585.1	Transcribed locus, weakly similar to NP_564039.3 unknown protein [Arabidopsis thaliana]
GhiAffx.6042.1.S1_s_at	3.41506	down	Ghi.11845	DW498160.1	Transcribed locus, weakly similar to NP_181486.1 gibberellin-regulated family protein [Arabidopsis thaliana]
Ghi.9769.1.S1_at	3.41476	down	Ghi.10064	AW187848	Transcribed locus, moderately similar to NP_177939.2 unknown protein [Arabidopsis thaliana]
GhiAffx.59813.1.S1_at	3.41411	down		DW518995.1
GhiAffx.46094.1.S1_at	3.41066	down	Ghi.14689	DW520193.1	Transcribed locus, weakly similar to NP_564783.1 unknown protein [Arabidopsis thaliana]
Ghi.8062.1.S1_at	3.40944	down	Ghi.8062	Y10112.2	Omega-6 desaturase	0006629 // lipid metabolic process // inferred from electronic annotation	0016020 // membrane // inferred from electronic annotation	0016491 // oxidoreductase activity // inferred from electronic annotation /// 0016717 // oxidoreductase activity, acting on paired donors, with oxidation of a pair of donors resulting in the reduction of molecular oxygen to two molecules of water // inferred from electronic annotation
GhiAffx.6943.1.S1_at	3.40894	down		DW506387.1
GraAffx.20352.2.S1_s_at	3.40496	down		CO117676
GhiAffx.6239.1.S1_at	3.39752	down	Ghi.14273	DW498116.1	Transcribed locus, moderately similar to NP_173999.1 ATEXPA10 (ARABIDOPSIS THALIANA EXPANSIN A10) [Arabidopsis thaliana]
Gra.1576.1.A1_s_at	3.37998	down	Gra.1576	CO122008	Transcribed locus, weakly similar to NP_001059752.1 Os07g0510200 [Oryza sativa (japonica cultivar-group)]
Ghi.10609.1.S1_s_at	3.36566	down	Ghi.10609	DN761916	Polygalacturonase-inhibiting protein (PGIPL)			0005515 // protein binding // inferred from electronic annotation
GraAffx.8958.1.S1_s_at	3.36248	down		CO087973		0005975 // carbohydrate metabolic process // inferred from electronic annotation /// 0006073 // glucan metabolic process // inferred from electronic annotation	0005618 // cell wall // inferred from electronic annotation /// 0048046 // apoplast // inferred from electronic annotation	0004553 // hydrolase activity, hydrolyzing O-glycosyl compounds // inferred from electronic annotation /// 0016740 // transferase activity // inferred from electronic annotation /// 0016762 // xyloglucan:xyloglucosyl transferase activity // inferred from electronic annotation /// 0016787 // hydrolase activity // inferred from electronic annotation
GhiAffx.6071.1.S1_s_at	3.36113	down	Ghi.15504	DW239806.1	Transcribed locus, weakly similar to NP_001053285.1 Os04g0510300 [Oryza sativa (japonica cultivar-group)]
Ghi.4037.3.S1_s_at	3.35991	down	Ghi.4037	DT567171	Transcribed locus, moderately similar to NP_565711.1 ATP synthase protein I -related [Arabidopsis thaliana]
GhiAffx.53444.1.A1_s_at	3.35492	down	Ghi.10103	DW229324.1	Transcribed locus, moderately similar to NP_565330.1 subtilase family protein [Arabidopsis thaliana]
GhiAffx.16319.1.A1_at	3.35044	down	Ghi.10964	DW229510.1	Transcribed locus, weakly similar to NP_194631.1 glycine-rich protein [Arabidopsis thaliana]
Gra.1008.2.A1_s_at	3.35014	down	Gra.1008	CO089149	Transcribed locus, moderately similar to NP_190281.1 ATPHS2; phosphorylase/ transferase, transferring glycosyl groups [Arabidopsis thaliana]
GhiAffx.22625.1.A1_s_at	3.34999	down	Ghi.21610	DW501687.1	Transcribed locus, moderately similar to NP_001062915.1 Os09g0338500 [Oryza sativa (japonica cultivar-group)]
Ghi.9979.1.A1_s_at	3.33529	down	Ghi.9979	DR458170	Transcribed locus, weakly similar to NP_001064966.1 Os10g0498200 [Oryza sativa (japonica cultivar-group)]
GhiAffx.4320.1.S1_at	3.3349	down	Ghi.14928	DW504418.1	Transcribed locus, moderately similar to NP_565978.1 unknown protein [Arabidopsis thaliana]
Ghi.2639.1.S1_s_at	3.31977	down	Ghi.2639	DT526911	Transcribed locus, weakly similar to NP_193279.1 HPL1 (HYDROPEROXIDE LYASE 1); heme binding / iron ion binding / monooxygenase [Arabidopsis thaliana]
Ghi.8767.1.S1_s_at	3.31569	down	Ghi.8767	DT543374	Transcribed locus, moderately similar to NP_563851.1 chloroplast nucleoid DNA-binding protein-related [Arabidopsis thaliana]
Ghi.29.1.A1_at	3.31246	down	Ghi.29	DR463516	Transcribed locus, moderately similar to NP_974373.1 MIF2 (MINI ZINC FINGER 2); DNA binding [Arabidopsis thaliana]
Ghi.6593.1.S1_s_at	3.31185	down	Ghi.6593	AI728668	Transcribed locus, weakly similar to NP_195348.2 ALDH3F1 (ALDEHYDE DEHYDROGENASE 3F1); 3-chloroallyl aldehyde dehydrogenase/ aldehyde dehydrogenase (NAD) [Arabidopsis thaliana]
Ghi.3041.1.S1_s_at	3.31136	down	Ghi.16343	DQ118244.1	TTG1-like protein
GraAffx.1940.1.S1_s_at	3.3106	down		CO123277
Ghi.7506.1.S1_s_at	3.31004	down	Ghi.7506	DT046933	Transcribed locus, moderately similar to NP_178634.2 aconitate hydratase, cytoplasmic, putative / citrate hydro-lyase/aconitase, putative [Arabidopsis thaliana]
Ghi.9055.1.A1_at	3.29032	down	Ghi.9055	DT527486	Transcribed locus, weakly similar to NP_179759.1 MEE3 (maternal effect embryo arrest 3); DNA binding / transcription factor [Arabidopsis thaliana]
Ghi.7236.1.S1_s_at	3.2721	down	Ghi.7236	DR459712	Transcribed locus, weakly similar to NP_201061.1 unknown protein [Arabidopsis thaliana]
GhiAffx.53211.1.S1_at	3.26307	down		DW227295.1
Gra.2986.2.A1_s_at	3.26296	down	Gra.2986	CO084738	Transcribed locus, weakly similar to NP_192967.1 CYP706A4; heme binding / iron ion binding / monooxygenase/ oxygen binding [Arabidopsis thaliana]
Ghi.8972.2.A1_at	3.25816	down	Ghi.8972	DT047134	Transcribed locus, weakly similar to NP_568073.1 unknown protein [Arabidopsis thaliana]
Ghi.10403.1.S1_s_at	3.25161	down	Ghi.10403	DR462714	Transcribed locus, moderately similar to NP_566015.1 calcium-binding EF hand family protein [Arabidopsis thaliana]
GhiAffx.2185.1.S1_at	3.24651	down	Ghi.13709	DW510614.1	Transcribed locus
GraAffx.23337.2.S1_a_at	3.2412	down		CO086497
Gra.617.3.S1_s_at	3.23905	down	Gra.3516	CO127719	Transcribed locus, moderately similar to NP_200464.1 unknown protein [Arabidopsis thaliana]
Ghi.6236.1.S1_s_at	3.23404	down	Ghi.6236	AY189971.1	Endo-xyloglucan transferase, clone CF101	0005975 // carbohydrate metabolic process // inferred from electronic annotation /// 0006073 // glucan metabolic process // inferred from electronic annotation	0005618 // cell wall // inferred from electronic annotation /// 0048046 // apoplast // inferred from electronic annotation	0004553 // hydrolase activity, hydrolyzing O-glycosyl compounds // inferred from electronic annotation /// 0016740 // transferase activity // inferred from electronic annotation /// 0016762 // xyloglucan:xyloglucosyl transferase activity // inferred from electronic annotation /// 0016787 // hydrolase activity // inferred from electronic annotation
Ghi.8793.2.S1_s_at	3.23371	down	Ghi.8793	DT458065	Transcribed locus, weakly similar to NP_179950.1 unknown protein [Arabidopsis thaliana]
Ghi.1766.1.S1_s_at	3.22648	down	Ghi.16584	AY138252.1	Phospholipase D delta isoform 1a	0008152 // metabolic process // inferred from electronic annotation /// 0046470 // phosphatidylcholine metabolic process // inferred from electronic annotation	0016020 // membrane // inferred from electronic annotation	0003824 // catalytic activity // inferred from electronic annotation /// 0004630 // phospholipase D activity // inferred from electronic annotation /// 0005509 // calcium ion binding // inferred from electronic annotation /// 0016787 // hydrolase activity // inferred from electronic annotation
GhiAffx.51953.1.S1_s_at	3.22004	down	Ghi.14115	DW507650.1	Transcribed locus
Gra.2094.3.A1_s_at	3.20941	down	Gra.2094	CO122079	Transcribed locus, weakly similar to NP_193311.3 oxidoreductase [Arabidopsis thaliana]
Ghi.5796.1.S1_s_at	3.20585	down	Ghi.5796	AI730807	Transcribed locus, weakly similar to NP_197039.1 plastocyanin-like domain-containing protein [Arabidopsis thaliana]
Ghi.4285.1.S1_x_at	3.20103	down	Ghi.2415	DT455868	Transcribed locus, moderately similar to NP_178409.2 ATEXPA15 (ARABIDOPSIS THALIANA EXPANSIN A15) [Arabidopsis thaliana]
Ghi.7343.1.S1_at	3.19944	down	Ghi.7343	DR454175	Transcribed locus, weakly similar to NP_001049232.1 Os03g0191200 [Oryza sativa (japonica cultivar-group)]
Ghi.4858.1.A1_s_at	3.19582	down	Ghi.20	DV936123	Transcribed locus, weakly similar to NP_173412.1 unknown protein [Arabidopsis thaliana]
Ghi.287.1.S1_at	3.19535	down	Ghi.287	DR461118	Transcribed locus, weakly similar to NP_566145.1 unknown protein [Arabidopsis thaliana]
GhiAffx.60763.1.S1_at	3.19462	down		DW506001.1
GhiAffx.24518.1.S1_s_at	3.18962	down	Ghi.3937	DW511510.1	Transcribed locus, moderately similar to NP_195650.1 BRI1 (BRASSINOSTEROID INSENSITIVE 1); kinase [Arabidopsis thaliana]
GhiAffx.7472.1.A1_at	3.18367	down	Ghi.11403	DW512079.1	Transcribed locus, weakly similar to NP_001032080.1 ATP binding / protein serine/threonine kinase [Arabidopsis thaliana]
GhiAffx.59283.1.S1_at	3.18155	down		DW498611.1
Gra.2038.1.A1_s_at	3.18113	down	Gra.2038	CO124831	Transcribed locus, weakly similar to NP_001052280.1 Os04g0225700 [Oryza sativa (japonica cultivar-group)]
GhiAffx.1158.1.S1_at	3.18073	down	Ghi.14563	CO498446	Transcribed locus, weakly similar to NP_173664.1 plastocyanin-like domain-containing protein [Arabidopsis thaliana]
GhiAffx.1112.1.S1_s_at	3.17161	down	Ghi.12738	DR454855	Transcribed locus, moderately similar to NP_172491.1 transcription factor LIM, putative [Arabidopsis thaliana]
Ghi.4648.2.A1_s_at	3.17159	down	Ghi.16926	AY464057.1	Transcribed locus, weakly similar to NP_175357.1 BURP domain-containing protein [Arabidopsis thaliana]
GhiAffx.4734.1.S1_at	3.17119	down	Ghi.14372	DW485611.1	Transcribed locus, weakly similar to NP_565983.1 peroxisomal membrane 22 kDa family protein [Arabidopsis thaliana]
Ghi.9285.1.S1_s_at	3.16535	down	Ghi.9285	AJ513190	Transcribed locus, weakly similar to NP_197574.1 invertase/pectin methylesterase inhibitor family protein [Arabidopsis thaliana]
Ghi.7796.1.S1_s_at	3.15916	down	Ghi.7796	DR454284	Transcribed locus, moderately similar to NP_181684.1 esterase, putative [Arabidopsis thaliana]
Ghi.2767.1.S1_s_at	3.15898	down	Ghi.2767	AI729704	Transcribed locus, strongly similar to NP_199207.1 ADH2 (ALCOHOL DEHYDROGENASE 2); formaldehyde dehydrogenase (glutathione) [Arabidopsis thaliana]
Ghi.4663.1.A1_x_at	3.15604	down	Ghi.4663	DT051323	Alpha-tubulin (TUA7)	0007017 // microtubule-based process // inferred from electronic annotation /// 0007018 // microtubule-based movement // inferred from electronic annotation /// 0051258 // protein polymerization // inferred from electronic annotation	0005874 // microtubule // inferred from electronic annotation /// 0043234 // protein complex // inferred from electronic annotation	0003924 // GTPase activity // inferred from electronic annotation /// 0005198 // structural molecule activity // inferred from electronic annotation /// 0005525 // GTP binding // inferred from electronic annotation
Ghi.9168.1.A1_s_at	3.15385	down	Ghi.9168	AY464053.1	Transcribed locus, weakly similar to NP_175557.1 ABC transporter family protein [Arabidopsis thaliana]
Ghi.2137.1.S1_s_at	3.14569	down	Ghi.2137	DT051002	Transcribed locus, moderately similar to NP_190990.1 SCR (SCARECROW); transcription factor [Arabidopsis thaliana]
Ghi.3762.1.A1_s_at	3.14439	down	Ghi.3762	DT461963	Transcribed locus, moderately similar to NP_001060946.1 Os08g0136000 [Oryza sativa (japonica cultivar-group)]
Ghi.10033.2.S1_at	3.14195	down	Ghi.17199	AJ513807	Transcribed locus, moderately similar to NP_566536.1 L-asparaginase, putative / L-asparagine amidohydrolase, putative [Arabidopsis thaliana]
GhiAffx.50889.1.S1_x_at	3.13488	down	Ghi.4234	DT048030	Transcribed locus, weakly similar to NP_001067715.1 Os11g0294400 [Oryza sativa (japonica cultivar-group)]
GhiAffx.60102.1.S1_at	3.12974	down	Ghi.14791	DW502706.1	Transcribed locus, moderately similar to NP_187437.1 thymidine kinase, putative [Arabidopsis thaliana]
GhiAffx.52815.1.S1_at	3.1267	down	Ghi.17729	DW224163.1	Transcribed locus, moderately similar to NP_567178.1 TMP-C (plasma membrane intrinsic protein 1;4); water channel [Arabidopsis thaliana]
GraAffx.14429.1.S1_s_at	3.1164	down		CO127749
Gra.328.1.S1_s_at	3.11127	down	Gra.328	CO087952	Transcribed locus, moderately similar to NP_198009.3 PWD (PHOSPHOGLUCAN WATER DIKINASE); catalytic [Arabidopsis thaliana]
GhiAffx.60775.1.S1_at	3.11039	down	Ghi.14585	DW506058.1	Transcribed locus, weakly similar to NP_187623.2 unknown protein [Arabidopsis thaliana]
GhiAffx.42226.1.A1_s_at	3.10749	down	Ghi.16965	DW507015.1	Beta-tubulin 4
GraAffx.1885.1.S1_x_at	3.10159	down	Gra.3350	CO123549	Transcribed locus, moderately similar to NP_189578.1 phosphorylase/ transferase, transferring glycosyl groups [Arabidopsis thaliana]
Ghi.7599.1.S1_x_at	3.09104	down	Ghi.16328	AF175124.1	SINAH1 protein	0006511 // ubiquitin-dependent protein catabolic process // inferred from electronic annotation /// 0007275 // multicellular organismal development // inferred from electronic annotation	0005634 // nucleus // inferred from electronic annotation	0005515 // protein binding // inferred from electronic annotation /// 0008270 // zinc ion binding // inferred from electronic annotation
GhiAffx.16337.1.A1_at	3.08949	down	Ghi.22146	DW229616.1	Transcribed locus, moderately similar to NP_179243.1 ADC1 (ARGININE DECARBOXYLASE 1) [Arabidopsis thaliana]
Gra.956.2.S1_s_at	3.07952	down	Gra.956	CO122289	Transcribed locus, moderately similar to NP_563900.1 transaldolase [Arabidopsis thaliana]
Ghi.273.2.S1_at	3.07661	down	Ghi.273	AI729395	Transcribed locus, moderately similar to NP_191196.1 leucine-rich repeat transmembrane protein kinase, putative [Arabidopsis thaliana]
Gra.852.2.A1_at	3.07629	down	Gra.852	CO103697	Transcribed locus, weakly similar to NP_001031530.1 DNA binding / transcription factor [Arabidopsis thaliana]
Ghi.4770.1.S1_at	3.07303	down	Ghi.4770	DT050642	Transcribed locus, moderately similar to NP_181344.2 myb family transcription factor [Arabidopsis thaliana]
GhiAffx.23083.1.A1_s_at	3.07208	down	Ghi.2585	DW228819.1	Transcribed locus, moderately similar to NP_196086.1 CYP77A4 (cytochrome P450, family 77, subfamily A, polypeptide 4); oxygen binding [Arabidopsis thaliana]
Ghi.4218.1.A1_s_at	3.07046	down	Ghi.4218	DR462852	Transcribed locus
GraAffx.28714.1.S1_s_at	3.06375	down		CO085655
GhiAffx.23436.1.S1_x_at	3.06363	down	Ghi.12724	DR455118	Transcribed locus, weakly similar to NP_201508.1 RALFL34 (RALF-LIKE 34) [Arabidopsis thaliana]
GhiAffx.51737.1.A1_at	3.06264	down	Ghi.17189	DW236348.1	Transcribed locus, moderately similar to NP_194637.1 PAP2 (PHYTOCHROME-ASSOCIATED PROTEIN 2); transcription factor [Arabidopsis thaliana]
Ghi.268.3.S1_s_at	3.06147	down	Ghi.268	AW187949	Transcribed locus, moderately similar to NP_001052699.1 Os04g0403500 [Oryza sativa (japonica cultivar-group)]
GhiAffx.53058.1.S1_s_at	3.05986	down	Ghi.6683	DW518780.1	Transcribed locus, weakly similar to NP_201042.2 invertase/pectin methylesterase inhibitor family protein [Arabidopsis thaliana]
GhiAffx.23785.1.S1_at	3.05266	down		DW507813.1
Ghi.5759.1.S1_s_at	3.04811	down	Ghi.5759	AI731036	Transcribed locus, moderately similar to NP_191207.2 myosin heavy chain-related [Arabidopsis thaliana]
Gra.1723.2.S1_s_at	3.04722	down	Gra.3174	CO122979	Transcribed locus, moderately similar to NP_180450.2 protein binding [Arabidopsis thaliana]
GhiAffx.24459.1.S1_at	3.04295	down	Ghi.15807	DW511259.1	Transcribed locus, weakly similar to NP_566473.2 subtilase family protein [Arabidopsis thaliana]
Gra.1987.1.S1_s_at	3.03597	down	Gra.3415	CO105796	Transcribed locus, weakly similar to NP_569017.2 IAA9; transcription factor [Arabidopsis thaliana]
Ghi.6581.1.S1_x_at	3.02685	down	Ghi.6581	DN780965	Transcribed locus, moderately similar to NP_181539.1 LHCB4.3 (LIGHT HARVESTING COMPLEX PSII); chlorophyll binding [Arabidopsis thaliana]
Ghi.5349.2.S1_at	3.02352	down	Ghi.7737	DT463098	Transcribed locus, moderately similar to NP_568001.1 BGAL3 (beta-galactosidase 3); beta-galactosidase [Arabidopsis thaliana]
GhiAffx.16774.1.S1_at	3.01675	down	Ghi.13652	DW231225.1	Transcribed locus
Ghi.9055.2.A1_at	3.01672	down	Ghi.9055	DT459604	Transcribed locus, weakly similar to NP_179759.1 MEE3 (maternal effect embryo arrest 3); DNA binding / transcription factor [Arabidopsis thaliana]
GraAffx.28945.1.S1_s_at	3.01473	down		CO085033
Ghi.9531.1.S1_s_at	3.01264	down	Ghi.9531	DQ122189.1	3-ketoacyl-CoA synthase	0008152 // metabolic process // inferred from electronic annotation		0003824 // catalytic activity // inferred from electronic annotation /// 0008415 // acyltransferase activity // inferred from electronic annotation
Gra.1564.1.A1_at	3.00981	down	Gra.1564	CO122732	Transcribed locus
Ghi.5009.1.S1_s_at	3.00926	down	Ghi.5009	AI728500	Transcribed locus, moderately similar to NP_181023.1 FAH1 (FATTY ACID HYDROXYLASE 1); catalytic [Arabidopsis thaliana]
Ghi.1198.1.S1_at	3.00773	down	Ghi.16287	AI725771	Cytochrome P450-like protein (cyP450 gene), strain Xuzhou 142	0055114 // oxidation reduction // inferred from electronic annotation		0004497 // monooxygenase activity // inferred from electronic annotation /// 0005506 // iron ion binding // inferred from electronic annotation /// 0009055 // electron carrier activity // inferred from electronic annotation /// 0016491 // oxidoreductase activity // inferred from electronic annotation /// 0020037 // heme binding // inferred from electronic annotation /// 0046872 // metal ion bindi…

## Sheet: 2 dpa
Probe Set IDs for 2 dpa	Fold change	Regulation	UniGene ID	Acce.No	NetAffx annotation	GO(Avadis)
GhiAffx.21532.1.S1_at	63.2483	up	Ghi.14042	CA993875	Transcribed locus, weakly similar to NP_186914.1 pentatricopeptide (PPR) repeat-containing protein [Arabidopsis thaliana]
Ghi.3743.1.A1_at	61.5125	up	Ghi.3743	DT462103	Transcribed locus
GhiAffx.25508.1.S1_at	49.8008	up	Ghi.12856	DW496030.1	Transcribed locus, moderately similar to XP_001779530.1 predicted protein [Physcomitrella patens subsp. patens]
Ghi.4920.1.A1_at	47.9903	up	Ghi.4920	DN758194	Transcribed locus
Ghi.3801.1.A1_at	44.237	up	Ghi.3801	DT461612	Transcribed locus, weakly similar to NP_197630.1 ANAC090 (Arabidopsis NAC domain containing protein 90); transcription factor [Arabidopsis thaliana]
GhiAffx.19500.1.S1_at	33.738	up	Ghi.13202	DW243523.1	Transcribed locus, moderately similar to NP_182240.1 ATGOLS1 (ARABIDOPSIS THALIANA GALACTINOL SYNTHASE 1); transferase, transferring hexosyl groups [Arabidopsis thaliana]
Ghi.5776.1.S1_at	29.3765	up	Ghi.5776	DN760236	Transcribed locus, moderately similar to NP_193140.1 EDA38 (embryo sac development arrest 38); selenium binding [Arabidopsis thaliana]
GhiAffx.34543.1.A1_at	29.0983	up	Ghi.21310	DW227458.1	Transcribed locus, moderately similar to NP_176053.1 ATGOLS2 (ARABIDOPSIS THALIANA GALACTINOL SYNTHASE 2); transferase, transferring glycosyl groups / transferase, transferring hexosyl groups [Arabidopsis thaliana]
Ghi.1069.1.S1_x_at	28.8926	up	Ghi.1069	DN759630	Transcribed locus, weakly similar to NP_197523.1 ATBCB (ARABIDOPSIS BLUE-COPPER-BINDING PROTEIN); copper ion binding [Arabidopsis thaliana]
Ghi.9584.4.S1_at	27.6461	up	Ghi.9584	DT049252	Transcribed locus, moderately similar to NP_193037.1 oxidoreductase, zinc-binding dehydrogenase family protein [Arabidopsis thaliana]
Ghi.9150.1.S1_at	26.1693	up	Ghi.9150	DT463688	Transcribed locus
Ghi.8355.1.A1_at	25.6076	up	Ghi.8355	CA992719	Transcribed locus, weakly similar to NP_172220.1 17.8 kDa class I heat shock protein (HSP17.8-CI) [Arabidopsis thaliana]
GhiAffx.19697.1.A1_s_at	25.3079	up	Ghi.10366	DW227913.1	Transcribed locus, weakly similar to NP_196106.1 unknown protein [Arabidopsis thaliana]
GhiAffx.47143.1.S1_at	24.1231	up	Ghi.12825	DR452389	Transcribed locus, weakly similar to NP_001049436.1 Os03g0225900 [Oryza sativa (japonica cultivar-group)]
GhiAffx.40066.1.A1_at	24.0674	up		DW495923.1
Ghi.6765.1.A1_at	22.9218	up	Ghi.6765	CA993268	Transcribed locus
GhiAffx.5925.1.S1_at	22.6208	up	Ghi.12812	DW502097.1	Transcribed locus, weakly similar to NP_182100.2 BAP2 (BON ASSOCIATION PROTEIN 2) [Arabidopsis thaliana]
Ghi.1092.1.A1_x_at	21.9915	up	Ghi.18632	DT462950	Transcribed locus, moderately similar to NP_196762.1 unknown protein [Arabidopsis thaliana]
Ghi.6875.2.A1_at	21.8203	up	Ghi.6875	DT466966	Transcribed locus, weakly similar to XP_001769087.1 predicted protein [Physcomitrella patens subsp. patens]
Ghi.2559.1.S1_s_at	21.2912	up	Ghi.2559	DT554033	Transcribed locus, moderately similar to NP_191010.1 ATEP3 (Arabidopsis thaliana chitinase class IV); chitinase
Ghi.3284.1.S1_s_at	20.8443	up	Ghi.3284	DT466688	Transcribed locus, weakly similar to NP_196762.1 unknown protein [Arabidopsis thaliana]
Ghi.10595.1.S1_at	20.7447	up	Ghi.17676	DN761009	Transcribed locus, weakly similar to NP_196762.1 unknown protein [Arabidopsis thaliana]
Ghi.8085.1.S1_at	20.5931	up	Ghi.8085	AF329368.1	Non-symbiotic hemoglobin class 1 (GLB1)	0015671 // oxygen transport // inferred from electronic annotation		0005506 // iron ion binding // inferred from electronic annotation /// 0019825 // oxygen binding // inferred from electronic annotation /// 0020037 // heme binding // inferred from electronic annotation /// 0046872 // metal ion binding // inferred from electronic annotation
Ghi.9408.1.S1_at	19.915	up	Ghi.9408	DT463176	Transcribed locus, weakly similar to NP_180337.1 CYP94C1 (cytochrome P450, family 94, subfamily C, polypeptide 1); oxygen binding [Arabidopsis thaliana]
Ghi.6656.1.A1_at	19.5618	up	Ghi.6656	CA993777	Transcribed locus
Ghi.10613.1.S1_at	19.5193	up	Ghi.10613	DT466039	Transcribed locus, moderately similar to NP_196177.1 FAD8 (FATTY ACID DESATURASE 8); omega-3 fatty acid desaturase [Arabidopsis thaliana]
GhiAffx.6766.1.S1_at	19.2508	up	Ghi.13646	DW504268.1	Transcribed locus, weakly similar to NP_001044456.1 Os01g0783700 [Oryza sativa (japonica cultivar-group)]
Ghi.10443.1.S1_at	19.2255	up	Ghi.10443	DT049130	Transcribed locus, weakly similar to NP_173355.3 AP2 domain-containing transcription factor, putative [Arabidopsis thaliana]
Ghi.3524.2.A1_at	19.105	up	Ghi.17833	DT468351	Transcribed locus, moderately similar to NP_001060003.1 Os07g0564500 [Oryza sativa (japonica cultivar-group)]
GhiAffx.43038.1.S1_at	18.855	up	Ghi.15803	DW497938.1	Transcribed locus, weakly similar to NP_173394.1 JMT (JASMONIC ACID CARBOXYL METHYLTRANSFERASE); jasmonate O-methyltransferase [Arabidopsis thaliana]
GraAffx.20159.1.A1_s_at	18.4276	up		CO110779
Ghi.9253.2.A1_a_at	18.2619	up	Ghi.9253	DT466833	Transcribed locus, moderately similar to NP_177743.1 SKS5 (SKU5 Similar 5); copper ion binding / oxidoreductase [Arabidopsis thaliana]
Ghi.8097.1.S1_at	17.7833	up	Ghi.8097	X15086.1	Set 5A Lea mRNA for seed protein D-29
Ghi.8041.1.S1_at	17.3373	up	Ghi.8041	M19379.1	G.hirsutum (cotton) storage protein (late embryogenesis abundant) mRNA, partial cds, clone D11	0006950 // response to stress // inferred from electronic annotation /// 0009415 // response to water // inferred from electronic annotation
Ghi.9102.1.S1_at	17.2106	up	Ghi.9102	DV849822	Transcribed locus, weakly similar to NP_001057827.1 Os06g0548200 [Oryza sativa (japonica cultivar-group)]
Ghi.10366.2.S1_at	17.1258	up	Ghi.10366	AW561926	Transcribed locus, weakly similar to NP_196106.1 unknown protein [Arabidopsis thaliana]
GhiAffx.60504.1.A1_s_at	17.0936	up		DW504671.1
Ghi.1008.1.S1_at	17.0799	up	Ghi.17304	CK987666	Transcribed locus, weakly similar to NP_192902.1 ATOSM34 (OSMOTIN 34) [Arabidopsis thaliana]
GhiAffx.25253.1.S1_at	16.8484	up	Ghi.16005	DW519559.1	Transcribed locus, weakly similar to NP_194142.1 unknown protein [Arabidopsis thaliana]
Ghi.6739.1.A1_at	16.7762	up	Ghi.6739	CA993410	Transcribed locus
Gra.312.1.S1_at	16.509	up	Gra.312	CO088668	Transcribed locus, weakly similar to NP_176763.1 catalytic [Arabidopsis thaliana]
Ghi.5031.1.A1_at	16.4932	up	Ghi.5031	DT049156	Transcribed locus
Ghi.1681.1.S1_at	16.2469	up	Ghi.1681	DN759998	Transcribed locus, weakly similar to NP_172395.1 nicotianamine synthase, putative [Arabidopsis thaliana]
GhiAffx.40107.1.S1_s_at	15.9653	up	Ghi.10503	DW496119.1	Transcribed locus, weakly similar to NP_188501.1 U-box domain-containing protein [Arabidopsis thaliana]
Ghi.8366.1.S1_s_at	15.9049	up	Ghi.8366	DT462696	Transcribed locus, weakly similar to NP_564350.1 F-box family protein [Arabidopsis thaliana]
GhiAffx.7649.1.S1_s_at	15.7093	up	Ghi.18614	DW478800.1	Transcribed locus, weakly similar to NP_196762.1 unknown protein [Arabidopsis thaliana]
Ghi.6548.1.S1_s_at	15.5869	up	Ghi.16406	AY207316.1	MAP kinase-like protein	0006468 // protein amino acid phosphorylation // inferred from electronic annotation		0004672 // protein kinase activity // inferred from electronic annotation /// 0005524 // ATP binding // inferred from electronic annotation /// 0016301 // kinase activity // inferred from electronic annotation
GhiAffx.49663.1.S1_at	15.5847	up	Ghi.19671	DT467939	Transcribed locus
Ghi.23.4.S1_x_at	15.4959	up	Ghi.17827	DT468283	Transcribed locus, weakly similar to NP_191710.1 ACS1 (ACC SYNTHASE 1); 1-aminocyclopropane-1-carboxylate synthase [Arabidopsis thaliana]
GhiAffx.12869.1.S1_at	15.3296	up		DT464191
Gra.38.1.S1_s_at	15.2313	up	Gra.38	CO123081	Transcribed locus
Ghi.7921.1.S1_x_at	15.2101	up	Ghi.16270	DQ303122.1	1-aminocyclopropane-1-carboxylate oxidase (ACO1)			0005506 // iron ion binding // inferred from electronic annotation /// 0016491 // oxidoreductase activity // inferred from electronic annotation
GhiAffx.41420.1.S1_at	14.9232	up	Ghi.15632	DW502846.1	Transcribed locus, weakly similar to NP_178239.1 unknown protein [Arabidopsis thaliana]
Ghi.23.3.S1_x_at	14.8906	up	Ghi.17827	DT468433	Transcribed locus, weakly similar to NP_191710.1 ACS1 (ACC SYNTHASE 1); 1-aminocyclopropane-1-carboxylate synthase [Arabidopsis thaliana]
Ghi.1739.4.S1_x_at	14.445	up	Ghi.17807	DT464580	Transcribed locus, moderately similar to NP_564021.1 LOX3 (Lipoxygenase 3); iron ion binding / lipoxygenase [Arabidopsis thaliana]
GhiAffx.8694.1.S1_a_at	14.3586	up		DW499451.1
GhiAffx.61299.1.S1_at	14.3301	up	Ghi.18695	DW508705.1	Transcribed locus, weakly similar to NP_173228.1 trypsin and protease inhibitor family protein / Kunitz family protein [Arabidopsis thaliana]
Ghi.10830.1.A1_at	14.1539	up	Ghi.10830	CF932118	Transcribed locus, weakly similar to NP_849837.1 protease inhibitor/seed storage/lipid transfer protein (LTP) family protein [Arabidopsis thaliana]
GhiAffx.4691.1.A1_at	14.1065	up	Ghi.15255	DW517948.1	Transcribed locus, weakly similar to NP_177965.1 ATGA2OX1 (GIBBERELLIN 2-OXIDASE 1); gibberellin 2-beta-dioxygenase [Arabidopsis thaliana]
GhiAffx.25545.1.A1_at	14.1004	up		DW516886.1
Ghi.3458.1.A1_at	14.0978	up	Ghi.3458	DT465599	Transcribed locus, weakly similar to NP_563662.1 pectinesterase family protein [Arabidopsis thaliana]
GhiAffx.52180.1.S1_s_at	13.7362	up	Ghi.16183	DW237149.1	Transcribed locus, weakly similar to NP_565052.1 phosphoric monoester hydrolase [Arabidopsis thaliana]
Ghi.3229.1.A1_at	13.5083	up	Ghi.3229	DT466114	Transcribed locus, moderately similar to NP_173213.2 phosphoric monoester hydrolase [Arabidopsis thaliana]
Ghi.9122.1.A1_at	13.4443	up	Ghi.9122	DT463587	Transcribed locus
Ghi.9180.2.S1_s_at	13.1901	up	Ghi.9180	DT465069	Transcribed locus, weakly similar to NP_193829.2 basic helix-loop-helix (bHLH) family protein [Arabidopsis thaliana]
Ghi.6732.1.A1_at	13.109	up	Ghi.6732	CA993437	Transcribed locus, weakly similar to NP_563962.1 unknown protein [Arabidopsis thaliana]
Ghi.6822.1.A1_s_at	12.924	up	Ghi.6822	CA993006	Transcribed locus, weakly similar to NP_181213.1 UGT72C1 (UDP-glucosyl transferase 72C1); UDP-glycosyltransferase/ transferase, transferring glycosyl groups [Arabidopsis thaliana]
Ghi.8131.1.S1_at	12.8988	up	Ghi.8131	AY887895.1	Putative CCCH-type zinc finger transcription factor (ZFP1)			0003676 // nucleic acid binding // inferred from electronic annotation /// 0008270 // zinc ion binding // inferred from electronic annotation
GhiAffx.2752.1.S1_at	12.8357	up	Ghi.14054	CA993163	Transcribed locus, weakly similar to NP_177955.1 ATGSTU23 (Arabidopsis thaliana Glutathione S-transferase (class tau) 23); glutathione transferase
Ghi.23.4.A1_at	12.6697	up	Ghi.17827	DT466530	Transcribed locus, weakly similar to NP_191710.1 ACS1 (ACC SYNTHASE 1); 1-aminocyclopropane-1-carboxylate synthase [Arabidopsis thaliana]
GhiAffx.3411.1.A1_at	12.5592	up	Ghi.11868	DW497356.1	Transcribed locus, weakly similar to NP_180439.1 zinc finger (C2H2 type) family protein [Arabidopsis thaliana]
GhiAffx.1589.46.S1_s_at	12.497	up	Ghi.17807	DW235449.1	Transcribed locus, moderately similar to NP_564021.1 LOX3 (Lipoxygenase 3); iron ion binding / lipoxygenase [Arabidopsis thaliana]
GhiAffx.28787.1.S1_at	12.49	up		DT468526
Ghi.1987.1.S1_a_at	12.3006	up	Ghi.1987	DR461896	Transcribed locus, moderately similar to NP_566652.1 unknown protein [Arabidopsis thaliana]
Ghi.3273.1.A1_at	12.2828	up	Ghi.3273	DT466050	Transcribed locus, moderately similar to XP_001773120.1 transcription factor WRKY19 [Physcomitrella patens subsp. patens]
Ghi.1092.3.S1_s_at	12.153	up	Ghi.18610	DT467839	Transcribed locus, weakly similar to NP_567834.2 unknown protein [Arabidopsis thaliana]
Ghi.6664.1.S1_at	12.0716	up	Ghi.6664	CA993761	Transcribed locus
Ghi.9939.2.S1_at	12.0159	up	Ghi.9939	DV848988	Transcribed locus, weakly similar to NP_196762.1 unknown protein [Arabidopsis thaliana]
Ghi.1739.2.S1_s_at	12.0049	up	Ghi.17807	DN759923	Transcribed locus, moderately similar to NP_564021.1 LOX3 (Lipoxygenase 3); iron ion binding / lipoxygenase [Arabidopsis thaliana]
GhiAffx.7054.1.S1_at	11.8529	up	Ghi.9926	DW509967.1	Transcribed locus, weakly similar to XP_001773353.1 predicted protein [Physcomitrella patens subsp. patens]
GhiAffx.15325.1.S1_at	11.7844	up	Ghi.11886	DT466359	Transcribed locus, weakly similar to NP_174579.1 O-methyltransferase family 2 protein [Arabidopsis thaliana]
Ghi.6873.1.A1_at	11.7052	up	Ghi.6873	CA992796	Transcribed locus
Ghi.3282.1.A1_x_at	11.6167	up	Ghi.3282	DT467689	Transcribed locus, weakly similar to NP_564075.1 unknown protein [Arabidopsis thaliana]
Ghi.6557.1.S1_at	11.5719	up	Ghi.6557	CD485783	Transcribed locus
GhiAffx.4536.2.S1_at	11.3057	up	Ghi.4850	DW499238.1	Transcribed locus, weakly similar to NP_173228.1 trypsin and protease inhibitor family protein / Kunitz family protein [Arabidopsis thaliana]
Ghi.3769.1.A1_at	11.1556	up	Ghi.3769	DT461907	Transcribed locus, weakly similar to NP_683317.1 wall-associated kinase-related [Arabidopsis thaliana]
Ghi.3209.1.A1_at	11.1423	up	Ghi.3209	DT468418	Transcribed locus, weakly similar to NP_196176.1 transducin family protein / WD-40 repeat family protein [Arabidopsis thaliana]
Ghi.6766.1.S1_at	11.0853	up	Ghi.6766	CA993266	Transcribed locus
Ghi.3328.1.A1_at	11.0334	up	Ghi.18615	DT463239	Transcribed locus, weakly similar to NP_176827.2 cytochrome P450, putative [Arabidopsis thaliana]
GhiAffx.25338.1.A1_at	10.9548	up		DW515811.1
Ghi.1865.3.A1_x_at	10.9293	up	Ghi.17310	DV849838	Transcribed locus, moderately similar to NP_001053524.1 Os04g0556300 [Oryza sativa (japonica cultivar-group)]
GhiAffx.2041.1.A1_s_at	10.6349	up		DT462875
GhiAffx.49923.1.A1_x_at	10.6028	up		DT464570
Ghi.8033.1.S1_s_at	10.5506	up	Ghi.16611	DQ122187.1	Tryptophan decarboxylase	0006519 // amino acid and derivative metabolic process // inferred from electronic annotation /// 0019752 // carboxylic acid metabolic process // inferred from electronic annotation		0003824 // catalytic activity // inferred from electronic annotation /// 0016829 // lyase activity // inferred from electronic annotation /// 0016831 // carboxy-lyase activity // inferred from electronic annotation /// 0030170 // pyridoxal phosphate binding // inferred from electronic annotation
Gra.718.1.S1_s_at	10.5374	up	Gra.718	CO085887	Transcribed locus, moderately similar to NP_177899.1 NIA1 (NITRATE REDUCTASE 1) [Arabidopsis thaliana]
Ghi.9950.2.A1_s_at	10.4604	up	Ghi.9950	DT463446	Transcribed locus, moderately similar to NP_176653.1 CP5 [Arabidopsis thaliana]
GbaAffx.196.1.A1_s_at	10.3752	up		AY572462.1		0006350 // transcription // inferred from electronic annotation /// 0006355 // regulation of transcription, DNA-dependent // inferred from electronic annotation	0005634 // nucleus // inferred from electronic annotation	0003677 // DNA binding // inferred from electronic annotation /// 0003700 // transcription factor activity // inferred from electronic annotation
Gra.47.3.S1_x_at	10.2994	up	Gra.47	CO098885	Transcribed locus, moderately similar to NP_198006.1 MSS1; carbohydrate transporter/ sugar porter [Arabidopsis thaliana]
GhiAffx.34163.1.A1_at	10.1639	up		DW224484.1
Ghi.9201.1.A1_at	10.108	up	Ghi.9201	CA992774	Transcribed locus
Ghi.3337.1.A1_at	10.0917	up	Ghi.3337	DT467161	Transcribed locus, weakly similar to NP_001105912.1 terpene synthase 8 [Zea mays]
Ghi.3251.1.S1_at	10.0542	up	Ghi.3251	DT464395	Transcribed locus, weakly similar to NP_179861.2 basic helix-loop-helix (bHLH) family protein [Arabidopsis thaliana]
Ghi.2169.1.A1_at	10.0518	up	Ghi.2169	DT468931	Transcribed locus, weakly similar to NP_196824.1 GRAM domain-containing protein / ABA-responsive protein-related [Arabidopsis thaliana]
Ghi.6855.1.S1_s_at	9.845	up	Ghi.6855	CA992864	Transcribed locus, moderately similar to NP_974444.1 ProT2 (PROLINE TRANSPORTER 2) [Arabidopsis thaliana]
Ghi.9152.2.A1_at	9.81157	up	Ghi.17824	DT463871	Transcribed locus, weakly similar to NP_180217.1 transducin family protein / WD-40 repeat family protein [Arabidopsis thaliana]
Ghi.9950.1.S1_s_at	9.76298	up	Ghi.9950	DT562911	Transcribed locus, moderately similar to NP_176653.1 CP5 [Arabidopsis thaliana]
Ghi.6264.1.A1_s_at	9.76217	up	Ghi.6264	CO493264	Transcribed locus, weakly similar to NP_566712.1 protease inhibitor/seed storage/lipid transfer protein (LTP) family protein [Arabidopsis thaliana]
GraAffx.11740.1.A1_s_at	9.68808	up		CO074425
GhiAffx.44107.1.S1_at	9.67406	up	Ghi.12496	DW498292.1	Transcribed locus, weakly similar to NP_567195.1 basic helix-loop-helix (bHLH) family protein [Arabidopsis thaliana]
Ghi.7874.1.S1_s_at	9.64976	up	Ghi.16277 /// Ghi.7874	AY962572.1	Cultivar Xinhai14 putative ethylene responsive element binding protein 3 /// Ethylene-responsive element binding protein ERF6	0006350 // transcription // inferred from electronic annotation /// 0006355 // regulation of transcription, DNA-dependent // inferred from electronic annotation	0005634 // nucleus // inferred from electronic annotation	0003677 // DNA binding // inferred from electronic annotation /// 0003700 // transcription factor activity // inferred from electronic annotation
Ghi.6875.1.S1_at	9.54456	up	Ghi.6875	CA992786	Transcribed locus, weakly similar to XP_001769087.1 predicted protein [Physcomitrella patens subsp. patens]
GhiAffx.48041.1.S1_a_at	9.53847	up		DN759875
Ghi.7891.1.S1_s_at	9.50939	up	Ghi.7891	DT462224	Transcribed locus, weakly similar to NP_171821.1 extracellular dermal glycoprotein, putative / EDGP, putative [Arabidopsis thaliana]
Ghi.3286.1.S1_at	9.45965	up	Ghi.3286	DT467648	Transcribed locus, weakly similar to NP_174094.1 STZ (SALT TOLERANCE ZINC FINGER); nucleic acid binding / transcription factor/ zinc ion binding [Arabidopsis thaliana]
Ghi.6884.1.A1_at	9.34808	up	Ghi.6884	CA992767	Transcribed locus
Ghi.6676.1.S1_s_at	9.18858	up	Ghi.6676	CA993443	Transcribed locus, weakly similar to NP_189461.1 PMZ; zinc ion binding [Arabidopsis thaliana]
Ghi.3270.2.S1_at	9.16158	up	Ghi.3270	DT461945	Transcribed locus
Ghi.3613.1.S1_at	9.1406	up	Ghi.3613	DT463759	Transcribed locus, weakly similar to NP_566697.1 receptor protein kinase-related [Arabidopsis thaliana]
Ghi.6748.1.A1_at	9.07054	up	Ghi.6748	CA993446	Transcribed locus
Ghi.1011.1.A1_s_at	8.8635	up	Ghi.1011	DT463974	Transcribed locus, weakly similar to NP_181142.1 YLS9 (YELLOW-LEAF-SPECIFIC GENE 9) [Arabidopsis thaliana]
GraAffx.26308.1.A1_s_at	8.82688	up		CO118830
Ghi.9151.2.S1_at	8.79743	up	Ghi.19266	DT049218	Transcribed locus, moderately similar to NP_199919.1 RHD2 (ROOT HAIR DEFECTIVE 2) [Arabidopsis thaliana]
GhiAffx.30499.1.S1_at	8.72179	up	Ghi.12380	DW514660.1	Transcribed locus, weakly similar to NP_180242.1 ATSEH (Arabidopsis thaliana soluble epoxide hydrolase); epoxide hydrolase
GhiAffx.4043.10.S1_at	8.68584	up		DN827319
Ghi.3417.1.A1_at	8.67038	up	Ghi.3417	DT466087	Transcribed locus, weakly similar to NP_001063634.1 Os09g0510500 [Oryza sativa (japonica cultivar-group)]
GhiAffx.5975.1.S1_x_at	8.64191	up	Ghi.1398	DW501996.1	Transcribed locus
Gra.2632.1.S1_at	8.60434	up		CO083160
Ghi.3212.1.A1_at	8.56598	up	Ghi.3212	DT467489	Transcribed locus, weakly similar to NP_198774.1 peroxidase, putative [Arabidopsis thaliana]
Ghi.3743.1.S1_at	8.55635	up	Ghi.3743	DT462103	Transcribed locus
Ghi.9720.1.S1_at	8.45914	up	Ghi.10484	DN758410	Transcribed locus, moderately similar to XP_001779530.1 predicted protein [Physcomitrella patens subsp. patens]
Ghi.3427.1.A1_s_at	8.45009	up		DT465993				0005507 // copper ion binding // inferred from electronic annotation /// 0008471 // laccase activity // inferred from electronic annotation /// 0016491 // oxidoreductase activity // inferred from electronic annotation /// 0046872 // metal ion binding // inferred from electronic annotation
Ghi.9953.2.S1_at	8.397	up	Ghi.9953	DT570225	Transcribed locus, weakly similar to NP_194112.1 WRKY53 (WRKY DNA-binding protein 53); transcription factor [Arabidopsis thaliana]
GbaAffx.196.1.A1_at	8.37737	up		AY572462.1		0006350 // transcription // inferred from electronic annotation /// 0006355 // regulation of transcription, DNA-dependent // inferred from electronic annotation	0005634 // nucleus // inferred from electronic annotation	0003677 // DNA binding // inferred from electronic annotation /// 0003700 // transcription factor activity // inferred from electronic annotation
GhiAffx.24798.1.S1_at	8.2636	up		DW512973.1
GhiAffx.50753.1.A1_at	8.24343	up		DT050545
Ghi.5307.1.A1_at	8.12164	up	Ghi.5307	DT048232	Transcribed locus, moderately similar to NP_190397.1 senescence-associated protein, putative [Arabidopsis thaliana]
Ghi.2847.1.S1_s_at	8.09634	up	Ghi.2847	DT465458	Transcribed locus, weakly similar to NP_191010.1 ATEP3 (Arabidopsis thaliana chitinase class IV); chitinase
Ghi.10001.1.A1_at	8.09557	up	Ghi.10001	DT465861	Transcribed locus, moderately similar to NP_199079.1 AOS (ALLENE OXIDE SYNTHASE); hydro-lyase/ oxygen binding [Arabidopsis thaliana]
Ghi.3250.1.S1_at	8.05308	up		DT468015
Ghi.3673.1.S1_at	8.0358	up	Ghi.3673	DT462887	Transcribed locus, weakly similar to XP_001772779.1 predicted protein [Physcomitrella patens subsp. patens]
GhiAffx.21099.1.S1_at	8.02984	up	Ghi.15657	DW514189.1	Transcribed locus, moderately similar to NP_001068466.1 Os11g0684000 [Oryza sativa (japonica cultivar-group)]
Ghi.807.1.S1_s_at	8.01403	up	Ghi.17797	DT465871	Transcribed locus, weakly similar to NP_174094.1 STZ (SALT TOLERANCE ZINC FINGER); nucleic acid binding / transcription factor/ zinc ion binding [Arabidopsis thaliana]
Ghi.6711.1.S1_at	8.00545	up	Ghi.6711	CA993545	Transcribed locus
Ghi.9169.1.S1_s_at	7.94164	up	Ghi.9169	DT463346	Transcribed locus
Ghi.8752.1.A1_at	7.75816	up	Ghi.8752	DT052934	Transcribed locus
Ghi.4664.1.A1_at	7.74305	up	Ghi.4664	DT051588	Transcribed locus
Ghi.9268.1.S1_x_at	7.69977	up	Ghi.17268	DT463525	Transcribed locus, weakly similar to NP_175691.1 2-oxoglutarate-dependent dioxygenase, putative [Arabidopsis thaliana]
Ghi.8657.1.S1_at	7.69692	up	Ghi.8657	DT461057	Transcribed locus, weakly similar to NP_565613.1 unknown protein [Arabidopsis thaliana]
GhiAffx.14296.1.A1_s_at	7.69304	up	Ghi.14345	DW226414.1	Transcribed locus, weakly similar to NP_200052.1 photoassimilate-responsive protein, putative [Arabidopsis thaliana]
Ghi.3146.1.A1_at	7.63648	up	Ghi.3146	DT469027	Transcribed locus, moderately similar to NP_567808.1 protein phosphatase 2C, putative / PP2C, putative [Arabidopsis thaliana]
Ghi.1045.1.S1_at	7.62931	up	Ghi.1045	DN826851	Transcribed locus, moderately similar to NP_001060901.1 Os08g0127100 [Oryza sativa (japonica cultivar-group)]
Ghi.3273.2.S1_at	7.62157	up	Ghi.3273	DT466049	Transcribed locus, moderately similar to XP_001773120.1 transcription factor WRKY19 [Physcomitrella patens subsp. patens]
Ghi.5961.1.A1_at	7.61565	up	Ghi.5961	DT468117	Transcribed locus, weakly similar to NP_001047232.1 Os02g0580000 [Oryza sativa (japonica cultivar-group)]
GhiAffx.16447.1.A1_at	7.60149	up		DW232295.1
GhiAffx.12687.1.A1_at	7.55553	up		DW489633.1
GhiAffx.17865.1.S1_at	7.49127	up	Ghi.15635	DW503063.1	Transcribed locus, strongly similar to NP_200076.1 HSP81-1 (HEAT SHOCK PROTEIN 81-1); ATP binding / unfolded protein binding [Arabidopsis thaliana]
GhiAffx.8481.1.S1_at	7.44175	up	Ghi.2491	DW241837.1	Transcribed locus, weakly similar to NP_191007.1 transcription factor [Arabidopsis thaliana]
Ghi.10332.1.A1_x_at	7.43995	up	Ghi.10332	DT465694	Transcribed locus, weakly similar to NP_192034.1 WRKY22 (WRKY DNA-binding protein 22); transcription factor [Arabidopsis thaliana]
Ghi.3354.1.S1_at	7.41018	up	Ghi.3354	DT461765	Transcribed locus, moderately similar to NP_974347.1 NADK1 (NAD kinase 1); NAD+ kinase [Arabidopsis thaliana]
Ghi.3417.2.A1_at	7.40879	up	Ghi.3417	DT462387	Transcribed locus, weakly similar to NP_001063634.1 Os09g0510500 [Oryza sativa (japonica cultivar-group)]
GhiAffx.19570.1.S1_at	7.36521	up	Ghi.14271	DW489734.1	Transcribed locus, weakly similar to NP_180224.1 PLP2 (PHOSPHOLIPASE A 2A); nutrient reservoir [Arabidopsis thaliana]
GhiAffx.41710.1.S1_at	7.2855	up	Ghi.12698	DW504385.1	Transcribed locus, weakly similar to NP_566126.1 protease inhibitor/seed storage/lipid transfer protein (LTP) family protein [Arabidopsis thaliana]
Ghi.3192.1.A1_at	7.24894	up		DT467396
Ghi.9308.1.S1_at	7.22031	up	Ghi.9308	DT527234	Transcribed locus, moderately similar to NP_180511.1 17.6 kDa class I small heat shock protein (HSP17.6B-CI) [Arabidopsis thaliana]
GhiAffx.15969.1.A1_at	7.18834	up		DW226271.1
Ghi.10547.1.S1_at	7.14687	up	Ghi.10547	DN758139	Transcribed locus, weakly similar to NP_001057157.1 Os06g0218600 [Oryza sativa (japonica cultivar-group)]
Ghi.6871.1.A1_at	7.11487	up	Ghi.6871	DT527618	Transcribed locus, weakly similar to NP_193178.1 lesion inducing protein-related [Arabidopsis thaliana]
Ghi.4398.1.A1_at	7.10244	up	Ghi.19344	DT053625	Transcribed locus
GhiAffx.12729.1.A1_at	7.09793	up	Ghi.13561	DT466204	Transcribed locus, weakly similar to NP_568438.1 protein kinase family protein [Arabidopsis thaliana]
Gra.1355.2.S1_at	7.09723	up	Gra.1355	CO109106	Transcribed locus, weakly similar to NP_001061031.1 Os08g0157500 [Oryza sativa (japonica cultivar-group)]
GhiAffx.49733.1.A1_s_at	7.0688	up		DT466956
Ghi.9161.1.S1_at	7.06693	up	Ghi.9161	DT464214	Transcribed locus, weakly similar to NP_176764.1 acyl-activating enzyme 12 (AAE12) [Arabidopsis thaliana]
Ghi.4731.1.A1_at	7.06295	up	Ghi.4731	DT051109	Transcribed locus
GhiAffx.29447.1.S1_at	7.05067	up		DN758263
GhiAffx.40054.1.S1_at	7.03393	up	Ghi.18418	DW517290.1	Transcribed locus, moderately similar to NP_181593.1 ATEXPA8 (ARABIDOPSIS THALIANA EXPANSIN A8) [Arabidopsis thaliana]
Ghi.3565.2.A1_a_at	7.01177	up	Ghi.3565	DT464242	Transcribed locus, moderately similar to NP_031615.1 calmodulin 2 [Mus musculus]
GhiAffx.31958.1.A1_at	6.93679	up	Ghi.19339	DT052552	Transcribed locus, weakly similar to NP_001078222.1 unknown protein [Arabidopsis thaliana]
GhiAffx.20092.1.A1_s_at	6.89091	up	Ghi.14377	DT457460	Transcribed locus, weakly similar to NP_567936.2 acyl CoA reductase, putative [Arabidopsis thaliana]
GhiAffx.42788.1.S1_at	6.82506	up	Ghi.19206	DW509803.1	Transcribed locus, weakly similar to NP_567685.1 SP1L5 (SPIRAL1-LIKE5) [Arabidopsis thaliana]
GhiAffx.39399.1.S1_at	6.81407	up	Ghi.14404	DW499761.1	Transcribed locus, moderately similar to XP_001756879.1 predicted protein [Physcomitrella patens subsp. patens]
Ghi.8763.1.A1_x_at	6.81406	up	Ghi.8763	DT053671	Transcribed locus, weakly similar to NP_564201.1 unknown protein [Arabidopsis thaliana]
GhiAffx.6425.1.S1_at	6.81069	up	Ghi.3934	DW500331.1	Transcribed locus, moderately similar to NP_178399.1 RNS1 (RIBONUCLEASE 1); endoribonuclease [Arabidopsis thaliana]
Ghi.9152.1.S1_at	6.75887	up	Ghi.9152	DT462541	Transcribed locus, weakly similar to NP_195164.1 transducin family protein / WD-40 repeat family protein [Arabidopsis thaliana]
Ghi.7954.1.S1_s_at	6.73854	up	Ghi.6088	DT468555	Transcribed locus, strongly similar to NP_190150.1 ATMPK3 (MITOGEN-ACTIVATED PROTEIN KINASE 3); MAP kinase/ kinase/ protein kinase [Arabidopsis thaliana]
GhiAffx.34717.1.S1_at	6.69361	up		DW229329.1
Ghi.10425.3.S1_s_at	6.68615	up	Ghi.10425	DN827840	Transcribed locus, weakly similar to NP_196250.1 NHL3 (NDR1/HIN1-like 3) [Arabidopsis thaliana]
GhiAffx.24889.1.A1_at	6.58593	up		DW513456.1
Ghi.8496.1.A1_at	6.5544	up	Ghi.8496	DV849555	Transcribed locus, weakly similar to NP_974279.1 wound-responsive protein-related [Arabidopsis thaliana]
GhiAffx.1589.19.S1_at	6.53539	up	Ghi.11194	DR458569	Transcribed locus, weakly similar to NP_192765.1 wound-responsive family protein [Arabidopsis thaliana]
GhiAffx.52646.1.S1_at	6.50107	up	Ghi.11801	DW500254.1	Transcribed locus
Ghi.2998.1.A1_x_at	6.48605	up	Ghi.2998	DT052325	Transcribed locus, moderately similar to NP_001050447.1 Os03g0438100 [Oryza sativa (japonica cultivar-group)]
Ghi.1649.1.S1_at	6.47325	up	Ghi.1649	DN760171	Transcribed locus
GhiAffx.39318.1.S1_at	6.46843	up	Ghi.16218	DW238094.1	Transcribed locus
Ghi.10577.1.S1_at	6.46457	up	Ghi.10577	DN760777	Transcribed locus
GhiAffx.15780.1.A1_s_at	6.46083	up	Ghi.1777	DW224570.1	Transcribed locus, weakly similar to NP_192260.1 RMA1 (Ring finger protein with Membrane Anchor 1); protein binding / ubiquitin-protein ligase/ zinc ion binding [Arabidopsis thaliana]
Ghi.3729.1.A1_s_at	6.45432	up	Ghi.3729	DT462226	Transcribed locus
GhiAffx.4043.12.A1_s_at	6.44539	up	Ghi.1394	DW233918.1	Transcribed locus, moderately similar to NP_567701.1 hydrolase, acting on ester bonds [Arabidopsis thaliana]
Ghi.10640.1.S1_s_at	6.44299	up	Ghi.18195	DN780720	Transcribed locus, strongly similar to NP_001055754.1 Os05g0460000 [Oryza sativa (japonica cultivar-group)]
Ghi.6656.1.S1_at	6.43923	up	Ghi.6656	CA993777	Transcribed locus
Ghi.3342.1.S1_at	6.4244	up	Ghi.3342	DT467115	Transcribed locus, weakly similar to NP_001042083.1 Os01g0159300 [Oryza sativa (japonica cultivar-group)]
Ghi.6171.1.A1_at	6.42116	up	Ghi.6171	DT048318	Transcribed locus
Ghi.8476.1.S1_x_at	6.41186	up	Ghi.8476	CO495095	Transcribed locus
GhiAffx.12107.1.S1_at	6.4015	up	Ghi.13579	DW243015.1	Transcribed locus, moderately similar to NP_172268.1 LOB domain protein 1 / lateral organ boundaries domain protein 1 (LBD1) [Arabidopsis thaliana]
GhiAffx.46141.1.S1_s_at	6.39902	up	Ghi.10897	DW239288.1	Transcribed locus, weakly similar to NP_187970.1 oxidoreductase, 2OG-Fe(II) oxygenase family protein [Arabidopsis thaliana]
Ghi.1074.1.S1_s_at	6.39117	up	Ghi.1074	DN758679	Transcribed locus, weakly similar to NP_174094.1 STZ (SALT TOLERANCE ZINC FINGER); nucleic acid binding / transcription factor/ zinc ion binding [Arabidopsis thaliana]
Ghi.1732.2.S1_a_at	6.37955	up	Ghi.10577	DN759635	Transcribed locus
GraAffx.34007.1.A1_s_at	6.36098	up		CO070199
GraAffx.28388.1.S1_s_at	6.3528	up		CO086694
GhiAffx.6397.1.A1_at	6.35124	up		DW500039.1
Ghi.4.1.A1_at	6.34891	up	Ghi.4	CK987701	Transcribed locus, weakly similar to NP_001052173.1 Os04g0179100 [Oryza sativa (japonica cultivar-group)]
GhiAffx.2668.1.A1_at	6.33651	up		DT463855
Ghi.1132.2.A1_a_at	6.33327	up	Ghi.1132	DT052025	Transcribed locus, weakly similar to NP_192845.1 WRKY41 (WRKY DNA-binding protein 41); transcription factor [Arabidopsis thaliana]
Ghi.8750.1.A1_at	6.32495	up	Ghi.5130	DT469095	Transcribed locus, moderately similar to NP_001051328.1 Os03g0757900 [Oryza sativa (japonica cultivar-group)]
Ghi.8128.1.S1_x_at	6.32477	up	Ghi.8128	AY827548.1	EREB1 transcription factor	0006350 // transcription // inferred from electronic annotation /// 0006355 // regulation of transcription, DNA-dependent // inferred from electronic annotation	0005634 // nucleus // inferred from electronic annotation	0003677 // DNA binding // inferred from electronic annotation /// 0003700 // transcription factor activity // inferred from electronic annotation
Ghi.3389.1.A1_s_at	6.32063	up	Ghi.14426	DT466538	Transcribed locus
Ghi.1621.1.S1_x_at	6.26692	up	Ghi.1621	DN760810	Transcribed locus, weakly similar to NP_566827.1 unknown protein [Arabidopsis thaliana]
GhiAffx.25530.1.A1_at	6.245	up		DW516811.1
GhiAffx.58305.1.S1_s_at	6.23186	up	Ghi.9119	DW243603.1	Transcribed locus, moderately similar to NP_171677.1 ATAF1 (Arabidopsis NAC domain containing protein 2); transcription factor [Arabidopsis thaliana]
GhiAffx.18577.1.A1_at	6.22342	up	Ghi.15687	DT048511	Transcribed locus, weakly similar to NP_001052173.1 Os04g0179100 [Oryza sativa (japonica cultivar-group)]
Ghi.1732.3.S1_x_at	6.2176	up	Ghi.10577	DN760161	Transcribed locus
GhiAffx.8242.1.S1_s_at	6.21535	up	Ghi.9194	DW234222.1	Transcribed locus, weakly similar to NP_172940.1 unknown protein [Arabidopsis thaliana]
Ghi.3143.1.S1_at	6.20674	up	Ghi.3143	DN760117	Transcribed locus
Ghi.4983.1.A1_at	6.20348	up	Ghi.4983	DV849718	Transcribed locus, weakly similar to NP_174094.1 STZ (SALT TOLERANCE ZINC FINGER); nucleic acid binding / transcription factor/ zinc ion binding [Arabidopsis thaliana]
Ghi.9233.1.A1_at	6.17952	up	Ghi.9233	DT465825	Transcribed locus, weakly similar to NP_172572.1 protein kinase family protein [Arabidopsis thaliana]
Ghi.10750.2.A1_s_at	6.1317	up	Ghi.10750	DT569279	Transcribed locus, weakly similar to NP_195958.1 heavy-metal-associated domain-containing protein [Arabidopsis thaliana]
GhiAffx.7633.1.S1_s_at	6.13036	up	Ghi.2727	DW499904.1	Transcribed locus, moderately similar to NP_172327.1 FATB (FATTY ACYL-ACP THIOESTERASES B); acyl carrier/ acyl-ACP thioesterase [Arabidopsis thaliana]
Ghi.9113.1.A1_at	6.11139	up	Ghi.9113	DT466006	Transcribed locus
GhiAffx.11775.1.S1_at	6.10817	up	Ghi.16170	DW224036.1	Transcribed locus, weakly similar to NP_186978.1 unknown protein [Arabidopsis thaliana]
Ghi.1036.1.S1_at	6.08474	up	Ghi.1036	DN827073	Transcribed locus
GhiAffx.59905.1.S1_at	6.07286	up	Ghi.11317	DW501755.1	Transcribed locus, weakly similar to NP_564644.1 senescence-associated protein-related [Arabidopsis thaliana]
Ghi.10001.2.S1_at	6.06624	up	Ghi.10001	DT465860	Transcribed locus, moderately similar to NP_199079.1 AOS (ALLENE OXIDE SYNTHASE); hydro-lyase/ oxygen binding [Arabidopsis thaliana]
GraAffx.2384.1.S1_x_at	6.06548	up		CO121172
Ghi.1611.1.S1_s_at	6.00586	up	Ghi.1611	DN760999	Transcribed locus
Ghi.1896.1.S1_x_at	5.98916	up	Ghi.3540	DV849494	Transcribed locus, weakly similar to XP_001781857.1 predicted protein [Physcomitrella patens subsp. patens]
Ghi.3729.1.A1_at	5.97211	up	Ghi.3729	DT462226	Transcribed locus
Ghi.10750.2.S1_s_at	5.9698	up	Ghi.10750	DT553332	Transcribed locus, weakly similar to NP_195958.1 heavy-metal-associated domain-containing protein [Arabidopsis thaliana]
Ghi.9253.1.S1_at	5.95692	up	Ghi.9253	DT465758	Transcribed locus, moderately similar to NP_177743.1 SKS5 (SKU5 Similar 5); copper ion binding / oxidoreductase [Arabidopsis thaliana]
Ghi.7940.1.S1_at	5.93841	up	Ghi.7940	AI055179	Transcribed locus, moderately similar to NP_177743.1 SKS5 (SKU5 Similar 5); copper ion binding / oxidoreductase [Arabidopsis thaliana]
Ghi.9263.1.A1_a_at	5.89256	up	Ghi.9263	DT463505	Transcribed locus, weakly similar to NP_193036.1 protein kinase family protein [Arabidopsis thaliana]
GhiAffx.8053.1.A1_at	5.85282	up		DW518810.1
GbaAffx.198.1.S1_at	5.77932	up		AY560547.1				0045735 // nutrient reservoir activity // inferred from electronic annotation
GraAffx.13780.1.S1_s_at	5.77099	up		CO129649
Ghi.5521.1.A1_s_at	5.75676	up	Ghi.5521	DT047436	Transcribed locus
GhiAffx.24140.1.S1_at	5.74583	up		DW509720.1
GhiAffx.60347.1.S1_s_at	5.73657	up	Ghi.10332	DW227604.1	Transcribed locus, weakly similar to NP_192034.1 WRKY22 (WRKY DNA-binding protein 22); transcription factor [Arabidopsis thaliana]
Ghi.3234.2.A1_at	5.71946	up	Ghi.3354	DT468165	Transcribed locus, moderately similar to NP_974347.1 NADK1 (NAD kinase 1); NAD+ kinase [Arabidopsis thaliana]
Ghi.3540.1.A1_at	5.71413	up	Ghi.17877	DT463979	Transcribed locus, moderately similar to XP_001760493.1 predicted protein [Physcomitrella patens subsp. patens]
Ghi.3235.1.A1_at	5.68542	up	Ghi.3235	DT463078	Transcribed locus, weakly similar to NP_181213.1 UGT72C1 (UDP-glucosyl transferase 72C1); UDP-glycosyltransferase/ transferase, transferring glycosyl groups [Arabidopsis thaliana]
GhiAffx.10340.1.S1_at	5.63594	up	Ghi.12071	DW500137.1	Transcribed locus, weakly similar to NP_974947.1 basic helix-loop-helix (bHLH) family protein [Arabidopsis thaliana]
Ghi.7941.1.A1_at	5.63552	up	Ghi.7941	AI055173	Transcribed locus
Ghi.7935.2.A1_s_at	5.5856	up	Ghi.7935	DT466133	Transcribed locus, moderately similar to NP_195693.1 L-ascorbate oxidase, putative [Arabidopsis thaliana]
Ghi.5451.1.S1_at	5.56059	up	Ghi.16253	DQ122174.1	1-aminocyclopropane-1-carboxylate synthase (ACCS-1)	0009058 // biosynthetic process // inferred from electronic annotation		0003824 // catalytic activity // inferred from electronic annotation /// 0016769 // transferase activity, transferring nitrogenous groups // inferred from electronic annotation /// 0016847 // 1-aminocyclopropane-1-carboxylate synthase activity // inferred from electronic annotation /// 0030170 // pyridoxal phosphate binding // inferred from electronic annotation
Ghi.1732.1.S1_at	5.55612	up	Ghi.10577	DN758631	Transcribed locus
GbaAffx.198.1.S1_x_at	5.55322	up		AY560547.1				0045735 // nutrient reservoir activity // inferred from electronic annotation
GhiAffx.16092.1.A1_s_at	5.5331	up	Ghi.8192	DW501210.1	Transcribed locus, moderately similar to NP_198855.1 SIP1 (SEED IMBIBITION 1-LIKE); galactinol-sucrose galactosyltransferase/ hydrolase, hydrolyzing O-glycosyl compounds [Arabidopsis thaliana]
GhiAffx.6864.1.S1_at	5.52866	up		DW505527.1
Ghi.6680.1.A1_at	5.52201	up	Ghi.6680	CA993710	Transcribed locus
Ghi.3047.1.S1_a_at	5.52091	up	Ghi.17962	DR463298	Transcribed locus, moderately similar to NP_194188.1 mitochondrial substrate carrier family protein [Arabidopsis thaliana]
Ghi.8200.1.S1_at	5.51632	up	Ghi.8200	DT467481	Transcribed locus, weakly similar to NP_180007.2 calmodulin-binding protein [Arabidopsis thaliana]
Ghi.10709.1.S1_s_at	5.47882	up	Ghi.10709	DT050206	Transcribed locus
GhiAffx.10384.1.S1_at	5.47592	up	Ghi.12867	DN816829	Transcribed locus
GhiAffx.26774.1.A1_s_at	5.47318	up		DW243662.1
GhiAffx.19354.1.S1_s_at	5.46054	up	Ghi.15226	DW488498.1	Transcribed locus, moderately similar to NP_192834.1 UGE5 (UDP-D-glucose/UDP-D-galactose 4-epimerase 5); UDP-glucose 4-epimerase/ protein dimerization [Arabidopsis thaliana]
GhiAffx.63762.1.S1_s_at	5.44832	up	Ghi.1373	DW240040.1	Transcribed locus, weakly similar to NP_177122.2 acid phosphatase, putative [Arabidopsis thaliana]
GhiAffx.40824.1.A1_at	5.44712	up		DW499731.1
Ghi.7942.3.A1_a_at	5.43255	up	Ghi.17790	DT461486	Transcribed locus
GhiAffx.50753.1.S1_s_at	5.42415	up		AI728156
Ghi.9823.1.S1_at	5.41101	up	Ghi.9823	DT464807	Transcribed locus, weakly similar to NP_181529.1 unknown protein [Arabidopsis thaliana]
GhiAffx.44364.1.A1_at	5.36766	up		DW518224.1
Ghi.9266.1.A1_at	5.36108	up	Ghi.9266	DT468530	Transcribed locus, moderately similar to NP_195693.1 L-ascorbate oxidase, putative [Arabidopsis thaliana]
Ghi.6722.1.S1_s_at	5.35961	up	Ghi.16396	M88322.1	Group 4 late embryogenesis-abundant protein (Lea14-A)	0006950 // response to stress // inferred from electronic annotation /// 0009269 // response to desiccation // inferred from electronic annotation
Ghi.1421.1.S1_at	5.35849	up	Ghi.1421	DV848729	Transcribed locus
Ghi.1492.1.S1_at	5.34587	up	Ghi.1492	DN781087	Transcribed locus, weakly similar to NP_174634.1 CYP76C5 (cytochrome P450, family 76, subfamily C, polypeptide 5); oxygen binding [Arabidopsis thaliana]
Ghi.9182.3.S1_at	5.34138	up	Ghi.9182	DT461494	Transcribed locus, strongly similar to XP_001773120.1 transcription factor WRKY19 [Physcomitrella patens subsp. patens]
GhiAffx.47051.1.S1_s_at	5.33757	up		DR453086
Ghi.9240.1.S1_s_at	5.33042	up	Ghi.9240	DT468893	Transcribed locus, moderately similar to XP_001772985.1 transcription factor WRKY23 [Physcomitrella patens subsp. patens]
Ghi.9236.1.S1_at	5.31059	up	Ghi.9236	DT463077	Transcribed locus, weakly similar to NP_181218.1 DOGT1 (DON-GLUCOSYLTRANSFERASE); UDP-glycosyltransferase/ transferase, transferring glycosyl groups [Arabidopsis thaliana]
Ghi.1004.1.A1_at	5.30289	up	Ghi.16504	DT051302	Endo-1,3-beta-glucanase, clone CF922	0005975 // carbohydrate metabolic process // inferred from electronic annotation /// 0008152 // metabolic process // inferred from electronic annotation		0003824 // catalytic activity // inferred from electronic annotation /// 0004553 // hydrolase activity, hydrolyzing O-glycosyl compounds // inferred from electronic annotation /// 0016787 // hydrolase activity // inferred from electronic annotation /// 0016798 // hydrolase activity, acting on glycosyl bonds // inferred from electronic annotation /// 0043169 // cation binding // inferred from elec…
Ghi.9194.3.S1_x_at	5.27449	up	Ghi.9194	CD485682	Transcribed locus, weakly similar to NP_172940.1 unknown protein [Arabidopsis thaliana]
GhiAffx.40839.1.S1_at	5.24883	up		DW499830.1
GhiAffx.13045.1.S1_at	5.23619	up	Ghi.14416	DW226240.1	Transcribed locus, moderately similar to NP_174228.1 PUB17 (PLANT U-BOX17); ubiquitin-protein ligase [Arabidopsis thaliana]
Ghi.4850.1.A1_x_at	5.23031	up	Ghi.4850	DR454122	Transcribed locus, weakly similar to NP_173228.1 trypsin and protease inhibitor family protein / Kunitz family protein [Arabidopsis thaliana]
Ghi.5561.1.A1_s_at	5.22856	up	Ghi.1373	DT047327	Transcribed locus, weakly similar to NP_177122.2 acid phosphatase, putative [Arabidopsis thaliana]
Ghi.9152.2.S1_at	5.21933	up	Ghi.17824	DT462540	Transcribed locus, weakly similar to NP_180217.1 transducin family protein / WD-40 repeat family protein [Arabidopsis thaliana]
Ghi.3227.2.S1_at	5.1967	up	Ghi.3227	DT468198	Transcribed locus
Ghi.4287.1.S1_at	5.17321	up	Ghi.4287	DT455838	Transcribed locus
Ghi.9263.5.A1_x_at	5.16902	up	Ghi.17862	DR462841	Transcribed locus, weakly similar to NP_189162.1 AGC2-1 (OXIDATIVE SIGNAL-INDUCIBLE1); kinase [Arabidopsis thaliana]
GhiAffx.3258.1.S1_at	5.15581	up	Ghi.10938	DW518974.1	Transcribed locus
GhiAffx.3951.1.A1_at	5.14725	up		DW477290.1
Gra.212.1.A1_s_at	5.13753	up	Gra.3664	CO100506	Transcribed locus, weakly similar to NP_188086.1 CYP72A14; heme binding / iron ion binding / monooxygenase/ oxygen binding [Arabidopsis thaliana]
Ghi.10327.1.S1_s_at	5.13023	up	Ghi.10327	DT463653	Transcribed locus, weakly similar to NP_564075.1 unknown protein [Arabidopsis thaliana]
GhiAffx.44610.1.S1_s_at	5.12983	up	Ghi.13619	DW519438.1	Transcribed locus, weakly similar to NP_568041.1 protein kinase family protein [Arabidopsis thaliana]
Ghi.5304.1.A1_at	5.10755	up	Ghi.5304	DT047194	Transcribed locus, weakly similar to NP_199079.1 AOS (ALLENE OXIDE SYNTHASE); hydro-lyase/ oxygen binding [Arabidopsis thaliana]
Ghi.8336.1.S1_at	5.10694	up	Ghi.8336	DT554678	Transcribed locus, weakly similar to NP_174230.2 kinase-related [Arabidopsis thaliana]
Ghi.3454.1.S1_at	5.08529	up	Ghi.3454	DT465653	Transcribed locus
Ghi.3251.2.S1_at	5.06758	up	Ghi.3251	DT468006	Transcribed locus, weakly similar to NP_179861.2 basic helix-loop-helix (bHLH) family protein [Arabidopsis thaliana]
Ghi.6631.1.A1_at	5.04917	up	Ghi.6631	CA992787	Transcribed locus, moderately similar to NP_178146.1 chloroplast ADP, ATP carrier protein 1 / ADP, ATP translocase 1 / adenine nucleotide translocase 1 (AATP1) [Arabidopsis thaliana]
Ghi.3288.2.S1_at	5.02336	up	Ghi.1492	DT467632	Transcribed locus, weakly similar to NP_174634.1 CYP76C5 (cytochrome P450, family 76, subfamily C, polypeptide 5); oxygen binding [Arabidopsis thaliana]
Gra.1358.1.A1_at	5.00685	up	Gra.1358	CO126276	Transcribed locus, weakly similar to NP_001064453.1 Os10g0369600 [Oryza sativa (japonica cultivar-group)]
GhiAffx.6483.1.S1_at	4.98811	up	Ghi.15591	DW503136.1	Transcribed locus
Ghi.9198.2.S1_at	4.98038	up	Ghi.9198	DT466143	Transcribed locus, weakly similar to NP_174140.1 unknown protein [Arabidopsis thaliana]
Ghi.5641.1.A1_at	4.97677	up	Ghi.5641	DT047044	Transcribed locus
GraAffx.31253.2.A1_s_at	4.97222	up		CO078251
Ghi.3084.1.A1_at	4.96656	up	Ghi.3084	DT468756	Transcribed locus, weakly similar to XP_001462032.1 hypothetical protein GSPATT00026983001 [Paramecium tetraurelia strain d4-2]
Ghi.6546.1.S1_s_at	4.96409	up	Ghi.6546	CD485570	Transcribed locus
Ghi.7728.1.S1_at	4.96282	up	Ghi.7728	AI727487	Transcribed locus, moderately similar to NP_564717.1 DNAJ heat shock N-terminal domain-containing protein [Arabidopsis thaliana]
Ghi.9192.1.S1_s_at	4.95905	up	Ghi.9192	DT468825	WRKY transcription factor 2 (WRKY)	0006350 // transcription // inferred from electronic annotation /// 0006355 // regulation of transcription, DNA-dependent // inferred from electronic annotation /// 0045449 // regulation of transcription // inferred from electronic annotation	0005634 // nucleus // inferred from electronic annotation	0003677 // DNA binding // inferred from electronic annotation /// 0003700 // transcription factor activity // inferred from electronic annotation /// 0043565 // sequence-specific DNA binding // inferred from electronic annotation
Ghi.8716.1.A1_at	4.92643	up	Ghi.8716	DV850186	Transcribed locus, moderately similar to NP_175579.1 4CL1 (4-COUMARATE:COA LIGASE 1); 4-coumarate-CoA ligase [Arabidopsis thaliana]
Ghi.3539.1.A1_at	4.91753	up	Ghi.3539	DT464595	Transcribed locus
Ghi.7654.2.S1_at	4.91475	up	Ghi.5014	AI728451	Transcribed locus, moderately similar to NP_001030877.1 AGK2 (GUANYLATE KINASE-ENCODING GENE 1) [Arabidopsis thaliana]
Ghi.9147.2.A1_at	4.91376	up	Ghi.9147	DT461541	Transcribed locus, moderately similar to NP_565695.1 ASL5 (phosphoenolpyruvate carboxykinase1) [Arabidopsis thaliana]
Ghi.7940.2.A1_s_at	4.91088	up	Ghi.7940	DT466330	Transcribed locus, moderately similar to NP_177743.1 SKS5 (SKU5 Similar 5); copper ion binding / oxidoreductase [Arabidopsis thaliana]
Ghi.5456.1.A1_s_at	4.9033	up	Ghi.5456	DT047687	Transcribed locus
GhiAffx.24594.1.S1_at	4.9013	up	Ghi.13547	DT466937	Transcribed locus, weakly similar to NP_173910.1 protein kinase family protein [Arabidopsis thaliana]
GhiAffx.23244.1.A1_x_at	4.87702	up	Ghi.2628	DW504887.1	Transcribed locus, moderately similar to NP_178651.1 protein kinase, putative [Arabidopsis thaliana]
Ghi.9282.1.S1_s_at	4.85459	up	Ghi.9282	DT465999	Transcribed locus, moderately similar to XP_001775076.1 predicted protein [Physcomitrella patens subsp. patens]
GhiAffx.7683.2.A1_at	4.84527	up	Ghi.18547	DW514519.1	Transcribed locus, moderately similar to NP_001046800.1 Os02g0462800 [Oryza sativa (japonica cultivar-group)]
GhiAffx.59715.1.S1_at	4.84267	up	Ghi.16596	DW505344.1	Transcribed locus, weakly similar to XP_001769646.1 predicted protein [Physcomitrella patens subsp. patens]
Ghi.7909.1.A1_at	4.835	up	Ghi.7909	DT463373	Transcribed locus, weakly similar to NP_001046956.1 Os02g0515600 [Oryza sativa (japonica cultivar-group)]
GarAffx.5818.1.S1_s_at	4.82887	up		BF278946
Ghi.9198.2.A1_s_at	4.79769	up	Ghi.9198	DT463956	Transcribed locus, weakly similar to NP_174140.1 unknown protein [Arabidopsis thaliana]
Ghi.7941.1.S1_at	4.79373	up	Ghi.7941	AI055173	Transcribed locus
Ghi.9194.1.S1_a_at	4.77288	up	Ghi.17791	DN826143	Transcribed locus, weakly similar to NP_172940.1 unknown protein [Arabidopsis thaliana]
Ghi.3437.2.A1_at	4.77103	up	Ghi.3437	DT465397	Transcribed locus
Ghi.5199.1.A1_at	4.74919	up	Ghi.5199	DT048668	Transcribed locus, moderately similar to NP_175247.1 ATPER1 (Arabidopsis thaliana 1-cysteine peroxiredoxin 1); antioxidant
Ghi.9280.3.A1_at	4.74639	up	Ghi.9280	DT462248	Transcribed locus, weakly similar to NP_001053341.1 Os04g0522500 [Oryza sativa (japonica cultivar-group)]
GhiAffx.50849.1.S1_at	4.71658	up	Ghi.11931	DW494656.1	Transcribed locus, weakly similar to NP_199759.1 ATCP1 (CA2+-BINDING PROTEIN 1); calcium ion binding [Arabidopsis thaliana]
Ghi.5780.1.S1_s_at	4.71622	up	Ghi.17495	DN779262	Transcribed locus, weakly similar to NP_193070.1 leucine-rich repeat family protein / extensin family protein [Arabidopsis thaliana]
GhiAffx.45586.1.S1_at	4.71318	up		AF362734.1
Ghi.9871.1.S1_at	4.71182	up	Ghi.9871	DT046884	Transcribed locus, weakly similar to NP_564075.1 unknown protein [Arabidopsis thaliana]
Ghi.10117.1.S1_at	4.69946	up	Ghi.17801	CO492036	Transcribed locus, weakly similar to NP_175079.1 nucellin protein, putative [Arabidopsis thaliana]
Ghi.8610.1.S1_s_at	4.69855	up	Ghi.8610	CA992956	Transcribed locus, moderately similar to NP_197617.1 CCR4-NOT transcription complex protein, putative [Arabidopsis thaliana]
GhiAffx.31049.1.S1_at	4.69604	up	Ghi.7048	DW233289.1	Transcribed locus, weakly similar to NP_568701.1 zinc finger (C3HC4-type RING finger) family protein [Arabidopsis thaliana]
Ghi.7905.1.A1_at	4.69164	up	Ghi.7905	DT463757	Transcribed locus, weakly similar to NP_190884.1 UGT73C7 (UDP-glucosyl transferase 73C7); UDP-glycosyltransferase/ transferase, transferring glycosyl groups [Arabidopsis thaliana]
Ghi.6416.1.A1_at	4.68266	up	Ghi.6416	DT468316	Transcribed locus, moderately similar to NP_196227.1 ATGPAT7/GPAT7 (GLYCEROL-3-PHOSPHATE ACYLTRANSFERASE 7); 1-acylglycerol-3-phosphate O-acyltransferase/ acyltransferase [Arabidopsis thaliana]
Ghi.3151.1.A1_at	4.67994	up	Ghi.3151	DT468993	Transcribed locus, weakly similar to NP_177014.1 exostosin family protein [Arabidopsis thaliana]
GhiAffx.24975.1.A1_at	4.67513	up		DW513882.1
GhiAffx.2067.1.S1_at	4.67295	up	Ghi.14409	DW493370.1	Transcribed locus, weakly similar to NP_172931.1 unknown protein [Arabidopsis thaliana]
Ghi.9228.1.A1_at	4.67169	up	Ghi.9228	DT462097	Transcribed locus, weakly similar to NP_174654.1 ATPP2-A4 (Phloem protein 2-A4) [Arabidopsis thaliana]
Ghi.8424.1.A1_at	4.66068	up	Ghi.8424	CO490790	Transcribed locus
GraAffx.34131.2.S1_x_at	4.63241	up		CO085614
GhiAffx.18012.1.S1_at	4.62848	up		DW482227.1
GhiAffx.24550.1.S1_at	4.62783	up	Ghi.16133	DN818231	Transcribed locus, moderately similar to NP_194458.1 calcium-binding EF hand family protein [Arabidopsis thaliana]
GhiAffx.3115.1.S1_at	4.62445	up		AI055466
Ghi.3732.1.S1_s_at	4.61387	up		DT462200
Ghi.4571.1.A1_at	4.6121	up	Ghi.4571	DT052186	Transcribed locus
Ghi.3652.1.S1_s_at	4.61179	up	Ghi.3652	DT463174	Transcribed locus, moderately similar to NP_193844.2 AAT1 (CATIONIC AMINO ACID TRANSPORTER 1); cationic amino acid transporter [Arabidopsis thaliana]
Gra.3000.1.S1_at	4.61129	up	Gra.3000	CO090134	Transcribed locus, weakly similar to NP_181216.1 UDP-glycosyltransferase/ transferase, transferring glycosyl groups [Arabidopsis thaliana]
Ghi.10117.2.A1_s_at	4.60892	up	Ghi.17801	DT462947	Transcribed locus, weakly similar to NP_175079.1 nucellin protein, putative [Arabidopsis thaliana]
Ghi.9389.2.A1_s_at	4.59026	up	Ghi.9389	DT467229	Transcribed locus, moderately similar to NP_849603.1 lipase class 3 family protein [Arabidopsis thaliana]
GraAffx.22953.1.A1_at	4.5685	up		CO117896
Ghi.1005.1.A1_at	4.56276	up	Ghi.1005	DR452316	Transcribed locus
GhiAffx.63363.1.S1_at	4.56116	up	Ghi.16082	DV849767	Transcribed locus
Ghi.7171.1.S1_at	4.54507	up	Ghi.7171	AW187461	Transcribed locus
GhiAffx.41577.1.S1_s_at	4.54045	up	Ghi.12595	DW503697.1	Transcribed locus, moderately similar to NP_180511.1 17.6 kDa class I small heat shock protein (HSP17.6B-CI) [Arabidopsis thaliana]
GhiAffx.6981.1.S1_x_at	4.53341	up	Ghi.21749	DW506793.1	Transcribed locus, weakly similar to NP_192180.1 kinase interacting family protein [Arabidopsis thaliana]
Gra.2150.1.A1_s_at	4.52848	up	Gra.2150	CO079435	Transcribed locus, weakly similar to NP_001055531.1 Os05g0410200 [Oryza sativa (japonica cultivar-group)]
GhiAffx.32010.1.A1_at	4.52638	up	Ghi.9113	DT462319	Transcribed locus
Ghi.10493.1.S1_s_at	4.52637	up	Ghi.17551	DT466412	Transcribed locus, moderately similar to NP_200564.1 TCH4 (TOUCH 4); hydrolase, acting on glycosyl bonds [Arabidopsis thaliana]
Ghi.3731.2.A1_at	4.52046	up	Ghi.9133	DT467881	Transcribed locus, weakly similar to NP_001056779.1 Os06g0143900 [Oryza sativa (japonica cultivar-group)]
Ghi.9227.1.A1_x_at	4.50861	up	Ghi.9227	DT467257	Transcribed locus, weakly similar to NP_180242.1 ATSEH (Arabidopsis thaliana soluble epoxide hydrolase); epoxide hydrolase
Ghi.8025.1.S1_s_at	4.49462	up	Ghi.8025	DQ122175.1	ACC oxidase ACO4			0005506 // iron ion binding // inferred from electronic annotation /// 0016491 // oxidoreductase activity // inferred from electronic annotation
Ghi.501.2.S1_at	4.49323	up	Ghi.501	DT466116	Transcribed locus, weakly similar to NP_564938.1 myb family transcription factor [Arabidopsis thaliana]
Ghi.3232.1.S1_at	4.49031	up	Ghi.3232	DT462100	Transcribed locus, weakly similar to NP_180565.1 MAPKKK14 (Mitogen-activated protein kinase kinase kinase 14); kinase [Arabidopsis thaliana]
Ghi.9210.3.S1_s_at	4.48793	up	Ghi.17908	DT466813	Transcribed locus, weakly similar to NP_001060795.1 Os08g0107100 [Oryza sativa (japonica cultivar-group)]
Ghi.5014.1.A1_at	4.48422	up	Ghi.5014	DT049421	Transcribed locus, moderately similar to NP_001030877.1 AGK2 (GUANYLATE KINASE-ENCODING GENE 1) [Arabidopsis thaliana]
Ghi.906.1.S1_at	4.46984	up	Ghi.906	DR453362	Transcribed locus, weakly similar to NP_192180.1 kinase interacting family protein [Arabidopsis thaliana]
Gra.2485.1.A1_at	4.4622	up	Gra.2485	CO072245	Transcribed locus, weakly similar to NP_564532.1 lipid binding [Arabidopsis thaliana]
Ghi.6692.1.S1_s_at	4.45784	up	Ghi.6692	CA993159	Transcribed locus
Ghi.3451.2.S1_at	4.44862	up	Ghi.3451	DT464684	Transcribed locus, weakly similar to NP_179460.1 ATTPS11 (Arabidopsis thaliana trehalose phosphatase/synthase 11); transferase, transferring glycosyl groups
GhiAffx.25797.1.S1_s_at	4.44656	up	Ghi.2621	DW518337.1	Transcribed locus, moderately similar to NP_190491.1 pectinesterase family protein [Arabidopsis thaliana]
Ghi.8116.1.S1_at	4.43906	up	Ghi.8116	AY321150.3	DREB1-like transcription factor (DREB1L)	0006350 // transcription // inferred from electronic annotation /// 0006355 // regulation of transcription, DNA-dependent // inferred from electronic annotation	0005634 // nucleus // inferred from electronic annotation	0003677 // DNA binding // inferred from electronic annotation /// 0003700 // transcription factor activity // inferred from electronic annotation
Ghi.1617.1.S1_at	4.43194	up	Ghi.1617	DN759663	Transcribed locus
GhiAffx.1589.11.A1_at	4.42609	up	Ghi.14743	DR460847	Transcribed locus
Ghi.6433.1.S1_at	4.41291	up	Ghi.17307	CF932068	Transcribed locus, weakly similar to NP_179068.1 PR1 (PATHOGENESIS-RELATED GENE 1) [Arabidopsis thaliana]
Ghi.10583.1.S1_s_at	4.40607	up	Ghi.10583	DN759633	Transcribed locus
Ghi.5694.1.A1_x_at	4.4049	up	Ghi.2110	DT046743	Transcribed locus, weakly similar to NP_197267.1 glycine/proline-rich protein [Arabidopsis thaliana]
Ghi.6885.1.A1_s_at	4.39901	up	Ghi.6885	CA992766	Transcribed locus, weakly similar to XP_001780289.1 predicted protein [Physcomitrella patens subsp. patens]
GhiAffx.32053.1.S1_x_at	4.3959	up	Ghi.10151	DW502453.1	Transcribed locus, moderately similar to NP_180851.1 ATPDIL2-3 (PDI-LIKE 2-3); protein disulfide isomerase [Arabidopsis thaliana]
Ghi.1114.1.S1_s_at	4.36656	up	Ghi.1114	DN817396	Transcribed locus, weakly similar to NP_189542.1 calcium-binding EF hand family protein [Arabidopsis thaliana]
GhiAffx.8460.1.S1_at	4.36056	up	Ghi.3302	DW238677.1	Transcribed locus, moderately similar to NP_193459.1 L-lactate dehydrogenase, putative [Arabidopsis thaliana]
Ghi.9280.3.S1_at	4.35426	up	Ghi.9280	DT463005	Transcribed locus, weakly similar to NP_001053341.1 Os04g0522500 [Oryza sativa (japonica cultivar-group)]
Ghi.6447.1.S1_s_at	4.34386	up	Ghi.6447	CK640607	Transcribed locus, weakly similar to NP_196758.1 unknown protein [Arabidopsis thaliana]
Ghi.10329.1.S1_at	4.33269	up	Ghi.10329	DT466921	Transcribed locus, weakly similar to NP_001064453.1 Os10g0369600 [Oryza sativa (japonica cultivar-group)]
Ghi.6320.2.S1_at	4.31635	up	Ghi.6320	DT462221	Transcribed locus, moderately similar to NP_172129.1 ATTPS7 (Arabidopsis thaliana trehalose-phosphatase/synthase 7); transferase, transferring glycosyl groups / trehalose-phosphatase
Ghi.8360.1.A1_at	4.30716	up	Ghi.8360	DN827236	Transcribed locus, weakly similar to NP_001053720.1 Os04g0593400 [Oryza sativa (japonica cultivar-group)]
Gra.1442.1.S1_s_at	4.28854	up	Gra.1442	CO117390	Transcribed locus, moderately similar to NP_195131.1 O-methyltransferase/ S-adenosylmethionine-dependent methyltransferase [Arabidopsis thaliana]
Gra.275.1.S1_s_at	4.28829	up	Gra.275	CO090219	Transcribed locus, moderately similar to NP_564761.1 ATB2 [Arabidopsis thaliana]
GhiAffx.62734.1.S1_at	4.28163	up	Ghi.12954	DW516278.1	Transcribed locus, moderately similar to NP_001048160.1 Os02g0755000 [Oryza sativa (japonica cultivar-group)]
Ghi.5772.1.S1_a_at	4.27711	up	Ghi.5772	DT466062	Transcribed locus, weakly similar to NP_193436.2 ATEXLB1 (ARABIDOPSIS THALIANA EXPANSIN-LIKE B1) [Arabidopsis thaliana]
Ghi.1553.1.S1_at	4.27185	up	Ghi.1553	DT462666	Transcribed locus, weakly similar to NP_196498.1 LAC14 (laccase 14); copper ion binding / oxidoreductase [Arabidopsis thaliana]
Ghi.10508.1.S1_a_at	4.26892	up	Ghi.10577	DN758345	Transcribed locus
GraAffx.26883.1.A1_s_at	4.26146	up		CO090919
GhiAffx.5701.1.S1_at	4.25949	up	Ghi.10874	DW515784.1	Transcribed locus, weakly similar to NP_188764.1 ADOF2 (Arabidopsis dof zinc finger protein 2); DNA binding / transcription factor [Arabidopsis thaliana]
GhiAffx.64116.1.S1_at	4.25908	up	Ghi.16237	DW234100.1	Transcribed locus, weakly similar to NP_201058.1 SRO5 (SIMILAR TO RCD ONE 5); NAD+ ADP-ribosyltransferase [Arabidopsis thaliana]
GhiAffx.48901.1.S1_at	4.25195	up		DW518199.1
GhiAffx.23700.1.S1_s_at	4.25143	up	Ghi.5217	DW507395.1	Transcribed locus, weakly similar to NP_180586.2 unknown protein [Arabidopsis thaliana]
Ghi.1037.4.S1_s_at	4.25077	up	Ghi.8296	CA993008	Transcribed locus, weakly similar to NP_565118.1 unknown protein [Arabidopsis thaliana]
Ghi.6855.1.A1_s_at	4.24539	up	Ghi.6855	CA992864	Transcribed locus, moderately similar to NP_974444.1 ProT2 (PROLINE TRANSPORTER 2) [Arabidopsis thaliana]
Gra.3014.1.S1_at	4.24488	up	Gra.3014	CO093983	Transcribed locus, weakly similar to NP_190639.1 nucleic acid binding / transcription factor/ zinc ion binding [Arabidopsis thaliana]
GhiAffx.16184.1.S1_at	4.237	up	Ghi.6413	DW506256.1	Transcribed locus, moderately similar to XP_001766792.1 EIN3a transcription factor [Physcomitrella patens subsp. patens]
Ghi.6619.1.A1_s_at	4.23441	up	Ghi.6619	CA993094	Transcribed locus, strongly similar to NP_181500.1 ATEXPA4 (ARABIDOPSIS THALIANA EXPANSIN A4) [Arabidopsis thaliana]
Ghi.7935.3.A1_at	4.23049	up	Ghi.7935	DT468935	Transcribed locus, moderately similar to NP_195693.1 L-ascorbate oxidase, putative [Arabidopsis thaliana]
Ghi.2608.2.A1_at	4.2257	up	Ghi.2608	DT463212	Transcribed locus, weakly similar to NP_181529.1 unknown protein [Arabidopsis thaliana]
Ghi.1498.1.S1_s_at	4.22538	up	Ghi.1498	DN781001	Transcribed locus, weakly similar to NP_564335.2 protein kinase family protein [Arabidopsis thaliana]
Ghi.3402.1.A1_at	4.22376	up	Ghi.3402	DT466310	Transcribed locus, weakly similar to NP_974673.2 EDA39 (embryo sac development arrest 39); calmodulin binding [Arabidopsis thaliana]
Ghi.10547.3.S1_a_at	4.21937	up	Ghi.10547	DR458023	Transcribed locus, weakly similar to NP_001057157.1 Os06g0218600 [Oryza sativa (japonica cultivar-group)]
Ghi.1889.1.S1_at	4.21376	up	Ghi.1889	DV849586	Transcribed locus, weakly similar to NP_563660.1 lipase class 3 family protein [Arabidopsis thaliana]
Ghi.6799.1.S1_s_at	4.21245	up	Ghi.6799	CA993132	Transcribed locus
GhiAffx.36503.1.S1_at	4.21151	up	Ghi.10579	DW238688.1	Transcribed locus, strongly similar to NP_182240.1 ATGOLS1 (ARABIDOPSIS THALIANA GALACTINOL SYNTHASE 1); transferase, transferring hexosyl groups [Arabidopsis thaliana]
Ghi.6637.2.S1_at	4.2076	up	Ghi.6637	DV849364	Transcribed locus, moderately similar to NP_188069.1 geranylgeranyl pyrophosphate synthase, putative / GGPP synthetase, putative / farnesyltranstransferase, putative [Arabidopsis thaliana]
Gra.2921.2.S1_s_at	4.20673	up	Gra.3663	CO090773	Transcribed locus, weakly similar to NP_191800.1 CP12-2 [Arabidopsis thaliana]
GhiAffx.33925.1.S1_at	4.19991	up	Ghi.18134	CA993486	Transcribed locus, moderately similar to XP_001779530.1 predicted protein [Physcomitrella patens subsp. patens]
Ghi.6849.1.A1_at	4.19388	up	Ghi.6849	CA992877	Transcribed locus, moderately similar to NP_568311.2 ATFTSH6/FTSH6 (FtsH protease 6); ATP-dependent peptidase/ ATPase/ metallopeptidase/ peptidase/ zinc ion binding [Arabidopsis thaliana]
Ghi.1647.1.S1_at	4.19174	up	Ghi.1647	DN760178	Transcribed locus, moderately similar to NP_001065548.1 Os11g0108700 [Oryza sativa (japonica cultivar-group)]
Ghi.6771.1.A1_s_at	4.1917	up	Ghi.6771	CA993233	Transcribed locus, weakly similar to XP_001761358.1 transcription factor WRKY1 [Physcomitrella patens subsp. patens]
Ghi.3234.2.S1_s_at	4.18919	up	Ghi.3354	DT466967	Transcribed locus, moderately similar to NP_974347.1 NADK1 (NAD kinase 1); NAD+ kinase [Arabidopsis thaliana]
GhiAffx.6330.1.S1_x_at	4.17388	up	Ghi.1355	DW498904.1	Transcribed locus, weakly similar to NP_175809.1 dormancy/auxin associated protein-related [Arabidopsis thaliana]
GhiAffx.63150.1.S1_at	4.16941	up	Ghi.13073	DW496341.1	Transcribed locus
Gra.1072.1.A1_s_at	4.16128	up	Gra.1072	CO098033	Transcribed locus, weakly similar to NP_193655.1 rhodopsin-like receptor [Arabidopsis thaliana]
GhiAffx.6226.1.S1_at	4.15434	up		DW497976.1
Ghi.5565.5.S1_s_at	4.15154	up	Ghi.5565	DT465300	Transcribed locus, moderately similar to NP_173005.1 ATPDR12/PDR12 (PLEIOTROPIC DRUG RESISTANCE 12); ATPase, coupled to transmembrane movement of substances [Arabidopsis thaliana]
GhiAffx.1557.1.A1_at	4.13856	up		DT467271
Ghi.7988.1.A1_at	4.12481	up	Ghi.7988	DT468627	Transcribed locus, moderately similar to NP_198157.1 cytidine/deoxycytidylate deaminase family protein [Arabidopsis thaliana]
GhiAffx.19284.1.S1_at	4.11396	up	Ghi.16038	DW518022.1	Transcribed locus, moderately similar to NP_566935.1 short-chain dehydrogenase/reductase (SDR) family protein [Arabidopsis thaliana]
Ghi.3107.1.S1_at	4.1053	up	Ghi.3107	DT456356	Transcribed locus
GhiAffx.24794.1.S1_s_at	4.09749	up		DW512956.1
GraAffx.33607.1.A1_at	4.09558	up		CO071380
Gra.1831.1.A1_s_at	4.09553	up	Gra.1831	CO114775	Transcribed locus
GraAffx.28264.1.A1_s_at	4.09095	up		CO091105
GhiAffx.10976.1.S1_at	4.09056	up		DT048640
GhiAffx.37608.1.A1_at	4.08497	up	Ghi.15431	DT466727	Transcribed locus, strongly similar to NP_085491.1 ribosomal protein L5 [Arabidopsis thaliana]
Gra.2105.1.A1_s_at	4.07593	up	Gra.2105	CO123877	Transcribed locus, weakly similar to NP_200159.1 ACBP1 (ACYL-COA BINDING PROTEIN) [Arabidopsis thaliana]
Ghi.1776.1.S1_at	4.07201	up	Ghi.1776	DN758510	Transcribed locus
GraAffx.28942.1.S1_s_at	4.07109	up		CO085044
Ghi.3801.1.S1_s_at	4.06377	up	Ghi.3801	DT461612	Transcribed locus, weakly similar to NP_197630.1 ANAC090 (Arabidopsis NAC domain containing protein 90); transcription factor [Arabidopsis thaliana]
Ghi.6639.4.A1_x_at	4.061	up	Ghi.19040	CA993824	Transcribed locus
Ghi.909.1.S1_s_at	4.05904	up	Ghi.909	DR453290	Transcribed locus
GhiAffx.60792.1.S1_at	4.0571	up	Ghi.15698	DW497379.1	DRE-binding protein 3b (DBP3b)	0006350 // transcription // inferred from electronic annotation /// 0006355 // regulation of transcription, DNA-dependent // inferred from electronic annotation	0005634 // nucleus // inferred from electronic annotation	0003677 // DNA binding // inferred from electronic annotation /// 0003700 // transcription factor activity // inferred from electronic annotation
Ghi.9176.3.A1_at	4.05051	up	Ghi.9176	DT464586	Transcribed locus, moderately similar to NP_190736.1 short-chain dehydrogenase/reductase (SDR) family protein [Arabidopsis thaliana]
GhiAffx.49923.1.S1_at	4.04714	up		DT464570
GhiAffx.4354.1.S1_at	4.02994	up	Ghi.13518	DW495910.1	Transcribed locus, moderately similar to NP_194377.2 calcium ion binding [Arabidopsis thaliana]
Ghi.3730.1.A1_s_at	4.02968	up	Ghi.3730	DT465391	Transcribed locus
Ghi.9212.1.A1_at	4.02798	up	Ghi.9212	DT466857	Transcribed locus, weakly similar to NP_001056863.1 Os06g0158100 [Oryza sativa (japonica cultivar-group)]
GhiAffx.53638.1.A1_s_at	4.02761	up	Ghi.5334	DW232569.1	Transcribed locus, moderately similar to NP_173446.1 ATEXPA11 (ARABIDOPSIS THALIANA EXPANSIN A11) [Arabidopsis thaliana]
GhiAffx.40480.2.S1_at	4.02479	up	Ghi.13675	DW497946.1	Transcribed locus, moderately similar to NP_197815.1 SOS3 (SALT OVERLY SENSITIVE 3) [Arabidopsis thaliana]
GhiAffx.36373.1.S1_at	4.01872	up		DW481359.1
GhiAffx.62451.1.S1_at	4.01796	up	Ghi.15897	DW511048.1	Transcribed locus, moderately similar to NP_973641.1 P5CS1 (DELTA1-PYRROLINE-5-CARBOXYLATE SYNTHASE 1) [Arabidopsis thaliana]
Ghi.6632.1.A1_s_at	4.00807	up	Ghi.2362	DT461730	Transcribed locus, weakly similar to NP_180565.1 MAPKKK14 (Mitogen-activated protein kinase kinase kinase 14); kinase [Arabidopsis thaliana]
GraAffx.29559.1.A1_at	4.00227	up		CO083229
Ghi.1202.1.S1_at	3.99934	up	Ghi.1202	DT468707	Transcribed locus, moderately similar to NP_188316.1 AAE7/ACN1 (ACYL-ACTIVATING ENZYME 7); AMP binding / acetate-CoA ligase [Arabidopsis thaliana]
Ghi.5525.1.A1_s_at	3.98621	up	Ghi.5525	DT047418	Transcribed locus, moderately similar to NP_001053473.1 Os04g0546500 [Oryza sativa (japonica cultivar-group)]
GhiAffx.42068.1.S1_at	3.97864	up	Ghi.10900	DW234777.1	Transcribed locus, weakly similar to NP_566590.1 unknown protein [Arabidopsis thaliana]
GhiAffx.6946.1.S1_at	3.97183	up		DW506425.1
Ghi.4949.1.A1_at	3.94072	up	Ghi.4949	DT049804	Transcribed locus
GhiAffx.2104.1.A1_at	3.93243	up		DT460922
Ghi.3038.1.A1_s_at	3.93208	up	Ghi.3038	DT467565	Transcribed locus, weakly similar to XP_001699462.1 protein phosphatase 2C catalytic subunit [Chlamydomonas reinhardtii]
GhiAffx.30199.1.S1_at	3.93105	up	Ghi.15715	DW506814.1	Transcribed locus, weakly similar to XP_001773725.1 transcription factor WRKY22 [Physcomitrella patens subsp. patens]
GhiAffx.12968.1.S1_at	3.93004	up	Ghi.19534	DT462835	Transcribed locus
Ghi.7644.1.S1_at	3.92989	up	Ghi.7644	DN760175	Transcribed locus, weakly similar to NP_001055042.1 Os05g0263200 [Oryza sativa (japonica cultivar-group)]
GhiAffx.38970.1.S1_at	3.92564	up		DW493973.1
GhiAffx.30915.1.S1_at	3.92219	up		DT466735
Gra.39.1.A1_a_at	3.91734	up	Gra.39	CO099146	Transcribed locus, weakly similar to NP_001049653.1 Os03g0265900 [Oryza sativa (japonica cultivar-group)]
GhiAffx.15534.1.S1_x_at	3.91695	up	Ghi.6639	DW234504.1	Transcribed locus, strongly similar to XP_001693339.1 S-Adenosyl homocysteine hydrolase [Chlamydomonas reinhardtii]
GhiAffx.10850.1.A1_s_at	3.90924	up	Ghi.15954	DN799961	Transcribed locus, weakly similar to NP_566896.1 proton-dependent oligopeptide transport (POT) family protein [Arabidopsis thaliana]
Ghi.3596.3.S1_at	3.90391	up	Ghi.3596	DT465566	Transcribed locus, moderately similar to NP_564504.1 protein phosphatase 2C-related / PP2C-related [Arabidopsis thaliana]
Ghi.9240.3.A1_s_at	3.88323	up	Ghi.9240	DT466221	Transcribed locus, moderately similar to XP_001772985.1 transcription factor WRKY23 [Physcomitrella patens subsp. patens]
Ghi.2692.1.S1_at	3.88316	up	Ghi.2692	DT465311	Transcribed locus, weakly similar to NP_565379.1 calmodulin-binding protein [Arabidopsis thaliana]
Ghi.8490.1.S1_at	3.88222	up	Ghi.8490	DT047400	Transcribed locus, weakly similar to NP_192260.1 RMA1 (Ring finger protein with Membrane Anchor 1); protein binding / ubiquitin-protein ligase/ zinc ion binding [Arabidopsis thaliana]
GhiAffx.25398.1.S1_at	3.87829	up	Ghi.12466	DW516152.1	Transcribed locus, weakly similar to NP_173414.1 MP (MONOPTEROS); transcription factor [Arabidopsis thaliana]
Ghi.2608.2.S1_at	3.86911	up	Ghi.2608	DT463212	Transcribed locus, weakly similar to NP_181529.1 unknown protein [Arabidopsis thaliana]
Ghi.6443.2.A1_s_at	3.86781	up	Ghi.6443	CF932178	Transcribed locus, moderately similar to NP_187123.1 PR4 (PATHOGENESIS-RELATED 4) [Arabidopsis thaliana]
GhiAffx.30703.1.A1_s_at	3.85273	up		DT462420
GhiAffx.34485.1.S1_at	3.85115	up		DW496983.1
Ghi.5420.1.S1_s_at	3.84216	up	Ghi.5420	DT047803	Transcribed locus, weakly similar to NP_179975.1 defense-related protein, putative [Arabidopsis thaliana]
GhiAffx.26021.1.S1_at	3.838	up	Ghi.16198	DW232275.1	Transcribed locus, weakly similar to NP_565231.1 lactoylglutathione lyase family protein / glyoxalase I family protein [Arabidopsis thaliana]
GraAffx.26518.1.A1_s_at	3.83646	up		CO091962
GhiAffx.12611.1.S1_at	3.82864	up		DT468100
Gra.1348.1.A1_at	3.81368	up	Gra.1348	CO109431	Transcribed locus, moderately similar to NP_173005.1 PDR12; ATPase, coupled to transmembrane movement of substances [Arabidopsis thaliana]
Ghi.9740.2.A1_at	3.81	up	Ghi.9740	DT466041	Transcribed locus, weakly similar to NP_191801.1 ATBZIP53 (BASIC REGION/LEUCINE ZIPPER MOTIF 53); DNA binding / sequence-specific DNA binding / transcription factor [Arabidopsis thaliana]
Ghi.1708.1.S1_at	3.80898	up	Ghi.15450	DN759808	Transcribed locus
GhiAffx.16826.1.S1_at	3.80898	up	Ghi.12420	DT461585	Transcribed locus, weakly similar to NP_566251.1 mitochondrial substrate carrier family protein [Arabidopsis thaliana]
Gra.1530.2.S1_s_at	3.80377	up	Gra.1530	CO125258	Transcribed locus, weakly similar to NP_178433.1 WRKY3; transcription factor [Arabidopsis thaliana]
Ghi.9194.2.A1_x_at	3.8008	up	Ghi.9194	DT468981	Transcribed locus, weakly similar to NP_172940.1 unknown protein [Arabidopsis thaliana]
Ghi.3288.2.A1_at	3.80035	up	Ghi.1492	DT467632	Transcribed locus, weakly similar to NP_174634.1 CYP76C5 (cytochrome P450, family 76, subfamily C, polypeptide 5); oxygen binding [Arabidopsis thaliana]
GhiAffx.5627.1.S1_at	3.79717	up	Ghi.15450	DW237103.1	Transcribed locus
Ghi.4598.1.A1_at	3.79687	up	Ghi.17103	DT052085	Transcribed locus, strongly similar to NP_187502.2 RGP3 (REVERSIBLY GLYCOSYLATED POLYPEPTIDE 3); alpha-1,4-glucan-protein synthase (UDP-forming) [Arabidopsis thaliana]
GhiAffx.11624.1.S1_s_at	3.79267	up	Ghi.15903	DW505128.1	Transcribed locus, weakly similar to XP_001767809.1 predicted protein [Physcomitrella patens subsp. patens]
GhiAffx.24157.1.A1_at	3.78841	up	Ghi.21842	DW509771.1	Transcribed locus, moderately similar to NP_568234.1 unknown protein [Arabidopsis thaliana]
Ghi.7933.1.S1_at	3.78796	up	Ghi.7933	AF410458.1	Polygalacturonase	0005975 // carbohydrate metabolic process // inferred from electronic annotation /// 0007047 // cell wall organization and biogenesis // inferred from electronic annotation /// 0008152 // metabolic process // inferred from electronic annotation		0004650 // polygalacturonase activity // inferred from electronic annotation /// 0016787 // hydrolase activity // inferred from electronic annotation /// 0016798 // hydrolase activity, acting on glycosyl bonds // inferred from electronic annotation
GhiAffx.12228.1.S1_at	3.78072	up	Ghi.11397	DW512183.1	Transcribed locus, weakly similar to NP_182185.2 AAA-type ATPase family protein [Arabidopsis thaliana]
GhiAffx.31742.1.S1_at	3.77091	up		DT457950
Ghi.7225.1.S1_s_at	3.76624	up	Ghi.6962	DR462056	Transcribed locus, strongly similar to NP_085565.3 NADH dehydrogenase subunit 1 [Arabidopsis thaliana]
Ghi.576.3.A1_x_at	3.76619	up	Ghi.16550	DT462667	Transcribed locus, weakly similar to NP_198885.1 unknown protein [Arabidopsis thaliana]
Ghi.10620.1.S1_at	3.75447	up	Ghi.10620	DT465545	Transcribed locus, moderately similar to XP_001753678.1 predicted protein [Physcomitrella patens subsp. patens]
Ghi.8589.2.S1_s_at	3.75081	up	Ghi.17160	AW186961	Transcribed locus, moderately similar to NP_567574.1 protein kinase, putative [Arabidopsis thaliana]
Ghi.1739.3.S1_s_at	3.74984	up	Ghi.1739	DT462617	Transcribed locus, moderately similar to NP_177396.1 lipoxygenase, putative [Arabidopsis thaliana]
Ghi.8284.2.A1_s_at	3.74691	up	Ghi.8284	CO496549	Transcribed locus, weakly similar to NP_190005.1 pyridine nucleotide-disulphide oxidoreductase family protein [Arabidopsis thaliana]
GhiAffx.844.1.A1_x_at	3.74196	up	Ghi.3210	CO492611	Transcribed locus, moderately similar to NP_180232.1 beta-ketoacyl-CoA synthase, putative [Arabidopsis thaliana]
Ghi.8109.1.S1_at	3.74046	up	Ghi.8109	AF485268.1	Bacterial-induced class III peroxidase (pod6)	0006979 // response to oxidative stress // inferred from electronic annotation /// 0055114 // oxidation reduction // inferred from electronic annotation		0004601 // peroxidase activity // inferred from electronic annotation /// 0005506 // iron ion binding // inferred from electronic annotation /// 0005509 // calcium ion binding // inferred from electronic annotation /// 0009053 // electron donor activity // inferred from electronic annotation /// 0009055 // electron carrier activity // inferred from electronic annotation /// 0016491 // oxidoreduct…
Ghi.140.1.A1_s_at	3.73775	up	Ghi.140	DT046624	Transcribed locus, moderately similar to NP_196001.1 GDSL-motif lipase/hydrolase family protein [Arabidopsis thaliana]
GhiAffx.4349.1.A1_s_at	3.72302	up	Ghi.14935	DW509077.1	Transcribed locus, weakly similar to NP_191801.1 ATBZIP53 (BASIC REGION/LEUCINE ZIPPER MOTIF 53); DNA binding / sequence-specific DNA binding / transcription factor [Arabidopsis thaliana]
Ghi.6693.1.S1_at	3.72209	up	Ghi.6693	CA993655	Transcribed locus
Ghi.1586.1.S1_at	3.7188	up	Ghi.17925	DN760004	Transcribed locus, weakly similar to NP_195958.1 heavy-metal-associated domain-containing protein [Arabidopsis thaliana]
Ghi.5090.1.A1_s_at	3.71877	up	Ghi.5090	DT049135	Transcribed locus
Gra.2378.1.A1_s_at	3.71864	up	Gra.2378	CO125250	Transcribed locus, moderately similar to NP_196177.1 FAD8 (FATTY ACID DESATURASE 8); omega-3 fatty acid desaturase [Arabidopsis thaliana]
Ghi.6343.3.A1_at	3.71714	up	Ghi.6343	CO494811	Transcribed locus
Ghi.8284.1.S1_at	3.70628	up	Ghi.8284	DT466352	Transcribed locus, weakly similar to NP_190005.1 pyridine nucleotide-disulphide oxidoreductase family protein [Arabidopsis thaliana]
GhiAffx.4101.1.S1_s_at	3.70215	up	Ghi.12352	DW507512.1	Transcribed locus, moderately similar to NP_199380.1 FK506-binding protein 1 (FKBP13) [Arabidopsis thaliana]
GhiAffx.45916.1.A1_s_at	3.69974	up		DR461865
Ghi.10750.1.S1_at	3.69702	up	Ghi.10750	DT462864	Transcribed locus, weakly similar to NP_195958.1 heavy-metal-associated domain-containing protein [Arabidopsis thaliana]
GhiAffx.4130.1.S1_at	3.69014	up	Ghi.13364	DW498401.1	Transcribed locus, weakly similar to NP_564263.1 zinc finger (C3HC4-type RING finger) family protein [Arabidopsis thaliana]
GhiAffx.7596.1.S1_at	3.68748	up	Ghi.3650	DW513449.1	Transcribed locus, weakly similar to NP_172667.1 unknown protein [Arabidopsis thaliana]
GraAffx.27390.1.S1_at	3.68197	up		CO089565
Ghi.10388.3.S1_at	3.67318	up	Ghi.10388	CA993635	Transcribed locus, moderately similar to NP_194825.1 CIPK6 (CBL-INTERACTING PROTEIN KINASE 6); kinase [Arabidopsis thaliana]
GhiAffx.38761.1.S1_at	3.67243	up	Ghi.13477	DW493071.1	Transcribed locus, moderately similar to NP_085487.1 cytochrome c oxidase subunit 2 [Arabidopsis thaliana]
Ghi.5353.1.A1_s_at	3.66145	up	Ghi.5353	DT048102	Transcribed locus
Ghi.10462.1.S1_at	3.65753	up	Ghi.10462	DN758022	Transcribed locus, moderately similar to NP_565116.1 GASA1 (GAST1 PROTEIN HOMOLOG 1) [Arabidopsis thaliana]
Ghi.5320.1.A1_s_at	3.6573	up	Ghi.5320	DT048212	Transcribed locus
Ghi.2939.2.A1_s_at	3.65567	up	Ghi.2939	DT466107	Transcribed locus, moderately similar to NP_564395.1 AOX1D (ALTERNATIVE OXIDASE 1D); alternative oxidase [Arabidopsis thaliana]
GraAffx.33049.1.A1_a_at	3.64295	up		CO073179
Ghi.10344.1.S1_s_at	3.64289	up	Ghi.10344	DT467135	Transcribed locus, weakly similar to XP_001761878.1 predicted protein [Physcomitrella patens subsp. patens]
Ghi.1720.1.S1_at	3.64279	up	Ghi.1720	DN759721	Transcribed locus
GraAffx.28447.1.A1_s_at	3.63974	up		CO086505
Ghi.9198.3.S1_s_at	3.63605	up	Ghi.9198	DT464707	Transcribed locus, weakly similar to NP_174140.1 unknown protein [Arabidopsis thaliana]
Ghi.7915.4.A1_s_at	3.63123	up	Ghi.7915	DT462458	Transcribed locus, weakly similar to XP_001728081.1 hypothetical protein NCU11374 [Neurospora crassa OR74A]
Ghi.1903.1.S1_at	3.62512	up	Ghi.1903	DV849376	Transcribed locus, weakly similar to NP_191179.1 amino acid transporter family protein [Arabidopsis thaliana]
Ghi.23.2.A1_at	3.61996	up	Ghi.16541	DT465757	ACC synthase (ACS)	0009058 // biosynthetic process // inferred from electronic annotation		0003824 // catalytic activity // inferred from electronic annotation /// 0016769 // transferase activity, transferring nitrogenous groups // inferred from electronic annotation /// 0016847 // 1-aminocyclopropane-1-carboxylate synthase activity // inferred from electronic annotation /// 0030170 // pyridoxal phosphate binding // inferred from electronic annotation
GhiAffx.9448.1.S1_s_at	3.6172	up	Ghi.11727	DW502817.1	Transcribed locus, strongly similar to NP_191815.1 GTP-binding protein, putative [Arabidopsis thaliana]
GraAffx.1410.1.S1_at	3.61375	up		CO125821
Ghi.5418.1.A1_at	3.60467	up	Ghi.5418	DT047820	Transcribed locus
GhiAffx.4206.1.A1_at	3.59976	up	Ghi.16128	DW480118.1	Transcribed locus
GhiAffx.4158.1.S1_at	3.59971	up	Ghi.15100	DW482123.1	Transcribed locus, strongly similar to NP_178782.1 cytochrome c oxidase subunit 3 [Arabidopsis thaliana]
Ghi.6429.1.S1_at	3.5962	up	Ghi.6429	CF932111	Transcribed locus
GhiAffx.3428.1.S1_at	3.59169	up	Ghi.11724	DW502842.1	Transcribed locus, weakly similar to NP_566966.1 aspartyl protease family protein [Arabidopsis thaliana]
GhiAffx.61663.1.S1_s_at	3.59052	up	Ghi.1391	DW503024.1	Transcribed locus, weakly similar to NP_194775.1 glycine-rich protein [Arabidopsis thaliana]
Ghi.10018.1.S1_s_at	3.58561	up	Ghi.10018	DN760071	Transcribed locus, weakly similar to NP_565574.1 WRKY17 (WRKY DNA-binding protein 17); transcription factor [Arabidopsis thaliana]
GhiAffx.24039.1.S1_at	3.57984	up		DW509198.1
Ghi.1660.1.S1_s_at	3.57355	up	Ghi.1660	DN760124	Transcribed locus
Ghi.5565.7.A1_x_at	3.57175	up	Ghi.5565	CD486452	Transcribed locus, moderately similar to NP_173005.1 ATPDR12/PDR12 (PLEIOTROPIC DRUG RESISTANCE 12); ATPase, coupled to transmembrane movement of substances [Arabidopsis thaliana]
Gra.1487.1.A1_x_at	3.57145	up	Gra.1487	CO127539	Transcribed locus, weakly similar to NP_001078790.1 ATFP3 (Arabidopsis thaliana farnesylated protein 3)
Ghi.1699.1.S1_at	3.56891	up	Ghi.1699	DN759866	Transcribed locus
Ghi.2688.2.A1_at	3.56564	up	Ghi.2688	DT464013	Transcribed locus, weakly similar to NP_564272.1 unknown protein [Arabidopsis thaliana]
Ghi.5699.1.A1_at	3.56067	up	Ghi.5699	DT046714	Transcribed locus
GhiAffx.44360.1.S1_at	3.55565	up	Ghi.7941	DW518204.1	Transcribed locus
Ghi.9263.5.S1_at	3.55111	up	Ghi.17862	DR462841	Transcribed locus, weakly similar to NP_189162.1 AGC2-1 (OXIDATIVE SIGNAL-INDUCIBLE1); kinase [Arabidopsis thaliana]
Ghi.5864.2.A1_at	3.55082	up	Ghi.5864	DR463879	Transcribed locus, moderately similar to NP_195824.1 prenylated rab acceptor (PRA1) family protein [Arabidopsis thaliana]
Ghi.3218.1.A1_at	3.54644	up	Ghi.3218	DT468296	Transcribed locus, moderately similar to NP_177795.1 OPR2 (12-oxophytodienoate reductase 2); 12-oxophytodienoate reductase [Arabidopsis thaliana]
Ghi.3227.1.A1_at	3.53935	up	Ghi.3227	DT465930	Transcribed locus
GhiAffx.13384.1.S1_at	3.53553	up	Ghi.13737	DW511035.1	Transcribed locus, weakly similar to NP_563839.1 transcription factor [Arabidopsis thaliana]
Ghi.6141.2.A1_s_at	3.53527	up	Ghi.6141	DR458687	Transcribed locus, weakly similar to NP_196024.1 SDP1 (SUGAR-DEPENDENT1); triacylglycerol lipase [Arabidopsis thaliana]
Ghi.9721.1.S1_at	3.52015	up	Ghi.9721	DT461297	Transcribed locus, moderately similar to NP_564751.1 unknown protein [Arabidopsis thaliana]
Ghi.9263.4.S1_at	3.51301	up	Ghi.9263	DT463504	Transcribed locus, weakly similar to NP_193036.1 protein kinase family protein [Arabidopsis thaliana]
Ghi.8777.1.S1_at	3.50707	up	Ghi.8777	DN758512	Transcribed locus, weakly similar to NP_001077440.1 basic helix-loop-helix (bHLH) family protein [Arabidopsis thaliana]
Ghi.8071.1.S1_at	3.50698	up	Ghi.16410	AF305067.1	Clone PCPR10-16 PR protein class 10	0006952 // defense response // inferred from electronic annotation /// 0009607 // response to biotic stimulus // inferred from electronic annotation
Ghi.6870.1.A1_x_at	3.50576	up	Ghi.6870	CA992800	Transcribed locus
Ghi.7093.1.S1_at	3.50558	up	Ghi.7093	AW186841	Transcribed locus
GhiAffx.49750.1.S1_at	3.502	up	Ghi.15848	DW499389.1	Transcribed locus, weakly similar to NP_182100.2 BAP2 (BON ASSOCIATION PROTEIN 2) [Arabidopsis thaliana]
Gra.1762.1.S1_s_at	3.49253	up	Gra.1487	CO119913	Transcribed locus, weakly similar to NP_001078790.1 ATFP3 (Arabidopsis thaliana farnesylated protein 3)
GraAffx.30013.1.S1_at	3.49145	up		CO081915
Ghi.1606.1.S1_at	3.48038	up	Ghi.1606	DN761185	Transcribed locus
GhiAffx.7956.1.S1_at	3.47723	up		DW517627.1
Ghi.7468.1.S1_at	3.4761	up	Ghi.7468	DR458413	Transcribed locus, moderately similar to NP_197328.3 ANAC087; transcription factor [Arabidopsis thaliana]
Ghi.296.1.S1_s_at	3.47602	up	Ghi.296	DR461081	Transcribed locus
Ghi.5565.2.S1_a_at	3.46094	up	Ghi.5565	DT468184	Transcribed locus, moderately similar to NP_173005.1 ATPDR12/PDR12 (PLEIOTROPIC DRUG RESISTANCE 12); ATPase, coupled to transmembrane movement of substances [Arabidopsis thaliana]
Ghi.2766.2.S1_s_at	3.45946	up	Ghi.2766	DT550860	Transcribed locus, weakly similar to NP_566249.1 ATL6 (Arabidopsis T?xicos en Levadura 6); protein binding / zinc ion binding [Arabidopsis thaliana]
GhiAffx.5407.1.S1_at	3.44978	up	Ghi.9182	DW485035.1	Transcribed locus, strongly similar to XP_001773120.1 transcription factor WRKY19 [Physcomitrella patens subsp. patens]
Ghi.9232.1.S1_at	3.44612	up	Ghi.9232	CA992854	Transcribed locus, weakly similar to NP_565634.1 harpin-induced protein-related / HIN1-related / harpin-responsive protein-related [Arabidopsis thaliana]
GhiAffx.43470.1.S1_at	3.44269	up		DW513430.1
Ghi.3656.3.S1_s_at	3.44222	up	Ghi.3656	DT461918	Transcribed locus, moderately similar to NP_201235.4 ATGCH (Arabidopsis thaliana GTP cyclohydrolase II); 3,4-dihydroxy-2-butanone-4-phosphate synthase/ GTP cyclohydrolase II
GhiAffx.45063.1.A1_at	3.44149	up	Ghi.11778	DW240018.1	Transcribed locus, weakly similar to NP_001056895.1 Os06g0163300 [Oryza sativa (japonica cultivar-group)]
Ghi.269.1.S1_at	3.43399	up	Ghi.269	DT546296	Transcribed locus, weakly similar to NP_565096.1 unknown protein [Arabidopsis thaliana]
Ghi.6108.1.A1_s_at	3.43286	up	Ghi.8483	DT464542	Transcribed locus, weakly similar to NP_172357.2 unknown protein [Arabidopsis thaliana]
Ghi.3573.1.S1_at	3.42767	up	Ghi.3573	DT464108	Transcribed locus, weakly similar to NP_195080.2 metallo-beta-lactamase family protein [Arabidopsis thaliana]
Ghi.3459.1.A1_at	3.42731	up	Ghi.3459	DT465574	Transcribed locus, moderately similar to NP_173005.1 ATPDR12/PDR12 (PLEIOTROPIC DRUG RESISTANCE 12); ATPase, coupled to transmembrane movement of substances [Arabidopsis thaliana]
Ghi.7507.1.S1_at	3.42371	up	Ghi.7507	AI729787	Transcribed locus, moderately similar to NP_176847.1 AT;CDKD;2/CAK4AT/CDKD1;2/CDKD;2 (CYCLIN-DEPENDENT KINASE D1;2); kinase/ protein binding / protein serine/threonine kinase [Arabidopsis thaliana]
GhiAffx.59913.1.A1_s_at	3.41025	up	Ghi.5335	DW501774.1	Transcribed locus, moderately similar to NP_566144.2 GHMP kinase family protein [Arabidopsis thaliana]
Gra.2150.1.S1_s_at	3.40936	up	Gra.2150	CO085918	Transcribed locus, weakly similar to NP_001055531.1 Os05g0410200 [Oryza sativa (japonica cultivar-group)]
Ghi.876.2.S1_at	3.40286	up	Ghi.876	DT459395	Transcribed locus, moderately similar to NP_850638.1 zinc finger (DHHC type) family protein [Arabidopsis thaliana]
Ghi.8544.1.S1_at	3.40183	up	Ghi.8544	CA992872	Transcribed locus, moderately similar to NP_181474.2 esterase/lipase/thioesterase family protein [Arabidopsis thaliana]
Ghi.5128.1.A1_at	3.39925	up	Ghi.5128	DT048961	Transcribed locus
GhiAffx.5732.1.S1_at	3.39914	up	Ghi.10177	DW235624.1	Transcribed locus, weakly similar to NP_201248.1 octicosapeptide/Phox/Bem1p (PB1) domain-containing protein [Arabidopsis thaliana]
Ghi.1892.1.S1_at	3.39743	up	Ghi.1892	DV849532	Transcribed locus
Gra.2800.1.A1_s_at	3.39496	up	Gra.2800	CO077380	Transcribed locus, weakly similar to NP_177122.2 catalytic [Arabidopsis thaliana]
GhiAffx.7921.1.S1_at	3.39325	up	Ghi.13890	DW517203.1	Transcribed locus
Gra.1633.1.A1_s_at	3.3913	up	Gra.1633	CO117653	Transcribed locus, weakly similar to NP_191832.1 unknown protein [Arabidopsis thaliana]
Ghi.710.1.A1_s_at	3.39096	up	Ghi.16430	CO498056	Fb31
GhiAffx.23106.1.A1_at	3.38673	up	Ghi.13969	CO493702	Transcribed locus
Gra.17.1.S1_x_at	3.38216	up	Gra.17	CO120827	Transcribed locus, weakly similar to NP_199892.1 unknown protein [Arabidopsis thaliana]
Ghi.3169.1.S1_at	3.38013	up	Ghi.3169	AY074794.1	Bacterial-induced peroxidase (pod2)	0006979 // response to oxidative stress // inferred from electronic annotation /// 0055114 // oxidation reduction // inferred from electronic annotation		0004601 // peroxidase activity // inferred from electronic annotation /// 0005506 // iron ion binding // inferred from electronic annotation /// 0005509 // calcium ion binding // inferred from electronic annotation /// 0009053 // electron donor activity // inferred from electronic annotation /// 0009055 // electron carrier activity // inferred from electronic annotation /// 0016491 // oxidoreduct…
Ghi.3573.1.A1_s_at	3.36534	up	Ghi.3573	DN757523	Transcribed locus, weakly similar to NP_195080.2 metallo-beta-lactamase family protein [Arabidopsis thaliana]
Ghi.8839.3.S1_s_at	3.3639	up	Ghi.8839	DT467662	Transcribed locus, moderately similar to NP_193887.1 vacuolar protein sorting-associated protein 28 family protein / VPS28 family protein [Arabidopsis thaliana]
Ghi.3410.1.A1_s_at	3.35847	up	Ghi.3410	DT463904	Transcribed locus, weakly similar to NP_199049.2 binding / ubiquitin-protein ligase [Arabidopsis thaliana]
Ghi.3049.2.S1_at	3.357	up	Ghi.3049	DT464459	Transcribed locus, moderately similar to NP_195843.1 haloacid dehalogenase-like hydrolase family protein [Arabidopsis thaliana]
Ghi.1362.1.S1_at	3.35532	up	Ghi.1362	DN759642	Transcribed locus
Ghi.7950.1.S1_at	3.34449	up	Ghi.16267	AY366083.1	POD9 precursor (pod9)	0006979 // response to oxidative stress // inferred from electronic annotation /// 0055114 // oxidation reduction // inferred from electronic annotation		0004601 // peroxidase activity // inferred from electronic annotation /// 0005506 // iron ion binding // inferred from electronic annotation /// 0005509 // calcium ion binding // inferred from electronic annotation /// 0009053 // electron donor activity // inferred from electronic annotation /// 0009055 // electron carrier activity // inferred from electronic annotation /// 0016491 // oxidoreduct…
GhiAffx.7545.1.S1_at	3.33265	up	Ghi.12968	DW234293.1	Transcribed locus, moderately similar to NP_180511.1 17.6 kDa class I small heat shock protein (HSP17.6B-CI) [Arabidopsis thaliana]
GhiAffx.60468.1.S1_at	3.33262	up	Ghi.10041	DW504503.1	Transcribed locus, moderately similar to NP_172265.1 protein kinase family protein [Arabidopsis thaliana]
Ghi.5444.1.S1_at	3.33175	up	Ghi.5444	DT047725	Transcribed locus, weakly similar to NP_567196.1 auxin-responsive family protein [Arabidopsis thaliana]
Ghi.10174.1.A1_x_at	3.3296	up	Ghi.10174	DT052887	Transcribed locus, weakly similar to NP_199516.1 ATP binding / protein binding / shikimate kinase/ zinc ion binding [Arabidopsis thaliana]
GraAffx.31318.1.A1_s_at	3.32947	up		CO078067
Gra.744.1.S1_s_at	3.32753	up	Gra.744	CO084540	Transcribed locus, moderately similar to NP_192634.1 unknown protein [Arabidopsis thaliana]
Gra.1158.1.S1_s_at	3.32489	up	Gra.1158	CO104295	Transcribed locus, moderately similar to NP_177890.1 1-aminocyclopropane-1-carboxylate synthase/ transaminase/ transferase, transferring nitrogenous groups [Arabidopsis thaliana]
GraAffx.16856.1.A1_at	3.32412	up		CO107452
GhiAffx.43241.1.S1_s_at	3.32265	up		DW512131.1
Ghi.4796.1.S1_at	3.32081	up	Ghi.4796	CD809347	Transcribed locus, weakly similar to NP_176827.2 cytochrome P450, putative [Arabidopsis thaliana]
GhiAffx.11150.1.S1_at	3.32062	up	Ghi.20227	DW498534.1	Transcribed locus, moderately similar to NP_189474.2 GATL10 (Galacturonosyltransferase-like 10); polygalacturonate 4-alpha-galacturonosyltransferase/ transferase, transferring hexosyl groups [Arabidopsis thaliana]
Gra.1286.1.S1_at	3.31961	up	Gra.1286	CO103343	Transcribed locus, weakly similar to NP_181529.1 unknown protein [Arabidopsis thaliana]
Ghi.664.1.S1_at	3.31562	up	Ghi.664	CA992783	Transcribed locus, moderately similar to NP_191705.1 BRH1 (BRASSINOSTEROID-RESPONSIVE RING-H2); protein binding / zinc ion binding [Arabidopsis thaliana]
Ghi.9271.5.A1_at	3.31462	up	Ghi.9271	DT463804	Transcribed locus
GraAffx.11911.1.S1_s_at	3.31245	up		CO087593
GhiAffx.28716.1.S1_at	3.3108	up	Ghi.15689	DW512426.1	Transcribed locus, weakly similar to NP_567196.1 auxin-responsive family protein [Arabidopsis thaliana]
GraAffx.30905.2.A1_s_at	3.30942	up		CO107003
Ghi.3632.1.A1_at	3.30869	up	Ghi.3632	DT463493	Transcribed locus, weakly similar to NP_177752.1 unknown protein [Arabidopsis thaliana]
Ghi.3772.1.S1_s_at	3.30708	up	Ghi.3772	DT461900	Transcribed locus, weakly similar to NP_001067209.1 Os12g0601300 [Oryza sativa (japonica cultivar-group)]
Ghi.10491.1.S1_at	3.30641	up	Ghi.10491	DN758293	Transcribed locus
Ghi.5809.1.S1_a_at	3.30468	up	Ghi.5809	CO498272	Transcribed locus
Ghi.9261.2.S1_s_at	3.30177	up	Ghi.9261	DT468378	Transcribed locus, weakly similar to NP_001078438.1 VEP1 (VEIN PATTERNING 1) [Arabidopsis thaliana]
Ghi.3763.1.A1_s_at	3.30143	up	Ghi.3763	DT461952	Transcribed locus, weakly similar to NP_191897.1 calcium-transporting ATPase, plasma membrane-type, putative / Ca(2+)-ATPase, putative (ACA12) [Arabidopsis thaliana]
Ghi.9178.3.S1_at	3.30129	up	Ghi.9178	DT463164	Transcribed locus, weakly similar to NP_180762.1 GCN5-related N-acetyltransferase (GNAT) family protein [Arabidopsis thaliana]
Ghi.6828.1.A1_s_at	3.2971	up	Ghi.6828	CA992988	Transcribed locus, weakly similar to NP_568719.1 unknown protein [Arabidopsis thaliana]
Ghi.1642.1.S1_at	3.29185	up	Ghi.1642	DN760196	Transcribed locus, weakly similar to NP_181459.4 RNA binding [Arabidopsis thaliana]
Ghi.3263.1.A1_at	3.28943	up	Ghi.3263	DT467895	Transcribed locus, weakly similar to NP_567692.2 ATCSLG2 (Cellulose synthase-like G2); transferase/ transferase, transferring glycosyl groups [Arabidopsis thaliana]
GraAffx.33045.2.A1_a_at	3.2871	up		CO073009
GhiAffx.22436.1.S1_at	3.28597	up	Ghi.14644	DN757824	Transcribed locus, weakly similar to NP_198583.1 15.7 kDa class I-related small heat shock protein-like (HSP15.7-CI) [Arabidopsis thaliana]
Ghi.876.1.A1_a_at	3.28175	up	Ghi.876	DR453751	Transcribed locus, moderately similar to NP_850638.1 zinc finger (DHHC type) family protein [Arabidopsis thaliana]
GhiAffx.37610.1.S1_s_at	3.28171	up	Ghi.4558	DW503845.1	Transcribed locus, weakly similar to NP_566287.1 transcription factor [Arabidopsis thaliana]
Gra.260.2.S1_s_at	3.28161	up	Gra.260	CO073957	Transcribed locus, weakly similar to NP_188713.1 EIN3 (ETHYLENE-INSENSITIVE3); transcription factor [Arabidopsis thaliana]
GhiAffx.6177.1.S1_at	3.28023	up		DW505740.1
Ghi.1865.1.A1_x_at	3.27785	up	Ghi.17310	DT053588	Transcribed locus, moderately similar to NP_001053524.1 Os04g0556300 [Oryza sativa (japonica cultivar-group)]
Ghi.6088.2.S1_at	3.27417	up	Ghi.6088	DT467539	Transcribed locus, strongly similar to NP_190150.1 ATMPK3 (MITOGEN-ACTIVATED PROTEIN KINASE 3); MAP kinase/ kinase/ protein kinase [Arabidopsis thaliana]
GhiAffx.25235.1.A1_at	3.26621	up		DW515288.1
Ghi.6619.1.S1_at	3.26598	up	Ghi.6619	CA994314	Transcribed locus, strongly similar to NP_181500.1 ATEXPA4 (ARABIDOPSIS THALIANA EXPANSIN A4) [Arabidopsis thaliana]
Ghi.1818.1.S1_at	3.26116	up	Ghi.1818	DV850314	Transcribed locus, strongly similar to NP_610939.2 Ribosomal protein S23 CG8415-PA [Drosophila melanogaster]
GraAffx.15033.1.S1_at	3.26003	up		CO125965
Ghi.965.2.S1_at	3.25945	up	Ghi.3342	DT467116	Transcribed locus, weakly similar to NP_001042083.1 Os01g0159300 [Oryza sativa (japonica cultivar-group)]
Ghi.5515.1.A1_s_at	3.25791	up	Ghi.5515	DT463826	Transcribed locus, moderately similar to NP_181559.1 ATFER4 (FERRITIN 4); ferric iron binding [Arabidopsis thaliana]
Ghi.4380.1.A1_x_at	3.25125	up	Ghi.17078	DT052902	Transcribed locus, weakly similar to NP_192843.2 endo-1,4-beta-glucanase, putative / cellulase, putative [Arabidopsis thaliana]
GbaAffx.198.1.S1_s_at	3.24864	up		AY560547.1				0045735 // nutrient reservoir activity // inferred from electronic annotation
GhiAffx.62123.1.S1_at	3.24761	up		DR453505
Ghi.3560.1.S1_s_at	3.24605	up	Ghi.3560	DT464300	Transcribed locus
Ghi.3335.1.A1_at	3.24345	up	Ghi.19561	DT463623	Transcribed locus
GhiAffx.39417.1.A1_at	3.23826	up		DW499030.1
Gra.3118.1.A1_s_at	3.23785	up	Gra.3118	CO100442	Transcribed locus, weakly similar to NP_564029.1 unknown protein [Arabidopsis thaliana]
Ghi.2954.1.S1_s_at	3.23266	up	Ghi.2072	DT047222	Transcribed locus, moderately similar to XP_001752539.1 predicted protein [Physcomitrella patens subsp. patens]
Ghi.9405.1.A1_at	3.2321	up	Ghi.9405	DT463935	Transcribed locus, weakly similar to NP_177422.1 hydroxyproline-rich glycoprotein family protein [Arabidopsis thaliana]
Gra.1355.2.A1_s_at	3.2284	up	Gra.1355	CO124542	Transcribed locus, weakly similar to NP_001061031.1 Os08g0157500 [Oryza sativa (japonica cultivar-group)]
Ghi.10155.1.S1_at	3.22707	up	Ghi.10155	CD486357	Transcribed locus, weakly similar to NP_193261.2 UDP-glucoronosyl/UDP-glucosyl transferase family protein [Arabidopsis thaliana]
Ghi.7899.2.S1_x_at	3.22529	up	Ghi.7899	AI055542	Transcribed locus
GhiAffx.16921.1.A1_at	3.22504	up	Ghi.14736	DW229809.1	Transcribed locus, weakly similar to NP_565481.1 unknown protein [Arabidopsis thaliana]
Ghi.8208.2.A1_s_at	3.22274	up	Ghi.8208	DT462524	Transcribed locus, moderately similar to NP_196361.1 GDH2 (GLUTAMATE DEHYDROGENASE 2); oxidoreductase [Arabidopsis thaliana]
GhiAffx.34421.1.A1_s_at	3.22229	up	Ghi.9275	DW226485.1	Transcribed locus, moderately similar to NP_001043963.1 Os01g0695800 [Oryza sativa (japonica cultivar-group)]
Ghi.9237.3.A1_at	3.2219	up	Ghi.9237	DT467538	Transcribed locus, weakly similar to NP_566249.1 ATL6 (Arabidopsis T?xicos en Levadura 6); protein binding / zinc ion binding [Arabidopsis thaliana]
Ghi.563.2.A1_at	3.22093	up	Ghi.563	DT463965	Transcribed locus, weakly similar to XP_001755863.1 predicted protein [Physcomitrella patens subsp. patens]
Ghi.4855.1.A1_at	3.21412	up	Ghi.17242	CA993640	Transcribed locus, weakly similar to NP_199759.1 ATCP1 (CA2+-BINDING PROTEIN 1); calcium ion binding [Arabidopsis thaliana]
Ghi.374.1.A1_at	3.21375	up	Ghi.374	DR460282	Transcribed locus, moderately similar to NP_564635.1 MAP3KA (Mitogen-activated protein kinase kinase kinase 3); kinase [Arabidopsis thaliana]
Gra.2907.1.A1_at	3.21223	up	Gra.2907	CO100462	Transcribed locus, weakly similar to NP_174563.2 hydrolase, hydrolyzing O-glycosyl compounds [Arabidopsis thaliana]
GraAffx.13357.1.A1_at	3.21191	up		CO130985
Gra.390.1.S1_s_at	3.2095	up	Gra.390	CO072031	Transcribed locus, weakly similar to NP_175895.1 ATPRP1 (PROLINE-RICH PROTEIN 1); structural constituent of cell wall [Arabidopsis thaliana]
Ghi.7387.1.S1_s_at	3.20486	up	Ghi.7387	AI727522	Transcribed locus, weakly similar to NP_566713.1 protease inhibitor/seed storage/lipid transfer protein (LTP) family protein [Arabidopsis thaliana]
Ghi.3184.1.S1_s_at	3.20307	up	Ghi.1202	DT468147	Transcribed locus, moderately similar to NP_188316.1 AAE7/ACN1 (ACYL-ACTIVATING ENZYME 7); AMP binding / acetate-CoA ligase [Arabidopsis thaliana]
Gra.2842.4.A1_a_at	3.19987	up	Gra.2842	CO083478	Transcribed locus, weakly similar to NP_201042.2 enzyme inhibitor/ pectinesterase/ pectinesterase inhibitor [Arabidopsis thaliana]
GhiAffx.14606.1.A1_at	3.1997	up	Ghi.14792	DW478118.1	Transcribed locus
GbaAffx.211.1.S1_s_at	3.19895	up		AY560544.2
GhiAffx.6455.1.S1_s_at	3.19556	up	Ghi.12545	DW500673.1	Transcribed locus, moderately similar to NP_001031695.1 DNA binding [Arabidopsis thaliana]
Ghi.3408.1.A1_at	3.19544	up	Ghi.16543	DT463810	Alternative oxidase (AOX1)	0007585 // respiratory gaseous exchange // inferred from electronic annotation /// 0055114 // oxidation reduction // inferred from electronic annotation	0005740 // mitochondrial envelope // inferred from electronic annotation /// 0005746 // mitochondrial respiratory chain // inferred from electronic annotation /// 0016020 // membrane // inferred from electronic annotation /// 0016021 // integral to membrane // inferred from electronic annotation	0005506 // iron ion binding // inferred from electronic annotation /// 0016491 // oxidoreductase activity // inferred from electronic annotation /// 0046872 // metal ion binding // inferred from electronic annotation
Ghi.3751.1.A1_s_at	3.19412	up		DT462024		0006350 // transcription // inferred from electronic annotation /// 0006355 // regulation of transcription, DNA-dependent // inferred from electronic annotation /// 0009734 // auxin mediated signaling pathway // inferred from electronic annotation /// 0045449 // regulation of transcription // inferred from electronic annotation	0005634 // nucleus // inferred from electronic annotation	0046983 // protein dimerization activity // inferred from electronic annotation
Ghi.8616.1.A1_at	3.19294	up	Ghi.8616	DT046384	Transcribed locus, weakly similar to NP_567226.1 RSH1 (RELA-SPOT HOMOLOG); catalytic [Arabidopsis thaliana]
Ghi.6013.1.S1_s_at	3.19214	up	Ghi.6013	DR453148	Transcribed locus, weakly similar to NP_172792.1 unknown protein [Arabidopsis thaliana]
Gra.2045.1.A1_at	3.18979	up	Gra.2045	CO124159	Transcribed locus, weakly similar to NP_187862.1 TRFL9 (TRF-LIKE 9); DNA binding [Arabidopsis thaliana]
Ghi.1479.1.S1_at	3.18916	up	Ghi.1479	DN781218	Transcribed locus, weakly similar to NP_196350.1 unknown protein [Arabidopsis thaliana]
GhiAffx.30703.1.S1_at	3.18711	up		DT462420
GhiAffx.26018.1.S1_at	3.18618	up	Ghi.2591	DW519688.1	Transcribed locus, moderately similar to NP_177228.1 CEL1 (cellulase 1); hydrolase, hydrolyzing O-glycosyl compounds [Arabidopsis thaliana]
Ghi.5495.1.A1_s_at	3.1837	up	Ghi.18601	DT047529	Transcribed locus, weakly similar to XP_629665.1 hypothetical protein DDBDRAFT_0184442 [Dictyostelium discoideum AX4]
Ghi.8045.1.S1_at	3.18257	up	Ghi.8045	M19406.1	G.hirsutum (cotton) storage protein (late embryogenesis abundant) mRNA, partial cds, clone D113	0009790 // embryonic development // inferred from electronic annotation
Ghi.6898.1.S1_at	3.17525	up	Ghi.6898	CA992714	Transcribed locus, moderately similar to NP_197841.1 oxidoreductase, 2OG-Fe(II) oxygenase family protein [Arabidopsis thaliana]
GraAffx.12807.1.A1_s_at	3.17318	up		CO117485
Ghi.4468.1.A1_s_at	3.17009	up	Ghi.4468	DR463750	Transcribed locus, strongly similar to NP_194222.1 protein transport protein SEC61 gamma subunit, putative [Arabidopsis thaliana]
Ghi.9265.1.S1_at	3.16659	up	Ghi.9265	CK987623	Transcribed locus, weakly similar to NP_190972.1 photoassimilate-responsive protein-related [Arabidopsis thaliana]
Ghi.306.4.S1_s_at	3.16598	up	Ghi.10369	AI730268	Transcribed locus, moderately similar to NP_001062221.1 Os08g0512700 [Oryza sativa (japonica cultivar-group)]
GhiAffx.42005.1.S1_at	3.16045	up		DN826542
Ghi.6869.1.A1_at	3.1591	up	Ghi.6869	CA992801	Transcribed locus, weakly similar to NP_176205.1 matrixin family protein [Arabidopsis thaliana]
GhiAffx.4187.1.S1_at	3.15559	up	Ghi.1812	DW479879.1	Transcribed locus, strongly similar to NP_085478.1 NADH dehydrogenase subunit 5 [Arabidopsis thaliana]
GhiAffx.48251.1.S1_at	3.15329	up		DW226755.1
Ghi.3490.1.S1_a_at	3.15261	up	Ghi.3490	DV849602	Transcribed locus, moderately similar to NP_195131.1 caffeoyl-CoA 3-O-methyltransferase, putative [Arabidopsis thaliana]
Gra.1120.1.S1_s_at	3.15082	up	Gra.1120	CO104965	Transcribed locus, moderately similar to NP_567773.1 RD26; transcription factor [Arabidopsis thaliana]
Ghi.10388.2.S1_at	3.15078	up	Ghi.10388	DT469076	Transcribed locus, moderately similar to NP_194825.1 CIPK6 (CBL-INTERACTING PROTEIN KINASE 6); kinase [Arabidopsis thaliana]
GraAffx.31884.1.S1_s_at	3.15032	up		CO076464
GhiAffx.841.1.S1_x_at	3.14815	up		DN759814
GhiAffx.47990.1.S1_at	3.1476	up	Ghi.13040	DW236910.1	Transcribed locus
Ghi.1202.1.A1_s_at	3.14332	up	Ghi.1202	DT046611	Transcribed locus, moderately similar to NP_188316.1 AAE7/ACN1 (ACYL-ACTIVATING ENZYME 7); AMP binding / acetate-CoA ligase [Arabidopsis thaliana]
Ghi.6252.1.S1_at	3.13657	up	Ghi.6252	DT461676	Transcribed locus, weakly similar to NP_198741.1 F-box family protein [Arabidopsis thaliana]
Ghi.10251.4.S1_s_at	3.13598	up	Ghi.10251	DT543102	Transcribed locus, moderately similar to NP_178152.1 aminotransferase class I and II family protein [Arabidopsis thaliana]
GhiAffx.2193.2.S1_s_at	3.1332	up	Ghi.17674	DT458790	Transcribed locus, weakly similar to NP_001046985.1 Os02g0523500 [Oryza sativa (japonica cultivar-group)]
Ghi.10212.1.S1_x_at	3.13149	up	Ghi.17238	CA993490	Transcribed locus, moderately similar to NP_199668.1 peptidyl-prolyl cis-trans isomerase, putative / FK506-binding protein, putative [Arabidopsis thaliana]
Ghi.6022.1.A1_s_at	3.13086	up	Ghi.6022	CO490753	Transcribed locus, moderately similar to NP_201155.1 unknown protein [Arabidopsis thaliana]
Ghi.3084.1.S1_s_at	3.12935	up	Ghi.3084	DT527319	Transcribed locus, weakly similar to XP_001462032.1 hypothetical protein GSPATT00026983001 [Paramecium tetraurelia strain d4-2]
Ghi.444.1.S1_at	3.12618	up	Ghi.444	DR459519	Transcribed locus, weakly similar to NP_001042108.1 Os01g0165100 [Oryza sativa (japonica cultivar-group)]
GhiAffx.48249.1.S1_s_at	3.12559	up		DN801035				0045735 // nutrient reservoir activity // inferred from electronic annotation
Ghi.5544.1.A1_at	3.12057	up	Ghi.5544	DT047367	Transcribed locus
Ghi.1773.1.S1_s_at	3.11666	up	Ghi.1773	DR457529	Transcribed locus, weakly similar to NP_194650.1 GGT3 (GAMMA-GLUTAMYL TRANSPEPTIDASE 3); gamma-glutamyltransferase/ glutathione gamma-glutamylcysteinyltransferase [Arabidopsis thaliana]
Ghi.3195.1.A1_at	3.11118	up	Ghi.3195	DT468607	Transcribed locus, weakly similar to NP_568984.1 protease inhibitor/seed storage/lipid transfer protein (LTP) family protein [Arabidopsis thaliana]
GhiAffx.5398.1.S1_s_at	3.10988	up	Ghi.6771	DW492439.1	Transcribed locus, weakly similar to XP_001761358.1 transcription factor WRKY1 [Physcomitrella patens subsp. patens]
GhiAffx.42243.1.S1_s_at	3.10854	up	Ghi.21762	DW507095.1	Transcribed locus
Ghi.1679.2.S1_at	3.10433	up	Ghi.1679	DT460893	Transcribed locus, weakly similar to NP_181674.1 ERD15 (EARLY RESPONSIVE TO DEHYDRATION 15) [Arabidopsis thaliana]
Ghi.3278.1.A1_s_at	3.10092	up	Ghi.3278	DT467721	Transcribed locus, weakly similar to NP_001064203.1 Os10g0159800 [Oryza sativa (japonica cultivar-group)]
GhiAffx.16365.1.A1_s_at	3.10033	up	Ghi.14384	DW481985.1	Transcribed locus
Ghi.9721.2.S1_at	3.095	up	Ghi.9721	DV850243	Transcribed locus, moderately similar to NP_564751.1 unknown protein [Arabidopsis thaliana]
Ghi.8110.1.S1_at	3.09371	up	Ghi.8110	AY311597.1	Class III peroxidase (pod7)	0006979 // response to oxidative stress // inferred from electronic annotation /// 0055114 // oxidation reduction // inferred from electronic annotation		0004601 // peroxidase activity // inferred from electronic annotation /// 0005506 // iron ion binding // inferred from electronic annotation /// 0005509 // calcium ion binding // inferred from electronic annotation /// 0009053 // electron donor activity // inferred from electronic annotation /// 0009055 // electron carrier activity // inferred from electronic annotation /// 0016491 // oxidoreduct…
GhiAffx.22451.1.S1_at	3.09255	up	Ghi.14026	DW500807.1	Transcribed locus
GhiAffx.3815.1.A1_s_at	3.09004	up	Ghi.12591	DW230150.1	Transcribed locus, strongly similar to NP_200076.1 HSP81-1 (HEAT SHOCK PROTEIN 81-1); ATP binding / unfolded protein binding [Arabidopsis thaliana]
GhiAffx.63588.1.A1_at	3.08686	up	Ghi.10431	DT050079	Transcribed locus, moderately similar to NP_194789.1 signal recognition particle receptor alpha subunit family protein [Arabidopsis thaliana]
Ghi.4550.1.A1_at	3.0866	up	Ghi.4550	DT051102	Transcribed locus, weakly similar to NP_199035.1 zinc finger (C3HC4-type RING finger) family protein [Arabidopsis thaliana]
Gra.1633.1.S1_s_at	3.08527	up	Gra.1633	CO118402	Transcribed locus, weakly similar to NP_191832.1 unknown protein [Arabidopsis thaliana]
GraAffx.16137.1.S1_at	3.08505	up		CO129458
GhiAffx.143.1.A1_at	3.07747	up	Ghi.14687	DT463853	Transcribed locus, weakly similar to NP_199889.1 auxin-responsive family protein [Arabidopsis thaliana]
Ghi.6616.1.A1_at	3.07654	up	Ghi.8727	DR460259	Transcribed locus
Ghi.10639.1.S1_s_at	3.0756	up	Ghi.10639	DT051576	Transcribed locus, weakly similar to NP_173468.1 COR47 (cold regulated 47) [Arabidopsis thaliana]
Ghi.10491.1.A1_at	3.07017	up	Ghi.10491	DN758293	Transcribed locus
Ghi.3472.1.A1_at	3.06876	up	Ghi.3472	DT465401	Transcribed locus, weakly similar to XP_001770729.1 predicted protein [Physcomitrella patens subsp. patens]
GraAffx.27047.2.S1_s_at	3.06774	up	Gra.2145	CO095373	Transcribed locus, moderately similar to NP_193037.1 oxidoreductase/ zinc ion binding [Arabidopsis thaliana]
GhiAffx.3083.4.S1_s_at	3.0671	up		DT456106
Ghi.2264.1.A1_at	3.06528	up	Ghi.2264	DT467902	Transcribed locus, moderately similar to NP_195118.1 protein phosphatase 2C family protein / PP2C family protein [Arabidopsis thaliana]
GhiAffx.42090.1.S1_at	3.06379	up		DW506388.1
Ghi.7907.1.S1_s_at	3.06253	up	Ghi.7907	AI055500	Transcribed locus, moderately similar to NP_567773.1 RD26 (RESPONSIVE TO DESSICATION 26); transcription factor [Arabidopsis thaliana]
Ghi.10503.3.S1_s_at	3.06032	up	Ghi.10503	DT468818	Transcribed locus, weakly similar to NP_188501.1 U-box domain-containing protein [Arabidopsis thaliana]
GhiAffx.41421.1.S1_at	3.05578	up		DW502847.1
GhiAffx.32155.1.A1_at	3.05437	up	Ghi.15600	CO498096	Transcribed locus, moderately similar to NP_176458.1 BETA-VPE (vacuolar processing enzyme beta); cysteine-type endopeptidase [Arabidopsis thaliana]
GhiAffx.59844.1.S1_at	3.04299	up	Ghi.16191	DW237295.1	Transcribed locus, moderately similar to NP_196854.1 unknown protein [Arabidopsis thaliana]
Ghi.3913.1.S1_at	3.04222	up	Ghi.3913	DT455621	Transcribed locus, weakly similar to NP_173638.1 AP2 domain-containing transcription factor, putative [Arabidopsis thaliana]
GhiAffx.15571.1.S1_a_at	3.03979	up		DW505599.1
Ghi.10432.1.S1_s_at	3.03961	up	Ghi.10432	DR459938	Transcribed locus, moderately similar to NP_195741.1 transferase family protein [Arabidopsis thaliana]
Ghi.7946.1.S1_at	3.03867	up	Ghi.17043	AI055148	Transcribed locus, moderately similar to NP_172644.1 prephenate dehydratase family protein [Arabidopsis thaliana]
Ghi.9171.3.S1_at	3.0379	up	Ghi.9171	DT464479	Transcribed locus, weakly similar to NP_198687.1 proline oxidase, putative / osmotic stress-responsive proline dehydrogenase, putative [Arabidopsis thaliana]
Ghi.7128.2.S1_x_at	3.03776	up	Ghi.9668	DR462868	Transcribed locus, weakly similar to NP_194559.2 hydroxyproline-rich glycoprotein family protein [Arabidopsis thaliana]
Ghi.4709.1.A1_at	3.03436	up	Ghi.4709	DT051290	Transcribed locus
GhiAffx.4136.1.S1_at	3.03396	up	Ghi.15139	DW489972.1	Transcribed locus
Ghi.8294.2.S1_at	3.03229	up	Ghi.8294	AI731982	Transcribed locus, moderately similar to NP_177315.1 ATCK1 (CHOLINE KINASE) [Arabidopsis thaliana]
Ghi.2091.1.A1_s_at	3.03205	up	Ghi.3478	DT460673	Transcribed locus, weakly similar to NP_683304.1 unknown protein [Arabidopsis thaliana]
Ghi.8010.2.S1_s_at	3.02585	up	Ghi.17095	DT465500	Transcribed locus, moderately similar to NP_001105037.1 isopentenyl pyrophosphate isomerase [Zea mays]
Ghi.7876.1.S1_s_at	3.02567	up	Ghi.7876	DN803199	Transcribed locus, weakly similar to NP_177550.1 sulfotransferase family protein [Arabidopsis thaliana]
Ghi.8400.1.S1_s_at	3.02492	up	Ghi.9142	DN827419	Transcribed locus, moderately similar to NP_565369.1 secretory protein, putative [Arabidopsis thaliana]
GhiAffx.42066.1.S1_at	3.02244	up	Ghi.15866	DW506203.1	Transcribed locus, weakly similar to NP_001025752.1 outer mitochondrial membrane cytochrome b5 [Gallus gallus]
Ghi.738.1.A1_at	3.01605	up	Ghi.13506	DT467171	Transcribed locus
Gra.2704.1.S1_s_at	3.01445	up	Gra.1089	CO083508	Transcribed locus, weakly similar to NP_171723.2 CER1 (ECERIFERUM 1) [Arabidopsis thaliana]
GhiAffx.62078.1.S1_at	3.00946	up	Ghi.16058	DW517172.1	Transcribed locus, weakly similar to NP_174170.1 glutaredoxin family protein [Arabidopsis thaliana]
GhiAffx.30429.1.A1_at	3.00733	up		DW484422.1
GhiAffx.42319.1.A1_at	3.00648	up		DW233480.1
GhiAffx.6784.1.A1_at	3.00019	up		DW504642.1
Ghi.716.1.S1_at	93.8293	down	Ghi.716	DR455728	Transcribed locus
GhiAffx.60407.1.S1_at	70.7063	down	Ghi.13125	DW230076.1	Transcribed locus, weakly similar to NP_001049622.1 Os03g0261800 [Oryza sativa (japonica cultivar-group)]
Ghi.8826.1.S1_s_at	66.1917	down	Ghi.8826	DT566192	Transcribed locus, moderately similar to NP_173261.1 ATLP-1 (Arabidopsis thaumatin-like protein 1) [Arabidopsis thaliana]
Ghi.7435.1.S1_s_at	61.5093	down	Ghi.5667	DR463816	Transcribed locus, moderately similar to NP_179236.3 DNA replication licensing factor, putative [Arabidopsis thaliana]
GhiAffx.6239.1.S1_at	53.4435	down	Ghi.14273	DW498116.1	Transcribed locus, moderately similar to NP_173999.1 ATEXPA10 (ARABIDOPSIS THALIANA EXPANSIN A10) [Arabidopsis thaliana]
GraAffx.1940.1.S1_s_at	45.6763	down		CO123277
Ghi.10550.1.S1_s_at	43.7637	down	Ghi.10550	DN758412	Transcribed locus, weakly similar to NP_187296.2 anion exchange family protein [Arabidopsis thaliana]
GhiAffx.6753.1.S1_x_at	42.8037	down	Ghi.8835	DT049517	Transcribed locus, moderately similar to NP_175097.1 universal stress protein (USP) family protein [Arabidopsis thaliana]
Ghi.8835.1.A1_x_at	41.5704	down	Ghi.8835	DN801667	Transcribed locus, moderately similar to NP_175097.1 universal stress protein (USP) family protein [Arabidopsis thaliana]
GhiAffx.29424.1.A1_s_at	40.9385	down	Ghi.15752	DW237302.1	Transcribed locus, moderately similar to NP_178812.1 minichromosome maintenance family protein / MCM family protein [Arabidopsis thaliana]
Ghi.8159.1.S1_s_at	40.641	down	Ghi.16389	AY574037.1	Cyclopropane fatty acid synthase (CPA-FAS-2)	0008610 // lipid biosynthetic process // inferred from electronic annotation		0008825 // cyclopropane-fatty-acyl-phospholipid synthase activity // inferred from electronic annotation /// 0009055 // electron carrier activity // inferred from electronic annotation /// 0016491 // oxidoreductase activity // inferred from electronic annotation
GhiAffx.2110.1.S1_at	40.1847	down	Ghi.11528	DW509169.1	Transcribed locus, moderately similar to NP_001049369.1 Os03g0214100 [Oryza sativa (japonica cultivar-group)]
Ghi.8636.2.S1_s_at	39.0912	down	Ghi.8636	DT054289	Transcribed locus, weakly similar to NP_001058178.1 Os06g0643500 [Oryza sativa (japonica cultivar-group)]
Ghi.8154.1.S1_at	37.6334	down	Ghi.8154	DQ173926.1	Cultivar Xiangmian 18 zinc finger protein-like protein		0005622 // intracellular // inferred from electronic annotation	0008270 // zinc ion binding // inferred from electronic annotation
GhiAffx.113.1.S1_s_at	36.8444	down	Ghi.14430	DW237468.1	Transcribed locus, moderately similar to NP_192115.1 PRL (PROLIFERA); ATP binding / DNA binding / DNA-dependent ATPase [Arabidopsis thaliana]
GhiAffx.45608.1.S1_at	36.2433	down	Ghi.14707	DW496109.1	Transcribed locus, moderately similar to NP_563875.3 polygalacturonase, putative / pectinase, putative [Arabidopsis thaliana]
GhiAffx.30838.1.S1_at	33.0411	down	Ghi.14442	DW504875.1	Transcribed locus, moderately similar to NP_563875.3 polygalacturonase, putative / pectinase, putative [Arabidopsis thaliana]
GhiAffx.6646.1.S1_s_at	32.628	down	Ghi.11780	DW502865.1	Transcribed locus, weakly similar to NP_197608.1 leucine-rich repeat protein, putative [Arabidopsis thaliana]
GraAffx.18461.3.A1_s_at	32.1625	down		CO121734
Ghi.8742.1.A1_at	31.865	down	Ghi.17679	DT052852	Transcribed locus, weakly similar to NP_850735.1 basic helix-loop-helix (bHLH) family protein [Arabidopsis thaliana]
Ghi.9558.1.A1_s_at	31.3319	down	Ghi.9558	DT465557	Transcribed locus, weakly similar to NP_200888.2 heavy-metal-associated domain-containing protein [Arabidopsis thaliana]
Ghi.1484.1.S1_at	30.8913	down	Ghi.1484	DR460542	Transcribed locus, weakly similar to NP_001058178.1 Os06g0643500 [Oryza sativa (japonica cultivar-group)]
Ghi.9910.1.S1_s_at	30.1422	down	Ghi.9910	DT048922	Transcribed locus, moderately similar to NP_001066510.1 Os12g0257000 [Oryza sativa (japonica cultivar-group)]
Ghi.8767.1.S1_s_at	30.0749	down	Ghi.8767	DT543374	Transcribed locus, moderately similar to NP_563851.1 chloroplast nucleoid DNA-binding protein-related [Arabidopsis thaliana]
Ghi.9099.1.S1_at	29.8764	down	Ghi.9099	DT052168	Transcribed locus, strongly similar to NP_724345.1 His3:CG31613 CG31613-PA [Drosophila melanogaster]
GhiAffx.10583.1.S1_at	29.4862	down	Ghi.13789	DW508687.1	Transcribed locus, weakly similar to NP_001054989.1 Os05g0235800 [Oryza sativa (japonica cultivar-group)]
GhiAffx.53058.1.S1_s_at	28.7792	down	Ghi.6683	DW518780.1	Transcribed locus, weakly similar to NP_201042.2 invertase/pectin methylesterase inhibitor family protein [Arabidopsis thaliana]
Ghi.4876.1.A1_x_at	28.7066	down	Ghi.19293	DT047287	Transcribed locus, strongly similar to NP_172258.1 histone H2B, putative [Arabidopsis thaliana]
Ghi.7226.1.S1_s_at	28.1069	down	Ghi.7226	AW186996	Transcribed locus
GhiAffx.53387.1.S1_s_at	27.7042	down	Ghi.4436	DW229010.1	Transcribed locus, weakly similar to NP_001048288.1 Os02g0776900 [Oryza sativa (japonica cultivar-group)]
Ghi.6494.1.S1_at	27.4459	down	Ghi.6494	CD486484	Transcribed locus, strongly similar to NP_724345.1 His3:CG31613 CG31613-PA [Drosophila melanogaster]
Ghi.5452.1.A1_s_at	27.108	down	Ghi.5452	DT047693	Transcribed locus, moderately similar to NP_505463.1 HIStone family member (his-35) [Caenorhabditis elegans]
Ghi.5385.1.S1_s_at	26.113	down	Ghi.5385	DT047980	Transcribed locus, weakly similar to NP_201434.1 leucine-rich repeat family protein [Arabidopsis thaliana]
GhiAffx.1589.47.A1_s_at	26.0418	down	Ghi.22111	DW224080.1	Transcribed locus, strongly similar to NP_200799.1 histone H2B [Arabidopsis thaliana]
Ghi.8291.1.S1_s_at	25.7863	down	Ghi.8291	DT048047	Transcribed locus, moderately similar to NP_188258.1 GDSL-motif lipase/hydrolase family protein [Arabidopsis thaliana]
GraAffx.27655.1.S1_s_at	25.4762	down		CO088797
GhiAffx.16588.1.A1_s_at	25.2414	down	Ghi.10998	DW227332.1	Transcribed locus, moderately similar to NP_175868.1 histone H2A, putative [Arabidopsis thaliana]
Ghi.8826.2.S1_at	24.4124	down	Ghi.8826	DT456442	Transcribed locus, moderately similar to NP_173261.1 ATLP-1 (Arabidopsis thaumatin-like protein 1) [Arabidopsis thaliana]
Gra.3025.1.S1_s_at	24.2621	down	Gra.3025	CO086018	Transcribed locus, weakly similar to NP_563851.1 pepsin A [Arabidopsis thaliana]
Ghi.4351.1.S1_s_at	24.1093	down	Ghi.4351	AY464058.1	Transcribed locus, weakly similar to NP_195142.1 CYCD3;1 (CYCLIN D3;1); cyclin-dependent protein kinase regulator [Arabidopsis thaliana]
GhiAffx.6054.1.S1_s_at	24.1027	down	Ghi.13854	DW495915.1	Transcribed locus, strongly similar to NP_724345.1 His3:CG31613 CG31613-PA [Drosophila melanogaster]
GhiAffx.22909.1.S1_at	23.5063	down		DW503190.1
Ghi.1965.1.S1_at	23.2229	down	Ghi.1965	AY821907.1	Transcribed locus, moderately similar to NP_199440.1 DNA replication licensing factor, putative [Arabidopsis thaliana]
Ghi.5267.1.A1_at	23.0131	down	Ghi.17508	DT046626	Transcribed locus, weakly similar to NP_195185.1 GBF6 (G-box binding factor 6); DNA binding / transcription factor [Arabidopsis thaliana]
GhiAffx.49546.1.S1_s_at	22.4205	down	Ghi.5338	DW238515.1	Transcribed locus, moderately similar to NP_175112.2 ATP binding / DNA binding / DNA-dependent ATPase [Arabidopsis thaliana]
GraAffx.27636.1.S1_s_at	21.8101	down		CO088846
Ghi.4436.1.A1_at	21.7067	down	Ghi.4436	DT053396	Transcribed locus, weakly similar to NP_001048288.1 Os02g0776900 [Oryza sativa (japonica cultivar-group)]
Gra.2137.1.S1_x_at	21.6081	down	Gra.2137	CO127702	Transcribed locus, weakly similar to NP_201527.1 CYCD3;2; cyclin-dependent protein kinase [Arabidopsis thaliana]
Ghi.6175.2.S1_s_at	21.5236	down	Ghi.6175	CO494692	Transcribed locus, moderately similar to NP_568160.1 protease inhibitor/seed storage/lipid transfer protein (LTP) family protein [Arabidopsis thaliana]
GhiAffx.8476.2.A1_x_at	21.4706	down	Ghi.10447	DW243846.1	Transcribed locus, moderately similar to NP_565111.1 nodulin MtN21 family protein [Arabidopsis thaliana]
Ghi.9623.1.A1_x_at	21.2438	down	Ghi.17189	DT048278	Transcribed locus, moderately similar to NP_194637.1 PAP2 (PHYTOCHROME-ASSOCIATED PROTEIN 2); transcription factor [Arabidopsis thaliana]
Ghi.3125.1.S1_x_at	21.0521	down	Ghi.13854	DT456352	Transcribed locus, strongly similar to NP_724345.1 His3:CG31613 CG31613-PA [Drosophila melanogaster]
Ghi.2474.1.A1_at	20.9495	down	Ghi.2474	AJ513176	Transcribed locus, strongly similar to NP_173517.1 CDKB2;2 (CYCLIN-DEPENDENT KINASE B2;2); kinase [Arabidopsis thaliana]
GhiAffx.1126.3.S1_s_at	20.5289	down	Ghi.15767	DW504080.1	Transcribed locus, strongly similar to NP_724345.1 His3:CG31613 CG31613-PA [Drosophila melanogaster]
GhiAffx.2418.1.A1_at	20.3931	down	Ghi.11756	DW502058.1	Transcribed locus, weakly similar to NP_181587.2 unknown protein [Arabidopsis thaliana]
Ghi.8822.1.S1_at	20.0775	down	Ghi.8822	DT047942	Transcribed locus, strongly similar to NP_724345.1 His3:CG31613 CG31613-PA [Drosophila melanogaster]
GhiAffx.15654.1.S1_at	20.0375	down	Ghi.12247	DW515143.1	Transcribed locus, moderately similar to NP_181196.1 leucine-rich repeat transmembrane protein kinase, putative [Arabidopsis thaliana]
Ghi.6667.1.A1_s_at	19.1405	down	Ghi.16666	DR463669	Xu-142 alpha-tubulin 3 (ATub3)	0007017 // microtubule-based process // inferred from electronic annotation /// 0007018 // microtubule-based movement // inferred from electronic annotation /// 0051258 // protein polymerization // inferred from electronic annotation	0005874 // microtubule // inferred from electronic annotation /// 0043234 // protein complex // inferred from electronic annotation	0000166 // nucleotide binding // inferred from electronic annotation /// 0003924 // GTPase activity // inferred from electronic annotation /// 0005198 // structural molecule activity // inferred from electronic annotation /// 0005525 // GTP binding // inferred from electronic annotation
Ghi.6824.1.A1_s_at	18.7042	down	Ghi.6824	CA993003	Transcribed locus
Ghi.5706.1.A1_at	18.5977	down	Ghi.5706	DT047424	Transcribed locus, weakly similar to NP_001030865.1 unknown protein [Arabidopsis thaliana]
GhiAffx.60102.1.S1_at	18.3144	down	Ghi.14791	DW502706.1	Transcribed locus, moderately similar to NP_187437.1 thymidine kinase, putative [Arabidopsis thaliana]
Ghi.6224.2.S1_s_at	18.272	down	Ghi.6224	CO491443	Transcribed locus, moderately similar to NP_173261.1 ATLP-1 (Arabidopsis thaumatin-like protein 1) [Arabidopsis thaliana]
GhiAffx.62820.1.S1_at	18.1489	down		DW516890.1
Gra.2352.1.S1_s_at	18.099	down	Gra.2352	CO127101	Transcribed locus, moderately similar to NP_191008.1 pepsin A [Arabidopsis thaliana]
GhiAffx.7769.1.A1_s_at	17.6987	down	Ghi.2547	DW515515.1	Transcribed locus, weakly similar to NP_174416.2 hydroxyproline-rich glycoprotein family protein [Arabidopsis thaliana]
Ghi.9572.1.S1_s_at	17.5886	down	Ghi.9572	DT455926	Transcribed locus, weakly similar to NP_177136.1 ATHB13 (ARABIDOPSIS THALIANA HOMEOBOX PROTEIN 12); DNA binding / transcription factor [Arabidopsis thaliana]
GhiAffx.53444.1.A1_s_at	17.5169	down	Ghi.10103	DW229324.1	Transcribed locus, moderately similar to NP_565330.1 subtilase family protein [Arabidopsis thaliana]
Ghi.9558.1.A1_at	17.2067	down	Ghi.9558	DT465557	Transcribed locus, weakly similar to NP_200888.2 heavy-metal-associated domain-containing protein [Arabidopsis thaliana]
Ghi.2087.1.S1_s_at	17.143	down	Ghi.2087	DR459991	Transcribed locus, strongly similar to NP_724345.1 His3:CG31613 CG31613-PA [Drosophila melanogaster]
GhiAffx.52877.1.A1_at	17.1429	down	Ghi.16013	DW224606.1	Transcribed locus, weakly similar to NP_175244.1 glycoside hydrolase family 28 protein / polygalacturonase (pectinase) family protein [Arabidopsis thaliana]
GraAffx.2013.1.A1_at	16.9461	down		CO122937
Ghi.9662.1.S1_s_at	16.8475	down	Ghi.9662	DR459454	Transcribed locus, moderately similar to NP_189342.1 TSO2 (TSO2); ribonucleoside-diphosphate reductase [Arabidopsis thaliana]
GhiAffx.3620.1.S1_s_at	16.7936	down	Ghi.14624	DW231454.1	Transcribed locus, weakly similar to NP_197891.1 plastocyanin-like domain-containing protein [Arabidopsis thaliana]
GhiAffx.40752.1.S1_s_at	16.7431	down	Ghi.19413	DW499331.1	Transcribed locus, weakly similar to NP_180685.1 ATCDT1A/CDT1/CDT1A (ARABIDOPSIS HOMOLOG OF YEAST CDT1 A); cyclin-dependent protein kinase/ protein binding [Arabidopsis thaliana]
Ghi.9666.1.S1_at	16.5385	down	Ghi.9666	DN759995	Fasciclin-like arabinogalactan protein 13 (FLA13)	0009088 // threonine biosynthetic process // inferred from electronic annotation
Ghi.5365.1.A1_at	16.3415	down	Ghi.19403	DT048061	Transcribed locus
Ghi.158.1.S1_s_at	16.3301	down	Ghi.158	DT527233	Transcribed locus, strongly similar to NP_195876.1 histone H2A, putative [Arabidopsis thaliana]
Ghi.8127.1.S1_s_at	16.266	down	Ghi.16537	AY779340.1	SBP transcription factor		0005634 // nucleus // inferred from electronic annotation	0003677 // DNA binding // inferred from electronic annotation
Ghi.7149.1.S1_x_at	16.0375	down	Ghi.7149	AI729504	Transcribed locus, weakly similar to NP_197129.1 unknown protein [Arabidopsis thaliana]
Ghi.2198.1.S1_s_at	15.9295	down	Ghi.2198	DT550268	Fasciclin-like arabinogalactan protein 11 (FLA11)
Ghi.9904.1.S1_at	15.9054	down	Ghi.9904	DT048775	Transcribed locus, moderately similar to NP_001031809.1 thaumatin, putative [Arabidopsis thaliana]
GhiAffx.45244.1.S1_x_at	15.905	down		DT051989
GhiAffx.26202.1.S1_at	15.6647	down	Ghi.20457	DW520588.1	Transcribed locus, strongly similar to NP_524352.1 Histone H4 replacement CG3379-PC, isoform C [Drosophila melanogaster]
Ghi.5119.1.S1_s_at	15.601	down	Ghi.5119	DT049005	Transcribed locus, moderately similar to NP_567142.1 PLA IIIB/PLP9 (Patatin-like protein 9); nutrient reservoir [Arabidopsis thaliana]
GhiAffx.40045.1.A1_s_at	15.4885	down	Ghi.21257	DW495842.1	Transcribed locus, weakly similar to NP_192787.1 oxidoreductase, 2OG-Fe(II) oxygenase family protein [Arabidopsis thaliana]
Ghi.4013.2.S1_at	15.4793	down		DT459043
Ghi.5551.1.A1_s_at	15.3608	down	Ghi.5551	DT047344	Transcribed locus, weakly similar to NP_567841.1 ARF16 (AUXIN RESPONSE FACTOR 16); miRNA binding / transcription factor [Arabidopsis thaliana]
Gra.3004.2.S1_s_at	15.3312	down	Gra.3004	CO086920	Transcribed locus, moderately similar to NP_178409.2 ATEXPA15 (ARABIDOPSIS THALIANA EXPANSIN A15) [Arabidopsis thaliana]
Ghi.2120.1.S1_x_at	15.2226	down	Ghi.2120	AY338496.1	Homeodomain protein GhHOX2	0006355 // regulation of transcription, DNA-dependent // inferred from electronic annotation /// 0045449 // regulation of transcription // inferred from electronic annotation	0005634 // nucleus // inferred from electronic annotation	0003677 // DNA binding // inferred from electronic annotation /// 0003700 // transcription factor activity // inferred from electronic annotation /// 0043565 // sequence-specific DNA binding // inferred from electronic annotation
Ghi.382.1.S1_at	15.2112	down	Ghi.382	DT456172	Transcribed locus, weakly similar to NP_001045323.1 Os01g0935800 [Oryza sativa (japonica cultivar-group)]
Ghi.1626.1.S1_s_at	15.1397	down	Ghi.2092	DN760786	Transcribed locus, weakly similar to NP_566213.1 leucine-rich repeat transmembrane protein kinase, putative [Arabidopsis thaliana]
GhiAffx.18050.1.S1_s_at	14.9534	down	Ghi.16033	DW517854.1	Transcribed locus, weakly similar to NP_566864.1 unknown protein [Arabidopsis thaliana]
GhiAffx.31904.1.A1_at	14.7223	down	Ghi.12030	DW508446.1	Transcribed locus
GraAffx.1750.1.S1_s_at	14.617	down		CO124179
Ghi.3.1.A1_x_at	14.6131	down	Ghi.3	DT048978	Transcribed locus, strongly similar to NP_180517.1 PCNA2 (PROLIFERATING CELL NUCLEAR 2); DNA binding / DNA polymerase processivity factor [Arabidopsis thaliana]
Ghi.10253.1.S1_at	14.4009	down	Ghi.10253	DR459949	Transcribed locus, weakly similar to NP_199116.1 leucine-rich repeat transmembrane protein kinase, putative [Arabidopsis thaliana]
Ghi.10022.2.S1_s_at	14.1913	down	Ghi.10022	DT564348	24-sterol C-methyltransferase (SMT2-2)	0008152 // metabolic process // inferred from electronic annotation		0008168 // methyltransferase activity // inferred from electronic annotation /// 0016740 // transferase activity // inferred from electronic annotation
Ghi.9811.2.S1_s_at	13.9801	down	Ghi.9811	DT467511	Transcribed locus, moderately similar to NP_190754.2 CAX3 (cation exchanger 3); cation:cation antiporter [Arabidopsis thaliana]
Ghi.8869.1.S1_s_at	13.9	down	Ghi.8869	DT457129	Transcribed locus, moderately similar to NP_180241.1 leucine-rich repeat transmembrane protein kinase, putative [Arabidopsis thaliana]
GraAffx.15749.1.A1_s_at	13.8472	down		CO110143
GhiAffx.25167.1.A1_at	13.792	down		DW514940.1
Ghi.10256.1.S1_at	13.7319	down	Ghi.10256	DT567984	Transcribed locus, moderately similar to NP_566979.1 pectate lyase family protein [Arabidopsis thaliana]
GhiAffx.50889.1.S1_x_at	13.5657	down	Ghi.4234	DT048030	Transcribed locus, weakly similar to NP_001067715.1 Os11g0294400 [Oryza sativa (japonica cultivar-group)]
GhiAffx.3308.1.S1_a_at	13.5569	down	Ghi.15005	DW226904.1	Transcribed locus, weakly similar to NP_568984.1 protease inhibitor/seed storage/lipid transfer protein (LTP) family protein [Arabidopsis thaliana]
GhiAffx.25902.1.A1_at	13.5561	down	Ghi.22054	DW518947.1	Transcribed locus, weakly similar to NP_180244.1 CYCB1;4 (CYCLIN 3); cyclin-dependent protein kinase regulator [Arabidopsis thaliana]
GhiAffx.6539.1.A1_s_at	13.5361	down	Ghi.16503	DW501723.1	Transcribed locus, strongly similar to NP_191019.1 histone H2A.F/Z [Arabidopsis thaliana]
GraAffx.18461.1.S1_at	13.3418	down	Gra.3203	CO121733	Transcribed locus, strongly similar to NP_175112.2 ATP binding / DNA binding / DNA-dependent ATPase [Arabidopsis thaliana]
Ghi.4148.1.S1_x_at	13.3338	down	Ghi.4148	DT456490	Transcribed locus
Ghi.10103.1.A1_s_at	13.29	down	Ghi.10103	DT543201	Transcribed locus, moderately similar to NP_565330.1 subtilase family protein [Arabidopsis thaliana]
Ghi.4395.1.A1_a_at	13.2864	down	Ghi.4395	DR463360	Transcribed locus, moderately similar to NP_199561.1 pectinesterase family protein [Arabidopsis thaliana]
Ghi.4233.1.A1_s_at	13.1343	down	Ghi.4233	DT047742	Transcribed locus, moderately similar to NP_180966.1 xanthine/uracil permease family protein [Arabidopsis thaliana]
Ghi.3750.4.S1_at	13.1106	down	Ghi.3191	DT456198	Transcribed locus, moderately similar to NP_172361.1 EMB2411 (EMBRYO DEFECTIVE 2411); ATP-dependent DNA helicase [Arabidopsis thaliana]
Ghi.2594.1.S1_at	13.0939	down	Ghi.2594	CD486313	Transcribed locus, moderately similar to NP_565111.1 nodulin MtN21 family protein [Arabidopsis thaliana]
Ghi.6893.1.S1_s_at	13.0588	down	Ghi.6893	DR462079	Transcribed locus, moderately similar to XP_331213.1 hypothetical protein [Neurospora crassa OR74A]	0006334 // nucleosome assembly // inferred from electronic annotation	0000786 // nucleosome // inferred from electronic annotation /// 0005634 // nucleus // inferred from electronic annotation /// 0005694 // chromosome // inferred from electronic annotation	0003677 // DNA binding // inferred from electronic annotation
Ghi.242.1.A1_at	13.0495	down	Ghi.242	DR461531	Transcribed locus
Ghi.1629.1.S1_s_at	12.9207	down	Ghi.1629	DN760623	Transcribed locus
GhiAffx.7472.1.A1_at	12.8906	down	Ghi.11403	DW512079.1	Transcribed locus, weakly similar to NP_001032080.1 ATP binding / protein serine/threonine kinase [Arabidopsis thaliana]
GhiAffx.42473.1.S1_at	12.7339	down	Ghi.13761	DW508297.1	Transcribed locus, weakly similar to NP_196850.1 IQD11 (IQ-domain 11); calmodulin binding [Arabidopsis thaliana]
Ghi.8099.1.S1_s_at	12.6892	down	Ghi.16664	DR459119	Zinc finger protein		0005622 // intracellular // inferred from electronic annotation	0008270 // zinc ion binding // inferred from electronic annotation
Ghi.4013.1.A1_at	12.5678	down	Ghi.4013	CO492517	Transcribed locus, moderately similar to NP_567590.3 IRT1 (IRON-REGULATED TRANSPORTER 1); cadmium ion transporter/ iron ion transporter/ manganese ion transporter/ zinc ion transporter [Arabidopsis thaliana]
GhiAffx.16500.1.A1_at	12.5153	down		DW233152.1
Ghi.5081.1.S1_s_at	12.5146	down	Ghi.5081	DT049160	Transcribed locus, weakly similar to NP_173419.1 glyoxal oxidase-related [Arabidopsis thaliana]
Ghi.6951.1.S1_x_at	12.4835	down	Ghi.17200	AJ513153	Transcribed locus, moderately similar to NP_198216.2 AN3 (ANGUSITFOLIA3) [Arabidopsis thaliana]
Ghi.8618.1.A1_at	12.3966	down	Ghi.8618	DT046562	Transcribed locus
GhiAffx.20386.1.S1_at	12.3165	down	Ghi.11440	DW514241.1	Transcribed locus, strongly similar to NP_191019.1 histone H2A.F/Z [Arabidopsis thaliana]
Ghi.10561.1.S1_s_at	12.1128	down	Ghi.10561	DN760147	Transcribed locus
GhiAffx.7693.1.S1_at	11.8224	down		DW514572.1
GhiAffx.59632.1.S1_at	11.7715	down		DW500344.1
GhiAffx.62110.1.S1_at	11.7211	down	Ghi.245	DW513198.1	Transcribed locus
Gra.2260.1.A1_s_at	11.6969	down	Gra.2120	CO123054	Transcribed locus, weakly similar to NP_199533.1 ATERF-2/ATERF2/ERF2; DNA binding / transcription factor/ transcriptional activator [Arabidopsis thaliana]	0006355 // regulation of transcription, DNA-dependent // inferred from electronic annotation /// 0045449 // regulation of transcription // inferred from electronic annotation	0005634 // nucleus // inferred from electronic annotation	0003677 // DNA binding // inferred from electronic annotation /// 0003700 // transcription factor activity // inferred from electronic annotation /// 0043565 // sequence-specific DNA binding // inferred from electronic annotation
Ghi.369.1.S1_at	11.6718	down	Ghi.369	DR460312	Transcribed locus, weakly similar to XP_001763546.1 predicted protein [Physcomitrella patens subsp. patens]
GhiAffx.17946.1.A1_at	11.6715	down	Ghi.13781	DW481914.1	Transcribed locus, moderately similar to NP_565771.1 SPL3 (SQUAMOSA PROMOTER BINDING PROTEIN-LIKE 3); transcription factor [Arabidopsis thaliana]
GhiAffx.33978.1.S1_at	11.6335	down	Ghi.15898	DW515069.1	Transcribed locus, weakly similar to NP_567477.1 binding [Arabidopsis thaliana]
Ghi.5728.1.A1_at	11.6159	down	Ghi.5728	DT046496	Transcribed locus, moderately similar to NP_190330.1 ATSMC2 (Arabidopsis thaliana structural maintenance of chromosome 2)
Ghi.5092.1.A1_at	11.3386	down	Ghi.5092	DT048236	Transcribed locus, weakly similar to NP_193167.3 unknown protein [Arabidopsis thaliana]
GhiAffx.6992.1.S1_s_at	11.3267	down	Ghi.11878	DW506913.1	Transcribed locus, weakly similar to NP_194864.2 selenium binding [Arabidopsis thaliana]
Gra.1243.1.S1_s_at	11.2614	down	Gra.1243	CO123292	Transcribed locus, moderately similar to NP_565409.1 unknown protein [Arabidopsis thaliana]
Gra.937.1.S1_s_at	11.2146	down		CO124765		0007017 // microtubule-based process // inferred from electronic annotation /// 0007018 // microtubule-based movement // inferred from electronic annotation /// 0051258 // protein polymerization // inferred from electronic annotation	0005874 // microtubule // inferred from electronic annotation /// 0043234 // protein complex // inferred from electronic annotation	0000166 // nucleotide binding // inferred from electronic annotation /// 0003924 // GTPase activity // inferred from electronic annotation /// 0005198 // structural molecule activity // inferred from electronic annotation /// 0005525 // GTP binding // inferred from electronic annotation
GhiAffx.24305.2.S1_at	11.197	down	Ghi.11469	DW510475.1	Transcribed locus, moderately similar to NP_199774.1 AAP6 (AMINO ACID PERMEASE 6); amino acid permease [Arabidopsis thaliana]
GhiAffx.20670.1.S1_at	11.1025	down		DW495050.1
Ghi.4799.1.S1_s_at	11.0763	down	Ghi.4799	DT050524	Transcribed locus
Ghi.202.1.S1_s_at	11.0692	down	Ghi.202	DR461816	Transcribed locus, weakly similar to XP_001694908.1 predicted protein [Chlamydomonas reinhardtii]
Gra.2887.2.S1_s_at	10.9697	down	Gra.2887	CO085811	Transcribed locus, moderately similar to NP_001077692.1 ATP binding / binding / protein kinase/ protein serine/threonine kinase [Arabidopsis thaliana]
GhiAffx.16708.1.A1_at	10.9424	down	Ghi.13748	DW230744.1	Transcribed locus, weakly similar to XP_001777637.1 predicted protein [Physcomitrella patens subsp. patens]
GhiAffx.8816.1.S1_at	10.895	down	Ghi.20999	DW520495.1	Transcribed locus, moderately similar to NP_178984.1 ABC transporter family protein [Arabidopsis thaliana]
GhiAffx.7662.1.S1_s_at	10.8758	down	Ghi.14607	DW224505.1	Transcribed locus, weakly similar to NP_197129.1 unknown protein [Arabidopsis thaliana]
Ghi.2725.2.S1_at	10.8716	down	Ghi.2725	DT550027	Transcribed locus, weakly similar to NP_001058883.1 Os07g0145400 [Oryza sativa (japonica cultivar-group)]
Ghi.7019.1.A1_s_at	10.8445	down	Ghi.7867	DT048277	Transcribed locus, moderately similar to NP_199968.1 phosphate-responsive 1 family protein [Arabidopsis thaliana]
Ghi.309.1.A1_at	10.8059	down	Ghi.309	DR460966	Transcribed locus, moderately similar to NP_173922.1 aspartyl protease family protein [Arabidopsis thaliana]
GhiAffx.6107.1.S1_s_at	10.766	down	Ghi.13007	DW484286.1	Transcribed locus, moderately similar to NP_566996.1 unknown protein [Arabidopsis thaliana]
GraAffx.28607.1.A1_s_at	10.7226	down		CO085993
Ghi.7533.1.S1_at	10.7121	down	Ghi.7533	DT527646	Transcribed locus, weakly similar to NP_188563.1 leucine-rich repeat family protein [Arabidopsis thaliana]
Ghi.7547.1.S1_x_at	10.7016	down	Ghi.6481	AI729497	Transcribed locus
GhiAffx.8476.1.A1_x_at	10.6977	down	Ghi.10447	DW226988.1	Transcribed locus, moderately similar to NP_565111.1 nodulin MtN21 family protein [Arabidopsis thaliana]
Ghi.4617.1.A1_at	10.6156	down	Ghi.4617	DT048631	Alpha-tubulin (TUA12)	0007017 // microtubule-based process // inferred from electronic annotation /// 0007018 // microtubule-based movement // inferred from electronic annotation /// 0051258 // protein polymerization // inferred from electronic annotation	0005874 // microtubule // inferred from electronic annotation /// 0043234 // protein complex // inferred from electronic annotation	0003924 // GTPase activity // inferred from electronic annotation /// 0005198 // structural molecule activity // inferred from electronic annotation /// 0005525 // GTP binding // inferred from electronic annotation
Gra.600.1.A1_at	10.5538	down	Gra.600	CO126289	Transcribed locus, moderately similar to NP_192979.1 SKU5; copper ion binding [Arabidopsis thaliana]
Ghi.10002.1.S1_at	10.5054	down	Ghi.10002	DN758503	Transcribed locus, moderately similar to NP_177194.1 BURP domain-containing protein / polygalacturonase, putative [Arabidopsis thaliana]
Ghi.687.1.S1_at	10.4814	down	Ghi.687	DQ060250.1	Expansin (Exp)	0009664 // plant-type cell wall organization and biogenesis // inferred from electronic annotation	0005576 // extracellular region // inferred from electronic annotation /// 0016020 // membrane // inferred from electronic annotation
Ghi.1687.1.S1_s_at	10.4643	down	Ghi.1687	DN759973	Transcribed locus, moderately similar to NP_199194.1 ZLL (ZWILLE) [Arabidopsis thaliana]
Ghi.3762.1.A1_s_at	10.4601	down	Ghi.3762	DT461963	Transcribed locus, moderately similar to NP_001060946.1 Os08g0136000 [Oryza sativa (japonica cultivar-group)]
Ghi.60.1.S1_s_at	10.4483	down	Ghi.375	DR463272	Transcribed locus, moderately similar to NP_849697.1 peptidoglycan-binding LysM domain-containing protein [Arabidopsis thaliana]
Gra.1481.1.A1_s_at	10.3765	down	Gra.1481	CO121716	Transcribed locus, moderately similar to NP_194637.1 PAP2 (PHYTOCHROME-ASSOCIATED PROTEIN 2); transcription factor [Arabidopsis thaliana]
GhiAffx.3836.1.S1_s_at	10.3477	down	Ghi.13940	DW231158.1	Transcribed locus, strongly similar to NP_524352.1 Histone H4 replacement CG3379-PC, isoform C [Drosophila melanogaster]
GhiAffx.25915.1.S1_at	10.2775	down	Ghi.15280	DW489955.1	Transcribed locus, moderately similar to NP_176570.1 PRLI-interacting factor-related [Arabidopsis thaliana]
Ghi.4168.1.S1_at	10.2144	down	Ghi.4168	DT457139	Transcribed locus
GraAffx.34313.1.S1_s_at	10.1732	down		CA994247
GraAffx.30457.1.S1_s_at	10.1599	down		CO127856
GhiAffx.21610.1.S1_at	10.1504	down	Ghi.21437	DW496150.1	Transcribed locus, moderately similar to NP_001105081.1 DREB-like protein [Zea mays]
GhiAffx.16774.1.S1_at	10.1001	down	Ghi.13652	DW231225.1	Transcribed locus
GhiAffx.7597.1.A1_at	10.0977	down		DW513462.1
Ghi.4806.1.A1_s_at	10.0345	down	Ghi.4806	CO491450	Transcribed locus, moderately similar to NP_177678.2 CKX5 (CYTOKININ OXIDASE 5); cytokinin dehydrogenase [Arabidopsis thaliana]
Gra.2213.2.S1_s_at	9.99882	down	Gra.2213	CO085268	Transcribed locus, moderately similar to NP_200230.1 PORA; oxidoreductase/ protochlorophyllide reductase [Arabidopsis thaliana]
Ghi.5106.1.A1_s_at	9.96248	down	Ghi.5106	DT047776	Transcribed locus, weakly similar to NP_195185.1 GBF6 (G-box binding factor 6); DNA binding / transcription factor [Arabidopsis thaliana]
GraAffx.15730.1.S1_at	9.92513	down		CO123947
GhiAffx.43246.1.S1_at	9.91261	down	Ghi.16760	DW511982.1	Transcribed locus, weakly similar to NP_173599.1 unknown protein [Arabidopsis thaliana]
Ghi.5889.2.S1_s_at	9.90079	down	Ghi.5889	AI727736	Transcribed locus, weakly similar to NP_173852.1 transferase family protein [Arabidopsis thaliana]
GhiAffx.26362.1.S1_s_at	9.87707	down		DW519655.1
Ghi.4770.1.S1_at	9.84425	down	Ghi.4770	DT050642	Transcribed locus, moderately similar to NP_181344.2 myb family transcription factor [Arabidopsis thaliana]
GraAffx.27319.1.S1_s_at	9.77288	down		CO089724
Ghi.1893.1.S1_at	9.76086	down	Ghi.18390	DV849529	Beta-tubulin 8
Ghi.4693.1.A1_s_at	9.69408	down	Ghi.4693	DT051388	Transcribed locus
Ghi.4520.1.A1_at	9.68547	down	Ghi.4520	DT051821	Transcribed locus, weakly similar to NP_175789.2 remorin family protein [Arabidopsis thaliana]
Ghi.4236.1.S1_at	9.65393	down	Ghi.4236	DT456098	Transcribed locus, moderately similar to NP_001044471.1 Os01g0785900 [Oryza sativa (japonica cultivar-group)]
Ghi.4218.1.A1_s_at	9.59159	down	Ghi.4218	DR462852	Transcribed locus
Ghi.5159.1.A1_s_at	9.57914	down	Ghi.5159	DT048804	Transcribed locus, weakly similar to NP_566021.1 unknown protein [Arabidopsis thaliana]
GhiAffx.41352.1.S1_s_at	9.57143	down	Ghi.21630	DW502436.1	Transcribed locus, weakly similar to NP_196308.1 ATJ6 (ARABIDOPSIS J-DOMAIN PROTEIN 6); heat shock protein binding / unfolded protein binding [Arabidopsis thaliana]
GhiAffx.6258.3.S1_s_at	9.55237	down	Ghi.9323	DW244524.1	Transcribed locus, weakly similar to NP_179096.1 gibberellin-regulated family protein [Arabidopsis thaliana]
GhiAffx.44023.1.S1_at	9.52312	down	Ghi.11063	DW226440.1	Transcribed locus
GhiAffx.11032.1.S1_at	9.43636	down	Ghi.10885	DW224798.1	Transcribed locus, weakly similar to NP_001031070.1 subtilase [Arabidopsis thaliana]
GhiAffx.47939.1.A1_a_at	9.37159	down	Ghi.18643	DW508464.1	Transcribed locus, weakly similar to NP_567703.1 lyase [Arabidopsis thaliana]
Ghi.4047.1.S1_at	9.35045	down	Ghi.4047	DT557346	Transcribed locus, moderately similar to XP_001766253.1 predicted protein [Physcomitrella patens subsp. patens]
GhiAffx.8552.1.S1_at	9.29854	down	Ghi.14365	DW496351.1	Transcribed locus, weakly similar to NP_568588.1 unknown protein [Arabidopsis thaliana]
GhiAffx.43142.1.S1_at	9.24199	down	Ghi.13835	DW511645.1	Transcribed locus, moderately similar to NP_173273.2 HIK (HINKEL); microtubule motor [Arabidopsis thaliana]
GhiAffx.41252.1.S1_at	9.2335	down	Ghi.9762	DW502030.1	Transcribed locus, weakly similar to NP_566992.1 unknown protein [Arabidopsis thaliana]
Ghi.714.1.S1_s_at	9.22688	down	Ghi.714	DR455748	Transcribed locus, moderately similar to XP_001764513.1 predicted protein [Physcomitrella patens subsp. patens]
Ghi.5449.1.A1_at	9.20793	down	Ghi.5449	DT047703	Transcribed locus
GhiAffx.60603.1.S1_at	9.17354	down	Ghi.21710	DW518419.1	Transcribed locus, moderately similar to NP_195066.1 dem protein-related / defective embryo and meristems protein-related [Arabidopsis thaliana]
Ghi.4877.1.S1_s_at	9.16052	down	Ghi.17770	DT050086	Transcribed locus, weakly similar to NP_194653.1 leucine-rich repeat family protein / extensin family protein [Arabidopsis thaliana]
Ghi.8434.1.S1_at	9.05793	down	Ghi.8434	CO492227	Transcribed locus, moderately similar to NP_567506.1 aspartyl protease family protein [Arabidopsis thaliana]
GhiAffx.5861.1.S1_at	9.00714	down	Ghi.15586	DW235671.1	Transcribed locus
Ghi.10688.1.S1_s_at	9.0031	down	Ghi.17470	CO498138	Transcribed locus, weakly similar to NP_178507.1 XERICO; protein binding / zinc ion binding [Arabidopsis thaliana]
Ghi.10092.1.S1_at	8.97693	down	Ghi.10092	DT053988	Transcribed locus, weakly similar to NP_196233.1 CYC1BAT (CYCLIN B 1;2); cyclin-dependent protein kinase regulator [Arabidopsis thaliana]		0005634 // nucleus // inferred from electronic annotation
Ghi.9671.1.S1_s_at	8.91873	down	Ghi.9671	DR457427	Transcribed locus, moderately similar to NP_001031642.1 unknown protein [Arabidopsis thaliana]
Ghi.10316.1.S1_s_at	8.79543	down	Ghi.10316	DT051688	Transcribed locus, weakly similar to NP_565797.1 phosphate-responsive 1 family protein [Arabidopsis thaliana]
Ghi.10095.1.S1_x_at	8.73864	down	Ghi.16967	DT465449	Beta-tubulin 18
GhiAffx.7362.1.A1_s_at	8.72391	down	Ghi.13306	DW237315.1	Transcribed locus, weakly similar to NP_001044958.1 Os01g0874700 [Oryza sativa (japonica cultivar-group)]
GhiAffx.8972.1.A1_at	8.72339	down	Ghi.15782	DT047969	Transcribed locus, weakly similar to NP_565767.1 spindle checkpoint protein-related [Arabidopsis thaliana]
Ghi.4411.1.A1_s_at	8.69011	down	Ghi.18947	DT054043	High-glycine tyrosine keratin-like protein (xl3 gene)
GhiAffx.43969.1.S1_s_at	8.66485	down	Ghi.21984	DW225714.1	Transcribed locus, weakly similar to NP_199048.2 unknown protein [Arabidopsis thaliana]
GhiAffx.63198.1.S1_at	8.56692	down	Ghi.12488	DW519856.1	Transcribed locus, weakly similar to NP_850130.1 DVL13/RTFL2 (ROTUNDIFOLIA LIKE 2) [Arabidopsis thaliana]
Ghi.5751.1.S1_x_at	8.55264	down		DT046426
GhiAffx.40803.1.S1_at	8.53641	down	Ghi.15570	DW499593.1	Transcribed locus, weakly similar to NP_194210.1 ATP binding / DNA-directed DNA polymerase [Arabidopsis thaliana]
Ghi.1456.1.S1_x_at	8.52923	down	Ghi.1456	CA993106	Transcribed locus, strongly similar to NP_568049.1 fructose-bisphosphate aldolase, putative [Arabidopsis thaliana]
GhiAffx.5071.1.S1_s_at	8.50831	down	Ghi.15247	DW516454.1	Transcribed locus, strongly similar to NP_564572.1 UBC20 (ubiquitin-conjugating enzyme 20); ubiquitin-protein ligase [Arabidopsis thaliana]
GhiAffx.24449.1.S1_s_at	8.49721	down	Ghi.10365	DW502553.1	Transcribed locus, moderately similar to NP_190735.1 SEC14 cytosolic factor family protein / phosphoglyceride transfer family protein [Arabidopsis thaliana]
Ghi.273.2.S1_at	8.49094	down	Ghi.273	AI729395	Transcribed locus, moderately similar to NP_191196.1 leucine-rich repeat transmembrane protein kinase, putative [Arabidopsis thaliana]
Ghi.1456.1.S1_at	8.48549	down	Ghi.1456	CA993106	Transcribed locus, strongly similar to NP_568049.1 fructose-bisphosphate aldolase, putative [Arabidopsis thaliana]
Gra.378.1.A1_s_at	8.43476	down	Gra.378	CO085861	Transcribed locus, weakly similar to NP_190966.1 lipid binding [Arabidopsis thaliana]
Ghi.7302.1.S1_s_at	8.3062	down	Ghi.7302	DT455931	Transcribed locus, moderately similar to NP_180966.1 xanthine/uracil permease family protein [Arabidopsis thaliana]
GraAffx.28945.1.S1_s_at	8.30018	down		CO085033
GhiAffx.44812.1.A1_at	8.2949	down	Ghi.16108	DW520469.1	Transcribed locus
Ghi.4285.1.S1_x_at	8.28229	down	Ghi.2415	DT455868	Transcribed locus, moderately similar to NP_178409.2 ATEXPA15 (ARABIDOPSIS THALIANA EXPANSIN A15) [Arabidopsis thaliana]
GhiAffx.8593.1.S1_s_at	8.26882	down	Ghi.19327	DT051905	Transcribed locus, weakly similar to NP_565277.1 WOL (CYTOKININ RESPONSE 1) [Arabidopsis thaliana]
GraAffx.17633.1.S1_s_at	8.17407	down		CO121151
GhiAffx.22487.1.A1_s_at	8.17197	down		DW232729.1
GhiAffx.51233.1.S1_at	8.16339	down	Ghi.14434	DW508355.1	Transcribed locus, moderately similar to NP_189227.1 mitotic spindle checkpoint protein, putative (MAD2) [Arabidopsis thaliana]
GhiAffx.23676.1.S1_at	8.14801	down		DW507268.1
Ghi.10022.1.A1_x_at	8.11538	down	Ghi.10022	DT052711	24-sterol C-methyltransferase (SMT2-2)	0008152 // metabolic process // inferred from electronic annotation		0008168 // methyltransferase activity // inferred from electronic annotation /// 0016740 // transferase activity // inferred from electronic annotation
GraAffx.27032.1.S1_s_at	8.10037	down		CO091937
Ghi.2199.1.A1_s_at	8.07783	down	Ghi.2199	DT050631	Transcribed locus, weakly similar to NP_176441.1 unknown protein [Arabidopsis thaliana]
Ghi.5606.1.A1_at	8.05262	down	Ghi.5606	DT047186	Transcribed locus
Ghi.4301.1.S1_s_at	8.04683	down	Ghi.4301	DT455687	Transcribed locus, weakly similar to NP_192846.1 high mobility group (HMG1/2) family protein [Arabidopsis thaliana]
Ghi.9730.1.S1_at	8.03246	down	Ghi.9730	AJ513349	Transcribed locus, moderately similar to NP_199968.1 phosphate-responsive 1 family protein [Arabidopsis thaliana]
Ghi.287.1.S1_at	8.03182	down	Ghi.287	DR461118	Transcribed locus, weakly similar to NP_566145.1 unknown protein [Arabidopsis thaliana]
Ghi.103.1.S1_at	8.02382	down	Ghi.103	DR462876	Transcribed locus, weakly similar to NP_197567.1 unknown protein [Arabidopsis thaliana]
Ghi.5812.1.S1_s_at	8.00601	down	Ghi.5812	AI725930	Transcribed locus, moderately similar to NP_199826.1 unknown protein [Arabidopsis thaliana]
Ghi.5.1.S1_s_at	7.92369	down	Ghi.17553	M92051.1	ORF with two tentative start codons		0005576 // extracellular region // inferred from electronic annotation /// 0005618 // cell wall // inferred from electronic annotation
Ghi.4732.1.A1_s_at	7.91957	down	Ghi.4732	DT051826	Transcribed locus
Ghi.9666.2.S1_s_at	7.91541	down	Ghi.9666	DT571392	Fasciclin-like arabinogalactan protein 13 (FLA13)	0009088 // threonine biosynthetic process // inferred from electronic annotation
GhiAffx.16779.1.S1_x_at	7.88574	down	Ghi.4378	DW241915.1	Transcribed locus, weakly similar to NP_001063907.1 Os09g0557900 [Oryza sativa (japonica cultivar-group)]
Ghi.2191.1.S1_at	7.88213	down	Ghi.2191	DT047624	Transcribed locus, moderately similar to NP_564153.1 peptidoglycan-binding LysM domain-containing protein [Arabidopsis thaliana]
GhiAffx.60444.1.S1_a_at	7.82829	down	Ghi.11707	DW504411.1	Transcribed locus
Ghi.10091.1.A1_s_at	7.81481	down	Ghi.10091	DT543243	Transcribed locus, moderately similar to NP_566536.1 L-asparaginase, putative / L-asparagine amidohydrolase, putative [Arabidopsis thaliana]
GhiAffx.27164.1.S1_at	7.81212	down	Ghi.12470	DW513368.1	Transcribed locus, weakly similar to NP_849691.1 jacalin lectin family protein [Arabidopsis thaliana]
Gra.609.1.A1_at	7.8008	down	Gra.609	CO091794	Transcribed locus, moderately similar to NP_191169.1 MRLK (MERISTEMATIC RECEPTOR-LIKE KINASE); ATP binding / protein serine/threonine kinase [Arabidopsis thaliana]
GarAffx.29310.2.S1_s_at	7.79104	down		BE054959
Ghi.4321.1.S1_s_at	7.78172	down	Ghi.4321	AW186956	Transcribed locus, moderately similar to NP_192979.1 SKU5 (skewed 5); copper ion binding [Arabidopsis thaliana]
GhiAffx.31831.1.S1_s_at	7.69965	down	Ghi.3837	DT456192	Transcribed locus, moderately similar to NP_179770.1 R1/RIBONUCLEOTIDE REDUCTASE, REDUCTASE PROTEIN R1; ribonucleoside-diphosphate reductase [Arabidopsis thaliana]
Ghi.656.1.S1_at	7.68753	down	Ghi.656	DT053361	Transcribed locus, weakly similar to NP_176382.2 unknown protein [Arabidopsis thaliana]
Ghi.1794.1.S1_a_at	7.63791	down	Ghi.1794	DN758173	Transcribed locus, weakly similar to NP_201424.1 unknown protein [Arabidopsis thaliana]
GhiAffx.63243.1.S1_at	7.63388	down	Ghi.11670	DW499488.1	Transcribed locus, moderately similar to NP_172491.1 transcription factor LIM, putative [Arabidopsis thaliana]
GraAffx.27455.1.S1_x_at	7.63034	down		CO089384
Ghi.3928.2.S1_s_at	7.62358	down		DT550420
Ghi.5023.2.S1_a_at	7.6125	down	Ghi.5023	DR462566	Transcribed locus, weakly similar to NP_196690.2 unknown protein [Arabidopsis thaliana]
Ghi.7518.1.S1_s_at	7.60606	down	Ghi.7518	DT456061	Transcribed locus, weakly similar to NP_564059.1 glycosyl hydrolase family protein 17 [Arabidopsis thaliana]
GhiAffx.40609.1.S1_at	7.60373	down	Ghi.15980	DW516383.1	Transcribed locus, moderately similar to NP_566744.1 myb family transcription factor [Arabidopsis thaliana]
GhiAffx.11783.1.S1_s_at	7.59973	down	Ghi.14461	DW228202.1	Transcribed locus, weakly similar to NP_195015.1 zinc finger (GATA type) family protein [Arabidopsis thaliana]
Ghi.10234.1.S1_s_at	7.59722	down	Ghi.10234	DT461958	Transcribed locus, moderately similar to NP_177743.1 SKS5 (SKU5 Similar 5); copper ion binding / oxidoreductase [Arabidopsis thaliana]
Ghi.976.1.S1_s_at	7.58508	down	Ghi.976	DR452560	Transcribed locus, weakly similar to NP_199407.1 GDSL-motif lipase/hydrolase family protein [Arabidopsis thaliana]
GhiAffx.62253.1.S1_s_at	7.57447	down	Ghi.15792	DW513841.1	Transcribed locus, moderately similar to NP_196245.1 unknown protein [Arabidopsis thaliana]
GhiAffx.6911.1.A1_at	7.53485	down	Ghi.18429	DW232091.1	Transcribed locus, strongly similar to NP_180440.1 histone H2B, putative [Arabidopsis thaliana]
GhiAffx.24601.1.A1_a_at	7.49572	down		DW511945.1
Ghi.364.1.S1_s_at	7.49156	down	Ghi.364	AI731396	Transcribed locus, moderately similar to NP_001078631.1 GDSL-motif lipase/hydrolase family protein [Arabidopsis thaliana]
GhiAffx.13092.1.S1_at	7.48831	down		DT461133
GhiAffx.34140.1.A1_s_at	7.47246	down	Ghi.13826	DW224268.1	Transcribed locus, weakly similar to NP_566067.1 ABI1L1 (ABI-1-LIKE 1) [Arabidopsis thaliana]
Ghi.10669.1.S1_at	7.46635	down	Ghi.10669	CA993509	Transcribed locus, moderately similar to NP_173459.1 DRT112 (DNA-damage-repair/toleration protein 112); copper ion binding / electron carrier [Arabidopsis thaliana]
GraAffx.23337.2.S1_a_at	7.46005	down		CO086497
GhiAffx.21219.1.A1_s_at	7.45533	down	Ghi.9948	DW236303.1	Transcribed locus, moderately similar to NP_177112.1 ATEXPA1 (ARABIDOPSIS THALIANA EXPANSIN A1) [Arabidopsis thaliana]
Ghi.4777.1.A1_at	7.43361	down	Ghi.4777	DT050467	Transcribed locus
Ghi.7662.1.S1_at	7.42396	down	Ghi.7662	DR461391	Transcribed locus, weakly similar to NP_563960.1 invertase/pectin methylesterase inhibitor family protein [Arabidopsis thaliana]
GhiAffx.58869.1.S1_at	7.3979	down	Ghi.15665	DW497572.1	Transcribed locus, moderately similar to NP_566913.1 copper-binding family protein [Arabidopsis thaliana]
Ghi.8277.1.S1_s_at	7.39157	down	Ghi.8277	AI731105	Transcribed locus, moderately similar to NP_565050.1 HTH (HOTHEAD); aldehyde-lyase [Arabidopsis thaliana]
GhiAffx.61724.1.S1_at	7.3508	down	Ghi.14366	DW224537.1	Transcribed locus, weakly similar to NP_564171.1 basic helix-loop-helix (bHLH) family protein [Arabidopsis thaliana]
Ghi.4959.1.A1_at	7.33747	down	Ghi.4959	DT046831	Transcribed locus, weakly similar to NP_177135.1 CMT3 (CHROMOMETHYLASE 3) [Arabidopsis thaliana]
GhiAffx.36723.1.S1_at	7.3354	down	Ghi.14979	DW515956.1	Transcribed locus, moderately similar to NP_192162.1 chloroplast thylakoid lumen protein [Arabidopsis thaliana]
Gra.2975.1.S1_s_at	7.3069	down	Gra.2975	CO091868	Transcribed locus, weakly similar to NP_173412.1 unknown protein [Arabidopsis thaliana]
Ghi.1109.1.S1_at	7.28911	down	Ghi.18666	AI054783	Transcribed locus, moderately similar to NP_174368.1 CTP synthase, putative / UTP--ammonia ligase, putative [Arabidopsis thaliana]
GhiAffx.29745.1.S1_s_at	7.28552	down	Ghi.14513	DW482448.1	Transcribed locus, weakly similar to NP_196073.1 beta-ketoacyl-CoA synthase family protein [Arabidopsis thaliana]
GraAffx.14966.1.S1_s_at	7.27584	down		CO126174
GhiAffx.15520.1.S1_at	7.23438	down		DW496425.1
Ghi.7353.1.S1_s_at	7.20187	down	Ghi.7353	DT527501	Transcribed locus, moderately similar to NP_190278.1 deoxyuridine 5'-triphosphate nucleotidohydrolase family [Arabidopsis thaliana]
GhiAffx.62126.1.S1_a_at	7.17744	down	Ghi.15857	DW509253.1	Transcribed locus, weakly similar to NP_193829.2 basic helix-loop-helix (bHLH) family protein [Arabidopsis thaliana]
GhiAffx.28080.1.S1_at	7.16809	down		DT048412
Ghi.8163.1.S1_at	7.14808	down	Ghi.8163	AY854805.1	Isolate 1 CRABS CLAW
GhiAffx.5523.1.S1_at	7.14675	down	Ghi.11493	AJ513623	Transcribed locus
GhiAffx.11701.1.A1_at	7.14116	down	Ghi.13228	DW502967.1	Transcribed locus, weakly similar to NP_569006.1 unknown protein [Arabidopsis thaliana]
GhiAffx.13391.3.A1_s_at	7.08532	down		AI055016
Ghi.8095.1.S1_at	7.0808	down	Ghi.8095	AY125487.1	Unknown mRNA
GhiAffx.40870.1.A1_at	7.04142	down	Ghi.21549	DW225488.1	Transcribed locus, weakly similar to NP_201424.1 unknown protein [Arabidopsis thaliana]
GhiAffx.41968.1.S1_at	7.03409	down		DW505719.1
GhiAffx.59432.1.S1_at	6.99099	down		DW499353.1
Ghi.895.1.S1_x_at	6.97541	down	Ghi.895	DT050330	Transcribed locus, weakly similar to NP_001059760.1 Os07g0511100 [Oryza sativa (japonica cultivar-group)]
Ghi.9535.1.S1_s_at	6.95943	down	Ghi.17046	CA993228	Transcribed locus, strongly similar to NP_973509.1 inositol-3-phosphate synthase isozyme 2 / myo-inositol-1-phosphate synthase 2 / MI-1-P synthase 2 / IPS 2 [Arabidopsis thaliana]
Ghi.5507.1.A1_at	6.89808	down	Ghi.5507	DT047478	Transcribed locus
GhiAffx.2253.1.S1_at	6.89662	down	Ghi.15985	AJ513934	Transcribed locus, strongly similar to NP_180517.1 PCNA2 (PROLIFERATING CELL NUCLEAR 2); DNA binding / DNA polymerase processivity factor [Arabidopsis thaliana]
GarAffx.28288.1.S1_s_at	6.88617	down		BQ408809
GhiAffx.57371.1.S1_at	6.88076	down	Ghi.14107	AW187192	Transcribed locus
Ghi.4467.1.A1_at	6.87858	down	Ghi.4467	DT052766	Transcribed locus, weakly similar to NP_176536.2 DNA-binding family protein [Arabidopsis thaliana]
GhiAffx.24151.1.A1_s_at	6.87474	down	Ghi.14507	DW509753.1	Transcribed locus, weakly similar to NP_568280.1 unknown protein [Arabidopsis thaliana]
Ghi.7713.1.S1_at	6.86553	down	Ghi.7713	AI727726	Transcribed locus
GhiAffx.13672.1.S1_s_at	6.85811	down	Ghi.16105	DT050706	Fasciclin-like arabinogalactan protein 3 (FLA3)
Ghi.10475.1.S1_at	6.83967	down	Ghi.10475	DN758153	Transcribed locus, moderately similar to NP_191428.3 protein kinase family protein [Arabidopsis thaliana]
Gra.2835.2.S1_s_at	6.81524	down	Gra.2835	CO123945	Transcribed locus, moderately similar to NP_566536.1 asparaginase [Arabidopsis thaliana]
Gra.2938.2.A1_at	6.8049	down	Gra.1108	CO085472	Transcribed locus, moderately similar to NP_200288.1 THI1 (THIAZOLE REQUIRING) [Arabidopsis thaliana]
GhiAffx.44195.2.S1_at	6.79463	down		DW518175.1
GhiAffx.47032.1.S1_at	6.77383	down	Ghi.16072	DW519285.1	Transcribed locus, strongly similar to NP_191019.1 histone H2A.F/Z [Arabidopsis thaliana]
GhiAffx.24170.1.S1_at	6.7681	down	Ghi.19563	DW232482.1	Transcribed locus, moderately similar to XP_001756459.1 predicted protein [Physcomitrella patens subsp. patens]
GhiAffx.16513.1.S1_s_at	6.76088	down	Ghi.13347	DW232266.1	Transcribed locus, weakly similar to NP_177974.1 protein kinase family protein [Arabidopsis thaliana]
Ghi.4567.1.A1_s_at	6.73271	down	Ghi.9703	DT049861	Transcribed locus, moderately similar to NP_192138.1 glycosyl hydrolase family 9 protein [Arabidopsis thaliana]
Ghi.4167.1.S1_s_at	6.70628	down	Ghi.10364	DT456408	Transcribed locus, weakly similar to XP_001758663.1 predicted protein [Physcomitrella patens subsp. patens]
Gra.1032.1.S1_s_at	6.6946	down	Gra.1032	CO123218	Transcribed locus, moderately similar to NP_565330.1 peptidase/ subtilase [Arabidopsis thaliana]
GhiAffx.22487.1.S1_at	6.68447	down		DW232729.1
Ghi.6512.1.S1_at	6.68155	down	Ghi.6512	DV849397	Transcribed locus, strongly similar to NP_200238.1 LHCB3 (LIGHT-HARVESTING CHLOROPHYLL BINDING PROTEIN 3) [Arabidopsis thaliana]
GhiAffx.12260.1.S1_s_at	6.68151	down	Ghi.12297	DW500499.1	Transcribed locus, weakly similar to NP_568700.1 unknown protein [Arabidopsis thaliana]
Ghi.7810.1.A1_at	6.67362	down	Ghi.14574	DR459558	Transcribed locus, weakly similar to NP_193005.1 unknown protein [Arabidopsis thaliana]
GhiAffx.31920.1.A1_at	6.65395	down		DT053366
Ghi.3912.1.S1_x_at	6.64921	down	Ghi.3912	DT455892	Transcribed locus, weakly similar to NP_195729.1 legume lectin family protein [Arabidopsis thaliana]
Ghi.319.1.S1_at	6.64244	down	Ghi.319	DT548678	Transcribed locus, moderately similar to NP_564753.1 unknown protein [Arabidopsis thaliana]
GhiAffx.22625.1.A1_s_at	6.61955	down	Ghi.21610	DW501687.1	Transcribed locus, moderately similar to NP_001062915.1 Os09g0338500 [Oryza sativa (japonica cultivar-group)]
GhiAffx.31804.1.S1_at	6.60556	down	Ghi.13749	DW510520.1	Transcribed locus, weakly similar to NP_199084.2 transcriptional factor B3 family protein [Arabidopsis thaliana]
Ghi.9285.1.S1_s_at	6.59982	down	Ghi.9285	AJ513190	Transcribed locus, weakly similar to NP_197574.1 invertase/pectin methylesterase inhibitor family protein [Arabidopsis thaliana]
Ghi.4645.1.A1_s_at	6.57705	down	Ghi.4645	DT051729	Transcribed locus, weakly similar to NP_181741.1 unknown protein [Arabidopsis thaliana]
GhiAffx.6834.1.S1_s_at	6.5744	down		DW505236.1
GhiAffx.43407.1.S1_at	6.56094	down	Ghi.14052	CA993283	Transcribed locus
GhiAffx.5985.1.S1_at	6.53068	down	Ghi.15736	DW507881.1	Transcribed locus, weakly similar to NP_190059.3 kinesin motor protein-related [Arabidopsis thaliana]
GhiAffx.6585.1.S1_at	6.51866	down		DW502248.1
GhiAffx.61758.1.S1_a_at	6.51419	down	Ghi.14351	DW515008.1	Transcribed locus
Ghi.8119.1.S1_at	6.51261	down	Ghi.8119	AY551823.1	Ultraviolet-B-repressible protein (UVB)	0015979 // photosynthesis // inferred from electronic annotation	0009523 // photosystem II // inferred from electronic annotation /// 0016020 // membrane // inferred from electronic annotation
Ghi.6698.1.A1_at	6.5072	down	Ghi.6698	CA993636	Transcribed locus, weakly similar to NP_200593.2 aminotransferase class IV family protein [Arabidopsis thaliana]
GhiAffx.27212.1.S1_at	6.49957	down	Ghi.15791	DW495963.1	Transcribed locus, weakly similar to NP_564682.1 protease inhibitor/seed storage/lipid transfer protein (LTP) family protein [Arabidopsis thaliana]
Ghi.6764.1.S1_s_at	6.49236	down	Ghi.6764	DN780906	Transcribed locus
GhiAffx.44037.1.S1_s_at	6.47157	down	Ghi.15990	DW508968.1	Transcribed locus, weakly similar to NP_568699.1 DIR1 (DEFECTIVE IN INDUCED RESISTANCE 1); lipid binding [Arabidopsis thaliana]
Ghi.7418.1.S1_s_at	6.46647	down	Ghi.7418	DR454725	Transcribed locus, weakly similar to NP_177941.2 unknown protein [Arabidopsis thaliana]
Ghi.7543.2.S1_at	6.45437	down	Ghi.7543	AI729528	Transcribed locus, moderately similar to NP_001044920.1 Os01g0868300 [Oryza sativa (japonica cultivar-group)]
Ghi.8236.1.S1_s_at	6.44788	down	Ghi.8236	DT567483	Transcribed locus, moderately similar to NP_565409.1 phosphate-responsive 1 family protein [Arabidopsis thaliana]
GhiAffx.19944.1.S1_at	6.44563	down	Ghi.15688	DW231640.1	Transcribed locus, moderately similar to NP_566267.1 unknown protein [Arabidopsis thaliana]
GhiAffx.41486.1.S1_at	6.44188	down		DW503243.1
GhiAffx.44251.1.S1_at	6.43587	down	Ghi.15596	DR462045	Transcribed locus, weakly similar to NP_200264.2 unknown protein [Arabidopsis thaliana]
GhiAffx.3459.1.A1_s_at	6.43123	down	Ghi.15640	DW226650.1	Transcribed locus, weakly similar to NP_565167.1 senescence-associated protein-related [Arabidopsis thaliana]
Ghi.4141.1.S1_at	6.42364	down	Ghi.4141	DT457368	Transcribed locus, weakly similar to NP_568073.1 unknown protein [Arabidopsis thaliana]
GraAffx.17888.1.S1_at	6.39293	down		CO117613
GhiAffx.6316.1.S1_at	6.34141	down		DW499194.1
GhiAffx.41405.1.A1_at	6.33273	down		DW502785.1
Ghi.7449.1.S1_at	6.33235	down	Ghi.17089	AI727371	Transcribed locus, weakly similar to NP_178471.1 ST (steroid sulfotransferase); sulfotransferase [Arabidopsis thaliana]
GhiAffx.7015.2.S1_at	6.33131	down	Ghi.13714	DW507177.1	Transcribed locus, weakly similar to NP_201424.1 unknown protein [Arabidopsis thaliana]
Ghi.9769.1.S1_at	6.32637	down	Ghi.10064	AW187848	Transcribed locus, moderately similar to NP_177939.2 unknown protein [Arabidopsis thaliana]
GhiAffx.7076.1.S1_at	6.31883	down	Ghi.11377	DW512701.1	Transcribed locus
Gra.202.3.S1_s_at	6.30489	down		CO091424		0008152 // metabolic process // inferred from electronic annotation /// 0046470 // phosphatidylcholine metabolic process // inferred from electronic annotation	0016020 // membrane // inferred from electronic annotation	0003824 // catalytic activity // inferred from electronic annotation /// 0004630 // phospholipase D activity // inferred from electronic annotation /// 0005509 // calcium ion binding // inferred from electronic annotation /// 0016787 // hydrolase activity // inferred from electronic annotation
GhiAffx.41259.1.S1_at	6.29171	down	Ghi.602	DW502051.1	Transcribed locus, moderately similar to NP_195298.2 unknown protein [Arabidopsis thaliana]
GraAffx.27455.2.S1_s_at	6.27984	down		CO126501
Ghi.3017.1.S1_at	6.27441	down	Ghi.18014	DN759882	Transcribed locus, weakly similar to NP_192141.1 pectinesterase family protein [Arabidopsis thaliana]
Ghi.4858.1.A1_s_at	6.23595	down	Ghi.20	DV936123	Transcribed locus, weakly similar to NP_173412.1 unknown protein [Arabidopsis thaliana]
Ghi.8295.1.A1_s_at	6.22041	down	Ghi.8295	DT052513	Transcribed locus
Ghi.10489.1.S1_x_at	6.21961	down	Ghi.10489	DT544528	Transcribed locus, weakly similar to XP_001254242.1 PREDICTED: similar to SH3 domain binding protein [Bos taurus]
GhiAffx.24025.1.S1_at	6.21295	down		DW509133.1
GraAffx.8525.1.S1_s_at	6.19441	down	Gra.3359	CO090285	Transcribed locus, moderately similar to NP_194917.1 unknown protein [Arabidopsis thaliana]
GhiAffx.23436.1.S1_x_at	6.19236	down	Ghi.12724	DR455118	Transcribed locus, weakly similar to NP_201508.1 RALFL34 (RALF-LIKE 34) [Arabidopsis thaliana]
GhiAffx.43752.1.S1_s_at	6.17798	down	Ghi.15961	DW504320.1	Transcribed locus, weakly similar to NP_564498.1 WPP2 (WPP domain protein 2) [Arabidopsis thaliana]
GhiAffx.11861.1.S1_at	6.17243	down	Ghi.2449	DW231177.1	Transcribed locus, weakly similar to NP_188661.2 unknown protein [Arabidopsis thaliana]
Ghi.8520.1.S1_at	6.15813	down	Ghi.8520	DR044160	Transcribed locus, moderately similar to NP_182144.1 delta-8 sphingolipid desaturase, putative [Arabidopsis thaliana]
GraAffx.10271.1.S1_s_at	6.1271	down		CO127430
Ghi.4512.1.A1_x_at	6.12228	down	Ghi.4512	DT053077	Transcribed locus, weakly similar to NP_182064.1 dihydroflavonol 4-reductase family / dihydrokaempferol 4-reductase family [Arabidopsis thaliana]
GhiAffx.32067.1.S1_s_at	6.11762	down	Ghi.13809	DT050181	Transcribed locus, weakly similar to NP_173483.1 cyclin, putative [Arabidopsis thaliana]
GhiAffx.15524.1.S1_s_at	6.1088	down	Ghi.11865	DW238643.1	Transcribed locus, moderately similar to NP_200098.1 ABC transporter family protein [Arabidopsis thaliana]
Ghi.4009.1.A1_at	6.08322	down	Ghi.4009	DT459080	Transcribed locus, weakly similar to NP_566161.1 hydroxyproline-rich glycoprotein family protein [Arabidopsis thaliana]
GhiAffx.29054.1.S1_a_at	6.06962	down	Ghi.12936	DW520236.1	Transcribed locus, weakly similar to NP_178388.1 ARPN (PLANTACYANIN); copper ion binding [Arabidopsis thaliana]
Ghi.9979.1.A1_s_at	6.05509	down	Ghi.9979	DR458170	Transcribed locus, weakly similar to NP_001064966.1 Os10g0498200 [Oryza sativa (japonica cultivar-group)]
Ghi.7164.1.S1_at	6.05341	down	Ghi.7164	AW187576	Transcribed locus, weakly similar to NP_195778.1 OSH1 (OAS HIGH ACCUMULATION 1); catalytic [Arabidopsis thaliana]
GhiAffx.3969.1.S1_at	6.04085	down	Ghi.14051	CA993284	Transcribed locus, moderately similar to NP_193016.1 PSAL (photosystem I subunit L) [Arabidopsis thaliana]
GhiAffx.49735.1.S1_s_at	6.03803	down		DV848919
GhiAffx.13316.3.S1_at	6.03092	down	Ghi.19425	DT527189	Transcribed locus, moderately similar to NP_177596.1 NRP1 (NAP1-RELATED PROTEIN 1); DNA binding / chromatin binding / histone binding [Arabidopsis thaliana]
Ghi.524.1.S1_x_at	6.00148	down	Ghi.524	DR458487	Transcribed locus, moderately similar to NP_568376.1 ACL5 (ACAULIS 5) [Arabidopsis thaliana]
GraAffx.15820.1.S1_s_at	5.99085	down		CO123702
Ghi.8709.1.A1_at	5.98989	down	Ghi.8709	DR461016	Transcribed locus, weakly similar to NP_568203.1 ATP synthase beta chain 1, mitochondrial [Arabidopsis thaliana]
Ghi.789.1.S1_at	5.98972	down	Ghi.789	AF116537.2	Fiber protein GLP1 (Glp1)		0005576 // extracellular region // inferred from electronic annotation /// 0048046 // apoplast // inferred from electronic annotation	0030145 // manganese ion binding // inferred from electronic annotation /// 0045735 // nutrient reservoir activity // inferred from electronic annotation /// 0046872 // metal ion binding // inferred from electronic annotation
GhiAffx.6042.1.S1_s_at	5.98875	down	Ghi.11845	DW498160.1	Transcribed locus, weakly similar to NP_181486.1 gibberellin-regulated family protein [Arabidopsis thaliana]
Ghi.5213.1.S1_s_at	5.98693	down	Ghi.5213	AI729522	Transcribed locus, moderately similar to NP_568984.1 protease inhibitor/seed storage/lipid transfer protein (LTP) family protein [Arabidopsis thaliana]
GraAffx.2019.1.S1_s_at	5.98392	down		CO122895
GarAffx.14011.1.S1_s_at	5.98144	down		BQ411592
GhiAffx.30723.1.A1_x_at	5.97385	down	Ghi.16887	DW228431.1	Glycine-rich protein (GRP3)
GhiAffx.61329.1.S1_s_at	5.96914	down	Ghi.21813	DW508832.1	Transcribed locus, moderately similar to NP_001053564.1 Os04g0563700 [Oryza sativa (japonica cultivar-group)]
GhiAffx.11387.1.S1_at	5.95958	down	Ghi.2554	DW496560.1	Transcribed locus, moderately similar to NP_001046611.1 Os02g0297600 [Oryza sativa (japonica cultivar-group)]
GhiAffx.2019.1.S1_at	5.95311	down	Ghi.19556	DW497861.1	Transcribed locus, moderately similar to NP_189510.2 protein kinase, putative [Arabidopsis thaliana]
Ghi.2234.1.S1_s_at	5.927	down	Ghi.2234	DT548444	Transcribed locus, weakly similar to NP_192945.2 DNA-binding family protein [Arabidopsis thaliana]
Ghi.1813.1.S1_at	5.8927	down	Ghi.1813	DV850406	Transcribed locus, moderately similar to NP_174286.1 CAB1 (CHLOROPHYLL A/B BINDING PROTEIN 1); chlorophyll binding [Arabidopsis thaliana]
GhiAffx.879.1.S1_at	5.89265	down	Ghi.20471	DN816995	Transcribed locus, moderately similar to NP_567921.1 HDA14 (histone deacetylase 14); histone deacetylase [Arabidopsis thaliana]
GhiAffx.23718.1.S1_s_at	5.87489	down	Ghi.14713	DW507495.1	Transcribed locus, moderately similar to NP_974125.1 GDSL-motif lipase/hydrolase family protein [Arabidopsis thaliana]
Ghi.10663.1.S1_s_at	5.85176	down	Ghi.1570	DN780778	Transcribed locus, moderately similar to NP_200230.1 PORA (Protochlorophyllide reductase A); oxidoreductase/ protochlorophyllide reductase [Arabidopsis thaliana]
Ghi.859.1.S1_at	5.83709	down	Ghi.859	DR453906	Transcribed locus
Ghi.245.1.S1_x_at	5.82862	down	Ghi.245	DR461505	Transcribed locus
Ghi.662.1.S1_s_at	5.78572	down	Ghi.662	DR456345	Transcribed locus
GraAffx.9255.1.S1_x_at	5.78259	down		CO086463
GhiAffx.7331.1.S1_at	5.78233	down	Ghi.11459	DW500856.1	Transcribed locus, moderately similar to NP_181500.1 ATEXPA4 (ARABIDOPSIS THALIANA EXPANSIN A4) [Arabidopsis thaliana]
GhiAffx.6822.1.A1_at	5.77226	down		DW505102.1
Ghi.2468.1.S1_at	5.76636	down	Ghi.2468	DR463404	Transcribed locus, moderately similar to NP_195053.1 CDC20.1; signal transducer [Arabidopsis thaliana]
GhiAffx.6103.1.S1_at	5.76426	down		DW496516.1
GhiAffx.13378.1.A1_a_at	5.76044	down	Ghi.15724	DN759935	Transcribed locus, weakly similar to NP_190446.1 ATP binding / DNA binding [Arabidopsis thaliana]
Ghi.7236.1.S1_s_at	5.75405	down	Ghi.7236	DR459712	Transcribed locus, weakly similar to NP_201061.1 unknown protein [Arabidopsis thaliana]
GraAffx.27339.1.S1_s_at	5.74606	down		CO089676
Ghi.172.1.S1_at	5.74397	down	Ghi.172	DR462066	Transcribed locus
Ghi.88.1.S1_s_at	5.73551	down	Ghi.88	DV848673	Transcribed locus, strongly similar to NP_192772.1 LHCB5 (LIGHT HARVESTING COMPLEX OF PHOTOSYSTEM II 5); chlorophyll binding [Arabidopsis thaliana]
GhiAffx.14137.1.S1_s_at	5.72928	down	Ghi.16069	CO493219	Transcribed locus, weakly similar to NP_201551.1 porin, putative [Arabidopsis thaliana]
Ghi.5009.1.S1_s_at	5.72578	down	Ghi.5009	AI728500	Transcribed locus, moderately similar to NP_181023.1 FAH1 (FATTY ACID HYDROXYLASE 1); catalytic [Arabidopsis thaliana]
Ghi.8373.1.S1_s_at	5.70889	down	Ghi.8373	CA993213	Transcribed locus
Ghi.9728.1.S1_at	5.70296	down	Ghi.9728	DT547464	Transcribed locus, moderately similar to NP_196538.1 pectinesterase family protein [Arabidopsis thaliana]
GhiAffx.61454.1.S1_at	5.69946	down	Ghi.11519	DW509393.1	Transcribed locus, weakly similar to NP_188175.1 unknown protein [Arabidopsis thaliana]
GhiAffx.23338.1.S1_at	5.66357	down	Ghi.11653	DW239371.1	Transcribed locus, moderately similar to NP_201478.1 scarecrow transcription factor family protein [Arabidopsis thaliana]
Ghi.422.1.S1_s_at	5.6523	down	Ghi.422	DR459711	Transcribed locus, weakly similar to NP_567601.1 subtilase family protein [Arabidopsis thaliana]
Ghi.6423.1.A1_at	5.64667	down	Ghi.6423	CO490711	Transcribed locus, strongly similar to NP_195009.1 ATAUR1 (ATAURORA1); histone serine kinase(H3-S10 specific) / kinase/ protein serine/threonine kinase [Arabidopsis thaliana]
GhiAffx.21582.1.A1_s_at	5.64585	down		DW495972.1
GhiAffx.42808.1.S1_at	5.61203	down	Ghi.7888	DW518935.1	Transcribed locus, moderately similar to NP_176789.1 TMK1 (TRANSMEMBRANE KINASE 1) [Arabidopsis thaliana]
Ghi.5095.1.A1_s_at	5.60898	down	Ghi.5889	DT049113	Transcribed locus, weakly similar to NP_173852.1 transferase family protein [Arabidopsis thaliana]
Ghi.8784.1.A1_s_at	5.57009	down	Ghi.8784	DT465869	Transcribed locus, moderately similar to NP_565633.1 AGO4 (ARGONAUTE 4) [Arabidopsis thaliana]
Ghi.4513.1.A1_at	5.56891	down	Ghi.4513	DT052521	Transcribed locus, weakly similar to NP_173813.1 Bet v I allergen family protein [Arabidopsis thaliana]
Gra.2778.2.A1_s_at	5.56545	down	Gra.2778	CO088226	Transcribed locus, moderately similar to NP_172650.1 aminomethyltransferase [Arabidopsis thaliana]
Ghi.6772.1.A1_at	5.56317	down	Ghi.6772	CA993230	Transcribed locus, moderately similar to XP_001776270.1 predicted protein [Physcomitrella patens subsp. patens]
GhiAffx.45085.1.S1_at	5.52823	down	Ghi.15621	DW502524.1	Transcribed locus, weakly similar to NP_182320.1 SWA1 (SLOW WALKER1); nucleotide binding [Arabidopsis thaliana]
Ghi.7533.2.S1_at	5.51043	down	Ghi.7533	DR462889	Transcribed locus, weakly similar to NP_188563.1 leucine-rich repeat family protein [Arabidopsis thaliana]
GhiAffx.60413.1.S1_at	5.50731	down	Ghi.21626	DW504245.1	Transcribed locus, moderately similar to NP_199671.1 ATSMC3 (Arabidopsis thaliana structural maintenance of chromosome 3); ATP binding
GhiAffx.40088.1.S1_at	5.46119	down		DW496032.1
Ghi.4239.1.S1_at	5.4531	down	Ghi.4239	DT456091	Transcribed locus, weakly similar to NP_849791.1 myosin-related [Arabidopsis thaliana]
GhiAffx.15626.1.S1_at	5.45094	down	Ghi.11224	DW495976.1	Transcribed locus, strongly similar to NP_524352.1 Histone H4 replacement CG3379-PC, isoform C [Drosophila melanogaster]
Gra.1312.2.S1_s_at	5.44489	down	Gra.1312	CO085934	Transcribed locus, weakly similar to NP_190990.1 SCR (SCARECROW); transcription factor [Arabidopsis thaliana]
Gra.2833.1.S1_at	5.40008	down	Gra.2833	CO124621	Transcribed locus, weakly similar to NP_565536.1 ATHB6; transcription factor [Arabidopsis thaliana]
Ghi.4420.1.A1_s_at	5.38597	down	Ghi.4420	DT053305	Transcribed locus
GhiAffx.25507.1.A1_at	5.36427	down		DW516696.1
Ghi.273.1.A1_at	5.35069	down	Ghi.273	DT049924	Transcribed locus, moderately similar to NP_191196.1 leucine-rich repeat transmembrane protein kinase, putative [Arabidopsis thaliana]
Ghi.8693.1.A1_at	5.33089	down	Ghi.8693	DT049257	Transcribed locus
GhiAffx.2746.1.S1_at	5.32488	down		DW508071.1
Ghi.8881.1.S1_at	5.32345	down	Ghi.8881	DT457280	Transcribed locus
Ghi.378.1.S1_s_at	5.32275	down	Ghi.378	DR460211	Transcribed locus, weakly similar to NP_568063.1 unknown protein [Arabidopsis thaliana]
GhiAffx.46136.1.S1_s_at	5.31693	down	Ghi.12520	DW516297.1	Transcribed locus, moderately similar to NP_195623.2 inositol monophosphatase family protein [Arabidopsis thaliana]
Ghi.7617.1.S1_at	5.30237	down	Ghi.7617	AI728876	Transcribed locus, weakly similar to NP_001054323.1 Os04g0685900 [Oryza sativa (japonica cultivar-group)]
Ghi.7493.2.S1_s_at	5.29533	down	Ghi.7493	AI730038	Transcribed locus, moderately similar to NP_566514.1 brix domain-containing protein [Arabidopsis thaliana]
GhiAffx.41706.1.S1_s_at	5.28694	down	Ghi.15959	DW504374.1	Transcribed locus, strongly similar to NP_195009.1 ATAUR1 (ATAURORA1); histone serine kinase(H3-S10 specific) / kinase/ protein serine/threonine kinase [Arabidopsis thaliana]
GhiAffx.26565.1.S1_at	5.27621	down		DW241138.1
Ghi.429.1.S1_at	5.27475	down	Ghi.429	DR459652	Transcribed locus
Ghi.6673.1.A1_at	5.27028	down	Ghi.6673	CA993732	Transcribed locus, weakly similar to NP_197941.1 unknown protein [Arabidopsis thaliana]
GhiAffx.23083.1.A1_s_at	5.26433	down	Ghi.2585	DW228819.1	Transcribed locus, moderately similar to NP_196086.1 CYP77A4 (cytochrome P450, family 77, subfamily A, polypeptide 4); oxygen binding [Arabidopsis thaliana]
GhiAffx.42885.1.S1_at	5.26266	down	Ghi.11363	DW510367.1	Transcribed locus, weakly similar to NP_188361.1 unknown protein [Arabidopsis thaliana]
GhiAffx.17240.1.S1_at	5.24585	down	Ghi.14800	DW478317.1	Transcribed locus, weakly similar to NP_567005.2 F-box family protein (FBL17) [Arabidopsis thaliana]
Ghi.9055.1.A1_at	5.24241	down	Ghi.9055	DT527486	Transcribed locus, weakly similar to NP_179759.1 MEE3 (maternal effect embryo arrest 3); DNA binding / transcription factor [Arabidopsis thaliana]
Ghi.262.1.S1_s_at	5.24134	down	Ghi.262	AW187656	Transcribed locus, weakly similar to NP_566970.1 unknown protein [Arabidopsis thaliana]
GhiAffx.4874.1.S1_at	5.23771	down		DW487008.1
GhiAffx.7030.1.S1_at	5.2279	down	Ghi.21773	DW507325.1	Transcribed locus, weakly similar to NP_001078514.1 protein binding / zinc ion binding [Arabidopsis thaliana]
Ghi.6556.1.S1_s_at	5.22034	down	Ghi.6556	CD485789	Transcribed locus, moderately similar to NP_188437.2 NRPD2b (nuclear RNA polymerase D 2b); DNA binding / DNA-directed RNA polymerase [Arabidopsis thaliana]
GhiAffx.11691.1.S1_at	5.21376	down	Ghi.16212	DW229345.1	Transcribed locus, weakly similar to NP_171821.1 extracellular dermal glycoprotein, putative / EDGP, putative [Arabidopsis thaliana]
Ghi.8233.1.S1_s_at	5.19953	down	Ghi.8233	DT468233	Transcribed locus, moderately similar to NP_565857.1 translin family protein [Arabidopsis thaliana]
GhiAffx.3823.1.S1_at	5.19316	down	Ghi.319	DW232575.1	Transcribed locus, moderately similar to NP_564753.1 unknown protein [Arabidopsis thaliana]
GhiAffx.20685.1.S1_at	5.18492	down	Ghi.13208	DW495151.1	Transcribed locus, moderately similar to NP_568990.1 FAS2 (FASCIATA 2); nucleotide binding [Arabidopsis thaliana]
Gra.2946.2.A1_s_at	5.15326	down	Gra.2946	CO090341	Transcribed locus, weakly similar to NP_192249.1 DFL2 (DWARF IN LIGHT 2) [Arabidopsis thaliana]
GraAffx.20352.2.S1_s_at	5.14675	down		CO117676
Ghi.228.1.S1_at	5.13273	down	Ghi.17717	DT456275	Transcribed locus, moderately similar to NP_195877.1 histone H2B, putative [Arabidopsis thaliana]
Gra.2038.1.A1_s_at	5.12873	down	Gra.2038	CO124831	Transcribed locus, weakly similar to NP_001052280.1 Os04g0225700 [Oryza sativa (japonica cultivar-group)]
Ghi.2354.2.S1_s_at	5.1236	down	Ghi.2354	DT468491	Transcribed locus, weakly similar to NP_198037.2 unknown protein [Arabidopsis thaliana]
GhiAffx.60328.1.S1_at	5.12226	down	Ghi.21671	DW503744.1	Transcribed locus, weakly similar to NP_194308.1 pathogenesis-related protein, putative [Arabidopsis thaliana]
Ghi.2616.1.S1_s_at	5.11308	down	Ghi.2616	DT545336	Transcribed locus, moderately similar to NP_181224.1 xyloglucan:xyloglucosyl transferase, putative / xyloglucan endotransglycosylase, putative / endo-xyloglucan transferase, putative [Arabidopsis thaliana]
Ghi.9932.1.S1_s_at	5.11298	down	Ghi.9932	DR452832	Transcribed locus, moderately similar to NP_189364.1 ATPHB4 (PROHIBITIN 4) [Arabidopsis thaliana]
GhiAffx.46058.1.S1_s_at	5.10408	down	Ghi.12539	DW230289.1	Transcribed locus, strongly similar to NP_524352.1 Histone H4 replacement CG3379-PC, isoform C [Drosophila melanogaster]
Ghi.8158.1.S1_s_at	5.09729	down	Ghi.8158	AY574036.1	Cyclopropane fatty acid synthase (CPA-FAS-1)	0008610 // lipid biosynthetic process // inferred from electronic annotation		0008825 // cyclopropane-fatty-acyl-phospholipid synthase activity // inferred from electronic annotation /// 0009055 // electron carrier activity // inferred from electronic annotation /// 0016491 // oxidoreductase activity // inferred from electronic annotation
Ghi.895.2.S1_x_at	5.08896	down	Ghi.895	CD486189	Transcribed locus, weakly similar to NP_001059760.1 Os07g0511100 [Oryza sativa (japonica cultivar-group)]
Ghi.4134.2.S1_s_at	5.07849	down	Ghi.4134	DT457464	Transcribed locus, moderately similar to NP_180259.1 ATPDR4/PDR4 (PLEIOTROPIC DRUG RESISTANCE 4); ATPase, coupled to transmembrane movement of substances [Arabidopsis thaliana]
GraAffx.1872.1.S1_s_at	5.06815	down		CO123596
Gra.76.1.A1_x_at	5.068	down	Gra.76	CO088274	Transcribed locus, moderately similar to NP_172648.1 ATGLX1 (GLYOXALASE I HOMOLOG); lactoylglutathione lyase [Arabidopsis thaliana]
GraAffx.2352.1.S1_s_at	5.06584	down		CO121310
GhiAffx.24503.1.S1_s_at	5.04014	down	Ghi.11436	DW511439.1	Transcribed locus, weakly similar to NP_173290.1 kinesin motor protein-related [Arabidopsis thaliana]
Ghi.7518.3.S1_x_at	5.0345	down	Ghi.7518	DT569605	Transcribed locus, weakly similar to NP_564059.1 glycosyl hydrolase family protein 17 [Arabidopsis thaliana]
Ghi.8370.1.S1_s_at	5.02919	down	Ghi.8370	DV849266	Transcribed locus
Ghi.1146.1.S1_a_at	5.02837	down	Ghi.13026	DN780642	Transcribed locus, strongly similar to NP_178585.1 LHCB2.1 (Photosystem II light harvesting complex gene 2.1); chlorophyll binding [Arabidopsis thaliana]
Ghi.2406.1.A1_s_at	5.02282	down	Ghi.2406	DT052156	Transcribed locus, moderately similar to NP_188048.1 ATPME3 (Arabidopsis thaliana pectin methylesterase 3)
Ghi.6665.1.S1_s_at	5.02135	down	Ghi.6665	DN758016	Transcribed locus, moderately similar to NP_173034.1 LHCB6 (LIGHT HARVESTING COMPLEX PSII); chlorophyll binding [Arabidopsis thaliana]
Ghi.6292.2.S1_at	5.01995	down	Ghi.6292	AI727156	Transcribed locus, strongly similar to NP_195236.1 PIP3 (PLASMA MEMBRANE INTRINSIC PROTEIN 3); water channel [Arabidopsis thaliana]
Ghi.5633.1.A1_at	5.01931	down	Ghi.5633	DT047085	Transcribed locus, weakly similar to NP_180187.1 IQD6 (IQ-domain 6); calmodulin binding [Arabidopsis thaliana]
Ghi.6888.1.S1_at	5.01271	down	Ghi.6888	DV848826	Transcribed locus, strongly similar to NP_177587.1 geranylgeranyl reductase [Arabidopsis thaliana]
Ghi.1513.1.S1_x_at	4.99698	down	Ghi.1513	CA994331	Transcribed locus, strongly similar to XP_972666.1 PREDICTED: similar to ZK652.3 [Tribolium castaneum]
GraAffx.1858.1.S1_at	4.98515	down		CO123671
Ghi.4363.1.A1_s_at	4.98308	down	Ghi.4363	DT053827	Transcribed locus, moderately similar to NP_190189.1 histone H2B, putative [Arabidopsis thaliana]
Ghi.4378.1.A1_s_at	4.97803	down	Ghi.4378	DT052913	Transcribed locus, weakly similar to NP_001063907.1 Os09g0557900 [Oryza sativa (japonica cultivar-group)]
Ghi.10272.1.A1_at	4.96972	down	Ghi.10272	DT049998	Transcribed locus, moderately similar to NP_188636.2 pepsin A [Arabidopsis thaliana]
GraAffx.2170.1.S1_s_at	4.95396	down		CO122197
GhiAffx.32860.1.S1_at	4.95239	down	Ghi.7786	DW520074.1	Transcribed locus, moderately similar to NP_680176.2 L-ascorbate oxidase/ copper ion binding [Arabidopsis thaliana]
Ghi.7384.1.S1_at	4.95196	down	Ghi.7384	DT548039	Transcribed locus, moderately similar to NP_680141.2 glycosyl hydrolase family 3 protein [Arabidopsis thaliana]
GhiAffx.54054.1.A1_at	4.94648	down	Ghi.11739	AW186948	Transcribed locus, moderately similar to NP_001063311.1 Os09g0447000 [Oryza sativa (japonica cultivar-group)]
GhiAffx.58823.1.S1_at	4.93358	down		DW496312.1
Ghi.9645.2.S1_s_at	4.92436	down	Ghi.9645	DT565332	Transcribed locus, weakly similar to XP_001782903.1 predicted protein [Physcomitrella patens subsp. patens]
GhiAffx.41785.1.S1_s_at	4.92325	down	Ghi.714	DW504767.1	Transcribed locus, moderately similar to XP_001764513.1 predicted protein [Physcomitrella patens subsp. patens]
Ghi.9826.1.S1_s_at	4.91904	down	Ghi.9826	DT565468	Transcribed locus, weakly similar to NP_196996.1 gibberellin-regulated family protein [Arabidopsis thaliana]
GarAffx.24961.2.S1_s_at	4.91213	down		AY641991.1
Gra.2810.2.A1_s_at	4.90502	down		CO091414
Ghi.5647.1.S1_at	4.89258	down	Ghi.5647	DT046991	Transcribed locus, weakly similar to NP_187835.2 methyltransferase [Arabidopsis thaliana]
Ghi.4900.1.A1_x_at	4.89123	down	Ghi.4900	DT052454	Transcribed locus, moderately similar to NP_174039.1 leucine-rich repeat transmembrane protein kinase, putative [Arabidopsis thaliana]
Ghi.9734.1.S1_at	4.88889	down	Ghi.9734	AW186914	Transcribed locus, weakly similar to NP_200345.1 long-chain-alcohol O-fatty-acyltransferase family protein / wax synthase family protein [Arabidopsis thaliana]
GhiAffx.47644.1.S1_at	4.87906	down	Ghi.20380	DN802276	Transcribed locus, moderately similar to NP_174345.1 protein kinase family protein [Arabidopsis thaliana]
Gra.1121.3.S1_s_at	4.87174	down	Gra.1121	CO125856	Transcribed locus, moderately similar to NP_196361.1 GDH2 (GLUTAMATE DEHYDROGENASE 2); oxidoreductase [Arabidopsis thaliana]
Ghi.1175.2.S1_s_at	4.87081	down	Ghi.16931	DQ023526.1	PFS18	0007017 // microtubule-based process // inferred from electronic annotation /// 0007018 // microtubule-based movement // inferred from electronic annotation /// 0051258 // protein polymerization // inferred from electronic annotation	0005874 // microtubule // inferred from electronic annotation /// 0043234 // protein complex // inferred from electronic annotation	0000166 // nucleotide binding // inferred from electronic annotation /// 0003924 // GTPase activity // inferred from electronic annotation /// 0005198 // structural molecule activity // inferred from electronic annotation /// 0005525 // GTP binding // inferred from electronic annotation
Ghi.5529.2.S1_s_at	4.85148	down	Ghi.5529	AI731201	Dehydration-induced protein RD22-like protein (RDL)
GhiAffx.4363.1.S1_at	4.84263	down	Ghi.15250	DW481770.1	Transcribed locus, weakly similar to NP_567477.1 binding [Arabidopsis thaliana]
Ghi.312.1.S1_at	4.83825	down	Ghi.312	DV850344	Transcribed locus, weakly similar to NP_565167.1 senescence-associated protein-related [Arabidopsis thaliana]
Ghi.838.1.S1_s_at	4.83761	down	Ghi.838	DR454132	Transcribed locus, moderately similar to NP_201168.1 DEAD box RNA helicase, putative [Arabidopsis thaliana]
GhiAffx.22209.1.S1_at	4.83242	down		DW499430.1
GhiAffx.8042.1.A1_at	4.82943	down	Ghi.11160	DW518715.1	Transcribed locus, weakly similar to NP_568822.1 glycosyl hydrolase family 17 protein [Arabidopsis thaliana]
GhiAffx.41495.1.S1_at	4.82192	down		DW503271.1
GraAffx.26864.1.S1_s_at	4.81907	down		CO090977
GarAffx.24961.1.S1_s_at	4.81621	down		AY641990.1
GhiAffx.2437.1.A1_at	4.81004	down		DT046959
Ghi.9730.2.S1_s_at	4.80398	down	Ghi.9730	DT459575	Transcribed locus, moderately similar to NP_199968.1 phosphate-responsive 1 family protein [Arabidopsis thaliana]
GhiAffx.61336.1.S1_at	4.79403	down	Ghi.11533	DW508854.1	Transcribed locus
GhiAffx.15646.1.A1_a_at	4.79233	down		DW519731.1
Ghi.4648.2.A1_s_at	4.78955	down	Ghi.16926	AY464057.1	Transcribed locus, weakly similar to NP_175357.1 BURP domain-containing protein [Arabidopsis thaliana]
GhiAffx.45439.1.A1_s_at	4.78136	down		DW244056.1
GhiAffx.44701.1.S1_at	4.77712	down	Ghi.11174	DW519877.1	Transcribed locus
GhiAffx.8334.1.S1_s_at	4.77578	down	Ghi.16240	DW237215.1	Transcribed locus, weakly similar to NP_001067219.1 Os12g0604700 [Oryza sativa (japonica cultivar-group)]
GhiAffx.51955.1.S1_s_at	4.77221	down	Ghi.7236	AW186976	Transcribed locus, weakly similar to NP_201061.1 unknown protein [Arabidopsis thaliana]
Ghi.8492.1.S1_s_at	4.77087	down	Ghi.8492	CD486671	Transcribed locus, moderately similar to NP_197928.1 unknown protein [Arabidopsis thaliana]
Ghi.272.1.S1_s_at	4.76076	down	Ghi.272	DT561048	Transcribed locus, weakly similar to NP_176591.1 unknown protein [Arabidopsis thaliana]
GhiAffx.6943.1.S1_at	4.75723	down		DW506387.1
Ghi.8793.2.S1_s_at	4.75153	down	Ghi.8793	DT458065	Transcribed locus, weakly similar to NP_179950.1 unknown protein [Arabidopsis thaliana]
GhiAffx.7405.1.S1_at	4.73956	down	Ghi.11433	DW233325.1	Transcribed locus, weakly similar to NP_172395.1 nicotianamine synthase, putative [Arabidopsis thaliana]
GhiAffx.17046.1.S1_at	4.72458	down	Ghi.13498	DT526903	Transcribed locus, weakly similar to NP_564360.1 SEC14 cytosolic factor family protein / phosphoglyceride transfer family protein [Arabidopsis thaliana]
GraAffx.17891.1.S1_at	4.71712	down		CO117605
Ghi.9932.2.A1_s_at	4.71288	down	Ghi.9932	DT457565	Transcribed locus, moderately similar to NP_189364.1 ATPHB4 (PROHIBITIN 4) [Arabidopsis thaliana]
GhiAffx.49477.1.A1_at	4.7076	down	Ghi.10079	DW499529.1	Transcribed locus, weakly similar to NP_190416.1 GDSL-motif lipase/hydrolase family protein [Arabidopsis thaliana]
GraAffx.9074.1.A1_s_at	4.70591	down		CO087390
Ghi.6613.1.S1_s_at	4.70027	down	Ghi.6613	CA994335	Transcribed locus, moderately similar to NP_192427.1 PSBQ/PSBQ-2 (photosystem II subunit Q-2); calcium ion binding [Arabidopsis thaliana]
Ghi.1762.1.S1_at	4.69514	down	Ghi.1762	DN758468	Transcribed locus, weakly similar to NP_001064762.1 Os10g0457400 [Oryza sativa (japonica cultivar-group)]
Ghi.5056.1.A1_at	4.6782	down	Ghi.5056	DT049273	Transcribed locus, moderately similar to NP_196801.1 C2 domain-containing protein [Arabidopsis thaliana]
Ghi.5045.1.A1_at	4.67622	down	Ghi.14338	DT049307	Transcribed locus, moderately similar to NP_569014.1 BHLH093 (BETA HLH PROTEIN 93); DNA binding / transcription factor [Arabidopsis thaliana]
Ghi.64.1.S1_x_at	4.66885	down	Ghi.64	DT567004	Transcribed locus, moderately similar to NP_191308.1 40S ribosomal protein S2 (RPS2D) [Arabidopsis thaliana]
GhiAffx.2326.1.A1_a_at	4.66854	down	Ghi.13794	DW519649.1	Transcribed locus, weakly similar to NP_568793.1 unknown protein [Arabidopsis thaliana]
GhiAffx.25182.1.A1_s_at	4.66376	down	Ghi.7696	DW515052.1	Transcribed locus, weakly similar to NP_196213.2 ATROPGEF5/ROPGEF5 (KINASE PARTNER PROTEIN-LIKE); Rho guanyl-nucleotide exchange factor [Arabidopsis thaliana]
GhiAffx.50712.1.A1_at	4.63991	down	Ghi.261	DT051489	Transcribed locus, moderately similar to NP_850863.1 CKX7 (CYTOKININ OXIDASE 7); oxidoreductase [Arabidopsis thaliana]
GhiAffx.48425.1.S1_at	4.63987	down	Ghi.12897	DT569994	Transcribed locus, moderately similar to NP_173289.1 60S ribosomal protein L6 (RPL6A) [Arabidopsis thaliana]
GhiAffx.13846.1.A1_s_at	4.63252	down	Ghi.19220	DT047016	Transcribed locus, weakly similar to NP_001012726.1 keratin associated protein 5-3 [Homo sapiens]
GhiAffx.33834.2.S1_at	4.6265	down	Ghi.20526	DW519217.1	Transcribed locus, moderately similar to NP_199269.1 SNF7 family protein [Arabidopsis thaliana]
Ghi.1927.1.S1_at	4.62601	down	Ghi.17404	DV849072	Transcribed locus, strongly similar to NP_187818.1 ACT11 (ACTIN-11); structural constituent of cytoskeleton [Arabidopsis thaliana]
Ghi.182.1.A1_a_at	4.62485	down	Ghi.182	DT052628	Transcribed locus
Ghi.6298.1.A1_s_at	4.62083	down	Ghi.16918	CD486518	Alpha-tubulin (TUA6)	0007017 // microtubule-based process // inferred from electronic annotation /// 0007018 // microtubule-based movement // inferred from electronic annotation /// 0051258 // protein polymerization // inferred from electronic annotation	0005874 // microtubule // inferred from electronic annotation /// 0043234 // protein complex // inferred from electronic annotation	0003924 // GTPase activity // inferred from electronic annotation /// 0005198 // structural molecule activity // inferred from electronic annotation /// 0005525 // GTP binding // inferred from electronic annotation
Gra.1759.1.S1_s_at	4.60425	down		CO087419		0007017 // microtubule-based process // inferred from electronic annotation /// 0007018 // microtubule-based movement // inferred from electronic annotation /// 0051258 // protein polymerization // inferred from electronic annotation	0005874 // microtubule // inferred from electronic annotation /// 0043234 // protein complex // inferred from electronic annotation	0003924 // GTPase activity // inferred from electronic annotation /// 0005198 // structural molecule activity // inferred from electronic annotation /// 0005525 // GTP binding // inferred from electronic annotation
Ghi.367.1.S1_s_at	4.60094	down	Ghi.7446	DT049733	Transcribed locus, moderately similar to NP_180559.1 FAD3 (FATTY ACID DESATURASE 3); omega-3 fatty acid desaturase [Arabidopsis thaliana]
GhiAffx.47045.1.S1_s_at	4.59987	down	Ghi.11747	DW502321.1	Transcribed locus, moderately similar to NP_181018.1 PHB (PHABULOSA); DNA binding / transcription factor [Arabidopsis thaliana]
Ghi.4226.1.S1_at	4.59082	down	Ghi.4226	DT456123	Transcribed locus, weakly similar to NP_568793.1 unknown protein [Arabidopsis thaliana]
Ghi.1766.1.S1_s_at	4.5847	down	Ghi.16584	AY138252.1	Phospholipase D delta isoform 1a	0008152 // metabolic process // inferred from electronic annotation /// 0046470 // phosphatidylcholine metabolic process // inferred from electronic annotation	0016020 // membrane // inferred from electronic annotation	0003824 // catalytic activity // inferred from electronic annotation /// 0004630 // phospholipase D activity // inferred from electronic annotation /// 0005509 // calcium ion binding // inferred from electronic annotation /// 0016787 // hydrolase activity // inferred from electronic annotation
Ghi.1475.1.S1_s_at	4.57564	down	Ghi.1475	DV849430	Transcribed locus, weakly similar to NP_566809.1 GHS1 (GLUCOSE HYPERSENSITIVE 1); structural constituent of ribosome [Arabidopsis thaliana]
Ghi.8201.1.S1_at	4.57515	down	Ghi.8201	DT551745	Transcribed locus, weakly similar to NP_567595.1 unknown protein [Arabidopsis thaliana]
GhiAffx.11496.1.A1_at	4.57343	down		DW226247.1
GhiAffx.51953.1.S1_s_at	4.5694	down	Ghi.14115	DW507650.1	Transcribed locus
GhiAffx.16117.1.S1_at	4.5621	down	Ghi.4323	DW227425.1	Transcribed locus
Ghi.5796.1.S1_s_at	4.55171	down	Ghi.5796	AI730807	Transcribed locus, weakly similar to NP_197039.1 plastocyanin-like domain-containing protein [Arabidopsis thaliana]
GhiAffx.59348.1.S1_at	4.53769	down	Ghi.13733	DW503499.1	Transcribed locus, weakly similar to NP_188189.1 zinc finger (Ran-binding) family protein [Arabidopsis thaliana]
GraAffx.14694.1.S1_at	4.53751	down		CO126957
Gra.294.1.S1_s_at	4.53577	down	Gra.294	CO089366	Transcribed locus, moderately similar to NP_180152.1 water channel [Arabidopsis thaliana]
GhiAffx.24805.1.S1_at	4.53533	down	Ghi.21918	DW513016.1	Transcribed locus, weakly similar to NP_001062047.1 Os08g0477900 [Oryza sativa (japonica cultivar-group)]
Ghi.171.1.S1_at	4.526	down	Ghi.171	DR462085	Transcribed locus
Ghi.5755.3.S1_s_at	4.52081	down	Ghi.5755	DT527176	Transcribed locus, weakly similar to NP_568457.1 BZO2H2 (basic leucine zipper O2 homolog 2); DNA binding / transcription factor [Arabidopsis thaliana]
GhiAffx.62512.1.S1_at	4.51459	down	Ghi.12548	DW510450.1	Transcribed locus, moderately similar to XP_001754446.1 predicted protein [Physcomitrella patens subsp. patens]
Ghi.317.1.S1_s_at	4.51042	down	Ghi.16918	DN758245	Alpha-tubulin (TUA6)	0007017 // microtubule-based process // inferred from electronic annotation /// 0007018 // microtubule-based movement // inferred from electronic annotation /// 0051258 // protein polymerization // inferred from electronic annotation	0005874 // microtubule // inferred from electronic annotation /// 0043234 // protein complex // inferred from electronic annotation	0003924 // GTPase activity // inferred from electronic annotation /// 0005198 // structural molecule activity // inferred from electronic annotation /// 0005525 // GTP binding // inferred from electronic annotation
Ghi.10463.1.S1_s_at	4.51019	down	Ghi.3283	DN758040	Transcribed locus, weakly similar to NP_001063982.1 Os09g0570000 [Oryza sativa (japonica cultivar-group)]
GhiAffx.20440.1.S1_s_at	4.50915	down	Ghi.13011	DW494003.1	Transcribed locus, moderately similar to NP_173431.1 ATLFNR2 (LEAF FNR 2); NADPH dehydrogenase/ oxidoreductase [Arabidopsis thaliana]
Ghi.6506.1.S1_s_at	4.50308	down	Ghi.6506	CF932126	Transcribed locus, moderately similar to NP_181221.1 GAMMA-TIP (Tonoplast intrinsic protein (TIP) gamma); water channel [Arabidopsis thaliana]
GhiAffx.63452.1.S1_at	4.49865	down	Ghi.22084	DN758270	Transcribed locus, weakly similar to NP_001031809.1 thaumatin, putative [Arabidopsis thaliana]
GarAffx.24390.1.S1_s_at	4.49554	down		BF273948
GhiAffx.8384.3.S1_a_at	4.49518	down	Ghi.10100	DW225837.1	Transcribed locus, moderately similar to NP_565409.1 phosphate-responsive 1 family protein [Arabidopsis thaliana]
GraAffx.14429.1.S1_s_at	4.49433	down		CO127749
Ghi.4200.1.S1_at	4.47727	down	Ghi.4200	DT456231	Transcribed locus
Ghi.1128.1.S1_at	4.47209	down	Ghi.1128	DN779673	Transcribed locus, moderately similar to NP_175633.1 photosystem I reaction center subunit VI, chloroplast, putative / PSI-H, putative (PSAH2) [Arabidopsis thaliana]
GhiAffx.4417.1.S1_at	4.46273	down	Ghi.4275	DW482453.1	Transcribed locus, moderately similar to NP_187892.2 nucleolar protein Nop56, putative [Arabidopsis thaliana]
GhiAffx.23038.1.A1_at	4.4615	down		DW503934.1
Ghi.1513.2.S1_s_at	4.46109	down	Ghi.1513	DN780767	Transcribed locus, strongly similar to XP_972666.1 PREDICTED: similar to ZK652.3 [Tribolium castaneum]
GhiAffx.23127.1.S1_at	4.46009	down	Ghi.15660	DW504228.1	Transcribed locus, weakly similar to NP_001060514.1 Os07g0657600 [Oryza sativa (japonica cultivar-group)]
GhiAffx.23551.1.S1_at	4.44373	down		DW506553.1
Ghi.9499.1.A1_s_at	4.4288	down	Ghi.9499	DT046932	Transcribed locus, moderately similar to NP_566642.1 unknown protein [Arabidopsis thaliana]
Ghi.9343.2.S1_s_at	4.42864	down	Ghi.9343	AW187643	Transcribed locus, moderately similar to NP_200288.1 THI1 (THIAZOLE REQUIRING) [Arabidopsis thaliana]
Ghi.129.1.S1_at	4.42243	down	Ghi.129	DR462620	Transcribed locus
GhiAffx.53760.1.S1_s_at	4.404	down	Ghi.14150	DW511291.1	Transcribed locus, weakly similar to NP_001077853.1 DNA-binding protein, putative [Arabidopsis thaliana]
[truncated: 457 more rows]

## Sheet: 5 dpa
Probe Set IDs for 5 dpa	Fold change	Regulation	UniGene ID	Acce.No	NetAffx annotation	GO(Avadis)
[truncated: 2,063 more rows]

## Sheet: 10 dpa
Probe Set IDs for 10 dpa	Fold change	Regulation	UniGene ID	Acce.No	NetAffx annotation	GO(Avadis)
[truncated: 4,877 more rows]
