# Supplementary material for: Genome‐wide transcriptomic and proteomic analyses of bollworm‐infested developing cotton bolls revealed the genes and pathways involved in the insect pest defence mechanism
Source: Plant Biotechnol J. 2016 Jan 22;14(6):1438–55. doi: 10.1111/pbi.12508 (PMC5066800; doi:10.1111/pbi.12508)
Supplement: Supplementary file 3 — Table S2 List of differentially expressed transcription factors (TFs) during boll developmental stages under bollworm infestation biotic stress. [file PBI-14-1438-s015.xls]

## Sheet: 0 dpa
Supporting Table S2. List of differentially expressed transcription factors (TFs) during boll developmental stages under bollworm infestation biotic stress.
Probe set IDs	UniGene ID	Acce.No.	Fold Change	Regulation	TF-family	At Gene-ID and description	E-value
GbaAffx.196.1.A1_s_at		AY572462.1	58.1652	up	AP2-EREBP	AT3G16770.1 | Symbols: RAP2.3, ATEBP, ERF72, EBP | ethylene-responsive element binding protein | chr3:5705784-5706768 FORWARD LENGTH=248	5e-30
Ghi.7874.1.S1_s_at	Ghi.16277 /// Ghi.7874	AY962572.1	56.6822	up	AP2-EREBP	AT3G16770.1 | Symbols: RAP2.3, ATEBP, ERF72, EBP | ethylene-responsive element binding protein | chr3:5705784-5706768 FORWARD LENGTH=248	1e-35
Ghi.9175.1.S1_at	Ghi.9175	DR462212	33.2236	up	AP2-EREBP	AT5G51190.1 | Symbols: | Integrase-type DNA-binding superfamily protein | chr5:20800708-20801373 REVERSE LENGTH=221	1e-34
GhiAffx.25508.1.S1_at	Ghi.12856	DW496030.1	28.7269	up	AP2-EREBP	AT5G50080.1 | Symbols: ERF110 | ethylene response factor 110 | chr5:20365948-20366835 FORWARD LENGTH=220	6e-18
Ghi.10747.1.S1_at	Ghi.10747	DV850132	28.1045	up	AP2-EREBP	AT5G47220.1 | Symbols: ATERF2, ATERF-2, ERF2 | ethylene responsive element binding factor 2 | chr5:19172023-19172754 REVERSE LENGTH=243	1e-44
Ghi.8161.1.S1_s_at	Ghi.8161	AY781118.2	27.8291	up	AP2-EREBP	AT5G47220.1 | Symbols: ATERF2, ATERF-2, ERF2 | ethylene responsive element binding factor 2 | chr5:19172023-19172754 REVERSE LENGTH=243	9e-52
GhiAffx.60824.1.S1_x_at	Ghi.11128	DW506275.1	17.165	up	AP2-EREBP	AT1G13260.1 | Symbols: RAV1, EDF4 | related to ABI3/VP1 1 | chr1:4542386-4543420 FORWARD LENGTH=344	4e-102
Ghi.10443.1.S1_at	Ghi.10443	DT049130	14.3548	up	AP2-EREBP	AT1G19210.1 | Symbols: | Integrase-type DNA-binding superfamily protein | chr1:6626973-6627530 REVERSE LENGTH=185	2e-40
GhiAffx.39399.1.S1_at	Ghi.14404	DW499761.1	9.83022	up	AP2-EREBP	AT5G47220.1 | Symbols: ATERF2, ATERF-2, ERF2 | ethylene responsive element binding factor 2 | chr5:19172023-19172754 REVERSE LENGTH=243	2e-23
GhiAffx.30941.1.S1_s_at	Ghi.13511	DW482613.1	9.59807	up	AP2-EREBP	AT1G13260.1 | Symbols: RAV1, EDF4 | related to ABI3/VP1 1 | chr1:4542386-4543420 FORWARD LENGTH=344	3e-69
Ghi.8128.1.S1_x_at	Ghi.8128	AY827548.1	8.37256	up	AP2-EREBP	AT3G16770.1 | Symbols: RAP2.3, ATEBP, ERF72, EBP | ethylene-responsive element binding protein | chr3:5705784-5706768 FORWARD LENGTH=248	1e-32
Ghi.9720.1.S1_at	Ghi.10484	DN758410	7.53176	up	AP2-EREBP	AT4G34410.1 | Symbols: RRTF1 | redox responsive transcription factor 1 | chr4:16451992-16452798 FORWARD LENGTH=268	3e-31
GhiAffx.44148.1.S1_at	Ghi.15809	DW511365.1	6.62221	up	AP2-EREBP	AT5G64750.1 | Symbols: ABR1 | Integrase-type DNA-binding superfamily protein | chr5:25891679-25893656 FORWARD LENGTH=391	1e-17
GbaAffx.196.1.A1_at		AY572462.1	6.11886	up	AP2-EREBP	AT3G16770.1 | Symbols: RAP2.3, ATEBP, ERF72, EBP | ethylene-responsive element binding protein | chr3:5705784-5706768 FORWARD LENGTH=248	5e-30
GhiAffx.24637.1.S1_at	Ghi.16272	DW512126.1	5.91832	up	AP2-EREBP	AT3G23240.1 | Symbols: ERF1, ATERF1 | ethylene response factor 1 | chr3:8295705-8296361 FORWARD LENGTH=218	1e-37
Ghi.9124.3.A1_at	Ghi.9124	DT462442	5.69481	up	AP2-EREBP	AT1G53910.3 | Symbols: RAP2.12 | related to AP2 12 | chr1:20135242-20136581 FORWARD LENGTH=356	5e-14
Ghi.3673.1.S1_at	Ghi.3673	DT462887	5.40151	up	AP2-EREBP	AT1G19210.1 | Symbols: | Integrase-type DNA-binding superfamily protein | chr1:6626973-6627530 REVERSE LENGTH=185	4e-45
GhiAffx.59933.1.S1_at	Ghi.13642	DW517582.1	4.9251	up	AP2-EREBP	AT1G71520.1 | Symbols: | Integrase-type DNA-binding superfamily protein | chr1:26938612-26939043 FORWARD LENGTH=143	2e-35
GhiAffx.60792.1.S1_at	Ghi.15698	DW497379.1	4.67248	up	AP2-EREBP	AT5G52020.1 | Symbols: | Integrase-type DNA-binding superfamily protein | chr5:21124192-21124890 REVERSE LENGTH=232	1e-32
Ghi.8749.1.S1_at	Ghi.8749	DT463517	4.19471	up	AP2-EREBP	AT5G47230.1 | Symbols: ERF5, ATERF-5, ATERF5 | ethylene responsive element binding factor 5 | chr5:19180072-19180974 FORWARD LENGTH=300	2e-46
Ghi.8126.1.S1_x_at	Ghi.6690	AY779339.1	3.17166	up	AP2-EREBP	AT3G15210.1 | Symbols: ATERF-4, ERF4, RAP2.5, ATERF4 | ethylene responsive element binding factor 4 | chr3:5121472-5122140 FORWARD LENGTH=222	1e-17
GhiAffx.7865.1.S1_at		DW503266.1	3.09246	up	AP2-EREBP	AT5G61590.1 | Symbols: | Integrase-type DNA-binding superfamily protein | chr5:24764653-24765258 REVERSE LENGTH=201	5e-35
GhiAffx.28739.1.S1_s_at	Ghi.15180	DW502086.1	3.02326	up	AP2-EREBP	AT5G47220.1 | Symbols: ATERF2, ATERF-2, ERF2 | ethylene responsive element binding factor 2 | chr5:19172023-19172754 REVERSE LENGTH=243	2e-30
GhiAffx.25398.1.S1_at	Ghi.12466	DW516152.1	4.96441	up	ARF	AT1G19850.1 | Symbols: MP, ARF5, IAA24 | Transcriptional factor B3 family protein / auxin-responsive factor AUX/IAA-related | chr1:6887353-6891182 FORWARD LENGTH=902	1e-72
GhiAffx.58565.1.S1_at	Ghi.11112	DW519453.1	4.32374	up	ARR-B	AT4G18020.3 | Symbols: APRR2, PRR2 | CheY-like two-component responsive regulator family protein | chr4:10003738-10006682 REVERSE LENGTH=535	8e-58
Ghi.624.2.S1_s_at	Ghi.624	DT466074	5.38542	up	BES1	AT2G45880.1 | Symbols: BMY4, BAM7 | beta-amylase 7 | chr2:18878674-18881824 REVERSE LENGTH=691	8e-85
Ghi.4227.1.S1_s_at	Ghi.4227	DT456122	5.22534	up	BES1	AT2G45880.1 | Symbols: BMY4, BAM7 | beta-amylase 7 | chr2:18878674-18881824 REVERSE LENGTH=691	4e-30
Ghi.624.1.S1_at	Ghi.624	DT466075	5.2189	up	BES1	AT2G45880.1 | Symbols: BMY4, BAM7 | beta-amylase 7 | chr2:18878674-18881824 REVERSE LENGTH=691	3e-10
GhiAffx.60504.1.A1_s_at		DW504671.1	43.6355	up	bHLH	AT4G37850.1 | Symbols: | basic helix-loop-helix (bHLH) DNA-binding superfamily protein | chr4:17796362-17797647 REVERSE LENGTH=328	2e-10
GhiAffx.28787.1.S1_at		DT468526	39.0469	up	bHLH	AT4G29930.2 | Symbols: | basic helix-loop-helix (bHLH) DNA-binding superfamily protein | chr4:14644108-14647449 FORWARD LENGTH=225	7e-17
GhiAffx.44107.1.S1_at	Ghi.12496	DW498292.1	16.8612	up	bHLH	AT4G00870.1 | Symbols: | basic helix-loop-helix (bHLH) DNA-binding superfamily protein | chr4:362230-363639 REVERSE LENGTH=423	2e-40
Ghi.1326.1.S1_s_at	Ghi.1326	DR463721	11.0905	up	bHLH	AT3G25710.1 | Symbols: BHLH32, ATAIG1, TMO5 | basic helix-loop-helix 32 | chr3:9369598-9371096 FORWARD LENGTH=344	8e-27
Ghi.3417.2.A1_at	Ghi.3417	DT462387	10.2561	up	bHLH	AT5G50915.2 | Symbols: | basic helix-loop-helix (bHLH) DNA-binding superfamily protein | chr5:20710764-20712252 REVERSE LENGTH=286	3e-14
Ghi.9180.2.S1_s_at	Ghi.9180	DT465069	7.97276	up	bHLH	AT4G20970.1 | Symbols: | basic helix-loop-helix (bHLH) DNA-binding superfamily protein | chr4:11215259-11216212 FORWARD LENGTH=190	6e-12
Ghi.3417.1.A1_at	Ghi.3417	DT466087	4.90448	up	bHLH	AT5G50915.2 | Symbols: | basic helix-loop-helix (bHLH) DNA-binding superfamily protein | chr5:20710764-20712252 REVERSE LENGTH=286	1e-12
Ghi.1312.1.S1_s_at	Ghi.1312	DV849237	3.24016	up	bHLH	AT5G50915.2 | Symbols: | basic helix-loop-helix (bHLH) DNA-binding superfamily protein | chr5:20710764-20712252 REVERSE LENGTH=286	1e-37
Ghi.8777.1.S1_at	Ghi.8777	DN758512	3.23746	up	bHLH	AT1G32640.1 | Symbols: ATMYC2, RD22BP1, JAI1, JIN1, MYC2, ZBF1 | Basic helix-loop-helix (bHLH) DNA-binding family protein | chr1:11799042-11800913 REVERSE LENGTH=623	2e-28
GhiAffx.4349.1.A1_s_at	Ghi.14935	DW509077.1	4.37403	up	bZIP	AT3G62420.1 | Symbols: ATBZIP53, BZIP53 | basic region/leucine zipper motif 53 | chr3:23091844-23092284 REVERSE LENGTH=146	1e-33
GhiAffx.5701.1.S1_at	Ghi.10874	DW515784.1	3.19518	up	C2C2-Dof	AT3G21270.1 | Symbols: ADOF2, DOF2 | DOF zinc finger protein 2 | chr3:7474934-7475548 FORWARD LENGTH=204	3e-15
GhiAffx.22890.1.S1_s_at	Ghi.63	DW503126.1	5.2457	up	C2C2-GATA	AT5G66320.2 | Symbols: GATA5 | GATA transcription factor 5 | chr5:26496208-26497309 REVERSE LENGTH=339	8e-19
Ghi.10485.1.S1_s_at	Ghi.10485	DV849736	27.3699	up	C2H2	AT1G27730.1 | Symbols: STZ, ZAT10 | salt tolerance zinc finger | chr1:9648302-9648985 REVERSE LENGTH=227	3e-46
Ghi.6901.1.A1_s_at	Ghi.6901	CA992707	20.9223	up	C2H2	AT1G27730.1 | Symbols: STZ, ZAT10 | salt tolerance zinc finger | chr1:9648302-9648985 REVERSE LENGTH=227	9e-12
Ghi.3286.1.S1_at	Ghi.3286	DT467648	12.8831	up	C2H2	AT1G27730.1 | Symbols: STZ, ZAT10 | salt tolerance zinc finger | chr1:9648302-9648985 REVERSE LENGTH=227	8e-43
Ghi.807.1.S1_s_at	Ghi.17797	DT465871	11.6678	up	C2H2	AT1G27730.1 | Symbols: STZ, ZAT10 | salt tolerance zinc finger | chr1:9648302-9648985 REVERSE LENGTH=227	4e-31
Ghi.4983.1.A1_at	Ghi.4983	DV849718	9.95982	up	C2H2	AT5G04340.1 | Symbols: C2H2, CZF2, ZAT6 | zinc finger of Arabidopsis thaliana 6 | chr5:1216321-1217037 REVERSE LENGTH=238	3e-33
Ghi.6676.1.S1_s_at	Ghi.6676	CA993443	6.62408	up	C2H2	AT2G41835.1 | Symbols: | zinc finger (C2H2 type, AN1-like) family protein | chr2:17458020-17459414 REVERSE LENGTH=279	4e-30
Ghi.1074.1.S1_s_at	Ghi.1074	DN758679	5.57664	up	C2H2	AT1G27730.1 | Symbols: STZ, ZAT10 | salt tolerance zinc finger | chr1:9648302-9648985 REVERSE LENGTH=227	1e-48
GhiAffx.3411.1.A1_at	Ghi.11868	DW497356.1	5.0754	up	C2H2	AT2G28710.1 | Symbols: | C2H2-type zinc finger family protein | chr2:12322974-12323444 FORWARD LENGTH=156	9e-28
GhiAffx.46662.1.S1_at	Ghi.12696	DW496327.1	3.55428	up	C2H2	AT5G66730.1 | Symbols: | C2H2-like zinc finger protein | chr5:26641914-26643883 REVERSE LENGTH=500	1e-32
GhiAffx.24039.1.S1_at		DW509198.1	3.20661	up	C2H2	AT1G66140.1 | Symbols: ZFP4 | zinc finger protein 4 | chr1:24620063-24620845 REVERSE LENGTH=260	2e-22
Ghi.8968.1.A1_s_at	Ghi.8968	DT459264	3.1766	up	C2H2	AT1G34370.2 | Symbols: STOP1 | C2H2 and C2HC zinc fingers superfamily protein | chr1:12551002-12552501 FORWARD LENGTH=499	4e-59
Ghi.9152.1.S1_at	Ghi.9152	DT462541	6.37543	up	C3H	AT5G49200.1 | Symbols: | WD-40 repeat family protein / zfwd4 protein (ZFWD4) | chr5:19947796-19949055 REVERSE LENGTH=419	3e-16
GhiAffx.3717.1.S1_s_at	Ghi.17172	DW242819.1	3.17311	up	C3H	AT2G40140.2 | Symbols: CZF1, ZFAR1, SZF2, ATSZF2 | zinc finger (CCCH-type) family protein | chr2:16772537-16774330 FORWARD LENGTH=597	3e-24
GraAffx.2162.1.S1_s_at		CO122224	3.52679	up	CCAAT	AT1G72830.1 | Symbols: HAP2C, ATHAP2C, NF-YA3 | nuclear factor Y, subunit A3 | chr1:27405699-27407088 REVERSE LENGTH=340	1e-38
GhiAffx.2749.1.S1_a_at	Ghi.14047	CA993506	6.05689	up	DBP	AT3G51470.1 | Symbols: | Protein phosphatase 2C family protein | chr3:19097924-19099244 REVERSE LENGTH=361	1e-15
GhiAffx.2749.2.S1_at		DW504859.1	6.02568	up	DBP	AT1G48040.1 | Symbols: | Protein phosphatase 2C family protein | chr1:17720064-17721698 REVERSE LENGTH=383	2e-11
Ghi.3807.1.S1_at	Ghi.3807	DN760053	5.96774	up	DBP	AT3G62260.2 | Symbols: | Protein phosphatase 2C family protein | chr3:23038516-23040391 REVERSE LENGTH=384	2e-11
GhiAffx.16184.1.S1_at	Ghi.6413	DW506256.1	3.15334	up	EIL	AT3G20770.1 | Symbols: EIN3, AtEIN3 | Ethylene insensitive 3 family protein | chr3:7260702-7262588 REVERSE LENGTH=628	2e-32
GhiAffx.59955.1.S1_at		DW501989.1	8.04637	up	G2-like	AT1G49560.1 | Symbols: | Homeodomain-like superfamily protein | chr1:18342725-18344101 FORWARD LENGTH=333	6e-27
Gra.1459.1.A1_s_at	Gra.1459	CO123806	3.50599	up	G2-like	AT3G04450.1 | Symbols: | Homeodomain-like superfamily protein | chr3:1184302-1186264 FORWARD LENGTH=442	1e-73
Ghi.9178.3.S1_at	Ghi.9178	DT463164	12.6721	up	GNAT	AT2G32030.1 | Symbols: | Acyl-CoA N-acyltransferases (NAT) superfamily protein | chr2:13632675-13633241 REVERSE LENGTH=188	8e-58
Ghi.9132.1.S1_at	Ghi.9132	DT461959	3.56853	up	GNAT	AT2G06025.1 | Symbols: | Acyl-CoA N-acyltransferases (NAT) superfamily protein | chr2:2350231-2351898 FORWARD LENGTH=288	3e-53
GhiAffx.44794.1.S1_at	Ghi.14419	DT463702	48.8047	up	GRAS	AT1G07530.1 | Symbols: SCL14, ATGRAS2, GRAS2 | SCARECROW-like 14 | chr1:2313828-2316137 REVERSE LENGTH=769	1e-37
Ghi.9123.1.S1_at	Ghi.9123	DN758298	5.99192	up	GRAS	AT1G07530.1 | Symbols: SCL14, ATGRAS2, GRAS2 | SCARECROW-like 14 | chr1:2313828-2316137 REVERSE LENGTH=769	1e-123
Gra.1358.1.A1_at	Gra.1358	CO126276	5.3658	up	GRAS	AT5G48150.2 | Symbols: PAT1 | GRAS family transcription factor | chr5:19522497-19524053 REVERSE LENGTH=490	5e-134
Ghi.10329.1.S1_at	Ghi.10329	DT466921	4.10332	up	GRAS	AT1G50600.1 | Symbols: SCL5 | scarecrow-like 5 | chr1:18737398-18739547 REVERSE LENGTH=597	1e-127
Ghi.3578.1.S1_s_at	Ghi.3578	DT567472	8.75341	up	HB	AT4G36740.1 | Symbols: HB-5, ATHB40, HB40 | homeobox protein 40 | chr4:17314649-17316314 REVERSE LENGTH=216	2e-45
GhiAffx.9239.1.S1_s_at	Ghi.12614	DW244026.1	5.45104	up	HB	AT2G35940.3 | Symbols: BLH1 | BEL1-like homeodomain 1 | chr2:15089171-15091699 REVERSE LENGTH=680	3e-14
GhiAffx.12783.1.S1_s_at	Ghi.3060	DW514197.1	3.87843	up	HB	AT4G37790.1 | Symbols: HAT22 | Homeobox-leucine zipper protein family | chr4:17768241-17769272 FORWARD LENGTH=278	2e-56
Ghi.9281.1.A1_s_at	Ghi.17961	DT047152	3.85518	up	HB	AT4G36740.1 | Symbols: HB-5, ATHB40, HB40 | homeobox protein 40 | chr4:17314649-17316314 REVERSE LENGTH=216	7e-51
Gra.124.1.S1_s_at	Gra.124	CO118372	3.83819	up	HB	AT3G61890.1 | Symbols: ATHB-12, ATHB12, HB-12 | homeobox 12 | chr3:22914346-22915239 REVERSE LENGTH=235	7e-13
GraAffx.28942.1.S1_s_at		CO085044	3.58825	up	HSF	AT4G36990.1 | Symbols: HSF4, HSFB1, AT-HSFB1, ATHSF4 | heat shock factor 4 | chr4:17440660-17441706 FORWARD LENGTH=284	1e-47
Ghi.9246.2.S1_at	Ghi.9246	DT047459	3.36117	up	HSF	AT5G62020.1 | Symbols: AT-HSFB2A, HSFB2A | heat shock transcription factor B2A | chr5:24916212-24917194 FORWARD LENGTH=299	2e-10
GhiAffx.2109.1.A1_at	Ghi.11711	DW497928.1	6.47967	up	LOB	AT3G49940.1 | Symbols: LBD38 | LOB domain-containing protein 38 | chr3:18514465-18515302 FORWARD LENGTH=247	1e-48
GhiAffx.12107.1.S1_at	Ghi.13579	DW243015.1	6.4324	up	LOB	AT1G07900.1 | Symbols: LBD1 | LOB domain-containing protein 1 | chr1:2442624-2443631 FORWARD LENGTH=190	6e-50
GhiAffx.28161.1.S1_s_at	Ghi.17876	DT463913	4.83336	up	MBF1	AT3G24500.1 | Symbols: MBF1C, ATMBF1C | multiprotein bridging factor 1C | chr3:8918755-8919201 FORWARD LENGTH=148	3e-56
GhiAffx.8694.1.S1_a_at		DW499451.1	28.8598	up	MYB	AT4G05100.1 | Symbols: AtMYB74, MYB74 | myb domain protein 74 | chr4:2618557-2619790 FORWARD LENGTH=324	3e-44
GhiAffx.15325.1.S1_at	Ghi.11886	DT466359	12.7027	up	MYB	AT2G38090.1 | Symbols: | Duplicated homeodomain-like superfamily protein | chr2:15945278-15946775 FORWARD LENGTH=298	2e-21
Ghi.10620.1.S1_at	Ghi.10620	DT465545	10.6722	up	MYB	AT4G37260.1 | Symbols: MYB73, ATMYB73 | myb domain protein 73 | chr4:17540602-17541564 FORWARD LENGTH=320	3e-46
GhiAffx.21099.1.S1_at	Ghi.15657	DW514189.1	5.03075	up	MYB	AT2G47190.1 | Symbols: ATMYB2, MYB2 | myb domain protein 2 | chr2:19376284-19377297 FORWARD LENGTH=273	5e-62
GhiAffx.48583.1.S1_at		AI055122	3.91512	up	MYB	AT3G06490.1 | Symbols: MYB108, AtMYB108, BOS1 | myb domain protein 108 | chr3:2004298-2006358 FORWARD LENGTH=323	3e-69
Ghi.8087.1.S1_s_at	Ghi.8087	AF034131.1	3.087	up	MYB	AT5G35550.1 | Symbols: TT2, ATMYB123, MYB123, ATTT2 | Duplicated homeodomain-like superfamily protein | chr5:13726807-13727729 FORWARD LENGTH=258	2e-43
GhiAffx.3473.1.S1_at	Ghi.10406	DW232059.1	12.3629	up	MYB-related	AT1G01060.4 | Symbols: LHY, LHY1 | Homeodomain-like superfamily protein | chr1:33992-37061 REVERSE LENGTH=644	4e-13
Gra.2045.1.A1_at	Gra.2045	CO124159	3.44639	up	MYB-related	AT1G07540.1 | Symbols: TRFL2 | TRF-like 2 | chr1:2318433-2321048 REVERSE LENGTH=630	1e-60
Ghi.6538.1.S1_at	Ghi.6538	CD485949	85.599	up	NAC	AT3G04070.1 | Symbols: anac047, NAC047 | NAC domain containing protein 47 | chr3:1061573-1062976 REVERSE LENGTH=359	1e-85
GhiAffx.58305.1.S1_s_at	Ghi.9119	DW243603.1	11.5079	up	NAC	AT1G01720.1 | Symbols: ATAF1, ANAC002 | NAC (No Apical Meristem) domain transcriptional regulator superfamily protein | chr1:268471-269514 FORWARD LENGTH=289	8e-22
Ghi.3264.1.S1_s_at	Ghi.3264	DT466083	10.3268	up	NAC	AT1G01720.1 | Symbols: ATAF1, ANAC002 | NAC (No Apical Meristem) domain transcriptional regulator superfamily protein | chr1:268471-269514 FORWARD LENGTH=289	2e-126
Ghi.7907.1.S1_s_at	Ghi.7907	AI055500	9.50687	up	NAC	AT4G27410.2 | Symbols: RD26, ANAC072 | NAC (No Apical Meristem) domain transcriptional regulator superfamily protein | chr4:13707928-13709013 REVERSE LENGTH=297	2e-85
Ghi.9328.1.S1_s_at	Ghi.4821	DT048550	5.12715	up	NAC	AT5G13180.1 | Symbols: ANAC083, VNI2, NAC083 | NAC domain containing protein 83 | chr5:4196643-4197577 FORWARD LENGTH=252	2e-80
GraAffx.17500.1.A1_s_at		CO129510	4.48394	up	NAC	AT3G04070.1 | Symbols: anac047, NAC047 | NAC domain containing protein 47 | chr3:1061573-1062976 REVERSE LENGTH=359	2e-87
Ghi.3446.1.A1_at	Ghi.3446	DT462755	4.31374	up	NAC	AT4G28530.1 | Symbols: anac074, NAC074 | NAC domain containing protein 74 | chr4:14090725-14094603 REVERSE LENGTH=352	2e-17
GraAffx.29995.1.S1_s_at		CO081974	4.18835	up	NAC	AT5G13180.1 | Symbols: ANAC083, VNI2, NAC083 | NAC domain containing protein 83 | chr5:4196643-4197577 FORWARD LENGTH=252	3e-76
GhiAffx.20354.1.S1_at	Ghi.3574	DW496547.1	3.75345	up	NAC	AT5G13180.1 | Symbols: ANAC083, VNI2, NAC083 | NAC domain containing protein 83 | chr5:4196643-4197577 FORWARD LENGTH=252	4e-10
GhiAffx.40777.1.S1_at	Ghi.15568	DW499463.1	15.3314	up	Orphans	AT4G27310.1 | Symbols: | B-box type zinc finger family protein | chr4:13675853-13676616 FORWARD LENGTH=223	7e-22
Ghi.5775.1.S1_s_at	Ghi.5775	DT455881	6.67758	up	Orphans	AT3G23150.1 | Symbols: ETR2 | Signal transduction histidine kinase, hybrid-type, ethylene sensor | chr3:8255156-8257560 FORWARD LENGTH=773	4e-45
Ghi.5775.1.A1_at	Ghi.5775	DT457409	3.09477	up	Orphans	AT3G23150.1 | Symbols: ETR2 | Signal transduction histidine kinase, hybrid-type, ethylene sensor | chr3:8255156-8257560 FORWARD LENGTH=773	4e-45
Ghi.3204.1.S1_at	Ghi.3204	DT468471	3.02815	up	Orphans	AT3G04580.2 | Symbols: EIN4 | Signal transduction histidine kinase, hybrid-type, ethylene sensor | chr3:1235576-1237965 REVERSE LENGTH=766	8e-45
Ghi.9243.2.A1_s_at	Ghi.9243	DR452409	29.1255	up	PLATZ	AT4G17900.1 | Symbols: | PLATZ transcription factor family protein | chr4:9946046-9947697 FORWARD LENGTH=227	3e-91
Ghi.6262.1.S1_x_at		DT464008	4.50755	up	PLATZ	AT4G17900.1 | Symbols: | PLATZ transcription factor family protein | chr4:9946046-9947697 FORWARD LENGTH=227	2e-49
GraAffx.28447.1.A1_s_at		CO086505	4.36867	up	PLATZ	AT2G01818.1 | Symbols: | PLATZ transcription factor family protein | chr2:353552-355370 REVERSE LENGTH=222	4e-53
GhiAffx.11722.1.S1_s_at	Ghi.15207	DW227530.1	3.14444	up	PLATZ	AT4G17900.1 | Symbols: | PLATZ transcription factor family protein | chr4:9946046-9947697 FORWARD LENGTH=227	1e-79
GraAffx.26308.1.A1_s_at		CO118830	11.6836	up	SBP	AT5G43270.3 | Symbols: SPL2 | squamosa promoter binding protein-like 2 | chr5:17360527-17362143 REVERSE LENGTH=419	6e-52
GhiAffx.48034.1.S1_at	Ghi.14564	DN760146	4.40708	up	Sigma70-like	AT5G24120.1 | Symbols: SIGE, SIG5, ATSIG5 | sigma factor E | chr5:8157794-8159746 REVERSE LENGTH=517	1e-67
Ghi.10327.1.S1_s_at	Ghi.10327	DT463653	4.87083	up	Tify	AT1G19180.2 | Symbols: TIFY10A | jasmonate-zim-domain protein 1 | chr1:6622708-6623271 FORWARD LENGTH=187	7e-22
Ghi.3743.1.A1_at	Ghi.3743	DT462103	124.032	up	WRKY	AT1G80840.1 | Symbols: WRKY40, ATWRKY40 | WRKY DNA-binding protein 40 | chr1:30383834-30385356 FORWARD LENGTH=302	2e-11
GhiAffx.30199.1.S1_at	Ghi.15715	DW506814.1	30.6431	up	WRKY	AT2G47260.1 | Symbols: WRKY23, ATWRKY23 | WRKY DNA-binding protein 23 | chr2:19405045-19406446 REVERSE LENGTH=337	6e-46
Ghi.5022.4.A1_s_at	Ghi.17602	DT049392	30.4393	up	WRKY	AT4G12020.2 | Symbols: WRKY19, ATWRKY19, MAPKKK11, MEKK4 | protein kinase family protein | chr4:7201656-7209469 FORWARD LENGTH=1895	3e-10
Ghi.3139.1.A1_at	Ghi.3139	DT469066	30.1215	up	WRKY	AT5G64810.1 | Symbols: WRKY51, ATWRKY51 | WRKY DNA-binding protein 51 | chr5:25908415-25909687 FORWARD LENGTH=194	6e-30
Ghi.9201.1.A1_at	Ghi.9201	CA992774	27.2863	up	WRKY	AT2G46400.1 | Symbols: WRKY46, ATWRKY46 | WRKY DNA-binding protein 46 | chr2:19043676-19044754 REVERSE LENGTH=295	2e-15
Ghi.6088.1.S1_s_at	Ghi.6088	DT466983	22.3598	up	WRKY	AT4G12020.2 | Symbols: WRKY19, ATWRKY19, MAPKKK11, MEKK4 | protein kinase family protein | chr4:7201656-7209469 FORWARD LENGTH=1895	5e-18
Ghi.7954.1.S1_s_at	Ghi.6088	DT468555	20.4045	up	WRKY	AT4G12020.2 | Symbols: WRKY19, ATWRKY19, MAPKKK11, MEKK4 | protein kinase family protein | chr4:7201656-7209469 FORWARD LENGTH=1895	1e-18
GhiAffx.1859.1.S1_at		DT468306	19.8683	up	WRKY	AT5G13080.1 | Symbols: WRKY75, ATWRKY75 | WRKY DNA-binding protein 75 | chr5:4149928-4151019 REVERSE LENGTH=145	1e-41
Ghi.9192.1.S1_s_at	Ghi.9192	DT468825	11.5501	up	WRKY	AT1G80840.1 | Symbols: WRKY40, ATWRKY40 | WRKY DNA-binding protein 40 | chr1:30383834-30385356 FORWARD LENGTH=302	4e-51
Ghi.9568.1.S1_at	Ghi.9568	DT467159	11.2975	up	WRKY	AT1G80840.1 | Symbols: WRKY40, ATWRKY40 | WRKY DNA-binding protein 40 | chr1:30383834-30385356 FORWARD LENGTH=302	5e-50
GhiAffx.44610.1.S1_s_at	Ghi.13619	DW519438.1	10.1493	up	WRKY	AT4G12020.2 | Symbols: WRKY19, ATWRKY19, MAPKKK11, MEKK4 | protein kinase family protein | chr4:7201656-7209469 FORWARD LENGTH=1895	1e-18
Ghi.10061.1.S1_s_at		DT049928	9.69582	up	WRKY	AT1G80840.1 | Symbols: WRKY40, ATWRKY40 | WRKY DNA-binding protein 40 | chr1:30383834-30385356 FORWARD LENGTH=302	7e-59
Ghi.9182.3.S1_at	Ghi.9182	DT461494	8.20235	up	WRKY	AT1G62300.1 | Symbols: WRKY6, ATWRKY6 | WRKY family transcription factor | chr1:23016887-23019155 REVERSE LENGTH=553	5e-74
Ghi.6408.1.A1_s_at	Ghi.6408	DT463720	7.29001	up	WRKY	AT3G56400.1 | Symbols: WRKY70, ATWRKY70 | WRKY DNA-binding protein 70 | chr3:20909082-20910409 REVERSE LENGTH=294	1e-14
Ghi.9193.2.A1_at	Ghi.9193	DT469110	7.06878	up	WRKY	AT3G56400.1 | Symbols: WRKY70, ATWRKY70 | WRKY DNA-binding protein 70 | chr3:20909082-20910409 REVERSE LENGTH=294	4e-27
Ghi.3743.1.S1_at	Ghi.3743	DT462103	6.80554	up	WRKY	AT1G80840.1 | Symbols: WRKY40, ATWRKY40 | WRKY DNA-binding protein 40 | chr1:30383834-30385356 FORWARD LENGTH=302	2e-11
Ghi.6548.1.S1_s_at	Ghi.16406	AY207316.1	6.77221	up	WRKY	AT4G12020.2 | Symbols: WRKY19, ATWRKY19, MAPKKK11, MEKK4 | protein kinase family protein | chr4:7201656-7209469 FORWARD LENGTH=1895	5e-21
Ghi.8140.1.S1_s_at	Ghi.8140	AF487461.2	6.64274	up	WRKY	AT4G12020.2 | Symbols: WRKY19, ATWRKY19, MAPKKK11, MEKK4 | protein kinase family protein | chr4:7201656-7209469 FORWARD LENGTH=1895	4e-14
GhiAffx.2014.1.S1_s_at	Ghi.17889	DT463554	6.14582	up	WRKY	AT3G56400.1 | Symbols: WRKY70, ATWRKY70 | WRKY DNA-binding protein 70 | chr3:20909082-20910409 REVERSE LENGTH=294	3e-24
Ghi.3193.2.A1_at	Ghi.3193	DT468618	5.98349	up	WRKY	AT5G49520.1 | Symbols: WRKY48, ATWRKY48 | WRKY DNA-binding protein 48 | chr5:20090890-20092867 FORWARD LENGTH=399	3e-28
Ghi.9953.2.S1_at	Ghi.9953	DT570225	5.70928	up	WRKY	AT4G23810.1 | Symbols: WRKY53, ATWRKY53 | WRKY family transcription factor | chr4:12392666-12393739 REVERSE LENGTH=324	3e-43
GhiAffx.60347.1.S1_s_at	Ghi.10332	DW227604.1	5.2376	up	WRKY	AT4G01250.1 | Symbols: WRKY22, AtWRKY22 | WRKY family transcription factor | chr4:522839-524129 REVERSE LENGTH=298	6e-51
Ghi.706.1.S1_at	Ghi.17927	DT466750	5.01403	up	WRKY	AT2G46400.1 | Symbols: WRKY46, ATWRKY46 | WRKY DNA-binding protein 46 | chr2:19043676-19044754 REVERSE LENGTH=295	1e-32
Ghi.132.1.S1_s_at	Ghi.132	DR462587	4.87636	up	WRKY	AT5G26170.1 | Symbols: WRKY50, ATWRKY50 | WRKY DNA-binding protein 50 | chr5:9147176-9148128 REVERSE LENGTH=173	9e-27
Ghi.3232.1.S1_at	Ghi.3232	DT462100	4.85176	up	WRKY	AT4G12020.2 | Symbols: WRKY19, ATWRKY19, MAPKKK11, MEKK4 | protein kinase family protein | chr4:7201656-7209469 FORWARD LENGTH=1895	4e-11
Ghi.3273.2.S1_at	Ghi.3273	DT466049	4.4513	up	WRKY	AT1G62300.1 | Symbols: WRKY6, ATWRKY6 | WRKY family transcription factor | chr1:23016887-23019155 REVERSE LENGTH=553	1e-57
GraAffx.3187.1.S1_s_at		CO117420	4.44299	up	WRKY	AT4G12020.2 | Symbols: WRKY19, ATWRKY19, MAPKKK11, MEKK4 | protein kinase family protein | chr4:7201656-7209469 FORWARD LENGTH=1895	3e-28
GhiAffx.6177.1.S1_at		DW505740.1	4.33623	up	WRKY	AT5G13080.1 | Symbols: WRKY75, ATWRKY75 | WRKY DNA-binding protein 75 | chr5:4149928-4151019 REVERSE LENGTH=145	1e-42
GraAffx.15033.1.S1_at		CO125965	4.06458	up	WRKY	AT4G12020.2 | Symbols: WRKY19, ATWRKY19, MAPKKK11, MEKK4 | protein kinase family protein | chr4:7201656-7209469 FORWARD LENGTH=1895	2e-12
Gra.1530.2.S1_s_at	Gra.1530	CO125258	3.59615	up	WRKY	AT2G03340.1 | Symbols: WRKY3 | WRKY DNA-binding protein 3 | chr2:1014724-1016936 REVERSE LENGTH=513	2e-53
Ghi.10388.1.S1_at	Ghi.10388	DT558776	3.55715	up	WRKY	AT4G12020.2 | Symbols: WRKY19, ATWRKY19, MAPKKK11, MEKK4 | protein kinase family protein | chr4:7201656-7209469 FORWARD LENGTH=1895	1e-11
GhiAffx.48901.1.S1_at		DW518199.1	3.52918	up	WRKY	AT4G12020.2 | Symbols: WRKY19, ATWRKY19, MAPKKK11, MEKK4 | protein kinase family protein | chr4:7201656-7209469 FORWARD LENGTH=1895	5e-34
GraAffx.14386.1.S1_at		CO124856	3.38541	up	WRKY	AT4G12020.2 | Symbols: WRKY19, ATWRKY19, MAPKKK11, MEKK4 | protein kinase family protein | chr4:7201656-7209469 FORWARD LENGTH=1895	9e-14
Ghi.9240.1.S1_s_at	Ghi.9240	DT468893	3.33399	up	WRKY	AT2G38470.1 | Symbols: WRKY33, ATWRKY33 | WRKY DNA-binding protein 33 | chr2:16108476-16110539 FORWARD LENGTH=519	9e-125
Ghi.9623.1.A1_x_at	Ghi.17189	DT048278	5.19468	down	AUX/IAA	AT4G29080.1 | Symbols: PAP2, IAA27 | phytochrome-associated protein 2 | chr4:14323665-14325213 REVERSE LENGTH=305	2e-41
Ghi.9984.1.S1_s_at	Ghi.10536	DT574560	3.65883	down	AUX/IAA	AT5G65670.1 | Symbols: IAA9 | indole-3-acetic acid inducible 9 | chr5:26254463-26256134 FORWARD LENGTH=338	2e-33
GhiAffx.51737.1.A1_at	Ghi.17189	DW236348.1	3.06264	down	AUX/IAA	AT4G29080.1 | Symbols: PAP2, IAA27 | phytochrome-associated protein 2 | chr4:14323665-14325213 REVERSE LENGTH=305	1e-68
Gra.1987.1.S1_s_at	Gra.3415	CO105796	3.03597	down	AUX/IAA	AT5G65670.2 | Symbols: IAA9 | indole-3-acetic acid inducible 9 | chr5:26254463-26256134 FORWARD LENGTH=336	4e-95
Ghi.1543.2.S1_at	Ghi.1543	DN780085	5.6603	down	bHLH	AT3G57800.2 | Symbols: | basic helix-loop-helix (bHLH) DNA-binding superfamily protein | chr3:21408034-21411321 REVERSE LENGTH=379	2e-41
GhiAffx.33252.1.S1_at	Ghi.14338	AI729398	4.55681	down	bHLH	AT5G10570.1 | Symbols: | basic helix-loop-helix (bHLH) DNA-binding superfamily protein | chr5:3341357-3342877 FORWARD LENGTH=315	4e-14
Ghi.5045.1.A1_at	Ghi.14338	DT049307	3.86249	down	bHLH	AT5G65640.1 | Symbols: bHLH093 | beta HLH protein 93 | chr5:26237137-26238904 FORWARD LENGTH=351	2e-29
Gra.852.2.A1_at	Gra.852	CO103697	3.07629	down	bHLH	AT3G57800.2 | Symbols: | basic helix-loop-helix (bHLH) DNA-binding superfamily protein | chr3:21408034-21411321 REVERSE LENGTH=379	4e-28
Ghi.5267.1.A1_at	Ghi.17508	DT046626	7.71801	down	bZIP	AT4G34590.1 | Symbols: ATB2, GBF6, AtbZIP11, BZIP11 | G-box binding factor 6 | chr4:16522449-16522928 FORWARD LENGTH=159	9e-29
GhiAffx.11783.1.S1_s_at	Ghi.14461	DW228202.1	3.89987	down	C2C2-GATA	AT4G32890.1 | Symbols: GATA9 | GATA transcription factor 9 | chr4:15875598-15876615 FORWARD LENGTH=308	2e-58
GhiAffx.25167.1.A1_at		DW514940.1	6.53091	down	C2C2-YABBY	AT2G45190.1 | Symbols: AFO, FIL, YAB1 | Plant-specific transcription factor YABBY family protein | chr2:18628450-18630552 REVERSE LENGTH=229	1e-29
GhiAffx.20670.1.S1_at		DW495050.1	6.18735	down	C2C2-YABBY	AT2G45190.1 | Symbols: AFO, FIL, YAB1 | Plant-specific transcription factor YABBY family protein | chr2:18628450-18630552 REVERSE LENGTH=229	1e-72
Ghi.8163.1.S1_at	Ghi.8163	AY854805.1	4.42946	down	C2C2-YABBY	AT1G69180.1 | Symbols: CRC | Plant-specific transcription factor YABBY family protein | chr1:26007734-26008940 REVERSE LENGTH=181	1e-53
GhiAffx.22736.1.S1_at		DW502232.1	4.41742	down	C2H2	AT2G01940.3 | Symbols: SGR5, ATIDD15 | C2H2-like zinc finger protein | chr2:432652-434917 FORWARD LENGTH=446	8e-15
Gra.2370.1.A1_s_at	Gra.2370	CO121256	3.74376	down	C2H2	AT2G02070.1 | Symbols: AtIDD5, IDD5 | indeterminate(ID)-domain 5 | chr2:505523-509154 FORWARD LENGTH=602	1e-10
Gra.1312.2.S1_s_at	Gra.1312	CO085934	5.86129	down	GRAS	AT3G54220.1 | Symbols: SCR, SGR1 | GRAS family transcription factor | chr3:20070550-20072625 FORWARD LENGTH=653	5e-28
GraAffx.34313.1.S1_s_at		CA994247	3.8687	down	GRAS	AT3G54220.1 | Symbols: SCR, SGR1 | GRAS family transcription factor | chr3:20070550-20072625 FORWARD LENGTH=653	3e-103
Ghi.2137.1.S1_s_at	Ghi.2137	DT051002	3.14569	down	GRAS	AT3G54220.1 | Symbols: SCR, SGR1 | GRAS family transcription factor | chr3:20070550-20072625 FORWARD LENGTH=653	7e-83
GhiAffx.53387.1.S1_s_at	Ghi.4436	DW229010.1	5.93807	down	GRF	AT3G13960.1 | Symbols: AtGRF5, GRF5 | growth-regulating factor 5 | chr3:4608526-4610160 FORWARD LENGTH=397	2e-47
GhiAffx.25293.1.S1_s_at	Ghi.9857	DW496685.1	4.63461	down	HB	AT4G16780.1 | Symbols: ATHB-2, HAT4, ATHB2, HB-2 | homeobox protein 2 | chr4:9449291-9450604 FORWARD LENGTH=284	2e-28
GhiAffx.27282.1.S1_at	Ghi.20993	DR461875	4.20447	down	HB	AT4G08150.1 | Symbols: KNAT1, BP, BP1 | KNOTTED-like from Arabidopsis thaliana | chr4:5147969-5150610 REVERSE LENGTH=398	4e-49
GhiAffx.26803.1.A1_at		DW243860.1	3.60406	down	HB	AT1G23380.1 | Symbols: KNAT6, KNAT6L, KNAT6S | KNOTTED1-like homeobox gene 6 | chr1:8297499-8302492 REVERSE LENGTH=327	2e-60
Ghi.3762.1.A1_s_at	Ghi.3762	DT461963	3.14439	down	HB	AT4G21750.2 | Symbols: ATML1 | Homeobox-leucine zipper family protein / lipid-binding START domain-containing protein | chr4:11556965-11560243 FORWARD LENGTH=762	1e-14
GhiAffx.63874.1.S1_at	Ghi.13355	DW241013.1	4.88959	down	HSF	AT3G24520.1 | Symbols: AT-HSFC1, HSFC1 | heat shock transcription factor C1 | chr3:8941455-8942531 FORWARD LENGTH=330	1e-70
GhiAffx.1112.1.S1_s_at	Ghi.12738	DR454855	3.17161	down	LIM	AT1G10200.1 | Symbols: WLIM1 | GATA type zinc finger transcription factor family protein | chr1:3346677-3347763 REVERSE LENGTH=190	2e-93
GhiAffx.6071.1.S1_s_at	Ghi.15504	DW239806.1	3.36113	down	LUG	AT2G32700.6 | Symbols: LUH | LEUNIG_homolog | chr2:13867235-13871844 FORWARD LENGTH=785	8e-42
GhiAffx.8806.1.S1_at		DR462104	9.93673	down	MYB	AT3G27810.1 | Symbols: ATMYB21, ATMYB3, MYB21 | myb domain protein 21 | chr3:10307596-10310093 FORWARD LENGTH=226	1e-59
GraAffx.1750.1.S1_s_at		CO124179	4.04398	down	MYB	AT2G38090.1 | Symbols: | Duplicated homeodomain-like superfamily protein | chr2:15945278-15946775 FORWARD LENGTH=298	6e-83
Ghi.4770.1.S1_at	Ghi.4770	DT050642	3.07303	down	MYB	AT2G38090.1 | Symbols: | Duplicated homeodomain-like superfamily protein | chr2:15945278-15946775 FORWARD LENGTH=298	8e-95
Ghi.4471.1.A1_at	Ghi.4471	DT052822	3.93748	down	MYB-related	AT4G39250.1 | Symbols: ATRL1, RSM2, RL1 | RAD-like 1 | chr4:18271457-18271857 REVERSE LENGTH=100	1e-19
Ghi.9055.2.A1_at	Ghi.9055	DT459604	3.01672	down	MYB-related	AT4G39250.1 | Symbols: ATRL1, RSM2, RL1 | RAD-like 1 | chr4:18271457-18271857 REVERSE LENGTH=100	1e-23
GhiAffx.62337.1.S1_at	Ghi.14329	DW497105.1	3.69975	down	OFP	AT2G36026.1 | Symbols: | Ovate family protein | chr2:15127265-15127816 FORWARD LENGTH=183	1e-29
Ghi.8127.1.S1_s_at	Ghi.16537	AY779340.1	6.59342	down	SBP	AT3G15270.1 | Symbols: SPL5 | squamosa promoter binding protein-like 5 | chr3:5140624-5141256 REVERSE LENGTH=181	5e-31
GhiAffx.17946.1.A1_at	Ghi.13781	DW481914.1	5.54555	down	SBP	AT2G33810.1 | Symbols: SPL3 | squamosa promoter binding protein-like 3 | chr2:14305342-14305828 FORWARD LENGTH=131	3e-28
GhiAffx.43699.1.A1_at		DW240034.1	3.97921	down	Trihelix	AT5G63420.1 | Symbols: emb2746 | RNA-metabolising metallo-beta-lactamase family protein | chr5:25400515-25405807 FORWARD LENGTH=911	3e-26
Ghi.273.2.S1_at	Ghi.273	AI729395	3.07661	down	WRKY	AT4G12020.2 | Symbols: WRKY19, ATWRKY19, MAPKKK11, MEKK4 | protein kinase family protein | chr4:7201656-7209469 FORWARD LENGTH=1895	6e-12
Ghi.29.1.S1_at	Ghi.29	DR463516	9.19552	down	zf-HD	AT3G28917.1 | Symbols: MIF2 | mini zinc finger 2 | chr3:10925014-10925316 FORWARD LENGTH=100	1e-10
Ghi.171.1.S1_at	Ghi.171	DR462085	6.45127	down	zf-HD	AT3G28917.1 | Symbols: MIF2 | mini zinc finger 2 | chr3:10925014-10925316 FORWARD LENGTH=100	2e-12
Ghi.29.1.A1_at	Ghi.29	DR463516	3.31246	down	zf-HD	AT3G28917.1 | Symbols: MIF2 | mini zinc finger 2 | chr3:10925014-10925316 FORWARD LENGTH=100	1e-10

## Sheet: 2 dpa
Probe set IDs	UniGene ID	Acce.No.	Fold Change	Regulation	TF-family	At Gene-ID and description	E-value
GhiAffx.25508.1.S1_at	Ghi.12856	DW496030.1	49.8008	up	AP2-EREBP	AT5G50080.1 | Symbols: ERF110 | ethylene response factor 110 | chr5:20365948-20366835 FORWARD LENGTH=220	6e-18
Ghi.10443.1.S1_at	Ghi.10443	DT049130	19.2255	up	AP2-EREBP	AT1G19210.1 | Symbols: | Integrase-type DNA-binding superfamily protein | chr1:6626973-6627530 REVERSE LENGTH=185	2e-40
GbaAffx.196.1.A1_s_at		AY572462.1	10.3752	up	AP2-EREBP	AT3G16770.1 | Symbols: RAP2.3, ATEBP, ERF72, EBP | ethylene-responsive element binding protein | chr3:5705784-5706768 FORWARD LENGTH=248	5e-30
Ghi.7874.1.S1_s_at	Ghi.16277 /// Ghi.7874	AY962572.1	9.64976	up	AP2-EREBP	AT3G16770.1 | Symbols: RAP2.3, ATEBP, ERF72, EBP | ethylene-responsive element binding protein | chr3:5705784-5706768 FORWARD LENGTH=248	1e-35
Ghi.9720.1.S1_at	Ghi.10484	DN758410	8.45914	up	AP2-EREBP	AT4G34410.1 | Symbols: RRTF1 | redox responsive transcription factor 1 | chr4:16451992-16452798 FORWARD LENGTH=268	3e-31
GbaAffx.196.1.A1_at		AY572462.1	8.37737	up	AP2-EREBP	AT3G16770.1 | Symbols: RAP2.3, ATEBP, ERF72, EBP | ethylene-responsive element binding protein | chr3:5705784-5706768 FORWARD LENGTH=248	5e-30
Ghi.3673.1.S1_at	Ghi.3673	DT462887	8.0358	up	AP2-EREBP	AT1G19210.1 | Symbols: | Integrase-type DNA-binding superfamily protein | chr1:6626973-6627530 REVERSE LENGTH=185	4e-45
GhiAffx.39399.1.S1_at	Ghi.14404	DW499761.1	6.81407	up	AP2-EREBP	AT5G47220.1 | Symbols: ATERF2, ATERF-2, ERF2 | ethylene responsive element binding factor 2 | chr5:19172023-19172754 REVERSE LENGTH=243	2e-23
Ghi.8128.1.S1_x_at	Ghi.8128	AY827548.1	6.32477	up	AP2-EREBP	AT3G16770.1 | Symbols: RAP2.3, ATEBP, ERF72, EBP | ethylene-responsive element binding protein | chr3:5705784-5706768 FORWARD LENGTH=248	1e-32
GhiAffx.59715.1.S1_at	Ghi.16596	DW505344.1	4.84267	up	AP2-EREBP	AT1G19210.1 | Symbols: | Integrase-type DNA-binding superfamily protein | chr1:6626973-6627530 REVERSE LENGTH=185	3e-31
Ghi.8116.1.S1_at	Ghi.8116	AY321150.3	4.43906	up	AP2-EREBP	AT5G51990.1 | Symbols: CBF4, DREB1D | C-repeat-binding factor 4 | chr5:21117113-21117787 REVERSE LENGTH=224	3e-49
GhiAffx.6226.1.S1_at		DW497976.1	4.15434	up	AP2-EREBP	AT5G11590.1 | Symbols: TINY2 | Integrase-type DNA-binding superfamily protein | chr5:3727789-3728499 REVERSE LENGTH=236	1e-48
GhiAffx.60792.1.S1_at	Ghi.15698	DW497379.1	4.0571	up	AP2-EREBP	AT5G52020.1 | Symbols: | Integrase-type DNA-binding superfamily protein | chr5:21124192-21124890 REVERSE LENGTH=232	1e-32
GhiAffx.6784.1.A1_at		DW504642.1	3.00019	up	AP2-EREBP	AT1G64380.1 | Symbols: | Integrase-type DNA-binding superfamily protein | chr1:23890981-23891988 REVERSE LENGTH=335	8e-39
GhiAffx.25398.1.S1_at	Ghi.12466	DW516152.1	3.87829	up	ARF	AT1G19850.1 | Symbols: MP, ARF5, IAA24 | Transcriptional factor B3 family protein / auxin-responsive factor AUX/IAA-related | chr1:6887353-6891182 FORWARD LENGTH=902	1e-72
GhiAffx.60504.1.A1_s_at		DW504671.1	17.0936	up	bHLH	AT4G37850.1 | Symbols: | basic helix-loop-helix (bHLH) DNA-binding superfamily protein | chr4:17796362-17797647 REVERSE LENGTH=328	2e-10
Ghi.9180.2.S1_s_at	Ghi.9180	DT465069	13.1901	up	bHLH	AT4G20970.1 | Symbols: | basic helix-loop-helix (bHLH) DNA-binding superfamily protein | chr4:11215259-11216212 FORWARD LENGTH=190	6e-12
GhiAffx.28787.1.S1_at		DT468526	12.49	up	bHLH	AT4G29930.2 | Symbols: | basic helix-loop-helix (bHLH) DNA-binding superfamily protein | chr4:14644108-14647449 FORWARD LENGTH=225	7e-17
GhiAffx.44107.1.S1_at	Ghi.12496	DW498292.1	9.67406	up	bHLH	AT4G00870.1 | Symbols: | basic helix-loop-helix (bHLH) DNA-binding superfamily protein | chr4:362230-363639 REVERSE LENGTH=423	2e-40
Ghi.3417.1.A1_at	Ghi.3417	DT466087	8.67038	up	bHLH	AT5G50915.2 | Symbols: | basic helix-loop-helix (bHLH) DNA-binding superfamily protein | chr5:20710764-20712252 REVERSE LENGTH=286	1e-12
Ghi.3417.2.A1_at	Ghi.3417	DT462387	7.40879	up	bHLH	AT5G50915.2 | Symbols: | basic helix-loop-helix (bHLH) DNA-binding superfamily protein | chr5:20710764-20712252 REVERSE LENGTH=286	3e-14
GhiAffx.10340.1.S1_at	Ghi.12071	DW500137.1	5.63594	up	bHLH	AT5G57150.1 | Symbols: | basic helix-loop-helix (bHLH) DNA-binding superfamily protein | chr5:23152361-23154872 FORWARD LENGTH=247	1e-63
Ghi.8777.1.S1_at	Ghi.8777	DN758512	3.50707	up	bHLH	AT1G32640.1 | Symbols: ATMYC2, RD22BP1, JAI1, JIN1, MYC2, ZBF1 | Basic helix-loop-helix (bHLH) DNA-binding family protein | chr1:11799042-11800913 REVERSE LENGTH=623	2e-28
GhiAffx.4349.1.A1_s_at	Ghi.14935	DW509077.1	3.72302	up	bZIP	AT3G62420.1 | Symbols: ATBZIP53, BZIP53 | basic region/leucine zipper motif 53 | chr3:23091844-23092284 REVERSE LENGTH=146	1e-33
GhiAffx.41421.1.S1_at		DW502847.1	3.05578	up	bZIP	AT1G77920.1 | Symbols: | bZIP transcription factor family protein | chr1:29298959-29300607 FORWARD LENGTH=368	3e-87
GhiAffx.5701.1.S1_at	Ghi.10874	DW515784.1	4.25949	up	C2C2-Dof	AT3G21270.1 | Symbols: ADOF2, DOF2 | DOF zinc finger protein 2 | chr3:7474934-7475548 FORWARD LENGTH=204	3e-15
GhiAffx.3411.1.A1_at	Ghi.11868	DW497356.1	12.5592	up	C2H2	AT2G28710.1 | Symbols: | C2H2-type zinc finger family protein | chr2:12322974-12323444 FORWARD LENGTH=156	9e-28
Ghi.3286.1.S1_at	Ghi.3286	DT467648	9.45965	up	C2H2	AT1G27730.1 | Symbols: STZ, ZAT10 | salt tolerance zinc finger | chr1:9648302-9648985 REVERSE LENGTH=227	8e-43
Ghi.6676.1.S1_s_at	Ghi.6676	CA993443	9.18858	up	C2H2	AT2G41835.1 | Symbols: | zinc finger (C2H2 type, AN1-like) family protein | chr2:17458020-17459414 REVERSE LENGTH=279	4e-30
Ghi.807.1.S1_s_at	Ghi.17797	DT465871	8.01403	up	C2H2	AT1G27730.1 | Symbols: STZ, ZAT10 | salt tolerance zinc finger | chr1:9648302-9648985 REVERSE LENGTH=227	4e-31
Ghi.1074.1.S1_s_at	Ghi.1074	DN758679	6.39117	up	C2H2	AT1G27730.1 | Symbols: STZ, ZAT10 | salt tolerance zinc finger | chr1:9648302-9648985 REVERSE LENGTH=227	1e-48
Ghi.4983.1.A1_at	Ghi.4983	DV849718	6.20348	up	C2H2	AT5G04340.1 | Symbols: C2H2, CZF2, ZAT6 | zinc finger of Arabidopsis thaliana 6 | chr5:1216321-1217037 REVERSE LENGTH=238	3e-33
GhiAffx.40824.1.A1_at		DW499731.1	5.44712	up	C2H2	AT2G37430.1 | Symbols: | C2H2 and C2HC zinc fingers superfamily protein | chr2:15706454-15706990 FORWARD LENGTH=178	3e-27
Gra.3014.1.S1_at	Gra.3014	CO093983	4.24488	up	C2H2	AT5G66730.1 | Symbols: | C2H2-like zinc finger protein | chr5:26641914-26643883 REVERSE LENGTH=500	2e-21
GhiAffx.24039.1.S1_at		DW509198.1	3.57984	up	C2H2	AT1G66140.1 | Symbols: ZFP4 | zinc finger protein 4 | chr1:24620063-24620845 REVERSE LENGTH=260	2e-22
Ghi.8131.1.S1_at	Ghi.8131	AY887895.1	12.8988	up	C3H	AT1G03790.1 | Symbols: SOM | Zinc finger C-x8-C-x5-C-x3-H type family protein | chr1:954589-955770 FORWARD LENGTH=393	3e-51
Ghi.9152.1.S1_at	Ghi.9152	DT462541	6.75887	up	C3H	AT5G49200.1 | Symbols: | WD-40 repeat family protein / zfwd4 protein (ZFWD4) | chr5:19947796-19949055 REVERSE LENGTH=419	3e-16
Ghi.1708.1.S1_at	Ghi.15450	DN759808	3.80898	up	C3H	AT3G51120.1 | Symbols: | DNA binding;zinc ion binding;nucleic acid binding;nucleic acid binding | chr3:18986026-18991886 REVERSE LENGTH=1292	6e-10
GhiAffx.5627.1.S1_at	Ghi.15450	DW237103.1	3.79717	up	C3H	AT3G51120.1 | Symbols: | DNA binding;zinc ion binding;nucleic acid binding;nucleic acid binding | chr3:18986026-18991886 REVERSE LENGTH=1292	4e-10
GhiAffx.16184.1.S1_at	Ghi.6413	DW506256.1	4.237	up	EIL	AT3G20770.1 | Symbols: EIN3, AtEIN3 | Ethylene insensitive 3 family protein | chr3:7260702-7262588 REVERSE LENGTH=628	2e-32
Gra.260.2.S1_s_at	Gra.260	CO073957	3.28161	up	EIL	AT3G20770.1 | Symbols: EIN3, AtEIN3 | Ethylene insensitive 3 family protein | chr3:7260702-7262588 REVERSE LENGTH=628	4e-17
Ghi.501.2.S1_at	Ghi.501	DT466116	4.49323	up	G2-like	AT1G68670.1 | Symbols: | myb-like transcription factor family protein | chr1:25782344-25783873 FORWARD LENGTH=354	1e-18
Ghi.9178.3.S1_at	Ghi.9178	DT463164	3.30129	up	GNAT	AT2G32030.1 | Symbols: | Acyl-CoA N-acyltransferases (NAT) superfamily protein | chr2:13632675-13633241 REVERSE LENGTH=188	8e-58
Gra.1358.1.A1_at	Gra.1358	CO126276	5.00685	up	GRAS	AT5G48150.2 | Symbols: PAT1 | GRAS family transcription factor | chr5:19522497-19524053 REVERSE LENGTH=490	5e-134
Ghi.10329.1.S1_at	Ghi.10329	DT466921	4.33269	up	GRAS	AT1G50600.1 | Symbols: SCL5 | scarecrow-like 5 | chr1:18737398-18739547 REVERSE LENGTH=597	1e-127
GraAffx.28942.1.S1_s_at		CO085044	4.07109	up	HSF	AT4G36990.1 | Symbols: HSF4, HSFB1, AT-HSFB1, ATHSF4 | heat shock factor 4 | chr4:17440660-17441706 FORWARD LENGTH=284	1e-47
GhiAffx.12107.1.S1_at	Ghi.13579	DW243015.1	6.4015	up	LOB	AT1G07900.1 | Symbols: LBD1 | LOB domain-containing protein 1 | chr1:2442624-2443631 FORWARD LENGTH=190	6e-50
Ghi.9147.2.A1_at	Ghi.9147	DT461541	4.91376	up	LOB	AT2G30130.1 | Symbols: ASL5, LBD12, PCK1 | Lateral organ boundaries (LOB) domain family protein | chr2:12868740-12869684 FORWARD LENGTH=193	1e-58
GraAffx.16137.1.S1_at		CO129458	3.08505	up	MADS	AT5G15800.1 | Symbols: SEP1, AGL2 | K-box region and MADS-box transcription factor family protein | chr5:5151594-5153767 REVERSE LENGTH=251	2e-101
GhiAffx.8694.1.S1_a_at		DW499451.1	14.3586	up	MYB	AT4G05100.1 | Symbols: AtMYB74, MYB74 | myb domain protein 74 | chr4:2618557-2619790 FORWARD LENGTH=324	3e-44
GhiAffx.15325.1.S1_at	Ghi.11886	DT466359	11.7844	up	MYB	AT2G38090.1 | Symbols: | Duplicated homeodomain-like superfamily protein | chr2:15945278-15946775 FORWARD LENGTH=298	2e-21
GhiAffx.21099.1.S1_at	Ghi.15657	DW514189.1	8.02984	up	MYB	AT2G47190.1 | Symbols: ATMYB2, MYB2 | myb domain protein 2 | chr2:19376284-19377297 FORWARD LENGTH=273	5e-62
Ghi.9740.2.A1_at	Ghi.9740	DT466041	3.81	up	MYB	AT1G69560.1 | Symbols: MYB105, LOF2, ATMYB105 | myb domain protein 105 | chr1:26157755-26158906 FORWARD LENGTH=330	5e-12
Ghi.10620.1.S1_at	Ghi.10620	DT465545	3.75447	up	MYB	AT4G37260.1 | Symbols: MYB73, ATMYB73 | myb domain protein 73 | chr4:17540602-17541564 FORWARD LENGTH=320	3e-46
GhiAffx.62123.1.S1_at		DR453505	3.24761	up	MYB	AT3G01140.1 | Symbols: MYB106, NOK, AtMYB106 | myb domain protein 106 | chr3:46619-48143 REVERSE LENGTH=388	2e-38
Gra.2045.1.A1_at	Gra.2045	CO124159	3.18979	up	MYB-related	AT1G07540.1 | Symbols: TRFL2 | TRF-like 2 | chr1:2318433-2321048 REVERSE LENGTH=630	1e-60
GhiAffx.58305.1.S1_s_at	Ghi.9119	DW243603.1	6.23186	up	NAC	AT1G01720.1 | Symbols: ATAF1, ANAC002 | NAC (No Apical Meristem) domain transcriptional regulator superfamily protein | chr1:268471-269514 FORWARD LENGTH=289	8e-22
Ghi.7468.1.S1_at	Ghi.7468	DR458413	3.4761	up	NAC	AT5G18270.1 | Symbols: ANAC087 | Arabidopsis NAC domain containing protein 87 | chr5:6041241-6042743 REVERSE LENGTH=335	5e-82
Gra.1120.1.S1_s_at	Gra.1120	CO104965	3.15082	up	NAC	AT4G27410.2 | Symbols: RD26, ANAC072 | NAC (No Apical Meristem) domain transcriptional regulator superfamily protein | chr4:13707928-13709013 REVERSE LENGTH=297	4e-103
Ghi.7907.1.S1_s_at	Ghi.7907	AI055500	3.06253	up	NAC	AT4G27410.2 | Symbols: RD26, ANAC072 | NAC (No Apical Meristem) domain transcriptional regulator superfamily protein | chr4:13707928-13709013 REVERSE LENGTH=297	2e-85
GhiAffx.6455.1.S1_s_at	Ghi.12545	DW500673.1	3.19556	up	PHD	AT4G39100.1 | Symbols: SHL1 | PHD finger family protein / bromo-adjacent homology (BAH) domain-containing protein | chr4:18218298-18220134 REVERSE LENGTH=228	3e-75
GraAffx.28447.1.A1_s_at		CO086505	3.63974	up	PLATZ	AT2G01818.1 | Symbols: | PLATZ transcription factor family protein | chr2:353552-355370 REVERSE LENGTH=222	4e-53
GraAffx.16856.1.A1_at		CO107452	3.32412	up	PLATZ	AT4G17900.1 | Symbols: | PLATZ transcription factor family protein | chr4:9946046-9947697 FORWARD LENGTH=227	1e-87
GraAffx.26308.1.A1_s_at		CO118830	8.82688	up	SBP	AT5G43270.3 | Symbols: SPL2 | squamosa promoter binding protein-like 2 | chr5:17360527-17362143 REVERSE LENGTH=419	6e-52
Ghi.10327.1.S1_s_at	Ghi.10327	DT463653	5.13023	up	Tify	AT1G19180.2 | Symbols: TIFY10A | jasmonate-zim-domain protein 1 | chr1:6622708-6623271 FORWARD LENGTH=187	7e-22
Ghi.9871.1.S1_at	Ghi.9871	DT046884	4.71182	up	Tify	AT1G74950.1 | Symbols: JAZ2, TIFY10B | TIFY domain/Divergent CCT motif family protein | chr1:28148919-28150258 REVERSE LENGTH=249	4e-41
Gra.1831.1.A1_s_at	Gra.1831	CO114775	4.09553	up	Tify	AT1G74950.1 | Symbols: JAZ2, TIFY10B | TIFY domain/Divergent CCT motif family protein | chr1:28148919-28150258 REVERSE LENGTH=249	1e-15
GhiAffx.42068.1.S1_at	Ghi.10900	DW234777.1	3.97864	up	Tify	AT3G17860.1 | Symbols: JAZ3, JAI3, TIFY6B | jasmonate-zim-domain protein 3 | chr3:6119968-6122691 FORWARD LENGTH=352	6e-35
Ghi.269.1.S1_at	Ghi.269	DT546296	3.43399	up	Tify	AT1G19180.1 | Symbols: JAZ1, TIFY10A | jasmonate-zim-domain protein 1 | chr1:6622312-6623271 FORWARD LENGTH=253	2e-17
GhiAffx.8481.1.S1_at	Ghi.2491	DW241837.1	7.44175	up	Trihelix	AT3G54390.1 | Symbols: | sequence-specific DNA binding transcription factors | chr3:20137912-20138863 REVERSE LENGTH=296	2e-33
Ghi.3743.1.A1_at	Ghi.3743	DT462103	61.5125	up	WRKY	AT1G80840.1 | Symbols: WRKY40, ATWRKY40 | WRKY DNA-binding protein 40 | chr1:30383834-30385356 FORWARD LENGTH=302	2e-11
Ghi.6548.1.S1_s_at	Ghi.16406	AY207316.1	15.5869	up	WRKY	AT4G12020.2 | Symbols: WRKY19, ATWRKY19, MAPKKK11, MEKK4 | protein kinase family protein | chr4:7201656-7209469 FORWARD LENGTH=1895	5e-21
Ghi.9201.1.A1_at	Ghi.9201	CA992774	10.108	up	WRKY	AT2G46400.1 | Symbols: WRKY46, ATWRKY46 | WRKY DNA-binding protein 46 | chr2:19043676-19044754 REVERSE LENGTH=295	2e-15
Ghi.3743.1.S1_at	Ghi.3743	DT462103	8.55635	up	WRKY	AT1G80840.1 | Symbols: WRKY40, ATWRKY40 | WRKY DNA-binding protein 40 | chr1:30383834-30385356 FORWARD LENGTH=302	2e-11
Ghi.9953.2.S1_at	Ghi.9953	DT570225	8.397	up	WRKY	AT4G23810.1 | Symbols: WRKY53, ATWRKY53 | WRKY family transcription factor | chr4:12392666-12393739 REVERSE LENGTH=324	3e-43
Ghi.3273.2.S1_at	Ghi.3273	DT466049	7.62157	up	WRKY	AT1G62300.1 | Symbols: WRKY6, ATWRKY6 | WRKY family transcription factor | chr1:23016887-23019155 REVERSE LENGTH=553	1e-57
Ghi.7954.1.S1_s_at	Ghi.6088	DT468555	6.73854	up	WRKY	AT4G12020.2 | Symbols: WRKY19, ATWRKY19, MAPKKK11, MEKK4 | protein kinase family protein | chr4:7201656-7209469 FORWARD LENGTH=1895	1e-18
GhiAffx.60347.1.S1_s_at	Ghi.10332	DW227604.1	5.73657	up	WRKY	AT4G01250.1 | Symbols: WRKY22, AtWRKY22 | WRKY family transcription factor | chr4:522839-524129 REVERSE LENGTH=298	6e-51
Ghi.9182.3.S1_at	Ghi.9182	DT461494	5.34138	up	WRKY	AT1G62300.1 | Symbols: WRKY6, ATWRKY6 | WRKY family transcription factor | chr1:23016887-23019155 REVERSE LENGTH=553	5e-74
Ghi.9240.1.S1_s_at	Ghi.9240	DT468893	5.33042	up	WRKY	AT2G38470.1 | Symbols: WRKY33, ATWRKY33 | WRKY DNA-binding protein 33 | chr2:16108476-16110539 FORWARD LENGTH=519	9e-125
GhiAffx.44610.1.S1_s_at	Ghi.13619	DW519438.1	5.12983	up	WRKY	AT4G12020.2 | Symbols: WRKY19, ATWRKY19, MAPKKK11, MEKK4 | protein kinase family protein | chr4:7201656-7209469 FORWARD LENGTH=1895	1e-18
Ghi.9192.1.S1_s_at	Ghi.9192	DT468825	4.95905	up	WRKY	AT1G80840.1 | Symbols: WRKY40, ATWRKY40 | WRKY DNA-binding protein 40 | chr1:30383834-30385356 FORWARD LENGTH=302	4e-51
GhiAffx.7683.2.A1_at	Ghi.18547	DW514519.1	4.84527	up	WRKY	AT4G31550.2 | Symbols: WRKY11, ATWRKY11 | WRKY DNA-binding protein 11 | chr4:15290065-15291458 REVERSE LENGTH=324	1e-27
Ghi.3232.1.S1_at	Ghi.3232	DT462100	4.49031	up	WRKY	AT4G12020.2 | Symbols: WRKY19, ATWRKY19, MAPKKK11, MEKK4 | protein kinase family protein | chr4:7201656-7209469 FORWARD LENGTH=1895	4e-11
GhiAffx.48901.1.S1_at		DW518199.1	4.25195	up	WRKY	AT4G12020.2 | Symbols: WRKY19, ATWRKY19, MAPKKK11, MEKK4 | protein kinase family protein | chr4:7201656-7209469 FORWARD LENGTH=1895	5e-34
Ghi.6771.1.A1_s_at	Ghi.6771	CA993233	4.1917	up	WRKY	AT4G01250.1 | Symbols: WRKY22, AtWRKY22 | WRKY family transcription factor | chr4:522839-524129 REVERSE LENGTH=298	2e-12
GhiAffx.30199.1.S1_at	Ghi.15715	DW506814.1	3.93105	up	WRKY	AT2G47260.1 | Symbols: WRKY23, ATWRKY23 | WRKY DNA-binding protein 23 | chr2:19405045-19406446 REVERSE LENGTH=337	6e-46
Ghi.9240.3.A1_s_at	Ghi.9240	DT466221	3.88323	up	WRKY	AT2G38470.1 | Symbols: WRKY33, ATWRKY33 | WRKY DNA-binding protein 33 | chr2:16108476-16110539 FORWARD LENGTH=519	1e-64
Gra.1530.2.S1_s_at	Gra.1530	CO125258	3.80377	up	WRKY	AT2G03340.1 | Symbols: WRKY3 | WRKY DNA-binding protein 3 | chr2:1014724-1016936 REVERSE LENGTH=513	2e-53
Ghi.10018.1.S1_s_at	Ghi.10018	DN760071	3.58561	up	WRKY	AT2G24570.1 | Symbols: WRKY17, ATWRKY17 | WRKY DNA-binding protein 17 | chr2:10437676-10439222 REVERSE LENGTH=321	1e-86
GhiAffx.5407.1.S1_at	Ghi.9182	DW485035.1	3.44978	up	WRKY	AT4G22070.1 | Symbols: WRKY31, ATWRKY31 | WRKY DNA-binding protein 31 | chr4:11691381-11694234 REVERSE LENGTH=538	5e-27
GhiAffx.6177.1.S1_at		DW505740.1	3.28023	up	WRKY	AT5G13080.1 | Symbols: WRKY75, ATWRKY75 | WRKY DNA-binding protein 75 | chr5:4149928-4151019 REVERSE LENGTH=145	1e-42
GraAffx.15033.1.S1_at		CO125965	3.26003	up	WRKY	AT4G12020.2 | Symbols: WRKY19, ATWRKY19, MAPKKK11, MEKK4 | protein kinase family protein | chr4:7201656-7209469 FORWARD LENGTH=1895	2e-12
GhiAffx.5398.1.S1_s_at	Ghi.6771	DW492439.1	3.10988	up	WRKY	AT2G34830.1 | Symbols: WRKY35, MEE24, AtWRKY35 | WRKY DNA-binding protein 35 | chr2:14693839-14696378 REVERSE LENGTH=427	4e-29
GhiAffx.31804.1.S1_at	Ghi.13749	DW510520.1	6.60556	down	ABI3VP1	AT5G42700.1 | Symbols: | AP2/B3-like transcriptional factor family protein | chr5:17122171-17124177 FORWARD LENGTH=211	9e-35
GhiAffx.49300.1.S1_s_at	Ghi.11303	DW510632.1	4.10052	down	ABI3VP1	AT4G33280.1 | Symbols: | AP2/B3-like transcriptional factor family protein | chr4:16047357-16049310 REVERSE LENGTH=337	3e-21
GhiAffx.21610.1.S1_at	Ghi.21437	DW496150.1	10.1504	down	AP2-EREBP	AT5G11590.1 | Symbols: TINY2 | Integrase-type DNA-binding superfamily protein | chr5:3727789-3728499 REVERSE LENGTH=236	1e-49
Ghi.259.1.S1_at	Ghi.259	DR461388	3.8311	down	AP2-EREBP	AT4G32800.1 | Symbols: | Integrase-type DNA-binding superfamily protein | chr4:15819812-15820477 FORWARD LENGTH=221	4e-18
Ghi.5551.1.A1_s_at	Ghi.5551	DT047344	15.3608	down	ARF	AT4G30080.1 | Symbols: ARF16 | auxin response factor 16 | chr4:14703369-14705564 REVERSE LENGTH=670	6e-34
GhiAffx.47163.1.S1_at	Ghi.11646	DW505570.1	3.62202	down	ARR-B	AT1G67710.1 | Symbols: ARR11 | response regulator 11 | chr1:25376994-25378905 REVERSE LENGTH=521	1e-15
Ghi.9623.1.A1_x_at	Ghi.17189	DT048278	21.2438	down	AUX/IAA	AT4G29080.1 | Symbols: PAP2, IAA27 | phytochrome-associated protein 2 | chr4:14323665-14325213 REVERSE LENGTH=305	2e-41
Gra.1481.1.A1_s_at	Gra.1481	CO121716	10.3765	down	AUX/IAA	AT4G29080.1 | Symbols: PAP2, IAA27 | phytochrome-associated protein 2 | chr4:14323665-14325213 REVERSE LENGTH=305	1e-66
Ghi.9984.1.S1_s_at	Ghi.10536	DT574560	3.60124	down	AUX/IAA	AT5G65670.1 | Symbols: IAA9 | indole-3-acetic acid inducible 9 | chr5:26254463-26256134 FORWARD LENGTH=338	2e-33
Gra.1481.1.S1_s_at	Gra.1481	CO128123	3.5597	down	AUX/IAA	AT4G29080.1 | Symbols: PAP2, IAA27 | phytochrome-associated protein 2 | chr4:14323665-14325213 REVERSE LENGTH=305	1e-66
GhiAffx.51737.1.A1_at	Ghi.17189	DW236348.1	3.3377	down	AUX/IAA	AT4G29080.1 | Symbols: PAP2, IAA27 | phytochrome-associated protein 2 | chr4:14323665-14325213 REVERSE LENGTH=305	1e-68
GhiAffx.52322.1.S1_at		DW501471.1	3.21291	down	AUX/IAA	AT2G33310.3 | Symbols: IAA13 | auxin-induced protein 13 | chr2:14114569-14115757 REVERSE LENGTH=246	2e-39
Ghi.2804.1.S1_s_at	Ghi.2804	DR461504	3.16011	down	AUX/IAA	AT3G16500.1 | Symbols: PAP1, IAA26 | phytochrome-associated protein 1 | chr3:5612801-5614208 REVERSE LENGTH=269	2e-34
Ghi.9165.1.S1_s_at	Ghi.9165	DT464357	3.27804	down	BES1	AT1G75080.2 | Symbols: BZR1 | Brassinosteroid signalling positive regulator (BZR1) family protein | chr1:28185709-28187063 FORWARD LENGTH=336	6e-111
GhiAffx.61724.1.S1_at	Ghi.14366	DW224537.1	7.3508	down	bHLH	AT1G22490.1 | Symbols: | basic helix-loop-helix (bHLH) DNA-binding superfamily protein | chr1:7938448-7940489 REVERSE LENGTH=304	3e-59
GhiAffx.7076.1.S1_at	Ghi.11377	DW512701.1	6.31883	down	bHLH	AT4G38070.1 | Symbols: | basic helix-loop-helix (bHLH) DNA-binding superfamily protein | chr4:17876535-17882569 FORWARD LENGTH=1513	1e-12
Ghi.5045.1.A1_at	Ghi.14338	DT049307	4.67622	down	bHLH	AT5G65640.1 | Symbols: bHLH093 | beta HLH protein 93 | chr5:26237137-26238904 FORWARD LENGTH=351	2e-29
GhiAffx.24805.1.S1_at	Ghi.21918	DW513016.1	4.53533	down	bHLH	AT3G25710.1 | Symbols: BHLH32, ATAIG1, TMO5 | basic helix-loop-helix 32 | chr3:9369598-9371096 FORWARD LENGTH=344	1e-32
Ghi.1543.2.S1_at	Ghi.1543	DN780085	4.24074	down	bHLH	AT3G57800.2 | Symbols: | basic helix-loop-helix (bHLH) DNA-binding superfamily protein | chr3:21408034-21411321 REVERSE LENGTH=379	2e-41
GhiAffx.7737.1.S1_at	Ghi.12149	DW226894.1	4.08095	down	bHLH	AT2G41130.1 | Symbols: | basic helix-loop-helix (bHLH) DNA-binding superfamily protein | chr2:17143360-17144686 FORWARD LENGTH=253	7e-75
GhiAffx.33252.1.S1_at	Ghi.14338	AI729398	3.82833	down	bHLH	AT5G10570.1 | Symbols: | basic helix-loop-helix (bHLH) DNA-binding superfamily protein | chr5:3341357-3342877 FORWARD LENGTH=315	4e-14
Ghi.4315.1.S1_at	Ghi.4315	DT455587	3.09463	down	bHLH	AT1G61660.1 | Symbols: | basic helix-loop-helix (bHLH) DNA-binding superfamily protein | chr1:22754003-22756171 REVERSE LENGTH=393	3e-15
Ghi.5267.1.A1_at	Ghi.17508	DT046626	23.0131	down	bZIP	AT4G34590.1 | Symbols: ATB2, GBF6, AtbZIP11, BZIP11 | G-box binding factor 6 | chr4:16522449-16522928 FORWARD LENGTH=159	9e-29
Ghi.5106.1.A1_s_at	Ghi.5106	DT047776	9.96248	down	bZIP	AT4G34590.1 | Symbols: ATB2, GBF6, AtbZIP11, BZIP11 | G-box binding factor 6 | chr4:16522449-16522928 FORWARD LENGTH=159	6e-14
GhiAffx.41968.1.S1_at		DW505719.1	7.03409	down	C2C2-Dof	AT3G50410.1 | Symbols: OBP1 | OBF binding protein 1 | chr3:18709872-18710633 FORWARD LENGTH=253	6e-47
GhiAffx.58823.1.S1_at		DW496312.1	4.93358	down	C2C2-Dof	AT1G28310.2 | Symbols: | Dof-type zinc finger DNA-binding family protein | chr1:9912534-9913685 REVERSE LENGTH=325	6e-27
GhiAffx.41785.1.S1_s_at	Ghi.714	DW504767.1	4.92325	down	C2C2-Dof	AT3G50410.1 | Symbols: OBP1 | OBF binding protein 1 | chr3:18709872-18710633 FORWARD LENGTH=253	5e-24
GhiAffx.7195.1.S1_at		DW509185.1	3.28084	down	C2C2-Dof	AT3G61850.3 | Symbols: DAG1 | Dof-type zinc finger DNA-binding family protein | chr3:22896212-22897150 FORWARD LENGTH=284	3e-32
GhiAffx.16411.1.A1_at	Ghi.15692	DW231975.1	3.14449	down	C2C2-Dof	AT2G37590.1 | Symbols: ATDOF2.4, DOF2.4 | DNA binding with one finger 2.4 | chr2:15769292-15770497 FORWARD LENGTH=330	9e-26
GhiAffx.16775.1.A1_at	Ghi.11000	DW227220.1	3.02356	down	C2C2-Dof	AT5G39660.2 | Symbols: CDF2 | cycling DOF factor 2 | chr5:15878920-15880712 FORWARD LENGTH=457	5e-15
GhiAffx.11783.1.S1_s_at	Ghi.14461	DW228202.1	7.59973	down	C2C2-GATA	AT4G32890.1 | Symbols: GATA9 | GATA transcription factor 9 | chr4:15875598-15876615 FORWARD LENGTH=308	2e-58
GhiAffx.25167.1.A1_at		DW514940.1	13.792	down	C2C2-YABBY	AT2G45190.1 | Symbols: AFO, FIL, YAB1 | Plant-specific transcription factor YABBY family protein | chr2:18628450-18630552 REVERSE LENGTH=229	1e-29
GhiAffx.20670.1.S1_at		DW495050.1	11.1025	down	C2C2-YABBY	AT2G45190.1 | Symbols: AFO, FIL, YAB1 | Plant-specific transcription factor YABBY family protein | chr2:18628450-18630552 REVERSE LENGTH=229	1e-72
Ghi.8163.1.S1_at	Ghi.8163	AY854805.1	7.14808	down	C2C2-YABBY	AT1G69180.1 | Symbols: CRC | Plant-specific transcription factor YABBY family protein | chr1:26007734-26008940 REVERSE LENGTH=181	1e-53
Ghi.4236.1.S1_at	Ghi.4236	DT456098	9.65393	down	C2H2	AT1G75710.1 | Symbols: | C2H2-like zinc finger protein | chr1:28428806-28431128 FORWARD LENGTH=462	2e-13
Ghi.2199.1.A1_s_at	Ghi.2199	DT050631	8.07783	down	C2H2	AT2G29660.1 | Symbols: | zinc finger (C2H2 type) family protein | chr2:12679346-12680467 FORWARD LENGTH=373	4e-10
GraAffx.18009.2.S1_s_at	Gra.3313	CO124410	3.14053	down	C2H2	AT5G03740.1 | Symbols: HD2C, HDT3 | histone deacetylase 2C | chr5:981994-983961 FORWARD LENGTH=294	5e-28
Ghi.5609.2.S1_s_at	Ghi.17914	DT466089	3.06464	down	C2H2	AT5G03740.1 | Symbols: HD2C, HDT3 | histone deacetylase 2C | chr5:981994-983961 FORWARD LENGTH=294	1e-41
GraAffx.9235.1.S1_at		CO086548	4.08326	down	C3H	AT2G19810.1 | Symbols: | CCCH-type zinc finger family protein | chr2:8550419-8551498 FORWARD LENGTH=359	2e-103
Ghi.5452.1.A1_s_at	Ghi.5452	DT047693	27.108	down	CCAAT	AT5G54640.1 | Symbols: HTA1, RAT5, ATHTA1 | Histone superfamily protein | chr5:22196540-22197279 FORWARD LENGTH=130	1e-26
GhiAffx.16588.1.A1_s_at	Ghi.10998	DW227332.1	25.2414	down	CCAAT	AT1G08880.1 | Symbols: HTA5, H2AXA, G-H2AX, GAMMA-H2AX | Histone superfamily protein | chr1:2847144-2847676 REVERSE LENGTH=142	2e-39
Ghi.158.1.S1_s_at	Ghi.158	DT527233	16.3301	down	CCAAT	AT1G08880.1 | Symbols: HTA5, H2AXA, G-H2AX, GAMMA-H2AX | Histone superfamily protein | chr1:2847144-2847676 REVERSE LENGTH=142	4e-25
GhiAffx.6539.1.A1_s_at	Ghi.16503	DW501723.1	13.5361	down	CCAAT	AT1G08880.1 | Symbols: HTA5, H2AXA, G-H2AX, GAMMA-H2AX | Histone superfamily protein | chr1:2847144-2847676 REVERSE LENGTH=142	3e-29
Ghi.6893.1.S1_s_at	Ghi.6893	DR462079	13.0588	down	CCAAT	AT1G54690.1 | Symbols: HTA3, H2AXB, G-H2AX, GAMMA-H2AX | gamma histone variant H2AX | chr1:20414607-20415206 REVERSE LENGTH=142	5e-38
GhiAffx.20386.1.S1_at	Ghi.11440	DW514241.1	12.3165	down	CCAAT	AT1G08880.1 | Symbols: HTA5, H2AXA, G-H2AX, GAMMA-H2AX | Histone superfamily protein | chr1:2847144-2847676 REVERSE LENGTH=142	1e-29
Ghi.4047.1.S1_at	Ghi.4047	DT557346	9.35045	down	CCAAT	AT2G37060.3 | Symbols: NF-YB8 | nuclear factor Y, subunit B8 | chr2:15576336-15577660 FORWARD LENGTH=173	4e-54
GhiAffx.47032.1.S1_at	Ghi.16072	DW519285.1	6.77383	down	CCAAT	AT1G08880.1 | Symbols: HTA5, H2AXA, G-H2AX, GAMMA-H2AX | Histone superfamily protein | chr1:2847144-2847676 REVERSE LENGTH=142	6e-24
Gra.1949.1.A1_at	Gra.1949	CO110572	3.01182	down	CCAAT	AT1G08880.1 | Symbols: HTA5, H2AXA, G-H2AX, GAMMA-H2AX | Histone superfamily protein | chr1:2847144-2847676 REVERSE LENGTH=142	1e-33
Ghi.7412.1.A1_s_at	Ghi.7412	AI730972	3.03067	down	Coactivator p15	AT5G09250.1 | Symbols: KIWI | ssDNA-binding transcriptional regulator | chr5:2875421-2876368 REVERSE LENGTH=107	2e-32
GhiAffx.24948.1.S1_s_at		DW513739.1	4.31489	down	FHA	AT3G02400.1 | Symbols: | SMAD/FHA domain-containing protein | chr3:489830-491587 FORWARD LENGTH=585	9e-13
GhiAffx.40609.1.S1_at	Ghi.15980	DW516383.1	7.60373	down	G2-like	AT3G24120.1 | Symbols: | Homeodomain-like superfamily protein | chr3:8705925-8708148 REVERSE LENGTH=295	4e-17
Gra.1734.1.A1_s_at	Gra.1734	CO122320	3.55823	down	G2-like	AT4G13640.2 | Symbols: UNE16 | Homeodomain-like superfamily protein | chr4:7936864-7938497 REVERSE LENGTH=295	2e-48
GhiAffx.3456.1.A1_a_at	Ghi.11405	DW511990.1	3.00949	down	G2-like	AT3G13040.2 | Symbols: | myb-like HTH transcriptional regulator family protein | chr3:4172415-4174456 REVERSE LENGTH=449	2e-10
GraAffx.34313.1.S1_s_at		CA994247	10.1732	down	GRAS	AT3G54220.1 | Symbols: SCR, SGR1 | GRAS family transcription factor | chr3:20070550-20072625 FORWARD LENGTH=653	3e-103
GhiAffx.6316.1.S1_at		DW499194.1	6.34141	down	GRAS	AT1G63100.1 | Symbols: | GRAS family transcription factor | chr1:23399391-23401367 REVERSE LENGTH=658	2e-39
GhiAffx.23338.1.S1_at	Ghi.11653	DW239371.1	5.66357	down	GRAS	AT5G66770.1 | Symbols: | GRAS family transcription factor | chr5:26660723-26662477 FORWARD LENGTH=584	2e-24
Gra.1312.2.S1_s_at	Gra.1312	CO085934	5.44489	down	GRAS	AT3G54220.1 | Symbols: SCR, SGR1 | GRAS family transcription factor | chr3:20070550-20072625 FORWARD LENGTH=653	5e-28
GhiAffx.11496.1.A1_at		DW226247.1	4.57343	down	GRAS	AT4G37650.1 | Symbols: SHR, SGR7 | GRAS family transcription factor | chr4:17691871-17693466 FORWARD LENGTH=531	4e-40
GhiAffx.34665.1.S1_at	Ghi.2820	DW237479.1	4.31143	down	GRAS	AT1G14920.1 | Symbols: GAI, RGA2 | GRAS family transcription factor family protein | chr1:5149414-5151015 FORWARD LENGTH=533	8e-62
Ghi.2137.1.S1_s_at	Ghi.2137	DT051002	4.24448	down	GRAS	AT3G54220.1 | Symbols: SCR, SGR1 | GRAS family transcription factor | chr3:20070550-20072625 FORWARD LENGTH=653	7e-83
GhiAffx.53387.1.S1_s_at	Ghi.4436	DW229010.1	27.7042	down	GRF	AT3G13960.1 | Symbols: AtGRF5, GRF5 | growth-regulating factor 5 | chr3:4608526-4610160 FORWARD LENGTH=397	2e-47
Ghi.9645.2.S1_s_at	Ghi.9645	DT565332	4.92436	down	GRF	AT2G22840.1 | Symbols: AtGRF1, GRF1 | growth-regulating factor 1 | chr2:9728841-9731141 FORWARD LENGTH=530	3e-29
GhiAffx.23038.1.A1_at		DW503934.1	4.4615	down	GRF	AT3G13960.1 | Symbols: AtGRF5, GRF5 | growth-regulating factor 5 | chr3:4608526-4610160 FORWARD LENGTH=397	8e-10
GhiAffx.18483.1.S1_at	Ghi.15917	DW515191.1	3.05692	down	GRF	AT2G22840.1 | Symbols: AtGRF1, GRF1 | growth-regulating factor 1 | chr2:9728841-9731141 FORWARD LENGTH=530	7e-30
Ghi.9572.1.S1_s_at	Ghi.9572	DT455926	17.5886	down	HB	AT1G69780.1 | Symbols: ATHB13 | Homeobox-leucine zipper protein family | chr1:26259166-26260465 FORWARD LENGTH=294	7e-17
Ghi.2120.1.S1_x_at	Ghi.2120	AY338496.1	15.2226	down	HB	AT5G46880.1 | Symbols: HB-7, HDG5 | homeobox-7 | chr5:19031540-19035388 FORWARD LENGTH=826	0
Gra.2260.1.A1_s_at	Gra.2120	CO123054	11.6969	down	HB	AT5G46880.1 | Symbols: HB-7, HDG5 | homeobox-7 | chr5:19031540-19035388 FORWARD LENGTH=826	2e-40
Ghi.3762.1.A1_s_at	Ghi.3762	DT461963	10.4601	down	HB	AT4G21750.2 | Symbols: ATML1 | Homeobox-leucine zipper family protein / lipid-binding START domain-containing protein | chr4:11556965-11560243 FORWARD LENGTH=762	1e-14
Gra.2833.1.S1_at	Gra.2833	CO124621	5.40008	down	HB	AT2G22430.1 | Symbols: ATHB6, HB6 | homeobox protein 6 | chr2:9526470-9527612 REVERSE LENGTH=311	5e-56
GhiAffx.54054.1.A1_at	Ghi.11739	AW186948	4.94648	down	HB	AT3G60390.1 | Symbols: HAT3 | homeobox-leucine zipper protein 3 | chr3:22320788-22322370 REVERSE LENGTH=315	9e-47
GhiAffx.47045.1.S1_s_at	Ghi.11747	DW502321.1	4.59987	down	HB	AT2G34710.1 | Symbols: PHB, ATHB14, ATHB-14, PHB-1D | Homeobox-leucine zipper family protein / lipid-binding START domain-containing protein | chr2:14639548-14643993 REVERSE LENGTH=852	4e-135
GhiAffx.25293.1.S1_s_at	Ghi.9857	DW496685.1	3.18105	down	HB	AT4G16780.1 | Symbols: ATHB-2, HAT4, ATHB2, HB-2 | homeobox protein 2 | chr4:9449291-9450604 FORWARD LENGTH=284	2e-28
Ghi.4301.1.S1_s_at	Ghi.4301	DT455687	8.04683	down	HMG	AT4G23800.1 | Symbols: | HMG (high mobility group) box protein | chr4:12390228-12392516 FORWARD LENGTH=456	3e-15
GhiAffx.23676.1.S1_at		DW507268.1	8.14801	down	HSF	AT1G46264.1 | Symbols: AT-HSFB4, HSFB4, SCZ | heat shock transcription factor B4 | chr1:17224904-17226183 FORWARD LENGTH=348	5e-30
GhiAffx.63243.1.S1_at	Ghi.11670	DW499488.1	7.63388	down	LIM	AT1G10200.1 | Symbols: WLIM1 | GATA type zinc finger transcription factor family protein | chr1:3346677-3347763 REVERSE LENGTH=190	6e-88
GhiAffx.23347.1.S1_at	Ghi.13616	DW505429.1	3.57539	down	mTERF	AT5G07900.1 | Symbols: | Mitochondrial transcription termination factor family protein | chr5:2520188-2521405 FORWARD LENGTH=405	6e-40
GraAffx.1750.1.S1_s_at		CO124179	14.617	down	MYB	AT2G38090.1 | Symbols: | Duplicated homeodomain-like superfamily protein | chr2:15945278-15946775 FORWARD LENGTH=298	6e-83
Ghi.4770.1.S1_at	Ghi.4770	DT050642	9.84425	down	MYB	AT2G38090.1 | Symbols: | Duplicated homeodomain-like superfamily protein | chr2:15945278-15946775 FORWARD LENGTH=298	8e-95
Ghi.10402.1.S1_at	Ghi.10402	DV848879	3.458	down	MYB	AT2G37630.1 | Symbols: ATPHAN, AS1, ATMYB91, MYB91 | myb-like HTH transcriptional regulator family protein | chr2:15781798-15782901 REVERSE LENGTH=367	3e-64
Ghi.8081.1.S1_at	Ghi.8081	AF336285.1	3.40196	down	MYB	AT1G22640.1 | Symbols: ATMYB3, MYB3 | myb domain protein 3 | chr1:8006289-8007219 FORWARD LENGTH=257	1e-45
Ghi.9055.2.A1_at	Ghi.9055	DT459604	4.0427	down	MYB-related	AT4G39250.1 | Symbols: ATRL1, RSM2, RL1 | RAD-like 1 | chr4:18271457-18271857 REVERSE LENGTH=100	1e-23
GhiAffx.62337.1.S1_at	Ghi.14329	DW497105.1	3.03489	down	OFP	AT2G36026.1 | Symbols: | Ovate family protein | chr2:15127265-15127816 FORWARD LENGTH=183	1e-29
GhiAffx.8593.1.S1_s_at	Ghi.19327	DT051905	8.26882	down	Orphans	AT2G01830.3 | Symbols: WOL, CRE1, WOL1, AHK4, ATCRE1 | CHASE domain containing histidine kinase protein | chr2:363332-367429 REVERSE LENGTH=1057	9e-59
GhiAffx.2326.1.A1_a_at	Ghi.13794	DW519649.1	4.66854	down	Orphans	AT5G53420.1 | Symbols: | CCT motif family protein | chr5:21673683-21675469 FORWARD LENGTH=264	2e-67
Ghi.8127.1.S1_s_at	Ghi.16537	AY779340.1	16.266	down	SBP	AT3G15270.1 | Symbols: SPL5 | squamosa promoter binding protein-like 5 | chr3:5140624-5141256 REVERSE LENGTH=181	5e-31
GhiAffx.17946.1.A1_at	Ghi.13781	DW481914.1	11.6715	down	SBP	AT2G33810.1 | Symbols: SPL3 | squamosa promoter binding protein-like 3 | chr2:14305342-14305828 FORWARD LENGTH=131	3e-28
Ghi.357.1.A1_s_at	Ghi.357	DR460460	3.93742	down	SWI/SNF-BAF60b	AT4G34290.1 | Symbols: | SWIB/MDM2 domain superfamily protein | chr4:16410883-16412122 FORWARD LENGTH=144	1e-29
GhiAffx.45822.1.S1_s_at	Ghi.15950	DR462564	3.14436	down	SWI/SNF-BAF60b	AT2G35605.1 | Symbols: | SWIB/MDM2 domain superfamily protein | chr2:14946161-14947027 FORWARD LENGTH=109	6e-28
GhiAffx.4699.1.A1_at	Ghi.11964	DW490079.1	4.32018	down	SWI/SNF-SWI3	AT1G62830.1 | Symbols: LDL1, SWP1, ATSWP1, ATLSD1, LSD1 | LSD1-like 1 | chr1:23264638-23267172 REVERSE LENGTH=844	4e-11
Ghi.421.1.S1_at	Ghi.421	DR459725	3.33151	down	SWI/SNF-SWI3	AT3G13682.1 | Symbols: LDL2 | LSD1-like2 | chr3:4479193-4481509 REVERSE LENGTH=746	2e-10
GhiAffx.42556.1.S1_at	Ghi.14681	DW509726.1	3.97284	down	Trihelix	AT5G28300.1 | Symbols: | Duplicated homeodomain-like superfamily protein | chr5:10292789-10295101 REVERSE LENGTH=619	3e-43
GhiAffx.3215.1.S1_at		DW503050.1	3.56058	down	TUB	AT2G18280.2 | Symbols: AtTLP2, TLP2 | tubby like protein 2 | chr2:7946754-7948176 FORWARD LENGTH=394	3e-43
Ghi.273.2.S1_at	Ghi.273	AI729395	8.49094	down	WRKY	AT4G12020.2 | Symbols: WRKY19, ATWRKY19, MAPKKK11, MEKK4 | protein kinase family protein | chr4:7201656-7209469 FORWARD LENGTH=1895	6e-12
Ghi.6423.1.A1_at	Ghi.6423	CO490711	5.64667	down	WRKY	AT4G12020.2 | Symbols: WRKY19, ATWRKY19, MAPKKK11, MEKK4 | protein kinase family protein | chr4:7201656-7209469 FORWARD LENGTH=1895	4e-17
Ghi.121.2.S1_at	Ghi.121	DN759535	3.59638	down	WRKY	AT4G12020.2 | Symbols: WRKY19, ATWRKY19, MAPKKK11, MEKK4 | protein kinase family protein | chr4:7201656-7209469 FORWARD LENGTH=1895	3e-10
Ghi.9193.2.A1_at	Ghi.9193	DT469110	3.45135	down	WRKY	AT3G56400.1 | Symbols: WRKY70, ATWRKY70 | WRKY DNA-binding protein 70 | chr3:20909082-20910409 REVERSE LENGTH=294	4e-27
GhiAffx.25218.1.S1_s_at	Ghi.2681	DW511133.1	3.3505	down	WRKY	AT4G12020.2 | Symbols: WRKY19, ATWRKY19, MAPKKK11, MEKK4 | protein kinase family protein | chr4:7201656-7209469 FORWARD LENGTH=1895	4e-13
Ghi.171.1.S1_at	Ghi.171	DR462085	4.526	down	zf-HD	AT3G28917.1 | Symbols: MIF2 | mini zinc finger 2 | chr3:10925014-10925316 FORWARD LENGTH=100	2e-12

## Sheet: 5 dpa
Probe set IDs	UniGene ID	Acce.No.	Fold Change	Regulation	TF-family	At Gene-ID and description	E-value
GhiAffx.60317.1.S1_at		DW503700.1	22.2845	up	AP2-EREBP	AT5G47220.1 | Symbols: ATERF2, ATERF-2, ERF2 | ethylene responsive element binding factor 2 | chr5:19172023-19172754 REVERSE LENGTH=243	1e-38
GbaAffx.196.1.A1_s_at		AY572462.1	21.9247	up	AP2-EREBP	AT3G16770.1 | Symbols: RAP2.3, ATEBP, ERF72, EBP | ethylene-responsive element binding protein | chr3:5705784-5706768 FORWARD LENGTH=248	5e-30
Ghi.7874.1.S1_s_at	Ghi.16277 /// Ghi.7874	AY962572.1	20.6187	up	AP2-EREBP	AT3G16770.1 | Symbols: RAP2.3, ATEBP, ERF72, EBP | ethylene-responsive element binding protein | chr3:5705784-5706768 FORWARD LENGTH=248	1e-35
GhiAffx.25508.1.S1_at	Ghi.12856	DW496030.1	15.0782	up	AP2-EREBP	AT5G50080.1 | Symbols: ERF110 | ethylene response factor 110 | chr5:20365948-20366835 FORWARD LENGTH=220	6e-18
Ghi.9175.1.S1_at	Ghi.9175	DR462212	13.72	up	AP2-EREBP	AT5G51190.1 | Symbols: | Integrase-type DNA-binding superfamily protein | chr5:20800708-20801373 REVERSE LENGTH=221	1e-34
GhiAffx.39399.1.S1_at	Ghi.14404	DW499761.1	12.4388	up	AP2-EREBP	AT5G47220.1 | Symbols: ATERF2, ATERF-2, ERF2 | ethylene responsive element binding factor 2 | chr5:19172023-19172754 REVERSE LENGTH=243	2e-23
Ghi.8161.1.S1_s_at	Ghi.8161	AY781118.2	10.9232	up	AP2-EREBP	AT5G47220.1 | Symbols: ATERF2, ATERF-2, ERF2 | ethylene responsive element binding factor 2 | chr5:19172023-19172754 REVERSE LENGTH=243	9e-52
Ghi.10747.1.S1_at	Ghi.10747	DV850132	9.24144	up	AP2-EREBP	AT5G47220.1 | Symbols: ATERF2, ATERF-2, ERF2 | ethylene responsive element binding factor 2 | chr5:19172023-19172754 REVERSE LENGTH=243	1e-44
GhiAffx.30941.1.S1_s_at	Ghi.13511	DW482613.1	6.79473	up	AP2-EREBP	AT1G13260.1 | Symbols: RAV1, EDF4 | related to ABI3/VP1 1 | chr1:4542386-4543420 FORWARD LENGTH=344	3e-69
GhiAffx.24637.1.S1_at	Ghi.16272	DW512126.1	6.54619	up	AP2-EREBP	AT3G23240.1 | Symbols: ERF1, ATERF1 | ethylene response factor 1 | chr3:8295705-8296361 FORWARD LENGTH=218	1e-37
Ghi.8128.1.S1_x_at	Ghi.8128	AY827548.1	5.99403	up	AP2-EREBP	AT3G16770.1 | Symbols: RAP2.3, ATEBP, ERF72, EBP | ethylene-responsive element binding protein | chr3:5705784-5706768 FORWARD LENGTH=248	1e-32
Ghi.8749.1.S1_at	Ghi.8749	DT463517	4.52161	up	AP2-EREBP	AT5G47230.1 | Symbols: ERF5, ATERF-5, ATERF5 | ethylene responsive element binding factor 5 | chr5:19180072-19180974 FORWARD LENGTH=300	2e-46
Ghi.3679.2.A1_s_at	Ghi.3679	DT464210	3.98769	up	AP2-EREBP	AT5G51190.1 | Symbols: | Integrase-type DNA-binding superfamily protein | chr5:20800708-20801373 REVERSE LENGTH=221	5e-40
GbaAffx.196.1.A1_at		AY572462.1	3.74649	up	AP2-EREBP	AT3G16770.1 | Symbols: RAP2.3, ATEBP, ERF72, EBP | ethylene-responsive element binding protein | chr3:5705784-5706768 FORWARD LENGTH=248	5e-30
Ghi.10443.1.S1_at	Ghi.10443	DT049130	3.4224	up	AP2-EREBP	AT1G19210.1 | Symbols: | Integrase-type DNA-binding superfamily protein | chr1:6626973-6627530 REVERSE LENGTH=185	2e-40
GhiAffx.60224.1.S1_s_at	Ghi.15123	DW499308.1	3.40177	up	AP2-EREBP	AT1G78080.1 | Symbols: RAP2.4 | related to AP2 4 | chr1:29364790-29365794 FORWARD LENGTH=334	5e-20
GhiAffx.7865.1.S1_at		DW503266.1	3.16683	up	AP2-EREBP	AT5G61590.1 | Symbols: | Integrase-type DNA-binding superfamily protein | chr5:24764653-24765258 REVERSE LENGTH=201	5e-35
Ghi.8113.1.S1_at	Ghi.8113	AY174160.1	3.014	up	AP2-EREBP	AT1G46768.1 | Symbols: RAP2.1 | related to AP2 1 | chr1:17266046-17266507 REVERSE LENGTH=153	1e-39
GhiAffx.1868.2.A1_at	Ghi.13526	DW510018.1	4.08248	up	AUX/IAA	AT2G33310.3 | Symbols: IAA13 | auxin-induced protein 13 | chr2:14114569-14115757 REVERSE LENGTH=246	1e-32
GhiAffx.1868.1.S1_a_at	Ghi.13526	DW510017.1	3.28444	up	AUX/IAA	AT4G28640.1 | Symbols: IAA11 | indole-3-acetic acid inducible 11 | chr4:14142288-14143755 FORWARD LENGTH=246	8e-44
GhiAffx.34525.1.S1_s_at	Ghi.8605	DW511571.1	3.2407	up	AUX/IAA	AT3G23050.1 | Symbols: IAA7, AXR2 | indole-3-acetic acid 7 | chr3:8194768-8196716 FORWARD LENGTH=243	1e-60
Ghi.624.2.S1_s_at	Ghi.624	DT466074	4.79669	up	BES1	AT2G45880.1 | Symbols: BMY4, BAM7 | beta-amylase 7 | chr2:18878674-18881824 REVERSE LENGTH=691	8e-85
Ghi.624.1.S1_at	Ghi.624	DT466075	4.5052	up	BES1	AT2G45880.1 | Symbols: BMY4, BAM7 | beta-amylase 7 | chr2:18878674-18881824 REVERSE LENGTH=691	3e-10
Ghi.4227.1.S1_s_at	Ghi.4227	DT456122	4.2124	up	BES1	AT2G45880.1 | Symbols: BMY4, BAM7 | beta-amylase 7 | chr2:18878674-18881824 REVERSE LENGTH=691	4e-30
GraAffx.30551.1.S1_s_at		CO098585	4.20515	up	BES1	AT2G45880.1 | Symbols: BMY4, BAM7 | beta-amylase 7 | chr2:18878674-18881824 REVERSE LENGTH=691	1e-26
GhiAffx.60504.1.A1_s_at		DW504671.1	17.7882	up	bHLH	AT4G37850.1 | Symbols: | basic helix-loop-helix (bHLH) DNA-binding superfamily protein | chr4:17796362-17797647 REVERSE LENGTH=328	2e-10
Ghi.1326.1.S1_s_at	Ghi.1326	DR463721	15.6084	up	bHLH	AT3G25710.1 | Symbols: BHLH32, ATAIG1, TMO5 | basic helix-loop-helix 32 | chr3:9369598-9371096 FORWARD LENGTH=344	8e-27
GhiAffx.44107.1.S1_at	Ghi.12496	DW498292.1	4.89495	up	bHLH	AT4G00870.1 | Symbols: | basic helix-loop-helix (bHLH) DNA-binding superfamily protein | chr4:362230-363639 REVERSE LENGTH=423	2e-40
GhiAffx.28787.1.S1_at		DT468526	4.6602	up	bHLH	AT4G29930.2 | Symbols: | basic helix-loop-helix (bHLH) DNA-binding superfamily protein | chr4:14644108-14647449 FORWARD LENGTH=225	7e-17
Ghi.9813.1.A1_s_at	Ghi.9813	DT467646	4.05583	up	bHLH	AT1G05805.1 | Symbols: | basic helix-loop-helix (bHLH) DNA-binding superfamily protein | chr1:1744843-1747427 FORWARD LENGTH=362	5e-21
Ghi.1743.1.S1_at	Ghi.18007	DV849031	3.24082	up	bHLH	AT2G24260.1 | Symbols: LRL1 | LJRHL1-like 1 | chr2:10319646-10322177 REVERSE LENGTH=350	6e-36
GhiAffx.27546.1.S1_at	Ghi.12572	DW507763.1	7.53227	up	bZIP	AT4G34000.2 | Symbols: ABF3, DPBF5 | abscisic acid responsive elements-binding factor 3 | chr4:16296008-16297971 FORWARD LENGTH=454	7e-39
GhiAffx.4349.1.A1_s_at	Ghi.14935	DW509077.1	6.8193	up	bZIP	AT3G62420.1 | Symbols: ATBZIP53, BZIP53 | basic region/leucine zipper motif 53 | chr3:23091844-23092284 REVERSE LENGTH=146	1e-33
Ghi.10259.1.S1_s_at	Ghi.10259	DT463881	6.5637	up	bZIP	AT3G62420.1 | Symbols: ATBZIP53, BZIP53 | basic region/leucine zipper motif 53 | chr3:23091844-23092284 REVERSE LENGTH=146	2e-41
GraAffx.16064.1.A1_s_at		CO119156	4.98587	up	bZIP	AT3G62420.1 | Symbols: ATBZIP53, BZIP53 | basic region/leucine zipper motif 53 | chr3:23091844-23092284 REVERSE LENGTH=146	1e-46
GhiAffx.41421.1.S1_at		DW502847.1	4.74862	up	bZIP	AT1G77920.1 | Symbols: | bZIP transcription factor family protein | chr1:29298959-29300607 FORWARD LENGTH=368	3e-87
GraAffx.18318.1.A1_x_at		CO124588	4.12728	up	bZIP	AT4G34000.2 | Symbols: ABF3, DPBF5 | abscisic acid responsive elements-binding factor 3 | chr4:16296008-16297971 FORWARD LENGTH=454	5e-75
Ghi.9296.1.S1_s_at	Ghi.9296	DT527044	3.28249	up	bZIP	AT1G45249.1 | Symbols: ABF2, AREB1, ATAREB1 | abscisic acid responsive elements-binding factor 2 | chr1:17165420-17167415 REVERSE LENGTH=416	2e-29
Gra.2392.1.S1_s_at	Gra.2392	CO123896	4.16546	up	C2C2-CO-like	AT5G57660.1 | Symbols: ATCOL5, COL5 | CONSTANS-like 5 | chr5:23355573-23356729 FORWARD LENGTH=355	4e-75
GhiAffx.5701.1.S1_at	Ghi.10874	DW515784.1	7.83067	up	C2C2-Dof	AT3G21270.1 | Symbols: ADOF2, DOF2 | DOF zinc finger protein 2 | chr3:7474934-7475548 FORWARD LENGTH=204	3e-15
GhiAffx.25540.1.A1_s_at	Ghi.16004	DW225138.1	4.90252	up	C2C2-Dof	AT3G47500.1 | Symbols: CDF3 | cycling DOF factor 3 | chr3:17504276-17505964 REVERSE LENGTH=448	4e-25
GhiAffx.46630.1.S1_at	Ghi.16217	DR456258	3.48626	up	C2C2-Dof	AT5G60850.1 | Symbols: OBP4 | OBF binding protein 4 | chr5:24480578-24481501 FORWARD LENGTH=307	1e-42
Ghi.4728.1.S1_at	Ghi.4728	CA993192	3.08842	up	C2C2-Dof	AT5G62430.1 | Symbols: CDF1 | cycling DOF factor 1 | chr5:25069298-25070787 REVERSE LENGTH=298	8e-19
GhiAffx.22890.1.S1_s_at	Ghi.63	DW503126.1	6.07795	up	C2C2-GATA	AT5G66320.2 | Symbols: GATA5 | GATA transcription factor 5 | chr5:26496208-26497309 REVERSE LENGTH=339	8e-19
Ghi.807.1.S1_s_at	Ghi.17797	DT465871	56.0491	up	C2H2	AT1G27730.1 | Symbols: STZ, ZAT10 | salt tolerance zinc finger | chr1:9648302-9648985 REVERSE LENGTH=227	4e-31
Ghi.6901.1.A1_s_at	Ghi.6901	CA992707	26.0604	up	C2H2	AT1G27730.1 | Symbols: STZ, ZAT10 | salt tolerance zinc finger | chr1:9648302-9648985 REVERSE LENGTH=227	9e-12
Ghi.10485.1.S1_s_at	Ghi.10485	DV849736	24.0757	up	C2H2	AT1G27730.1 | Symbols: STZ, ZAT10 | salt tolerance zinc finger | chr1:9648302-9648985 REVERSE LENGTH=227	3e-46
GhiAffx.8049.1.S1_at	Ghi.12625	DW518753.1	11.9073	up	C2H2	AT2G28200.1 | Symbols: | C2H2-type zinc finger family protein | chr2:12024321-12025181 FORWARD LENGTH=286	8e-50
Ghi.3286.1.S1_at	Ghi.3286	DT467648	11.4392	up	C2H2	AT1G27730.1 | Symbols: STZ, ZAT10 | salt tolerance zinc finger | chr1:9648302-9648985 REVERSE LENGTH=227	8e-43
Ghi.6676.1.S1_s_at	Ghi.6676	CA993443	8.82925	up	C2H2	AT2G41835.1 | Symbols: | zinc finger (C2H2 type, AN1-like) family protein | chr2:17458020-17459414 REVERSE LENGTH=279	4e-30
GhiAffx.6350.1.S1_at		DW499539.1	7.31472	up	C2H2	AT1G10480.1 | Symbols: ZFP5 | zinc finger protein 5 | chr1:3449734-3450369 FORWARD LENGTH=211	1e-25
GhiAffx.24039.1.S1_at		DW509198.1	6.37008	up	C2H2	AT1G66140.1 | Symbols: ZFP4 | zinc finger protein 4 | chr1:24620063-24620845 REVERSE LENGTH=260	2e-22
GhiAffx.3411.1.A1_at	Ghi.11868	DW497356.1	6.2338	up	C2H2	AT2G28710.1 | Symbols: | C2H2-type zinc finger family protein | chr2:12322974-12323444 FORWARD LENGTH=156	9e-28
Ghi.8968.1.A1_s_at	Ghi.8968	DT459264	5.54347	up	C2H2	AT1G34370.2 | Symbols: STOP1 | C2H2 and C2HC zinc fingers superfamily protein | chr1:12551002-12552501 FORWARD LENGTH=499	4e-59
GhiAffx.46662.1.S1_at	Ghi.12696	DW496327.1	4.96143	up	C2H2	AT5G66730.1 | Symbols: | C2H2-like zinc finger protein | chr5:26641914-26643883 REVERSE LENGTH=500	1e-32
GhiAffx.40824.1.A1_at		DW499731.1	4.76064	up	C2H2	AT2G37430.1 | Symbols: | C2H2 and C2HC zinc fingers superfamily protein | chr2:15706454-15706990 FORWARD LENGTH=178	3e-27
Ghi.1074.1.S1_s_at	Ghi.1074	DN758679	3.88082	up	C2H2	AT1G27730.1 | Symbols: STZ, ZAT10 | salt tolerance zinc finger | chr1:9648302-9648985 REVERSE LENGTH=227	1e-48
Ghi.1999.1.A1_s_at	Ghi.1999	DT463683	3.76697	up	C2H2	AT1G27730.1 | Symbols: STZ, ZAT10 | salt tolerance zinc finger | chr1:9648302-9648985 REVERSE LENGTH=227	5e-37
GhiAffx.28692.1.A1_s_at	Ghi.8968	DW517562.1	3.46414	up	C2H2	AT1G34370.2 | Symbols: STOP1 | C2H2 and C2HC zinc fingers superfamily protein | chr1:12551002-12552501 FORWARD LENGTH=499	2e-57
Ghi.4983.1.A1_at	Ghi.4983	DV849718	3.09274	up	C2H2	AT5G04340.1 | Symbols: C2H2, CZF2, ZAT6 | zinc finger of Arabidopsis thaliana 6 | chr5:1216321-1217037 REVERSE LENGTH=238	3e-33
Ghi.8131.1.S1_at	Ghi.8131	AY887895.1	28.9893	up	C3H	AT1G03790.1 | Symbols: SOM | Zinc finger C-x8-C-x5-C-x3-H type family protein | chr1:954589-955770 FORWARD LENGTH=393	3e-51
Ghi.9152.1.S1_at	Ghi.9152	DT462541	18.2701	up	C3H	AT5G49200.1 | Symbols: | WD-40 repeat family protein / zfwd4 protein (ZFWD4) | chr5:19947796-19949055 REVERSE LENGTH=419	3e-16
GhiAffx.5627.1.S1_at	Ghi.15450	DW237103.1	4.07527	up	C3H	AT3G51120.1 | Symbols: | DNA binding;zinc ion binding;nucleic acid binding;nucleic acid binding | chr3:18986026-18991886 REVERSE LENGTH=1292	4e-10
Ghi.1708.1.S1_at	Ghi.15450	DN759808	3.34341	up	C3H	AT3G51120.1 | Symbols: | DNA binding;zinc ion binding;nucleic acid binding;nucleic acid binding | chr3:18986026-18991886 REVERSE LENGTH=1292	6e-10
GhiAffx.40335.1.S1_at	Ghi.13488	DW497261.1	3.64718	up	CAMTA	AT5G64220.2 | Symbols: | Calmodulin-binding transcription activator protein with CG-1 and Ankyrin domains | chr5:25686434-25691903 FORWARD LENGTH=1050	2e-72
GhiAffx.46461.1.S1_at	Ghi.15693	DW505961.1	3.15208	up	CCAAT	AT1G08970.4 | Symbols: HAP5C, NF-YC9 | nuclear factor Y, subunit C9 | chr1:2883144-2883839 FORWARD LENGTH=231	2e-24
GhiAffx.2749.1.S1_a_at	Ghi.14047	CA993506	17.159	up	DBP	AT3G51470.1 | Symbols: | Protein phosphatase 2C family protein | chr3:19097924-19099244 REVERSE LENGTH=361	1e-15
GhiAffx.2749.2.S1_at		DW504859.1	14.6024	up	DBP	AT1G48040.1 | Symbols: | Protein phosphatase 2C family protein | chr1:17720064-17721698 REVERSE LENGTH=383	2e-11
Ghi.3807.1.S1_at	Ghi.3807	DN760053	12.6451	up	DBP	AT3G62260.2 | Symbols: | Protein phosphatase 2C family protein | chr3:23038516-23040391 REVERSE LENGTH=384	2e-11
Ghi.3008.1.S1_at	Ghi.3008	DT467062	7.77798	up	DBP	AT3G62260.2 | Symbols: | Protein phosphatase 2C family protein | chr3:23038516-23040391 REVERSE LENGTH=384	3e-18
GhiAffx.26300.1.A1_s_at	Ghi.1769	DW239254.1	5.27162	up	DBP	AT3G62260.2 | Symbols: | Protein phosphatase 2C family protein | chr3:23038516-23040391 REVERSE LENGTH=384	1e-14
GhiAffx.16184.1.S1_at	Ghi.6413	DW506256.1	7.71819	up	EIL	AT3G20770.1 | Symbols: EIN3, AtEIN3 | Ethylene insensitive 3 family protein | chr3:7260702-7262588 REVERSE LENGTH=628	2e-32
Gra.260.2.S1_s_at	Gra.260	CO073957	3.9277	up	EIL	AT3G20770.1 | Symbols: EIN3, AtEIN3 | Ethylene insensitive 3 family protein | chr3:7260702-7262588 REVERSE LENGTH=628	4e-17
Ghi.7115.1.S1_s_at	Ghi.6413	DR460629	3.34784	up	EIL	AT3G20770.1 | Symbols: EIN3, AtEIN3 | Ethylene insensitive 3 family protein | chr3:7260702-7262588 REVERSE LENGTH=628	1e-109
GhiAffx.45826.1.S1_s_at	Ghi.7931	DW495380.1	4.75381	up	FAR1	AT3G22170.2 | Symbols: FHY3 | far-red elongated hypocotyls 3 | chr3:7822359-7825414 REVERSE LENGTH=839	0
GhiAffx.59955.1.S1_at		DW501989.1	22.0701	up	G2-like	AT1G49560.1 | Symbols: | Homeodomain-like superfamily protein | chr1:18342725-18344101 FORWARD LENGTH=333	6e-27
Ghi.501.2.S1_at	Ghi.501	DT466116	10.9119	up	G2-like	AT1G68670.1 | Symbols: | myb-like transcription factor family protein | chr1:25782344-25783873 FORWARD LENGTH=354	1e-18
Gra.1459.1.A1_s_at	Gra.1459	CO123806	5.681	up	G2-like	AT3G04450.1 | Symbols: | Homeodomain-like superfamily protein | chr3:1184302-1186264 FORWARD LENGTH=442	1e-73
GhiAffx.23587.1.S1_at	Ghi.16559	DW506711.1	3.50369	up	G2-like	AT3G13040.2 | Symbols: | myb-like HTH transcriptional regulator family protein | chr3:4172415-4174456 REVERSE LENGTH=449	2e-11
GarAffx.37327.1.S1_at		AY685674.1	7.64172	up	GeBP	AT5G14280.1 | Symbols: | DNA-binding storekeeper protein-related | chr5:4609123-4611444 FORWARD LENGTH=572	1e-41
GarAffx.37327.1.A1_s_at		AY685674.1	5.72441	up	GeBP	AT5G14280.1 | Symbols: | DNA-binding storekeeper protein-related | chr5:4609123-4611444 FORWARD LENGTH=572	1e-41
Ghi.9178.3.S1_at	Ghi.9178	DT463164	6.58985	up	GNAT	AT2G32030.1 | Symbols: | Acyl-CoA N-acyltransferases (NAT) superfamily protein | chr2:13632675-13633241 REVERSE LENGTH=188	8e-58
Ghi.9132.1.S1_at	Ghi.9132	DT461959	3.30249	up	GNAT	AT2G06025.1 | Symbols: | Acyl-CoA N-acyltransferases (NAT) superfamily protein | chr2:2350231-2351898 FORWARD LENGTH=288	3e-53
Gra.1358.1.A1_at	Gra.1358	CO126276	6.21538	up	GRAS	AT5G48150.2 | Symbols: PAT1 | GRAS family transcription factor | chr5:19522497-19524053 REVERSE LENGTH=490	5e-134
GhiAffx.44794.1.S1_at	Ghi.14419	DT463702	5.88121	up	GRAS	AT1G07530.1 | Symbols: SCL14, ATGRAS2, GRAS2 | SCARECROW-like 14 | chr1:2313828-2316137 REVERSE LENGTH=769	1e-37
Ghi.9123.1.S1_at	Ghi.9123	DN758298	3.76918	up	GRAS	AT1G07530.1 | Symbols: SCL14, ATGRAS2, GRAS2 | SCARECROW-like 14 | chr1:2313828-2316137 REVERSE LENGTH=769	1e-123
GhiAffx.9239.1.S1_s_at	Ghi.12614	DW244026.1	63.5898	up	HB	AT2G35940.3 | Symbols: BLH1 | BEL1-like homeodomain 1 | chr2:15089171-15091699 REVERSE LENGTH=680	3e-14
Gra.124.1.S1_s_at	Gra.124	CO118372	7.79872	up	HB	AT3G61890.1 | Symbols: ATHB-12, ATHB12, HB-12 | homeobox 12 | chr3:22914346-22915239 REVERSE LENGTH=235	7e-13
GraAffx.9648.1.S1_s_at		CO084661	7.34186	up	HB	AT5G25220.2 | Symbols: KNAT3 | KNOTTED1-like homeobox gene 3 | chr5:8736208-8738087 FORWARD LENGTH=419	3e-112
GhiAffx.33623.1.S1_at	Ghi.21278	AI055726	5.79521	up	HB	AT3G01470.1 | Symbols: ATHB-1, ATHB1, HD-ZIP-1, HAT5, HB-1 | homeobox 1 | chr3:182648-184034 REVERSE LENGTH=272	5e-21
Ghi.1670.1.S1_s_at	Ghi.1670	DN760074	5.45486	up	HB	AT1G23380.2 | Symbols: KNAT6, KNAT6L, KNAT6S | KNOTTED1-like homeobox gene 6 | chr1:8297499-8302492 REVERSE LENGTH=329	4e-36
GhiAffx.41021.1.S1_s_at	Ghi.15581	DN799888	4.9113	up	HB	AT3G01470.1 | Symbols: ATHB-1, ATHB1, HD-ZIP-1, HAT5, HB-1 | homeobox 1 | chr3:182648-184034 REVERSE LENGTH=272	8e-22
Ghi.9281.1.A1_s_at	Ghi.17961	DT047152	4.80651	up	HB	AT4G36740.1 | Symbols: HB-5, ATHB40, HB40 | homeobox protein 40 | chr4:17314649-17316314 REVERSE LENGTH=216	7e-51
GhiAffx.4949.1.S1_at	Ghi.5994	DW517184.1	4.65586	up	HB	AT1G62990.1 | Symbols: KNAT7, IXR11 | KNOTTED-like homeobox of Arabidopsis thaliana 7 | chr1:23337468-23340348 FORWARD LENGTH=291	1e-49
Ghi.3578.1.S1_s_at	Ghi.3578	DT567472	4.26993	up	HB	AT4G36740.1 | Symbols: HB-5, ATHB40, HB40 | homeobox protein 40 | chr4:17314649-17316314 REVERSE LENGTH=216	2e-45
Gra.1909.1.S1_s_at	Gra.1909	CO101365	4.06697	up	HB	AT3G01470.1 | Symbols: ATHB-1, ATHB1, HD-ZIP-1, HAT5, HB-1 | homeobox 1 | chr3:182648-184034 REVERSE LENGTH=272	1e-35
GraAffx.25432.2.A1_s_at		CO074608	3.9877	up	HB	AT4G37790.1 | Symbols: HAT22 | Homeobox-leucine zipper protein family | chr4:17768241-17769272 FORWARD LENGTH=278	9e-17
Ghi.6522.1.S1_at	Ghi.6522	CD486134	3.57624	up	HB	AT3G01470.1 | Symbols: ATHB-1, ATHB1, HD-ZIP-1, HAT5, HB-1 | homeobox 1 | chr3:182648-184034 REVERSE LENGTH=272	1e-73
Ghi.3578.1.A1_at	Ghi.3578	DT464071	3.48825	up	HB	AT4G36740.1 | Symbols: HB-5, ATHB40, HB40 | homeobox protein 40 | chr4:17314649-17316314 REVERSE LENGTH=216	2e-45
GraAffx.33589.1.A1_x_at		CO071453	3.39052	up	HB	AT3G01470.1 | Symbols: ATHB-1, ATHB1, HD-ZIP-1, HAT5, HB-1 | homeobox 1 | chr3:182648-184034 REVERSE LENGTH=272	6e-32
Ghi.1755.1.S1_s_at	Ghi.1755	DN758699	3.34136	up	HB	AT4G08150.1 | Symbols: KNAT1, BP, BP1 | KNOTTED-like from Arabidopsis thaliana | chr4:5147969-5150610 REVERSE LENGTH=398	3e-59
Ghi.9246.2.S1_at	Ghi.9246	DT047459	15.4998	up	HSF	AT5G62020.1 | Symbols: AT-HSFB2A, HSFB2A | heat shock transcription factor B2A | chr5:24916212-24917194 FORWARD LENGTH=299	2e-10
GraAffx.28942.1.S1_s_at		CO085044	5.71183	up	HSF	AT4G36990.1 | Symbols: HSF4, HSFB1, AT-HSFB1, ATHSF4 | heat shock factor 4 | chr4:17440660-17441706 FORWARD LENGTH=284	1e-47
Gra.952.1.A1_at	Gra.952	CO070151	4.62417	up	HSF	AT5G62020.1 | Symbols: AT-HSFB2A, HSFB2A | heat shock transcription factor B2A | chr5:24916212-24917194 FORWARD LENGTH=299	5e-77
Ghi.10292.1.S1_s_at	Ghi.9358	DT456116	4.45918	up	HSF	AT2G26150.1 | Symbols: ATHSFA2, HSFA2 | heat shock transcription factor A2 | chr2:11135856-11137217 FORWARD LENGTH=345	1e-74
GraAffx.12789.1.A1_s_at		CO132723	4.36867	up	HSF	AT4G11660.1 | Symbols: AT-HSFB2B, HSFB2B | winged-helix DNA-binding transcription factor family protein | chr4:7043006-7044227 FORWARD LENGTH=377	2e-60
GhiAffx.2109.1.A1_at	Ghi.11711	DW497928.1	4.47136	up	LOB	AT3G49940.1 | Symbols: LBD38 | LOB domain-containing protein 38 | chr3:18514465-18515302 FORWARD LENGTH=247	1e-48
GraAffx.23828.1.S1_s_at		CO122415	3.57615	up	LOB	AT5G67420.1 | Symbols: LBD37, ASL39 | LOB domain-containing protein 37 | chr5:26904576-26905415 REVERSE LENGTH=250	3e-69
GraAffx.16137.1.S1_at		CO129458	4.83529	up	MADS	AT5G15800.1 | Symbols: SEP1, AGL2 | K-box region and MADS-box transcription factor family protein | chr5:5151594-5153767 REVERSE LENGTH=251	2e-101
GhiAffx.28161.1.S1_s_at	Ghi.17876	DT463913	11.4078	up	MBF1	AT3G24500.1 | Symbols: MBF1C, ATMBF1C | multiprotein bridging factor 1C | chr3:8918755-8919201 FORWARD LENGTH=148	3e-56
GhiAffx.8694.1.S1_a_at		DW499451.1	77.7969	up	MYB	AT4G05100.1 | Symbols: AtMYB74, MYB74 | myb domain protein 74 | chr4:2618557-2619790 FORWARD LENGTH=324	3e-44
GhiAffx.48583.1.S1_at		AI055122	44.1786	up	MYB	AT3G06490.1 | Symbols: MYB108, AtMYB108, BOS1 | myb domain protein 108 | chr3:2004298-2006358 FORWARD LENGTH=323	3e-69
Ghi.8089.1.S1_at	Ghi.8089	AF034133.1	9.0645	up	MYB	AT3G06490.1 | Symbols: MYB108, AtMYB108, BOS1 | myb domain protein 108 | chr3:2004298-2006358 FORWARD LENGTH=323	2e-64
Ghi.10620.1.S1_at	Ghi.10620	DT465545	8.20412	up	MYB	AT4G37260.1 | Symbols: MYB73, ATMYB73 | myb domain protein 73 | chr4:17540602-17541564 FORWARD LENGTH=320	3e-46
GhiAffx.15325.1.S1_at	Ghi.11886	DT466359	4.74067	up	MYB	AT2G38090.1 | Symbols: | Duplicated homeodomain-like superfamily protein | chr2:15945278-15946775 FORWARD LENGTH=298	2e-21
Ghi.3201.1.S1_s_at	Ghi.3201	AI730171	4.19367	up	MYB	AT4G37260.1 | Symbols: MYB73, ATMYB73 | myb domain protein 73 | chr4:17540602-17541564 FORWARD LENGTH=320	3e-45
Ghi.9588.1.S1_s_at	Ghi.9588	DT546040	4.07761	up	MYB	AT4G37260.1 | Symbols: MYB73, ATMYB73 | myb domain protein 73 | chr4:17540602-17541564 FORWARD LENGTH=320	4e-62
Ghi.9740.2.A1_at	Ghi.9740	DT466041	3.91069	up	MYB	AT1G69560.1 | Symbols: MYB105, LOF2, ATMYB105 | myb domain protein 105 | chr1:26157755-26158906 FORWARD LENGTH=330	5e-12
Ghi.9954.1.S1_s_at	Ghi.17803	DT467984	3.63556	up	MYB	AT4G37260.1 | Symbols: MYB73, ATMYB73 | myb domain protein 73 | chr4:17540602-17541564 FORWARD LENGTH=320	2e-75
Ghi.9954.2.A1_s_at	Ghi.17803	DT467985	3.50341	up	MYB	AT4G37260.1 | Symbols: MYB73, ATMYB73 | myb domain protein 73 | chr4:17540602-17541564 FORWARD LENGTH=320	9e-50
GhiAffx.3473.1.S1_at	Ghi.10406	DW232059.1	16.9043	up	MYB-related	AT1G01060.4 | Symbols: LHY, LHY1 | Homeodomain-like superfamily protein | chr1:33992-37061 REVERSE LENGTH=644	4e-13
Gra.2045.1.A1_at	Gra.2045	CO124159	12.3906	up	MYB-related	AT1G07540.1 | Symbols: TRFL2 | TRF-like 2 | chr1:2318433-2321048 REVERSE LENGTH=630	1e-60
GhiAffx.13635.1.S1_s_at	Ghi.17648	DW510763.1	4.28217	up	MYB-related	AT1G01060.4 | Symbols: LHY, LHY1 | Homeodomain-like superfamily protein | chr1:33992-37061 REVERSE LENGTH=644	4e-63
GhiAffx.4309.1.S1_at	Ghi.14519	DW239447.1	3.07908	up	MYB-related	AT5G52660.2 | Symbols: | Homeodomain-like superfamily protein | chr5:21359423-21362037 REVERSE LENGTH=331	1e-68
Ghi.6538.1.S1_at	Ghi.6538	CD485949	71.0359	up	NAC	AT3G04070.1 | Symbols: anac047, NAC047 | NAC domain containing protein 47 | chr3:1061573-1062976 REVERSE LENGTH=359	1e-85
Ghi.7907.1.S1_s_at	Ghi.7907	AI055500	50.0889	up	NAC	AT4G27410.2 | Symbols: RD26, ANAC072 | NAC (No Apical Meristem) domain transcriptional regulator superfamily protein | chr4:13707928-13709013 REVERSE LENGTH=297	2e-85
Ghi.3446.1.A1_at	Ghi.3446	DT462755	35.6265	up	NAC	AT4G28530.1 | Symbols: anac074, NAC074 | NAC domain containing protein 74 | chr4:14090725-14094603 REVERSE LENGTH=352	2e-17
GhiAffx.63871.1.S1_at	Ghi.11166	DW240980.1	32.3615	up	NAC	AT4G28530.1 | Symbols: anac074, NAC074 | NAC domain containing protein 74 | chr4:14090725-14094603 REVERSE LENGTH=352	3e-40
Ghi.3264.1.S1_s_at	Ghi.3264	DT466083	12.6265	up	NAC	AT1G01720.1 | Symbols: ATAF1, ANAC002 | NAC (No Apical Meristem) domain transcriptional regulator superfamily protein | chr1:268471-269514 FORWARD LENGTH=289	2e-126
Ghi.9328.1.S1_s_at	Ghi.4821	DT048550	12.107	up	NAC	AT5G13180.1 | Symbols: ANAC083, VNI2, NAC083 | NAC domain containing protein 83 | chr5:4196643-4197577 FORWARD LENGTH=252	2e-80
GraAffx.29995.1.S1_s_at		CO081974	11.1431	up	NAC	AT5G13180.1 | Symbols: ANAC083, VNI2, NAC083 | NAC domain containing protein 83 | chr5:4196643-4197577 FORWARD LENGTH=252	3e-76
GhiAffx.20354.1.S1_at	Ghi.3574	DW496547.1	10.7385	up	NAC	AT5G13180.1 | Symbols: ANAC083, VNI2, NAC083 | NAC domain containing protein 83 | chr5:4196643-4197577 FORWARD LENGTH=252	4e-10
GraAffx.17500.1.A1_s_at		CO129510	9.71501	up	NAC	AT3G04070.1 | Symbols: anac047, NAC047 | NAC domain containing protein 47 | chr3:1061573-1062976 REVERSE LENGTH=359	2e-87
GhiAffx.58305.1.S1_s_at	Ghi.9119	DW243603.1	7.14738	up	NAC	AT1G01720.1 | Symbols: ATAF1, ANAC002 | NAC (No Apical Meristem) domain transcriptional regulator superfamily protein | chr1:268471-269514 FORWARD LENGTH=289	8e-22
Ghi.3574.1.S1_s_at	Ghi.3574	DT464086	5.86329	up	NAC	AT5G13180.1 | Symbols: ANAC083, VNI2, NAC083 | NAC domain containing protein 83 | chr5:4196643-4197577 FORWARD LENGTH=252	2e-56
Gra.1097.2.A1_s_at	Gra.1097	CO076098	4.6269	up	NAC	AT5G61430.1 | Symbols: ANAC100, ATNAC5, NAC100 | NAC domain containing protein 100 | chr5:24701328-24702553 REVERSE LENGTH=336	3e-15
GraAffx.22801.1.A1_at		CO132572	4.44354	up	NAC	AT5G61430.1 | Symbols: ANAC100, ATNAC5, NAC100 | NAC domain containing protein 100 | chr5:24701328-24702553 REVERSE LENGTH=336	5e-95
Gra.1120.1.S1_s_at	Gra.1120	CO104965	3.98948	up	NAC	AT4G27410.2 | Symbols: RD26, ANAC072 | NAC (No Apical Meristem) domain transcriptional regulator superfamily protein | chr4:13707928-13709013 REVERSE LENGTH=297	4e-103
Ghi.7468.1.S1_at	Ghi.7468	DR458413	3.77108	up	NAC	AT5G18270.1 | Symbols: ANAC087 | Arabidopsis NAC domain containing protein 87 | chr5:6041241-6042743 REVERSE LENGTH=335	5e-82
GhiAffx.40777.1.S1_at	Ghi.15568	DW499463.1	15.3189	up	Orphans	AT4G27310.1 | Symbols: | B-box type zinc finger family protein | chr4:13675853-13676616 FORWARD LENGTH=223	7e-22
Ghi.5775.1.S1_s_at	Ghi.5775	DT455881	8.87723	up	Orphans	AT3G23150.1 | Symbols: ETR2 | Signal transduction histidine kinase, hybrid-type, ethylene sensor | chr3:8255156-8257560 FORWARD LENGTH=773	4e-45
Ghi.3204.1.S1_at	Ghi.3204	DT468471	4.86535	up	Orphans	AT3G04580.2 | Symbols: EIN4 | Signal transduction histidine kinase, hybrid-type, ethylene sensor | chr3:1235576-1237965 REVERSE LENGTH=766	8e-45
Ghi.5775.1.A1_at	Ghi.5775	DT457409	4.24417	up	Orphans	AT3G23150.1 | Symbols: ETR2 | Signal transduction histidine kinase, hybrid-type, ethylene sensor | chr3:8255156-8257560 FORWARD LENGTH=773	4e-45
GraAffx.20158.1.A1_s_at		CO084875	3.58714	up	Orphans	AT1G27320.1 | Symbols: AHK3, HK3 | histidine kinase 3 | chr1:9487780-9492027 FORWARD LENGTH=1036	5e-55
Ghi.4210.1.S1_at	Ghi.4210	DT456193	3.26713	up	Orphans	AT1G27320.1 | Symbols: AHK3, HK3 | histidine kinase 3 | chr1:9487780-9492027 FORWARD LENGTH=1036	8e-28
Gra.1441.1.A1_at	Gra.1441	CO108911	3.21799	up	Orphans	AT3G04580.2 | Symbols: EIN4 | Signal transduction histidine kinase, hybrid-type, ethylene sensor | chr3:1235576-1237965 REVERSE LENGTH=766	8e-81
Ghi.755.2.S1_at	Ghi.755	DT468460	3.0853	up	Orphans	AT4G27310.1 | Symbols: | B-box type zinc finger family protein | chr4:13675853-13676616 FORWARD LENGTH=223	1e-28
GraAffx.32945.1.A1_at		CO073484	3.15025	up	PHD	AT3G05670.1 | Symbols: | RING/U-box protein | chr3:1653888-1657022 FORWARD LENGTH=883	9e-23
Ghi.6262.1.S1_x_at		DT464008	40.914	up	PLATZ	AT4G17900.1 | Symbols: | PLATZ transcription factor family protein | chr4:9946046-9947697 FORWARD LENGTH=227	2e-49
Ghi.9243.2.A1_s_at	Ghi.9243	DR452409	18.7226	up	PLATZ	AT4G17900.1 | Symbols: | PLATZ transcription factor family protein | chr4:9946046-9947697 FORWARD LENGTH=227	3e-91
GraAffx.16856.1.A1_at		CO107452	16.1355	up	PLATZ	AT4G17900.1 | Symbols: | PLATZ transcription factor family protein | chr4:9946046-9947697 FORWARD LENGTH=227	1e-87
GhiAffx.11722.1.S1_s_at	Ghi.15207	DW227530.1	10.665	up	PLATZ	AT4G17900.1 | Symbols: | PLATZ transcription factor family protein | chr4:9946046-9947697 FORWARD LENGTH=227	1e-79
GraAffx.16610.1.S1_at		CO121415	9.79654	up	PLATZ	AT4G17900.1 | Symbols: | PLATZ transcription factor family protein | chr4:9946046-9947697 FORWARD LENGTH=227	6e-88
GraAffx.28447.1.A1_s_at		CO086505	5.50511	up	PLATZ	AT2G01818.1 | Symbols: | PLATZ transcription factor family protein | chr2:353552-355370 REVERSE LENGTH=222	4e-53
GhiAffx.48034.1.S1_at	Ghi.14564	DN760146	11.8212	up	Sigma70-like	AT5G24120.1 | Symbols: SIGE, SIG5, ATSIG5 | sigma factor E | chr5:8157794-8159746 REVERSE LENGTH=517	1e-67
Ghi.10327.1.S1_s_at	Ghi.10327	DT463653	14.2889	up	Tify	AT1G19180.2 | Symbols: TIFY10A | jasmonate-zim-domain protein 1 | chr1:6622708-6623271 FORWARD LENGTH=187	7e-22
Ghi.9871.1.S1_at	Ghi.9871	DT046884	4.66872	up	Tify	AT1G74950.1 | Symbols: JAZ2, TIFY10B | TIFY domain/Divergent CCT motif family protein | chr1:28148919-28150258 REVERSE LENGTH=249	4e-41
Gra.885.1.A1_at	Gra.885	CO073952	6.40837	up	TRAF	AT1G55760.1 | Symbols: | BTB/POZ domain-containing protein | chr1:20847117-20848507 REVERSE LENGTH=329	3e-137
Ghi.1209.1.S1_at	Ghi.1209	AI731941	3.12176	up	TRAF	AT5G19330.1 | Symbols: ARIA | ARM repeat protein interacting with ABF2 | chr5:6508095-6512701 REVERSE LENGTH=710	3e-15
GhiAffx.8481.1.S1_at	Ghi.2491	DW241837.1	8.95071	up	Trihelix	AT3G54390.1 | Symbols: | sequence-specific DNA binding transcription factors | chr3:20137912-20138863 REVERSE LENGTH=296	2e-33
GraAffx.14386.1.S1_at		CO124856	44.1781	up	WRKY	AT4G12020.2 | Symbols: WRKY19, ATWRKY19, MAPKKK11, MEKK4 | protein kinase family protein | chr4:7201656-7209469 FORWARD LENGTH=1895	9e-14
Ghi.6088.1.S1_s_at	Ghi.6088	DT466983	37.0318	up	WRKY	AT4G12020.2 | Symbols: WRKY19, ATWRKY19, MAPKKK11, MEKK4 | protein kinase family protein | chr4:7201656-7209469 FORWARD LENGTH=1895	5e-18
GraAffx.3187.1.S1_s_at		CO117420	30.8415	up	WRKY	AT4G12020.2 | Symbols: WRKY19, ATWRKY19, MAPKKK11, MEKK4 | protein kinase family protein | chr4:7201656-7209469 FORWARD LENGTH=1895	3e-28
GhiAffx.30199.1.S1_at	Ghi.15715	DW506814.1	22.8252	up	WRKY	AT2G47260.1 | Symbols: WRKY23, ATWRKY23 | WRKY DNA-binding protein 23 | chr2:19405045-19406446 REVERSE LENGTH=337	6e-46
Ghi.5022.4.A1_s_at	Ghi.17602	DT049392	16.8407	up	WRKY	AT4G12020.2 | Symbols: WRKY19, ATWRKY19, MAPKKK11, MEKK4 | protein kinase family protein | chr4:7201656-7209469 FORWARD LENGTH=1895	3e-10
Ghi.9182.3.S1_at	Ghi.9182	DT461494	14.9064	up	WRKY	AT1G62300.1 | Symbols: WRKY6, ATWRKY6 | WRKY family transcription factor | chr1:23016887-23019155 REVERSE LENGTH=553	5e-74
Ghi.6548.1.S1_s_at	Ghi.16406	AY207316.1	14.8382	up	WRKY	AT4G12020.2 | Symbols: WRKY19, ATWRKY19, MAPKKK11, MEKK4 | protein kinase family protein | chr4:7201656-7209469 FORWARD LENGTH=1895	5e-21
GhiAffx.1859.1.S1_at		DT468306	13.3947	up	WRKY	AT5G13080.1 | Symbols: WRKY75, ATWRKY75 | WRKY DNA-binding protein 75 | chr5:4149928-4151019 REVERSE LENGTH=145	1e-41
GhiAffx.44610.1.S1_s_at	Ghi.13619	DW519438.1	11.3586	up	WRKY	AT4G12020.2 | Symbols: WRKY19, ATWRKY19, MAPKKK11, MEKK4 | protein kinase family protein | chr4:7201656-7209469 FORWARD LENGTH=1895	1e-18
Ghi.3743.1.A1_at	Ghi.3743	DT462103	10.298	up	WRKY	AT1G80840.1 | Symbols: WRKY40, ATWRKY40 | WRKY DNA-binding protein 40 | chr1:30383834-30385356 FORWARD LENGTH=302	2e-11
Gra.1530.2.S1_s_at	Gra.1530	CO125258	9.18112	up	WRKY	AT2G03340.1 | Symbols: WRKY3 | WRKY DNA-binding protein 3 | chr2:1014724-1016936 REVERSE LENGTH=513	2e-53
GraAffx.15033.1.S1_at		CO125965	8.88242	up	WRKY	AT4G12020.2 | Symbols: WRKY19, ATWRKY19, MAPKKK11, MEKK4 | protein kinase family protein | chr4:7201656-7209469 FORWARD LENGTH=1895	2e-12
Ghi.3139.1.A1_at	Ghi.3139	DT469066	8.12267	up	WRKY	AT5G64810.1 | Symbols: WRKY51, ATWRKY51 | WRKY DNA-binding protein 51 | chr5:25908415-25909687 FORWARD LENGTH=194	6e-30
Ghi.7954.1.S1_s_at	Ghi.6088	DT468555	7.7984	up	WRKY	AT4G12020.2 | Symbols: WRKY19, ATWRKY19, MAPKKK11, MEKK4 | protein kinase family protein | chr4:7201656-7209469 FORWARD LENGTH=1895	1e-18
Ghi.10061.1.S1_s_at		DT049928	7.71274	up	WRKY	AT1G80840.1 | Symbols: WRKY40, ATWRKY40 | WRKY DNA-binding protein 40 | chr1:30383834-30385356 FORWARD LENGTH=302	7e-59
Ghi.3232.1.S1_at	Ghi.3232	DT462100	7.50513	up	WRKY	AT4G12020.2 | Symbols: WRKY19, ATWRKY19, MAPKKK11, MEKK4 | protein kinase family protein | chr4:7201656-7209469 FORWARD LENGTH=1895	4e-11
GhiAffx.25448.1.S1_at		DW516354.1	6.89456	up	WRKY	AT2G03340.1 | Symbols: WRKY3 | WRKY DNA-binding protein 3 | chr2:1014724-1016936 REVERSE LENGTH=513	1e-14
Ghi.9568.1.S1_at	Ghi.9568	DT467159	6.70848	up	WRKY	AT1G80840.1 | Symbols: WRKY40, ATWRKY40 | WRKY DNA-binding protein 40 | chr1:30383834-30385356 FORWARD LENGTH=302	5e-50
Ghi.9240.1.S1_s_at	Ghi.9240	DT468893	5.47761	up	WRKY	AT2G38470.1 | Symbols: WRKY33, ATWRKY33 | WRKY DNA-binding protein 33 | chr2:16108476-16110539 FORWARD LENGTH=519	9e-125
GhiAffx.5407.1.S1_at	Ghi.9182	DW485035.1	5.3258	up	WRKY	AT4G22070.1 | Symbols: WRKY31, ATWRKY31 | WRKY DNA-binding protein 31 | chr4:11691381-11694234 REVERSE LENGTH=538	5e-27
Ghi.925.1.S1_at	Ghi.925	DR453092	5.10551	up	WRKY	AT5G45260.1 | Symbols: RRS1, ATWRKY52, SLH1 | Disease resistance protein (TIR-NBS-LRR class) | chr5:18326277-18332229 FORWARD LENGTH=1288	2e-20
Ghi.9192.1.S1_s_at	Ghi.9192	DT468825	4.8687	up	WRKY	AT1G80840.1 | Symbols: WRKY40, ATWRKY40 | WRKY DNA-binding protein 40 | chr1:30383834-30385356 FORWARD LENGTH=302	4e-51
GhiAffx.6177.1.S1_at		DW505740.1	4.6204	up	WRKY	AT5G13080.1 | Symbols: WRKY75, ATWRKY75 | WRKY DNA-binding protein 75 | chr5:4149928-4151019 REVERSE LENGTH=145	1e-42
GhiAffx.48901.1.S1_at		DW518199.1	4.58027	up	WRKY	AT4G12020.2 | Symbols: WRKY19, ATWRKY19, MAPKKK11, MEKK4 | protein kinase family protein | chr4:7201656-7209469 FORWARD LENGTH=1895	5e-34
Ghi.10388.1.S1_at	Ghi.10388	DT558776	4.51672	up	WRKY	AT4G12020.2 | Symbols: WRKY19, ATWRKY19, MAPKKK11, MEKK4 | protein kinase family protein | chr4:7201656-7209469 FORWARD LENGTH=1895	1e-11
Ghi.3193.2.A1_at	Ghi.3193	DT468618	4.5121	up	WRKY	AT5G49520.1 | Symbols: WRKY48, ATWRKY48 | WRKY DNA-binding protein 48 | chr5:20090890-20092867 FORWARD LENGTH=399	3e-28
Ghi.3815.1.S1_at	Ghi.3815	DT461503	4.40892	up	WRKY	AT2G23320.1 | Symbols: WRKY15 | WRKY DNA-binding protein 15 | chr2:9924998-9926154 FORWARD LENGTH=317	1e-32
GhiAffx.32217.1.A1_s_at	Ghi.6397	DW516324.1	4.16578	up	WRKY	AT4G12020.2 | Symbols: WRKY19, ATWRKY19, MAPKKK11, MEKK4 | protein kinase family protein | chr4:7201656-7209469 FORWARD LENGTH=1895	4e-15
Ghi.9201.1.A1_at	Ghi.9201	CA992774	4.07585	up	WRKY	AT2G46400.1 | Symbols: WRKY46, ATWRKY46 | WRKY DNA-binding protein 46 | chr2:19043676-19044754 REVERSE LENGTH=295	2e-15
Ghi.3815.1.A1_at	Ghi.3815	DT461503	4.02222	up	WRKY	AT2G23320.1 | Symbols: WRKY15 | WRKY DNA-binding protein 15 | chr2:9924998-9926154 FORWARD LENGTH=317	1e-32
Ghi.132.1.S1_s_at	Ghi.132	DR462587	3.52807	up	WRKY	AT5G26170.1 | Symbols: WRKY50, ATWRKY50 | WRKY DNA-binding protein 50 | chr5:9147176-9148128 REVERSE LENGTH=173	9e-27
GhiAffx.49941.1.S1_s_at	Ghi.15124	DW476253.1	3.48382	up	WRKY	AT4G12020.2 | Symbols: WRKY19, ATWRKY19, MAPKKK11, MEKK4 | protein kinase family protein | chr4:7201656-7209469 FORWARD LENGTH=1895	8e-12
Ghi.6674.1.A1_s_at	Ghi.6674	CA993725	3.37008	up	WRKY	AT1G80840.1 | Symbols: WRKY40, ATWRKY40 | WRKY DNA-binding protein 40 | chr1:30383834-30385356 FORWARD LENGTH=302	3e-29
Ghi.622.3.S1_s_at	Ghi.16963	AI726658	3.15782	up	WRKY	AT4G12020.2 | Symbols: WRKY19, ATWRKY19, MAPKKK11, MEKK4 | protein kinase family protein | chr4:7201656-7209469 FORWARD LENGTH=1895	7e-17
GhiAffx.2014.1.S1_s_at	Ghi.17889	DT463554	3.04787	up	WRKY	AT3G56400.1 | Symbols: WRKY70, ATWRKY70 | WRKY DNA-binding protein 70 | chr3:20909082-20910409 REVERSE LENGTH=294	3e-24
Ghi.9240.3.A1_s_at	Ghi.9240	DT466221	3.02802	up	WRKY	AT2G38470.1 | Symbols: WRKY33, ATWRKY33 | WRKY DNA-binding protein 33 | chr2:16108476-16110539 FORWARD LENGTH=519	1e-64
GhiAffx.60562.1.S1_at	Ghi.21701	DW505003.1	3.14009	down	AP2-EREBP	AT3G54320.3 | Symbols: WRI1, WRI, ASML1 | Integrase-type DNA-binding superfamily protein | chr3:20114809-20118473 FORWARD LENGTH=430	2e-56
Ghi.5267.1.A1_at	Ghi.17508	DT046626	5.66032	down	bZIP	AT4G34590.1 | Symbols: ATB2, GBF6, AtbZIP11, BZIP11 | G-box binding factor 6 | chr4:16522449-16522928 FORWARD LENGTH=159	9e-29
GhiAffx.41785.1.S1_s_at	Ghi.714	DW504767.1	3.97703	down	C2C2-Dof	AT3G50410.1 | Symbols: OBP1 | OBF binding protein 1 | chr3:18709872-18710633 FORWARD LENGTH=253	5e-24
GhiAffx.41968.1.S1_at		DW505719.1	3.81511	down	C2C2-Dof	AT3G50410.1 | Symbols: OBP1 | OBF binding protein 1 | chr3:18709872-18710633 FORWARD LENGTH=253	6e-47
GhiAffx.11783.1.S1_s_at	Ghi.14461	DW228202.1	3.5006	down	C2C2-GATA	AT4G32890.1 | Symbols: GATA9 | GATA transcription factor 9 | chr4:15875598-15876615 FORWARD LENGTH=308	2e-58
GhiAffx.25167.1.A1_at		DW514940.1	3.12575	down	C2C2-YABBY	AT2G45190.1 | Symbols: AFO, FIL, YAB1 | Plant-specific transcription factor YABBY family protein | chr2:18628450-18630552 REVERSE LENGTH=229	1e-29
GraAffx.9235.1.S1_at		CO086548	3.49504	down	C3H	AT2G19810.1 | Symbols: | CCCH-type zinc finger family protein | chr2:8550419-8551498 FORWARD LENGTH=359	2e-103
GhiAffx.6539.1.A1_s_at	Ghi.16503	DW501723.1	3.54268	down	CCAAT	AT1G08880.1 | Symbols: HTA5, H2AXA, G-H2AX, GAMMA-H2AX | Histone superfamily protein | chr1:2847144-2847676 REVERSE LENGTH=142	3e-29
GhiAffx.47032.1.S1_at	Ghi.16072	DW519285.1	3.48176	down	CCAAT	AT1G08880.1 | Symbols: HTA5, H2AXA, G-H2AX, GAMMA-H2AX | Histone superfamily protein | chr1:2847144-2847676 REVERSE LENGTH=142	6e-24
GhiAffx.16588.1.A1_s_at	Ghi.10998	DW227332.1	3.36849	down	CCAAT	AT1G08880.1 | Symbols: HTA5, H2AXA, G-H2AX, GAMMA-H2AX | Histone superfamily protein | chr1:2847144-2847676 REVERSE LENGTH=142	2e-39
Gra.286.1.S1_s_at	Gra.286	CO089689	3.11302	down	CCAAT	AT3G48590.1 | Symbols: HAP5A, ATHAP5A, NF-YC1 | nuclear factor Y, subunit C1 | chr3:18008893-18009938 REVERSE LENGTH=234	8e-68
Ghi.9838.1.S1_s_at	Ghi.9838	DT550629	3.05294	down	CCAAT	AT5G63470.2 | Symbols: NF-YC4 | nuclear factor Y, subunit C4 | chr5:25416332-25417084 REVERSE LENGTH=250	7e-49
GhiAffx.3456.1.A1_a_at	Ghi.11405	DW511990.1	3.40817	down	G2-like	AT3G13040.2 | Symbols: | myb-like HTH transcriptional regulator family protein | chr3:4172415-4174456 REVERSE LENGTH=449	2e-10
Gra.1312.2.S1_s_at	Gra.1312	CO085934	5.30088	down	GRAS	AT3G54220.1 | Symbols: SCR, SGR1 | GRAS family transcription factor | chr3:20070550-20072625 FORWARD LENGTH=653	5e-28
GraAffx.34313.1.S1_s_at		CA994247	3.96056	down	GRAS	AT3G54220.1 | Symbols: SCR, SGR1 | GRAS family transcription factor | chr3:20070550-20072625 FORWARD LENGTH=653	3e-103
Ghi.2137.1.S1_s_at	Ghi.2137	DT051002	3.58206	down	GRAS	AT3G54220.1 | Symbols: SCR, SGR1 | GRAS family transcription factor | chr3:20070550-20072625 FORWARD LENGTH=653	7e-83
GhiAffx.53387.1.S1_s_at	Ghi.4436	DW229010.1	4.41362	down	GRF	AT3G13960.1 | Symbols: AtGRF5, GRF5 | growth-regulating factor 5 | chr3:4608526-4610160 FORWARD LENGTH=397	2e-47
GhiAffx.18483.1.S1_at	Ghi.15917	DW515191.1	3.31991	down	GRF	AT2G22840.1 | Symbols: AtGRF1, GRF1 | growth-regulating factor 1 | chr2:9728841-9731141 FORWARD LENGTH=530	7e-30
Ghi.579.1.S1_at	Ghi.579	AY338495.1	5.92972	down	HB	AT4G00730.1 | Symbols: ANL2, AHDP | Homeobox-leucine zipper family protein / lipid-binding START domain-containing protein | chr4:299741-304103 REVERSE LENGTH=802	0
GhiAffx.54054.1.A1_at	Ghi.11739	AW186948	5.56832	down	HB	AT3G60390.1 | Symbols: HAT3 | homeobox-leucine zipper protein 3 | chr3:22320788-22322370 REVERSE LENGTH=315	9e-47
Ghi.9572.1.S1_s_at	Ghi.9572	DT455926	4.49049	down	HB	AT1G69780.1 | Symbols: ATHB13 | Homeobox-leucine zipper protein family | chr1:26259166-26260465 FORWARD LENGTH=294	7e-17
Ghi.2120.1.S1_x_at	Ghi.2120	AY338496.1	4.21412	down	HB	AT5G46880.1 | Symbols: HB-7, HDG5 | homeobox-7 | chr5:19031540-19035388 FORWARD LENGTH=826	0
Gra.2260.1.A1_s_at	Gra.2120	CO123054	3.75967	down	HB	AT5G46880.1 | Symbols: HB-7, HDG5 | homeobox-7 | chr5:19031540-19035388 FORWARD LENGTH=826	2e-40
Ghi.10323.1.S1_at	Ghi.10323	DT572399	3.40833	down	LUG	AT4G32551.1 | Symbols: LUG, RON2 | LisH dimerisation motif;WD40/YVTN repeat-like-containing domain | chr4:15707863-15713359 FORWARD LENGTH=931	2e-15
Ghi.8115.1.S1_s_at	Ghi.8115	AY366352.1	6.60436	down	MYB	AT5G14750.1 | Symbols: WER, ATMYB66, WER1, MYB66 | myb domain protein 66 | chr5:4763656-4764738 REVERSE LENGTH=203	4e-59
GhiAffx.26171.1.A1_at	Ghi.16866	DW520402.1	3.6629	down	MYB	AT1G08810.1 | Symbols: MYB60, AtMYB60 | myb domain protein 60 | chr1:2819279-2820329 REVERSE LENGTH=280	2e-11
Ghi.2344.1.S1_at	Ghi.2344	DQ118243.1	3.45049	down	MYB	AT3G28910.1 | Symbols: ATMYB30, MYB30 | myb domain protein 30 | chr3:10911443-10912856 FORWARD LENGTH=323	2e-87
GraAffx.2127.1.S1_at		CO122380	3.2373	down	MYB	AT3G13890.2 | Symbols: MYB26 | myb domain protein 26 | chr3:4576744-4578027 REVERSE LENGTH=358	1e-67
GhiAffx.22445.1.S1_at	Ghi.11794	DW500723.1	5.79877	down	MYB-related	AT4G39250.1 | Symbols: ATRL1, RSM2, RL1 | RAD-like 1 | chr4:18271457-18271857 REVERSE LENGTH=100	9e-25
Ghi.9055.2.A1_at	Ghi.9055	DT459604	3.41474	down	MYB-related	AT4G39250.1 | Symbols: ATRL1, RSM2, RL1 | RAD-like 1 | chr4:18271457-18271857 REVERSE LENGTH=100	1e-23
GhiAffx.62337.1.S1_at	Ghi.14329	DW497105.1	7.92535	down	OFP	AT2G36026.1 | Symbols: | Ovate family protein | chr2:15127265-15127816 FORWARD LENGTH=183	1e-29
GhiAffx.15071.1.S1_s_at	Ghi.14186	DW503070.1	3.86752	down	OFP	AT2G36050.1 | Symbols: ATOFP15, OFP15 | ovate family protein 15 | chr2:15135852-15136637 REVERSE LENGTH=261	2e-20
GhiAffx.43699.1.A1_at		DW240034.1	4.09508	down	Trihelix	AT5G63420.1 | Symbols: emb2746 | RNA-metabolising metallo-beta-lactamase family protein | chr5:25400515-25405807 FORWARD LENGTH=911	3e-26
GhiAffx.25218.1.S1_s_at	Ghi.2681	DW511133.1	3.08039	down	WRKY	AT4G12020.2 | Symbols: WRKY19, ATWRKY19, MAPKKK11, MEKK4 | protein kinase family protein | chr4:7201656-7209469 FORWARD LENGTH=1895	4e-13

## Sheet: 10 dpa
Probe set IDs	UniGene ID	Acce.No.	Fold Change	Regulation	TF-family	At Gene-ID and description	E-value
GhiAffx.25508.1.S1_at	Ghi.12856	DW496030.1	183.639	up	AP2-EREBP	AT5G50080.1 | Symbols: ERF110 | ethylene response factor 110 | chr5:20365948-20366835 FORWARD LENGTH=220	6e-18
Ghi.7874.1.S1_s_at	Ghi.16277 /// Ghi.7874	AY962572.1	50.6023	up	AP2-EREBP	AT3G16770.1 | Symbols: RAP2.3, ATEBP, ERF72, EBP | ethylene-responsive element binding protein | chr3:5705784-5706768 FORWARD LENGTH=248	1e-35
GbaAffx.196.1.A1_s_at		AY572462.1	45.6131	up	AP2-EREBP	AT3G16770.1 | Symbols: RAP2.3, ATEBP, ERF72, EBP | ethylene-responsive element binding protein | chr3:5705784-5706768 FORWARD LENGTH=248	5e-30
Ghi.8161.1.S1_s_at	Ghi.8161	AY781118.2	45.0879	up	AP2-EREBP	AT5G47220.1 | Symbols: ATERF2, ATERF-2, ERF2 | ethylene responsive element binding factor 2 | chr5:19172023-19172754 REVERSE LENGTH=243	9e-52
Ghi.9175.1.S1_at	Ghi.9175	DR462212	22.6279	up	AP2-EREBP	AT5G51190.1 | Symbols: | Integrase-type DNA-binding superfamily protein | chr5:20800708-20801373 REVERSE LENGTH=221	1e-34
GhiAffx.30941.1.S1_s_at	Ghi.13511	DW482613.1	19.3545	up	AP2-EREBP	AT1G13260.1 | Symbols: RAV1, EDF4 | related to ABI3/VP1 1 | chr1:4542386-4543420 FORWARD LENGTH=344	3e-69
GhiAffx.39399.1.S1_at	Ghi.14404	DW499761.1	18.5311	up	AP2-EREBP	AT5G47220.1 | Symbols: ATERF2, ATERF-2, ERF2 | ethylene responsive element binding factor 2 | chr5:19172023-19172754 REVERSE LENGTH=243	2e-23
GhiAffx.6784.1.A1_at		DW504642.1	16.0653	up	AP2-EREBP	AT1G64380.1 | Symbols: | Integrase-type DNA-binding superfamily protein | chr1:23890981-23891988 REVERSE LENGTH=335	8e-39
Ghi.10747.1.S1_at	Ghi.10747	DV850132	14.0718	up	AP2-EREBP	AT5G47220.1 | Symbols: ATERF2, ATERF-2, ERF2 | ethylene responsive element binding factor 2 | chr5:19172023-19172754 REVERSE LENGTH=243	1e-44
Ghi.8116.1.S1_at	Ghi.8116	AY321150.3	13.2009	up	AP2-EREBP	AT5G51990.1 | Symbols: CBF4, DREB1D | C-repeat-binding factor 4 | chr5:21117113-21117787 REVERSE LENGTH=224	3e-49
GhiAffx.60317.1.S1_at		DW503700.1	12.7385	up	AP2-EREBP	AT5G47220.1 | Symbols: ATERF2, ATERF-2, ERF2 | ethylene responsive element binding factor 2 | chr5:19172023-19172754 REVERSE LENGTH=243	1e-38
GhiAffx.25032.1.S1_at	Ghi.15888	DW498430.1	12.0363	up	AP2-EREBP	AT2G38340.1 | Symbols: DREB19 | Integrase-type DNA-binding superfamily protein | chr2:16067447-16068181 REVERSE LENGTH=244	4e-19
Ghi.8128.1.S1_x_at	Ghi.8128	AY827548.1	9.88707	up	AP2-EREBP	AT3G16770.1 | Symbols: RAP2.3, ATEBP, ERF72, EBP | ethylene-responsive element binding protein | chr3:5705784-5706768 FORWARD LENGTH=248	1e-32
GhiAffx.59933.1.S1_at	Ghi.13642	DW517582.1	8.83169	up	AP2-EREBP	AT1G71520.1 | Symbols: | Integrase-type DNA-binding superfamily protein | chr1:26938612-26939043 FORWARD LENGTH=143	2e-35
Ghi.3673.1.S1_at	Ghi.3673	DT462887	8.46433	up	AP2-EREBP	AT1G19210.1 | Symbols: | Integrase-type DNA-binding superfamily protein | chr1:6626973-6627530 REVERSE LENGTH=185	4e-45
Ghi.10443.1.S1_at	Ghi.10443	DT049130	8.38228	up	AP2-EREBP	AT1G19210.1 | Symbols: | Integrase-type DNA-binding superfamily protein | chr1:6626973-6627530 REVERSE LENGTH=185	2e-40
Gra.1495.1.S1_s_at	Gra.1495	CO127064	8.16489	up	AP2-EREBP	AT5G44210.1 | Symbols: ERF9, ATERF9, ATERF-9 | erf domain protein 9 | chr5:17806742-17807344 FORWARD LENGTH=200	7e-25
GhiAffx.24637.1.S1_at	Ghi.16272	DW512126.1	8.12666	up	AP2-EREBP	AT3G23240.1 | Symbols: ERF1, ATERF1 | ethylene response factor 1 | chr3:8295705-8296361 FORWARD LENGTH=218	1e-37
GhiAffx.44148.1.S1_at	Ghi.15809	DW511365.1	7.81205	up	AP2-EREBP	AT5G64750.1 | Symbols: ABR1 | Integrase-type DNA-binding superfamily protein | chr5:25891679-25893656 FORWARD LENGTH=391	1e-17
Ghi.8749.1.S1_at	Ghi.8749	DT463517	7.59282	up	AP2-EREBP	AT5G47230.1 | Symbols: ERF5, ATERF-5, ATERF5 | ethylene responsive element binding factor 5 | chr5:19180072-19180974 FORWARD LENGTH=300	2e-46
Ghi.9959.1.S1_s_at	Ghi.9959	DN759712	7.06558	up	AP2-EREBP	AT5G44210.1 | Symbols: ERF9, ATERF9, ATERF-9 | erf domain protein 9 | chr5:17806742-17807344 FORWARD LENGTH=200	3e-25
GhiAffx.15854.1.S1_at	Ghi.9694	DW237308.1	6.70103	up	AP2-EREBP	AT4G34410.1 | Symbols: RRTF1 | redox responsive transcription factor 1 | chr4:16451992-16452798 FORWARD LENGTH=268	2e-30
Ghi.9720.1.S1_at	Ghi.10484	DN758410	6.2764	up	AP2-EREBP	AT4G34410.1 | Symbols: RRTF1 | redox responsive transcription factor 1 | chr4:16451992-16452798 FORWARD LENGTH=268	3e-31
Ghi.6808.1.S1_s_at	Ghi.6808	CA993089	5.85383	up	AP2-EREBP	AT3G15210.1 | Symbols: ATERF-4, ERF4, RAP2.5, ATERF4 | ethylene responsive element binding factor 4 | chr3:5121472-5122140 FORWARD LENGTH=222	4e-16
GbaAffx.196.1.A1_at		AY572462.1	5.80442	up	AP2-EREBP	AT3G16770.1 | Symbols: RAP2.3, ATEBP, ERF72, EBP | ethylene-responsive element binding protein | chr3:5705784-5706768 FORWARD LENGTH=248	5e-30
GhiAffx.7865.1.S1_at		DW503266.1	5.70263	up	AP2-EREBP	AT5G61590.1 | Symbols: | Integrase-type DNA-binding superfamily protein | chr5:24764653-24765258 REVERSE LENGTH=201	5e-35
GhiAffx.60224.1.S1_s_at	Ghi.15123	DW499308.1	5.67837	up	AP2-EREBP	AT1G78080.1 | Symbols: RAP2.4 | related to AP2 4 | chr1:29364790-29365794 FORWARD LENGTH=334	5e-20
Ghi.8126.1.S1_x_at	Ghi.6690	AY779339.1	5.51205	up	AP2-EREBP	AT3G15210.1 | Symbols: ATERF-4, ERF4, RAP2.5, ATERF4 | ethylene responsive element binding factor 4 | chr3:5121472-5122140 FORWARD LENGTH=222	1e-17
Ghi.9501.1.S1_at	Ghi.9501	DR463899	5.29261	up	AP2-EREBP	AT1G28360.1 | Symbols: ERF12, ATERF12 | ERF domain protein 12 | chr1:9951934-9952503 FORWARD LENGTH=189	3e-40
GhiAffx.30941.1.A1_s_at	Ghi.13511	DT468743	4.2337	up	AP2-EREBP	AT1G13260.1 | Symbols: RAV1, EDF4 | related to ABI3/VP1 1 | chr1:4542386-4543420 FORWARD LENGTH=344	3e-69
Ghi.2255.1.S1_at	Ghi.2255	AY962571.1	4.16955	up	AP2-EREBP	AT3G16770.1 | Symbols: RAP2.3, ATEBP, ERF72, EBP | ethylene-responsive element binding protein | chr3:5705784-5706768 FORWARD LENGTH=248	2e-38
GhiAffx.28739.1.S1_s_at	Ghi.15180	DW502086.1	3.65168	up	AP2-EREBP	AT5G47220.1 | Symbols: ATERF2, ATERF-2, ERF2 | ethylene responsive element binding factor 2 | chr5:19172023-19172754 REVERSE LENGTH=243	2e-30
GhiAffx.59715.1.S1_at	Ghi.16596	DW505344.1	3.61445	up	AP2-EREBP	AT1G19210.1 | Symbols: | Integrase-type DNA-binding superfamily protein | chr1:6626973-6627530 REVERSE LENGTH=185	3e-31
GraAffx.26388.2.A1_x_at		CO126338	3.3301	up	AP2-EREBP	AT1G78080.1 | Symbols: RAP2.4 | related to AP2 4 | chr1:29364790-29365794 FORWARD LENGTH=334	4e-35
Gra.302.1.S1_s_at	Gra.2255	CO085293	3.12791	up	AP2-EREBP	AT3G16770.1 | Symbols: RAP2.3, ATEBP, ERF72, EBP | ethylene-responsive element binding protein | chr3:5705784-5706768 FORWARD LENGTH=248	2e-37
Gra.2596.1.S1_s_at	Gra.2596	CO076066	3.10663	up	AP2-EREBP	AT1G53910.3 | Symbols: RAP2.12 | related to AP2 12 | chr1:20135242-20136581 FORWARD LENGTH=356	4e-26
GhiAffx.60792.1.S1_at	Ghi.15698	DW497379.1	3.08965	up	AP2-EREBP	AT5G52020.1 | Symbols: | Integrase-type DNA-binding superfamily protein | chr5:21124192-21124890 REVERSE LENGTH=232	1e-32
GhiAffx.58565.1.S1_at	Ghi.11112	DW519453.1	4.29645	up	ARR-B	AT4G18020.3 | Symbols: APRR2, PRR2 | CheY-like two-component responsive regulator family protein | chr4:10003738-10006682 REVERSE LENGTH=535	8e-58
GhiAffx.1868.2.A1_at	Ghi.13526	DW510018.1	3.87967	up	AUX/IAA	AT2G33310.3 | Symbols: IAA13 | auxin-induced protein 13 | chr2:14114569-14115757 REVERSE LENGTH=246	1e-32
Ghi.624.2.S1_s_at	Ghi.624	DT466074	14.5393	up	BES1	AT2G45880.1 | Symbols: BMY4, BAM7 | beta-amylase 7 | chr2:18878674-18881824 REVERSE LENGTH=691	8e-85
Ghi.4227.1.S1_s_at	Ghi.4227	DT456122	10.4728	up	BES1	AT2G45880.1 | Symbols: BMY4, BAM7 | beta-amylase 7 | chr2:18878674-18881824 REVERSE LENGTH=691	4e-30
Ghi.624.1.S1_at	Ghi.624	DT466075	9.81658	up	BES1	AT2G45880.1 | Symbols: BMY4, BAM7 | beta-amylase 7 | chr2:18878674-18881824 REVERSE LENGTH=691	3e-10
GraAffx.30551.1.S1_s_at		CO098585	6.18446	up	BES1	AT2G45880.1 | Symbols: BMY4, BAM7 | beta-amylase 7 | chr2:18878674-18881824 REVERSE LENGTH=691	1e-26
Gra.2033.2.S1_s_at	Gra.2033	CO113260	4.31964	up	BES1	AT2G45880.1 | Symbols: BMY4, BAM7 | beta-amylase 7 | chr2:18878674-18881824 REVERSE LENGTH=691	7e-63
GhiAffx.59064.2.S1_at	Ghi.19654	DT467519	16.6844	up	bHLH	AT5G65640.2 | Symbols: bHLH093 | beta HLH protein 93 | chr5:26237137-26238635 FORWARD LENGTH=290	1e-17
GhiAffx.60504.1.A1_s_at		DW504671.1	11.8602	up	bHLH	AT4G37850.1 | Symbols: | basic helix-loop-helix (bHLH) DNA-binding superfamily protein | chr4:17796362-17797647 REVERSE LENGTH=328	2e-10
Ghi.1326.1.S1_s_at	Ghi.1326	DR463721	7.58193	up	bHLH	AT3G25710.1 | Symbols: BHLH32, ATAIG1, TMO5 | basic helix-loop-helix 32 | chr3:9369598-9371096 FORWARD LENGTH=344	8e-27
GhiAffx.10340.1.S1_at	Ghi.12071	DW500137.1	6.69145	up	bHLH	AT5G57150.1 | Symbols: | basic helix-loop-helix (bHLH) DNA-binding superfamily protein | chr5:23152361-23154872 FORWARD LENGTH=247	1e-63
Ghi.1743.1.S1_at	Ghi.18007	DV849031	6.62851	up	bHLH	AT2G24260.1 | Symbols: LRL1 | LJRHL1-like 1 | chr2:10319646-10322177 REVERSE LENGTH=350	6e-36
Ghi.9813.1.A1_s_at	Ghi.9813	DT467646	6.14433	up	bHLH	AT1G05805.1 | Symbols: | basic helix-loop-helix (bHLH) DNA-binding superfamily protein | chr1:1744843-1747427 FORWARD LENGTH=362	5e-21
GhiAffx.28787.1.S1_at		DT468526	6.12744	up	bHLH	AT4G29930.2 | Symbols: | basic helix-loop-helix (bHLH) DNA-binding superfamily protein | chr4:14644108-14647449 FORWARD LENGTH=225	7e-17
GhiAffx.43630.1.S1_at	Ghi.12645	DW514386.1	4.79833	up	bHLH	AT1G68810.1 | Symbols: | basic helix-loop-helix (bHLH) DNA-binding superfamily protein | chr1:25861289-25862882 FORWARD LENGTH=368	3e-20
GhiAffx.12721.1.A1_at		DT466341	4.64171	up	bHLH	AT3G24140.1 | Symbols: FMA | basic helix-loop-helix (bHLH) DNA-binding superfamily protein | chr3:8715525-8717772 REVERSE LENGTH=414	7e-36
GhiAffx.44107.1.S1_at	Ghi.12496	DW498292.1	3.32837	up	bHLH	AT4G00870.1 | Symbols: | basic helix-loop-helix (bHLH) DNA-binding superfamily protein | chr4:362230-363639 REVERSE LENGTH=423	2e-40
GhiAffx.27546.1.S1_at	Ghi.12572	DW507763.1	15.9845	up	bZIP	AT4G34000.2 | Symbols: ABF3, DPBF5 | abscisic acid responsive elements-binding factor 3 | chr4:16296008-16297971 FORWARD LENGTH=454	7e-39
GhiAffx.41421.1.S1_at		DW502847.1	8.41407	up	bZIP	AT1G77920.1 | Symbols: | bZIP transcription factor family protein | chr1:29298959-29300607 FORWARD LENGTH=368	3e-87
Ghi.9296.1.S1_s_at	Ghi.9296	DT527044	7.75355	up	bZIP	AT1G45249.1 | Symbols: ABF2, AREB1, ATAREB1 | abscisic acid responsive elements-binding factor 2 | chr1:17165420-17167415 REVERSE LENGTH=416	2e-29
Ghi.10259.1.S1_s_at	Ghi.10259	DT463881	7.24544	up	bZIP	AT3G62420.1 | Symbols: ATBZIP53, BZIP53 | basic region/leucine zipper motif 53 | chr3:23091844-23092284 REVERSE LENGTH=146	2e-41
GhiAffx.4349.1.A1_s_at	Ghi.14935	DW509077.1	6.93066	up	bZIP	AT3G62420.1 | Symbols: ATBZIP53, BZIP53 | basic region/leucine zipper motif 53 | chr3:23091844-23092284 REVERSE LENGTH=146	1e-33
GraAffx.18318.1.A1_x_at		CO124588	6.15203	up	bZIP	AT4G34000.2 | Symbols: ABF3, DPBF5 | abscisic acid responsive elements-binding factor 3 | chr4:16296008-16297971 FORWARD LENGTH=454	5e-75
GraAffx.24689.1.S1_at		CO118693	5.93644	up	bZIP	AT1G45249.1 | Symbols: ABF2, AREB1, ATAREB1 | abscisic acid responsive elements-binding factor 2 | chr1:17165420-17167415 REVERSE LENGTH=416	6e-39
GraAffx.16064.1.A1_s_at		CO119156	5.14571	up	bZIP	AT3G62420.1 | Symbols: ATBZIP53, BZIP53 | basic region/leucine zipper motif 53 | chr3:23091844-23092284 REVERSE LENGTH=146	1e-46
GraAffx.17245.1.A1_a_at		CO119545	4.62644	up	bZIP	AT5G65210.6 | Symbols: TGA1 | bZIP transcription factor family protein | chr5:26059353-26060749 FORWARD LENGTH=298	1e-56
Gra.1439.1.S1_at	Gra.1439	CO127242	4.02732	up	bZIP	AT3G56850.1 | Symbols: AREB3, DPBF3 | ABA-responsive element binding protein 3 | chr3:21046554-21047894 REVERSE LENGTH=297	6e-13
GraAffx.25480.1.A1_s_at		CO095006	3.717	up	bZIP	AT4G34000.2 | Symbols: ABF3, DPBF5 | abscisic acid responsive elements-binding factor 3 | chr4:16296008-16297971 FORWARD LENGTH=454	1e-36
Ghi.2271.1.S1_at	Ghi.2271	DT465630	3.30339	up	bZIP	AT4G36730.2 | Symbols: GBF1 | G-box binding factor 1 | chr4:17309850-17311752 REVERSE LENGTH=313	3e-24
Gra.2392.1.S1_s_at	Gra.2392	CO123896	5.04801	up	C2C2-CO-like	AT5G57660.1 | Symbols: ATCOL5, COL5 | CONSTANS-like 5 | chr5:23355573-23356729 FORWARD LENGTH=355	4e-75
Ghi.10472.2.A1_s_at	Ghi.10472	DN758193	3.22285	up	C2C2-CO-like	AT5G24930.1 | Symbols: ATCOL4, COL4 | CONSTANS-like 4 | chr5:8589325-8590949 FORWARD LENGTH=406	3e-27
GhiAffx.5701.1.S1_at	Ghi.10874	DW515784.1	18.7599	up	C2C2-Dof	AT3G21270.1 | Symbols: ADOF2, DOF2 | DOF zinc finger protein 2 | chr3:7474934-7475548 FORWARD LENGTH=204	3e-15
Ghi.4728.1.S1_at	Ghi.4728	CA993192	6.58532	up	C2C2-Dof	AT5G62430.1 | Symbols: CDF1 | cycling DOF factor 1 | chr5:25069298-25070787 REVERSE LENGTH=298	8e-19
GhiAffx.25540.1.A1_s_at	Ghi.16004	DW225138.1	3.97722	up	C2C2-Dof	AT3G47500.1 | Symbols: CDF3 | cycling DOF factor 3 | chr3:17504276-17505964 REVERSE LENGTH=448	4e-25
GhiAffx.22890.1.S1_s_at	Ghi.63	DW503126.1	5.97468	up	C2C2-GATA	AT5G66320.2 | Symbols: GATA5 | GATA transcription factor 5 | chr5:26496208-26497309 REVERSE LENGTH=339	8e-19
Ghi.9110.1.S1_at	Ghi.9110	DT466327	3.81172	up	C2C2-GATA	AT5G66320.2 | Symbols: GATA5 | GATA transcription factor 5 | chr5:26496208-26497309 REVERSE LENGTH=339	5e-33
Ghi.6901.1.A1_s_at	Ghi.6901	CA992707	126.979	up	C2H2	AT1G27730.1 | Symbols: STZ, ZAT10 | salt tolerance zinc finger | chr1:9648302-9648985 REVERSE LENGTH=227	9e-12
Ghi.807.1.S1_s_at	Ghi.17797	DT465871	79.2954	up	C2H2	AT1G27730.1 | Symbols: STZ, ZAT10 | salt tolerance zinc finger | chr1:9648302-9648985 REVERSE LENGTH=227	4e-31
GhiAffx.3411.1.A1_at	Ghi.11868	DW497356.1	44.2907	up	C2H2	AT2G28710.1 | Symbols: | C2H2-type zinc finger family protein | chr2:12322974-12323444 FORWARD LENGTH=156	9e-28
Ghi.1999.1.A1_s_at	Ghi.1999	DT463683	33.8322	up	C2H2	AT1G27730.1 | Symbols: STZ, ZAT10 | salt tolerance zinc finger | chr1:9648302-9648985 REVERSE LENGTH=227	5e-37
Ghi.10485.1.S1_s_at	Ghi.10485	DV849736	33.0578	up	C2H2	AT1G27730.1 | Symbols: STZ, ZAT10 | salt tolerance zinc finger | chr1:9648302-9648985 REVERSE LENGTH=227	3e-46
GhiAffx.40824.1.A1_at		DW499731.1	29.4631	up	C2H2	AT2G37430.1 | Symbols: | C2H2 and C2HC zinc fingers superfamily protein | chr2:15706454-15706990 FORWARD LENGTH=178	3e-27
GhiAffx.8049.1.S1_at	Ghi.12625	DW518753.1	21.1293	up	C2H2	AT2G28200.1 | Symbols: | C2H2-type zinc finger family protein | chr2:12024321-12025181 FORWARD LENGTH=286	8e-50
Ghi.6676.1.S1_s_at	Ghi.6676	CA993443	15.1442	up	C2H2	AT2G41835.1 | Symbols: | zinc finger (C2H2 type, AN1-like) family protein | chr2:17458020-17459414 REVERSE LENGTH=279	4e-30
Ghi.1074.1.S1_s_at	Ghi.1074	DN758679	14.5182	up	C2H2	AT1G27730.1 | Symbols: STZ, ZAT10 | salt tolerance zinc finger | chr1:9648302-9648985 REVERSE LENGTH=227	1e-48
GhiAffx.6350.1.S1_at		DW499539.1	7.81715	up	C2H2	AT1G10480.1 | Symbols: ZFP5 | zinc finger protein 5 | chr1:3449734-3450369 FORWARD LENGTH=211	1e-25
Ghi.3286.1.S1_at	Ghi.3286	DT467648	7.36727	up	C2H2	AT1G27730.1 | Symbols: STZ, ZAT10 | salt tolerance zinc finger | chr1:9648302-9648985 REVERSE LENGTH=227	8e-43
GhiAffx.46662.1.S1_at	Ghi.12696	DW496327.1	6.35745	up	C2H2	AT5G66730.1 | Symbols: | C2H2-like zinc finger protein | chr5:26641914-26643883 REVERSE LENGTH=500	1e-32
GhiAffx.28692.1.A1_s_at	Ghi.8968	DW517562.1	5.37697	up	C2H2	AT1G34370.2 | Symbols: STOP1 | C2H2 and C2HC zinc fingers superfamily protein | chr1:12551002-12552501 FORWARD LENGTH=499	2e-57
Gra.3014.1.S1_at	Gra.3014	CO093983	5.22801	up	C2H2	AT5G66730.1 | Symbols: | C2H2-like zinc finger protein | chr5:26641914-26643883 REVERSE LENGTH=500	2e-21
Ghi.8968.1.A1_s_at	Ghi.8968	DT459264	5.19701	up	C2H2	AT1G34370.2 | Symbols: STOP1 | C2H2 and C2HC zinc fingers superfamily protein | chr1:12551002-12552501 FORWARD LENGTH=499	4e-59
GhiAffx.24039.1.S1_at		DW509198.1	4.82181	up	C2H2	AT1G66140.1 | Symbols: ZFP4 | zinc finger protein 4 | chr1:24620063-24620845 REVERSE LENGTH=260	2e-22
Ghi.4983.1.A1_at	Ghi.4983	DV849718	4.70518	up	C2H2	AT5G04340.1 | Symbols: C2H2, CZF2, ZAT6 | zinc finger of Arabidopsis thaliana 6 | chr5:1216321-1217037 REVERSE LENGTH=238	3e-33
Ghi.6704.1.S1_at	Ghi.6704	CA993574	3.70158	up	C2H2	AT1G27730.1 | Symbols: STZ, ZAT10 | salt tolerance zinc finger | chr1:9648302-9648985 REVERSE LENGTH=227	1e-18
GraAffx.25536.1.A1_s_at		CO094863	3.0249	up	C2H2	AT5G03740.1 | Symbols: HD2C, HDT3 | histone deacetylase 2C | chr5:981994-983961 FORWARD LENGTH=294	2e-29
Ghi.9152.1.S1_at	Ghi.9152	DT462541	148.177	up	C3H	AT5G49200.1 | Symbols: | WD-40 repeat family protein / zfwd4 protein (ZFWD4) | chr5:19947796-19949055 REVERSE LENGTH=419	3e-16
Ghi.8131.1.S1_at	Ghi.8131	AY887895.1	100.088	up	C3H	AT1G03790.1 | Symbols: SOM | Zinc finger C-x8-C-x5-C-x3-H type family protein | chr1:954589-955770 FORWARD LENGTH=393	3e-51
Ghi.1708.1.S1_at	Ghi.15450	DN759808	7.53288	up	C3H	AT3G51120.1 | Symbols: | DNA binding;zinc ion binding;nucleic acid binding;nucleic acid binding | chr3:18986026-18991886 REVERSE LENGTH=1292	6e-10
GhiAffx.5627.1.S1_at	Ghi.15450	DW237103.1	6.92645	up	C3H	AT3G51120.1 | Symbols: | DNA binding;zinc ion binding;nucleic acid binding;nucleic acid binding | chr3:18986026-18991886 REVERSE LENGTH=1292	4e-10
GhiAffx.9740.1.S1_at		DR455094	4.3538	up	C3H	AT2G20280.1 | Symbols: | Zinc finger C-x8-C-x5-C-x3-H type family protein | chr2:8740054-8742349 REVERSE LENGTH=371	3e-91
GhiAffx.20832.1.S1_at	Ghi.19320	DT051283	4.19794	up	C3H	AT3G51120.1 | Symbols: | DNA binding;zinc ion binding;nucleic acid binding;nucleic acid binding | chr3:18986026-18991886 REVERSE LENGTH=1292	2e-10
GhiAffx.40335.1.S1_at	Ghi.13488	DW497261.1	4.86531	up	CAMTA	AT5G64220.2 | Symbols: | Calmodulin-binding transcription activator protein with CG-1 and Ankyrin domains | chr5:25686434-25691903 FORWARD LENGTH=1050	2e-72
GhiAffx.22229.4.S1_at	Ghi.11466	DW480596.1	3.83724	up	CCAAT	AT5G47640.1 | Symbols: NF-YB2 | nuclear factor Y, subunit B2 | chr5:19309414-19309986 FORWARD LENGTH=190	6e-49
GhiAffx.44010.1.A1_s_at	Ghi.2570	DW516470.1	3.67477	up	CCAAT	AT1G56170.2 | Symbols: HAP5B, ATHAP5B, NF-YC2 | nuclear factor Y, subunit C2 | chr1:21025118-21025717 FORWARD LENGTH=199	4e-20
GhiAffx.2749.1.S1_a_at	Ghi.14047	CA993506	27.0801	up	DBP	AT3G51470.1 | Symbols: | Protein phosphatase 2C family protein | chr3:19097924-19099244 REVERSE LENGTH=361	1e-15
GhiAffx.2749.2.S1_at		DW504859.1	23.1451	up	DBP	AT1G48040.1 | Symbols: | Protein phosphatase 2C family protein | chr1:17720064-17721698 REVERSE LENGTH=383	2e-11
Ghi.3807.1.S1_at	Ghi.3807	DN760053	22.5491	up	DBP	AT3G62260.2 | Symbols: | Protein phosphatase 2C family protein | chr3:23038516-23040391 REVERSE LENGTH=384	2e-11
Ghi.3008.1.S1_at	Ghi.3008	DT467062	11.3339	up	DBP	AT3G62260.2 | Symbols: | Protein phosphatase 2C family protein | chr3:23038516-23040391 REVERSE LENGTH=384	3e-18
GhiAffx.26300.1.A1_s_at	Ghi.1769	DW239254.1	11.2254	up	DBP	AT3G62260.2 | Symbols: | Protein phosphatase 2C family protein | chr3:23038516-23040391 REVERSE LENGTH=384	1e-14
Ghi.3685.1.S1_at	Ghi.3685	DT462671	7.05397	up	DBP	AT1G48040.1 | Symbols: | Protein phosphatase 2C family protein | chr1:17720064-17721698 REVERSE LENGTH=383	7e-11
GraAffx.22406.1.A1_at		CO129431	4.70497	up	DBP	AT3G51470.1 | Symbols: | Protein phosphatase 2C family protein | chr3:19097924-19099244 REVERSE LENGTH=361	3e-21
GraAffx.30.1.A1_at		CO132741	3.63591	up	DBP	AT3G62260.2 | Symbols: | Protein phosphatase 2C family protein | chr3:23038516-23040391 REVERSE LENGTH=384	4e-111
GhiAffx.16184.1.S1_at	Ghi.6413	DW506256.1	13.6939	up	EIL	AT3G20770.1 | Symbols: EIN3, AtEIN3 | Ethylene insensitive 3 family protein | chr3:7260702-7262588 REVERSE LENGTH=628	2e-32
Ghi.7115.1.S1_s_at	Ghi.6413	DR460629	3.76156	up	EIL	AT3G20770.1 | Symbols: EIN3, AtEIN3 | Ethylene insensitive 3 family protein | chr3:7260702-7262588 REVERSE LENGTH=628	1e-109
Gra.260.2.S1_s_at	Gra.260	CO073957	3.66221	up	EIL	AT3G20770.1 | Symbols: EIN3, AtEIN3 | Ethylene insensitive 3 family protein | chr3:7260702-7262588 REVERSE LENGTH=628	4e-17
Ghi.1918.1.S1_at	Ghi.1918	DV849159	4.53751	up	FAR1	AT1G10240.1 | Symbols: FRS11 | FAR1-related sequence 11 | chr1:3356835-3359271 REVERSE LENGTH=680	3e-34
GhiAffx.45826.1.S1_s_at	Ghi.7931	DW495380.1	3.88735	up	FAR1	AT3G22170.2 | Symbols: FHY3 | far-red elongated hypocotyls 3 | chr3:7822359-7825414 REVERSE LENGTH=839	0
GhiAffx.34280.1.A1_at	Ghi.13876	DW495739.1	3.19578	up	FAR1	AT3G59470.1 | Symbols: | Far-red impaired responsive (FAR1) family protein | chr3:21979099-21980097 REVERSE LENGTH=251	1e-76
Ghi.501.2.S1_at	Ghi.501	DT466116	30.3705	up	G2-like	AT1G68670.1 | Symbols: | myb-like transcription factor family protein | chr1:25782344-25783873 FORWARD LENGTH=354	1e-18
GhiAffx.59955.1.S1_at		DW501989.1	30.2294	up	G2-like	AT1G49560.1 | Symbols: | Homeodomain-like superfamily protein | chr1:18342725-18344101 FORWARD LENGTH=333	6e-27
Gra.1459.1.A1_s_at	Gra.1459	CO123806	10.0398	up	G2-like	AT3G04450.1 | Symbols: | Homeodomain-like superfamily protein | chr3:1184302-1186264 FORWARD LENGTH=442	1e-73
Ghi.501.2.A1_at	Ghi.501	DR458851	4.86569	up	G2-like	AT1G68670.1 | Symbols: | myb-like transcription factor family protein | chr1:25782344-25783873 FORWARD LENGTH=354	1e-18
GhiAffx.23587.1.S1_at	Ghi.16559	DW506711.1	4.25744	up	G2-like	AT3G13040.2 | Symbols: | myb-like HTH transcriptional regulator family protein | chr3:4172415-4174456 REVERSE LENGTH=449	2e-11
GarAffx.37327.1.S1_at		AY685674.1	11.8166	up	GeBP	AT5G14280.1 | Symbols: | DNA-binding storekeeper protein-related | chr5:4609123-4611444 FORWARD LENGTH=572	1e-41
GarAffx.37327.1.A1_s_at		AY685674.1	8.77018	up	GeBP	AT5G14280.1 | Symbols: | DNA-binding storekeeper protein-related | chr5:4609123-4611444 FORWARD LENGTH=572	1e-41
Ghi.9178.3.S1_at	Ghi.9178	DT463164	20.58	up	GNAT	AT2G32030.1 | Symbols: | Acyl-CoA N-acyltransferases (NAT) superfamily protein | chr2:13632675-13633241 REVERSE LENGTH=188	8e-58
GraAffx.1390.1.S1_s_at		CO125919	7.7142	up	GNAT	AT2G04845.1 | Symbols: | Acyl-CoA N-acyltransferases (NAT) superfamily protein | chr2:1702341-1703993 REVERSE LENGTH=218	4e-53
Ghi.9132.1.S1_at	Ghi.9132	DT461959	5.76259	up	GNAT	AT2G06025.1 | Symbols: | Acyl-CoA N-acyltransferases (NAT) superfamily protein | chr2:2350231-2351898 FORWARD LENGTH=288	3e-53
Ghi.9132.1.A1_at	Ghi.9132	DT462707	3.33947	up	GNAT	AT2G06025.1 | Symbols: | Acyl-CoA N-acyltransferases (NAT) superfamily protein | chr2:2350231-2351898 FORWARD LENGTH=288	3e-53
GhiAffx.31436.2.A1_at		AI055078	29.6311	up	GRAS	AT5G59450.1 | Symbols: | GRAS family transcription factor | chr5:23974808-23976640 FORWARD LENGTH=610	3e-15
Gra.1358.1.A1_at	Gra.1358	CO126276	17.5408	up	GRAS	AT5G48150.2 | Symbols: PAT1 | GRAS family transcription factor | chr5:19522497-19524053 REVERSE LENGTH=490	5e-134
GhiAffx.44794.1.S1_at	Ghi.14419	DT463702	12.3989	up	GRAS	AT1G07530.1 | Symbols: SCL14, ATGRAS2, GRAS2 | SCARECROW-like 14 | chr1:2313828-2316137 REVERSE LENGTH=769	1e-37
Ghi.10329.1.S1_at	Ghi.10329	DT466921	8.19325	up	GRAS	AT1G50600.1 | Symbols: SCL5 | scarecrow-like 5 | chr1:18737398-18739547 REVERSE LENGTH=597	1e-127
Ghi.3126.1.S1_s_at	Ghi.17893	DT527299	6.56194	up	GRAS	AT1G50600.1 | Symbols: SCL5 | scarecrow-like 5 | chr1:18737398-18739547 REVERSE LENGTH=597	9e-81
Ghi.4703.1.S1_at	Ghi.3126	DT051314	6.2168	up	GRAS	AT5G48150.2 | Symbols: PAT1 | GRAS family transcription factor | chr5:19522497-19524053 REVERSE LENGTH=490	2e-83
Ghi.4703.1.A1_s_at	Ghi.3126	DN758737	5.49254	up	GRAS	AT5G48150.2 | Symbols: PAT1 | GRAS family transcription factor | chr5:19522497-19524053 REVERSE LENGTH=490	2e-83
Ghi.9123.1.S1_at	Ghi.9123	DN758298	5.1579	up	GRAS	AT1G07530.1 | Symbols: SCL14, ATGRAS2, GRAS2 | SCARECROW-like 14 | chr1:2313828-2316137 REVERSE LENGTH=769	1e-123
Ghi.3132.1.S1_at	Ghi.3132	DT047322	4.37148	up	GRAS	AT5G48150.2 | Symbols: PAT1 | GRAS family transcription factor | chr5:19522497-19524053 REVERSE LENGTH=490	2e-125
Ghi.9302.1.A1_at	Ghi.9302	DT466229	3.48929	up	GRAS	AT1G21450.1 | Symbols: SCL1 | SCARECROW-like 1 | chr1:7509721-7511502 FORWARD LENGTH=593	1e-62
Ghi.3578.1.S1_s_at	Ghi.3578	DT567472	56.0783	up	HB	AT4G36740.1 | Symbols: HB-5, ATHB40, HB40 | homeobox protein 40 | chr4:17314649-17316314 REVERSE LENGTH=216	2e-45
Ghi.9281.1.A1_s_at	Ghi.17961	DT047152	20.9032	up	HB	AT4G36740.1 | Symbols: HB-5, ATHB40, HB40 | homeobox protein 40 | chr4:17314649-17316314 REVERSE LENGTH=216	7e-51
GraAffx.9648.1.S1_s_at		CO084661	18.3408	up	HB	AT5G25220.2 | Symbols: KNAT3 | KNOTTED1-like homeobox gene 3 | chr5:8736208-8738087 FORWARD LENGTH=419	3e-112
Gra.124.1.S1_s_at	Gra.124	CO118372	11.758	up	HB	AT3G61890.1 | Symbols: ATHB-12, ATHB12, HB-12 | homeobox 12 | chr3:22914346-22915239 REVERSE LENGTH=235	7e-13
Ghi.3578.1.A1_at	Ghi.3578	DT464071	10.4834	up	HB	AT4G36740.1 | Symbols: HB-5, ATHB40, HB40 | homeobox protein 40 | chr4:17314649-17316314 REVERSE LENGTH=216	2e-45
GhiAffx.9239.1.S1_s_at	Ghi.12614	DW244026.1	6.51355	up	HB	AT2G35940.3 | Symbols: BLH1 | BEL1-like homeodomain 1 | chr2:15089171-15091699 REVERSE LENGTH=680	3e-14
GraAffx.25432.2.A1_s_at		CO074608	5.23345	up	HB	AT4G37790.1 | Symbols: HAT22 | Homeobox-leucine zipper protein family | chr4:17768241-17769272 FORWARD LENGTH=278	9e-17
Ghi.10135.2.S1_at	Ghi.10135	DT556501	4.67333	up	HB	AT5G25220.2 | Symbols: KNAT3 | KNOTTED1-like homeobox gene 3 | chr5:8736208-8738087 FORWARD LENGTH=419	2e-72
Gra.1909.1.S1_s_at	Gra.1909	CO101365	4.23763	up	HB	AT3G01470.1 | Symbols: ATHB-1, ATHB1, HD-ZIP-1, HAT5, HB-1 | homeobox 1 | chr3:182648-184034 REVERSE LENGTH=272	1e-35
GhiAffx.44694.1.A1_at		DW519813.1	3.32974	up	HB	AT5G41410.1 | Symbols: BEL1 | POX (plant homeobox) family protein | chr5:16580424-16583770 FORWARD LENGTH=611	3e-21
Ghi.9246.2.S1_at	Ghi.9246	DT047459	31.6529	up	HSF	AT5G62020.1 | Symbols: AT-HSFB2A, HSFB2A | heat shock transcription factor B2A | chr5:24916212-24917194 FORWARD LENGTH=299	2e-10
GraAffx.12789.1.A1_s_at		CO132723	14.3456	up	HSF	AT4G11660.1 | Symbols: AT-HSFB2B, HSFB2B | winged-helix DNA-binding transcription factor family protein | chr4:7043006-7044227 FORWARD LENGTH=377	2e-60
GraAffx.28942.1.S1_s_at		CO085044	13.2292	up	HSF	AT4G36990.1 | Symbols: HSF4, HSFB1, AT-HSFB1, ATHSF4 | heat shock factor 4 | chr4:17440660-17441706 FORWARD LENGTH=284	1e-47
Gra.952.1.A1_at	Gra.952	CO070151	10.0831	up	HSF	AT5G62020.1 | Symbols: AT-HSFB2A, HSFB2A | heat shock transcription factor B2A | chr5:24916212-24917194 FORWARD LENGTH=299	5e-77
Ghi.10292.1.S1_s_at	Ghi.9358	DT456116	7.90799	up	HSF	AT2G26150.1 | Symbols: ATHSFA2, HSFA2 | heat shock transcription factor A2 | chr2:11135856-11137217 FORWARD LENGTH=345	1e-74
Ghi.2683.1.A1_s_at	Ghi.2683	DT460517	4.47834	up	HSF	AT4G36990.1 | Symbols: HSF4, HSFB1, AT-HSFB1, ATHSF4 | heat shock factor 4 | chr4:17440660-17441706 FORWARD LENGTH=284	6e-71
Ghi.7947.1.S1_s_at	Ghi.7947	DT467832	4.33182	up	Jumonji	AT1G78280.1 | Symbols: | transferases, transferring glycosyl groups | chr1:29452823-29457118 FORWARD LENGTH=943	5e-51
GraAffx.23828.1.S1_s_at		CO122415	4.3793	up	LOB	AT5G67420.1 | Symbols: LBD37, ASL39 | LOB domain-containing protein 37 | chr5:26904576-26905415 REVERSE LENGTH=250	3e-69
GhiAffx.28161.1.S1_s_at	Ghi.17876	DT463913	12.5779	up	MBF1	AT3G24500.1 | Symbols: MBF1C, ATMBF1C | multiprotein bridging factor 1C | chr3:8918755-8919201 FORWARD LENGTH=148	3e-56
GhiAffx.8694.1.S1_a_at		DW499451.1	233.096	up	MYB	AT4G05100.1 | Symbols: AtMYB74, MYB74 | myb domain protein 74 | chr4:2618557-2619790 FORWARD LENGTH=324	3e-44
GhiAffx.48583.1.S1_at		AI055122	88.376	up	MYB	AT3G06490.1 | Symbols: MYB108, AtMYB108, BOS1 | myb domain protein 108 | chr3:2004298-2006358 FORWARD LENGTH=323	3e-69
Ghi.8089.1.S1_at	Ghi.8089	AF034133.1	36.0136	up	MYB	AT3G06490.1 | Symbols: MYB108, AtMYB108, BOS1 | myb domain protein 108 | chr3:2004298-2006358 FORWARD LENGTH=323	2e-64
GhiAffx.21099.1.S1_at	Ghi.15657	DW514189.1	14.3113	up	MYB	AT2G47190.1 | Symbols: ATMYB2, MYB2 | myb domain protein 2 | chr2:19376284-19377297 FORWARD LENGTH=273	5e-62
Ghi.10620.1.S1_at	Ghi.10620	DT465545	12.8422	up	MYB	AT4G37260.1 | Symbols: MYB73, ATMYB73 | myb domain protein 73 | chr4:17540602-17541564 FORWARD LENGTH=320	3e-46
Ghi.9588.1.S1_s_at	Ghi.9588	DT546040	9.00189	up	MYB	AT4G37260.1 | Symbols: MYB73, ATMYB73 | myb domain protein 73 | chr4:17540602-17541564 FORWARD LENGTH=320	4e-62
Ghi.3201.1.S1_s_at	Ghi.3201	AI730171	7.15313	up	MYB	AT4G37260.1 | Symbols: MYB73, ATMYB73 | myb domain protein 73 | chr4:17540602-17541564 FORWARD LENGTH=320	3e-45
Ghi.9740.2.A1_at	Ghi.9740	DT466041	5.75609	up	MYB	AT1G69560.1 | Symbols: MYB105, LOF2, ATMYB105 | myb domain protein 105 | chr1:26157755-26158906 FORWARD LENGTH=330	5e-12
Ghi.9209.1.S1_at	Ghi.9209	DT466725	5.47904	up	MYB	AT4G37260.1 | Symbols: MYB73, ATMYB73 | myb domain protein 73 | chr4:17540602-17541564 FORWARD LENGTH=320	8e-70
Ghi.9954.1.S1_s_at	Ghi.17803	DT467984	4.91027	up	MYB	AT4G37260.1 | Symbols: MYB73, ATMYB73 | myb domain protein 73 | chr4:17540602-17541564 FORWARD LENGTH=320	2e-75
Ghi.9954.2.A1_s_at	Ghi.17803	DT467985	4.86531	up	MYB	AT4G37260.1 | Symbols: MYB73, ATMYB73 | myb domain protein 73 | chr4:17540602-17541564 FORWARD LENGTH=320	9e-50
GhiAffx.15325.1.S1_at	Ghi.11886	DT466359	4.07026	up	MYB	AT2G38090.1 | Symbols: | Duplicated homeodomain-like superfamily protein | chr2:15945278-15946775 FORWARD LENGTH=298	2e-21
GhiAffx.36662.1.S1_s_at	Ghi.15109	DW507399.1	3.83598	up	MYB	AT4G37260.1 | Symbols: MYB73, ATMYB73 | myb domain protein 73 | chr4:17540602-17541564 FORWARD LENGTH=320	3e-59
GraAffx.31501.1.A1_at		CO077592	3.76172	up	MYB	AT4G21440.1 | Symbols: ATMYB102, ATM4, MYB102 | MYB-like 102 | chr4:11418425-11419652 REVERSE LENGTH=350	7e-60
Ghi.9272.1.S1_s_at	Ghi.9272	DT468700	3.7445	up	MYB	AT1G22640.1 | Symbols: ATMYB3, MYB3 | myb domain protein 3 | chr1:8006289-8007219 FORWARD LENGTH=257	8e-69
Ghi.6850.1.S1_at	Ghi.6850	DT463873	3.72496	up	MYB	AT5G04760.1 | Symbols: | Duplicated homeodomain-like superfamily protein | chr5:1373752-1374529 REVERSE LENGTH=215	2e-69
GhiAffx.22127.1.S1_at	Ghi.13545	DT467019	3.13253	up	MYB	AT5G02320.1 | Symbols: ATMYB3R5, MYB3R-5 | myb domain protein 3r-5 | chr5:483445-486347 REVERSE LENGTH=548	2e-21
GhiAffx.13694.1.S1_x_at	Ghi.4941	DT050218	3.09879	up	MYB	AT3G11450.1 | Symbols: | DnaJ domain ;Myb-like DNA-binding domain | chr3:3605459-3607402 REVERSE LENGTH=647	1e-39
Ghi.8090.1.S1_at	Ghi.16624	AF034134.1	3.07298	up	MYB	AT4G09460.1 | Symbols: AtMYB6, MYB6 | myb domain protein 6 | chr4:5993019-5994038 FORWARD LENGTH=236	1e-63
GhiAffx.3473.1.S1_at	Ghi.10406	DW232059.1	23.1852	up	MYB-related	AT1G01060.4 | Symbols: LHY, LHY1 | Homeodomain-like superfamily protein | chr1:33992-37061 REVERSE LENGTH=644	4e-13
Gra.2045.1.A1_at	Gra.2045	CO124159	12.0169	up	MYB-related	AT1G07540.1 | Symbols: TRFL2 | TRF-like 2 | chr1:2318433-2321048 REVERSE LENGTH=630	1e-60
GhiAffx.13635.1.S1_s_at	Ghi.17648	DW510763.1	4.25751	up	MYB-related	AT1G01060.4 | Symbols: LHY, LHY1 | Homeodomain-like superfamily protein | chr1:33992-37061 REVERSE LENGTH=644	4e-63
Ghi.2174.1.S1_s_at	Ghi.2174	DT558795	3.41873	up	MYB-related	AT3G09600.2 | Symbols: | Homeodomain-like superfamily protein | chr3:2946459-2948200 FORWARD LENGTH=282	7e-73
Ghi.6538.1.S1_at	Ghi.6538	CD485949	205.007	up	NAC	AT3G04070.1 | Symbols: anac047, NAC047 | NAC domain containing protein 47 | chr3:1061573-1062976 REVERSE LENGTH=359	1e-85
Ghi.7907.1.S1_s_at	Ghi.7907	AI055500	189.645	up	NAC	AT4G27410.2 | Symbols: RD26, ANAC072 | NAC (No Apical Meristem) domain transcriptional regulator superfamily protein | chr4:13707928-13709013 REVERSE LENGTH=297	2e-85
GhiAffx.20354.1.S1_at	Ghi.3574	DW496547.1	68.4477	up	NAC	AT5G13180.1 | Symbols: ANAC083, VNI2, NAC083 | NAC domain containing protein 83 | chr5:4196643-4197577 FORWARD LENGTH=252	4e-10
GhiAffx.63871.1.S1_at	Ghi.11166	DW240980.1	52.4707	up	NAC	AT4G28530.1 | Symbols: anac074, NAC074 | NAC domain containing protein 74 | chr4:14090725-14094603 REVERSE LENGTH=352	3e-40
Ghi.3264.1.S1_s_at	Ghi.3264	DT466083	44.4045	up	NAC	AT1G01720.1 | Symbols: ATAF1, ANAC002 | NAC (No Apical Meristem) domain transcriptional regulator superfamily protein | chr1:268471-269514 FORWARD LENGTH=289	2e-126
Ghi.3446.1.A1_at	Ghi.3446	DT462755	34.9685	up	NAC	AT4G28530.1 | Symbols: anac074, NAC074 | NAC domain containing protein 74 | chr4:14090725-14094603 REVERSE LENGTH=352	2e-17
GraAffx.17500.1.A1_s_at		CO129510	18.1897	up	NAC	AT3G04070.1 | Symbols: anac047, NAC047 | NAC domain containing protein 47 | chr3:1061573-1062976 REVERSE LENGTH=359	2e-87
GraAffx.29995.1.S1_s_at		CO081974	14.3813	up	NAC	AT5G13180.1 | Symbols: ANAC083, VNI2, NAC083 | NAC domain containing protein 83 | chr5:4196643-4197577 FORWARD LENGTH=252	3e-76
Gra.1120.1.S1_s_at	Gra.1120	CO104965	13.3214	up	NAC	AT4G27410.2 | Symbols: RD26, ANAC072 | NAC (No Apical Meristem) domain transcriptional regulator superfamily protein | chr4:13707928-13709013 REVERSE LENGTH=297	4e-103
Ghi.3574.1.S1_s_at	Ghi.3574	DT464086	11.7679	up	NAC	AT5G13180.1 | Symbols: ANAC083, VNI2, NAC083 | NAC domain containing protein 83 | chr5:4196643-4197577 FORWARD LENGTH=252	2e-56
Ghi.9328.1.S1_s_at	Ghi.4821	DT048550	10.2675	up	NAC	AT5G13180.1 | Symbols: ANAC083, VNI2, NAC083 | NAC domain containing protein 83 | chr5:4196643-4197577 FORWARD LENGTH=252	2e-80
Ghi.7468.1.S1_at	Ghi.7468	DR458413	8.26407	up	NAC	AT5G18270.1 | Symbols: ANAC087 | Arabidopsis NAC domain containing protein 87 | chr5:6041241-6042743 REVERSE LENGTH=335	5e-82
GraAffx.22801.1.A1_at		CO132572	7.8895	up	NAC	AT5G61430.1 | Symbols: ANAC100, ATNAC5, NAC100 | NAC domain containing protein 100 | chr5:24701328-24702553 REVERSE LENGTH=336	5e-95
Gra.1097.2.A1_s_at	Gra.1097	CO076098	6.8105	up	NAC	AT5G61430.1 | Symbols: ANAC100, ATNAC5, NAC100 | NAC domain containing protein 100 | chr5:24701328-24702553 REVERSE LENGTH=336	3e-15
GhiAffx.58305.1.S1_s_at	Ghi.9119	DW243603.1	5.27119	up	NAC	AT1G01720.1 | Symbols: ATAF1, ANAC002 | NAC (No Apical Meristem) domain transcriptional regulator superfamily protein | chr1:268471-269514 FORWARD LENGTH=289	8e-22
GraAffx.14152.1.S1_s_at	Gra.3556	CO128563	4.9297	up	NAC	AT1G01720.1 | Symbols: ATAF1, ANAC002 | NAC (No Apical Meristem) domain transcriptional regulator superfamily protein | chr1:268471-269514 FORWARD LENGTH=289	4e-72
Gra.2413.1.A1_s_at	Gra.2413	CO075341	4.05042	up	NAC	AT1G01720.1 | Symbols: ATAF1, ANAC002 | NAC (No Apical Meristem) domain transcriptional regulator superfamily protein | chr1:268471-269514 FORWARD LENGTH=289	1e-122
Gra.1281.1.A1_s_at	Gra.1281	CO112589	3.16985	up	NAC	AT3G04070.1 | Symbols: anac047, NAC047 | NAC domain containing protein 47 | chr3:1061573-1062976 REVERSE LENGTH=359	6e-79
Gra.1097.2.S1_x_at	Gra.1097	CO076098	3.11021	up	NAC	AT5G61430.1 | Symbols: ANAC100, ATNAC5, NAC100 | NAC domain containing protein 100 | chr5:24701328-24702553 REVERSE LENGTH=336	3e-15
Gra.967.1.A1_at		CO070268	3.1066	up	NAC	AT1G64100.2 | Symbols: | pentatricopeptide (PPR) repeat-containing protein | chr1:23791585-23795563 FORWARD LENGTH=806	1e-30
Ghi.10004.1.S1_at	Ghi.10004	DT049318	3.03762	up	NAC	AT4G35580.2 | Symbols: NTL9 | NAC transcription factor-like 9 | chr4:16888534-16890744 REVERSE LENGTH=534	5e-69
Ghi.5775.1.S1_s_at	Ghi.5775	DT455881	20.9642	up	Orphans	AT3G23150.1 | Symbols: ETR2 | Signal transduction histidine kinase, hybrid-type, ethylene sensor | chr3:8255156-8257560 FORWARD LENGTH=773	4e-45
GhiAffx.40777.1.S1_at	Ghi.15568	DW499463.1	20.0179	up	Orphans	AT4G27310.1 | Symbols: | B-box type zinc finger family protein | chr4:13675853-13676616 FORWARD LENGTH=223	7e-22
GhiAffx.50377.2.S1_at		DW517649.1	9.31063	up	Orphans	AT5G10720.1 | Symbols: AHK5, CKI2, HK5 | histidine kinase 5 | chr5:3386835-3390541 FORWARD LENGTH=922	2e-52
Ghi.5775.1.A1_at	Ghi.5775	DT457409	7.12407	up	Orphans	AT3G23150.1 | Symbols: ETR2 | Signal transduction histidine kinase, hybrid-type, ethylene sensor | chr3:8255156-8257560 FORWARD LENGTH=773	4e-45
Ghi.3204.1.S1_at	Ghi.3204	DT468471	6.38045	up	Orphans	AT3G04580.2 | Symbols: EIN4 | Signal transduction histidine kinase, hybrid-type, ethylene sensor | chr3:1235576-1237965 REVERSE LENGTH=766	8e-45
Gra.1441.1.A1_at	Gra.1441	CO108911	5.42684	up	Orphans	AT3G04580.2 | Symbols: EIN4 | Signal transduction histidine kinase, hybrid-type, ethylene sensor | chr3:1235576-1237965 REVERSE LENGTH=766	8e-81
Ghi.755.2.S1_at	Ghi.755	DT468460	4.68268	up	Orphans	AT4G27310.1 | Symbols: | B-box type zinc finger family protein | chr4:13675853-13676616 FORWARD LENGTH=223	1e-28
GraAffx.20158.1.A1_s_at		CO084875	3.85263	up	Orphans	AT1G27320.1 | Symbols: AHK3, HK3 | histidine kinase 3 | chr1:9487780-9492027 FORWARD LENGTH=1036	5e-55
Ghi.4210.1.S1_at	Ghi.4210	DT456193	3.31573	up	Orphans	AT1G27320.1 | Symbols: AHK3, HK3 | histidine kinase 3 | chr1:9487780-9492027 FORWARD LENGTH=1036	8e-28
GraAffx.32945.1.A1_at		CO073484	5.25831	up	PHD	AT3G05670.1 | Symbols: | RING/U-box protein | chr3:1653888-1657022 FORWARD LENGTH=883	9e-23
GhiAffx.32096.1.S1_at	Ghi.19279	DT049776	3.1433	up	PHD	AT3G05670.1 | Symbols: | RING/U-box protein | chr3:1653888-1657022 FORWARD LENGTH=883	2e-13
Ghi.6262.1.S1_x_at		DT464008	16.3997	up	PLATZ	AT4G17900.1 | Symbols: | PLATZ transcription factor family protein | chr4:9946046-9947697 FORWARD LENGTH=227	2e-49
Ghi.9243.2.A1_s_at	Ghi.9243	DR452409	12.9105	up	PLATZ	AT4G17900.1 | Symbols: | PLATZ transcription factor family protein | chr4:9946046-9947697 FORWARD LENGTH=227	3e-91
GraAffx.16610.1.S1_at		CO121415	10.8563	up	PLATZ	AT4G17900.1 | Symbols: | PLATZ transcription factor family protein | chr4:9946046-9947697 FORWARD LENGTH=227	6e-88
GraAffx.16856.1.A1_at		CO107452	10.2087	up	PLATZ	AT4G17900.1 | Symbols: | PLATZ transcription factor family protein | chr4:9946046-9947697 FORWARD LENGTH=227	1e-87
GhiAffx.11722.1.S1_s_at	Ghi.15207	DW227530.1	10.1126	up	PLATZ	AT4G17900.1 | Symbols: | PLATZ transcription factor family protein | chr4:9946046-9947697 FORWARD LENGTH=227	1e-79
GraAffx.28447.1.A1_s_at		CO086505	5.11873	up	PLATZ	AT2G01818.1 | Symbols: | PLATZ transcription factor family protein | chr2:353552-355370 REVERSE LENGTH=222	4e-53
GraAffx.26308.1.A1_s_at		CO118830	3.11206	up	SBP	AT5G43270.3 | Symbols: SPL2 | squamosa promoter binding protein-like 2 | chr5:17360527-17362143 REVERSE LENGTH=419	6e-52
GhiAffx.15597.1.A1_at	Ghi.15763	DW491197.1	3.39215	up	SET	AT4G15180.1 | Symbols: SDG2, ATXR3 | SET domain protein 2 | chr4:8651999-8662178 FORWARD LENGTH=2335	4e-10
GhiAffx.48034.1.S1_at	Ghi.14564	DN760146	23.7973	up	Sigma70-like	AT5G24120.1 | Symbols: SIGE, SIG5, ATSIG5 | sigma factor E | chr5:8157794-8159746 REVERSE LENGTH=517	1e-67
Ghi.5817.1.S1_at	Ghi.5817	DV850218	5.77014	up	SWI/SNF-SWI3	AT4G16310.1 | Symbols: LDL3 | LSD1-like 3 | chr4:9218636-9224764 FORWARD LENGTH=1628	8e-13
GhiAffx.4699.1.A1_at	Ghi.11964	DW490079.1	3.16497	up	SWI/SNF-SWI3	AT1G62830.1 | Symbols: LDL1, SWP1, ATSWP1, ATLSD1, LSD1 | LSD1-like 1 | chr1:23264638-23267172 REVERSE LENGTH=844	4e-11
GhiAffx.30961.1.S1_s_at	Ghi.17959	DT468465	3.11615	up	TAZ	AT1G79000.1 | Symbols: HAC1, PCAT2, ATHPCAT2, ATHAC1 | histone acetyltransferase of the CBP family 1 | chr1:29716933-29723984 REVERSE LENGTH=1697	4e-87
Ghi.10327.1.S1_s_at	Ghi.10327	DT463653	65.2002	up	Tify	AT1G19180.2 | Symbols: TIFY10A | jasmonate-zim-domain protein 1 | chr1:6622708-6623271 FORWARD LENGTH=187	7e-22
Ghi.9871.1.S1_at	Ghi.9871	DT046884	8.29988	up	Tify	AT1G74950.1 | Symbols: JAZ2, TIFY10B | TIFY domain/Divergent CCT motif family protein | chr1:28148919-28150258 REVERSE LENGTH=249	4e-41
Gra.1625.1.A1_s_at		CO102693	5.35787	up	Tify	AT1G19180.1 | Symbols: JAZ1, TIFY10A | jasmonate-zim-domain protein 1 | chr1:6622312-6623271 FORWARD LENGTH=253	3e-37
Gra.885.1.A1_at	Gra.885	CO073952	12.8183	up	TRAF	AT1G55760.1 | Symbols: | BTB/POZ domain-containing protein | chr1:20847117-20848507 REVERSE LENGTH=329	3e-137
Ghi.1209.1.S1_at	Ghi.1209	AI731941	4.29774	up	TRAF	AT5G19330.1 | Symbols: ARIA | ARM repeat protein interacting with ABF2 | chr5:6508095-6512701 REVERSE LENGTH=710	3e-15
GhiAffx.60966.1.S1_at	Ghi.13582	DW507065.1	3.15037	up	TRAF	AT5G19330.1 | Symbols: ARIA | ARM repeat protein interacting with ABF2 | chr5:6508095-6512701 REVERSE LENGTH=710	9e-12
GraAffx.14386.1.S1_at		CO124856	126.165	up	WRKY	AT4G12020.2 | Symbols: WRKY19, ATWRKY19, MAPKKK11, MEKK4 | protein kinase family protein | chr4:7201656-7209469 FORWARD LENGTH=1895	9e-14
GraAffx.3187.1.S1_s_at		CO117420	83.865	up	WRKY	AT4G12020.2 | Symbols: WRKY19, ATWRKY19, MAPKKK11, MEKK4 | protein kinase family protein | chr4:7201656-7209469 FORWARD LENGTH=1895	3e-28
Ghi.6088.1.S1_s_at	Ghi.6088	DT466983	83.2489	up	WRKY	AT4G12020.2 | Symbols: WRKY19, ATWRKY19, MAPKKK11, MEKK4 | protein kinase family protein | chr4:7201656-7209469 FORWARD LENGTH=1895	5e-18
Ghi.9182.3.S1_at	Ghi.9182	DT461494	59.1175	up	WRKY	AT1G62300.1 | Symbols: WRKY6, ATWRKY6 | WRKY family transcription factor | chr1:23016887-23019155 REVERSE LENGTH=553	5e-74
Ghi.3139.1.A1_at	Ghi.3139	DT469066	57.9762	up	WRKY	AT5G64810.1 | Symbols: WRKY51, ATWRKY51 | WRKY DNA-binding protein 51 | chr5:25908415-25909687 FORWARD LENGTH=194	6e-30
GhiAffx.30199.1.S1_at	Ghi.15715	DW506814.1	43.5276	up	WRKY	AT2G47260.1 | Symbols: WRKY23, ATWRKY23 | WRKY DNA-binding protein 23 | chr2:19405045-19406446 REVERSE LENGTH=337	6e-46
Ghi.5022.4.A1_s_at	Ghi.17602	DT049392	41.038	up	WRKY	AT4G12020.2 | Symbols: WRKY19, ATWRKY19, MAPKKK11, MEKK4 | protein kinase family protein | chr4:7201656-7209469 FORWARD LENGTH=1895	3e-10
Ghi.3232.1.S1_at	Ghi.3232	DT462100	40.4279	up	WRKY	AT4G12020.2 | Symbols: WRKY19, ATWRKY19, MAPKKK11, MEKK4 | protein kinase family protein | chr4:7201656-7209469 FORWARD LENGTH=1895	4e-11
GraAffx.15033.1.S1_at		CO125965	33.3946	up	WRKY	AT4G12020.2 | Symbols: WRKY19, ATWRKY19, MAPKKK11, MEKK4 | protein kinase family protein | chr4:7201656-7209469 FORWARD LENGTH=1895	2e-12
GhiAffx.48901.1.S1_at		DW518199.1	29.6914	up	WRKY	AT4G12020.2 | Symbols: WRKY19, ATWRKY19, MAPKKK11, MEKK4 | protein kinase family protein | chr4:7201656-7209469 FORWARD LENGTH=1895	5e-34
Ghi.3743.1.A1_at	Ghi.3743	DT462103	29.2986	up	WRKY	AT1G80840.1 | Symbols: WRKY40, ATWRKY40 | WRKY DNA-binding protein 40 | chr1:30383834-30385356 FORWARD LENGTH=302	2e-11
Ghi.3193.2.A1_at	Ghi.3193	DT468618	20.7742	up	WRKY	AT5G49520.1 | Symbols: WRKY48, ATWRKY48 | WRKY DNA-binding protein 48 | chr5:20090890-20092867 FORWARD LENGTH=399	3e-28
GhiAffx.1859.1.S1_at		DT468306	19.6069	up	WRKY	AT5G13080.1 | Symbols: WRKY75, ATWRKY75 | WRKY DNA-binding protein 75 | chr5:4149928-4151019 REVERSE LENGTH=145	1e-41
Ghi.9240.1.S1_s_at	Ghi.9240	DT468893	14.8104	up	WRKY	AT2G38470.1 | Symbols: WRKY33, ATWRKY33 | WRKY DNA-binding protein 33 | chr2:16108476-16110539 FORWARD LENGTH=519	9e-125
GhiAffx.5407.1.S1_at	Ghi.9182	DW485035.1	14.3015	up	WRKY	AT4G22070.1 | Symbols: WRKY31, ATWRKY31 | WRKY DNA-binding protein 31 | chr4:11691381-11694234 REVERSE LENGTH=538	5e-27
Gra.1530.2.S1_s_at	Gra.1530	CO125258	12.8911	up	WRKY	AT2G03340.1 | Symbols: WRKY3 | WRKY DNA-binding protein 3 | chr2:1014724-1016936 REVERSE LENGTH=513	2e-53
GhiAffx.25448.1.S1_at		DW516354.1	12.5797	up	WRKY	AT2G03340.1 | Symbols: WRKY3 | WRKY DNA-binding protein 3 | chr2:1014724-1016936 REVERSE LENGTH=513	1e-14
Ghi.10061.1.S1_s_at		DT049928	12.1853	up	WRKY	AT1G80840.1 | Symbols: WRKY40, ATWRKY40 | WRKY DNA-binding protein 40 | chr1:30383834-30385356 FORWARD LENGTH=302	7e-59
GhiAffx.32217.1.A1_s_at	Ghi.6397	DW516324.1	10.5076	up	WRKY	AT4G12020.2 | Symbols: WRKY19, ATWRKY19, MAPKKK11, MEKK4 | protein kinase family protein | chr4:7201656-7209469 FORWARD LENGTH=1895	4e-15
Ghi.925.1.S1_at	Ghi.925	DR453092	10.2716	up	WRKY	AT5G45260.1 | Symbols: RRS1, ATWRKY52, SLH1 | Disease resistance protein (TIR-NBS-LRR class) | chr5:18326277-18332229 FORWARD LENGTH=1288	2e-20
Ghi.9192.1.S1_s_at	Ghi.9192	DT468825	8.88283	up	WRKY	AT1G80840.1 | Symbols: WRKY40, ATWRKY40 | WRKY DNA-binding protein 40 | chr1:30383834-30385356 FORWARD LENGTH=302	4e-51
Ghi.3273.2.S1_at	Ghi.3273	DT466049	8.47459	up	WRKY	AT1G62300.1 | Symbols: WRKY6, ATWRKY6 | WRKY family transcription factor | chr1:23016887-23019155 REVERSE LENGTH=553	1e-57
GhiAffx.60347.1.S1_s_at	Ghi.10332	DW227604.1	8.2154	up	WRKY	AT4G01250.1 | Symbols: WRKY22, AtWRKY22 | WRKY family transcription factor | chr4:522839-524129 REVERSE LENGTH=298	6e-51
Ghi.9201.1.A1_at	Ghi.9201	CA992774	8.05986	up	WRKY	AT2G46400.1 | Symbols: WRKY46, ATWRKY46 | WRKY DNA-binding protein 46 | chr2:19043676-19044754 REVERSE LENGTH=295	2e-15
GraAffx.8891.1.S1_at		CO088351	7.72741	up	WRKY	AT4G12020.2 | Symbols: WRKY19, ATWRKY19, MAPKKK11, MEKK4 | protein kinase family protein | chr4:7201656-7209469 FORWARD LENGTH=1895	4e-13
GhiAffx.60368.1.S1_s_at	Ghi.12038	DW503750.1	7.39446	up	WRKY	AT4G12020.2 | Symbols: WRKY19, ATWRKY19, MAPKKK11, MEKK4 | protein kinase family protein | chr4:7201656-7209469 FORWARD LENGTH=1895	1e-10
Ghi.7954.1.S1_s_at	Ghi.6088	DT468555	6.90216	up	WRKY	AT4G12020.2 | Symbols: WRKY19, ATWRKY19, MAPKKK11, MEKK4 | protein kinase family protein | chr4:7201656-7209469 FORWARD LENGTH=1895	1e-18
GhiAffx.44610.1.S1_s_at	Ghi.13619	DW519438.1	6.18808	up	WRKY	AT4G12020.2 | Symbols: WRKY19, ATWRKY19, MAPKKK11, MEKK4 | protein kinase family protein | chr4:7201656-7209469 FORWARD LENGTH=1895	1e-18
Ghi.3815.1.A1_at	Ghi.3815	DT461503	5.88866	up	WRKY	AT2G23320.1 | Symbols: WRKY15 | WRKY DNA-binding protein 15 | chr2:9924998-9926154 FORWARD LENGTH=317	1e-32
Ghi.3815.1.S1_at	Ghi.3815	DT461503	5.71553	up	WRKY	AT2G23320.1 | Symbols: WRKY15 | WRKY DNA-binding protein 15 | chr2:9924998-9926154 FORWARD LENGTH=317	1e-32
Ghi.9240.3.A1_s_at	Ghi.9240	DT466221	4.80424	up	WRKY	AT2G38470.1 | Symbols: WRKY33, ATWRKY33 | WRKY DNA-binding protein 33 | chr2:16108476-16110539 FORWARD LENGTH=519	1e-64
Ghi.9953.2.S1_at	Ghi.9953	DT570225	4.6586	up	WRKY	AT4G23810.1 | Symbols: WRKY53, ATWRKY53 | WRKY family transcription factor | chr4:12392666-12393739 REVERSE LENGTH=324	3e-43
GhiAffx.8448.1.A1_at	Ghi.16235	DW243304.1	4.40962	up	WRKY	AT2G24570.1 | Symbols: WRKY17, ATWRKY17 | WRKY DNA-binding protein 17 | chr2:10437676-10439222 REVERSE LENGTH=321	2e-92
Ghi.10388.1.S1_at	Ghi.10388	DT558776	4.2888	up	WRKY	AT4G12020.2 | Symbols: WRKY19, ATWRKY19, MAPKKK11, MEKK4 | protein kinase family protein | chr4:7201656-7209469 FORWARD LENGTH=1895	1e-11
Ghi.7273.1.S1_s_at	Ghi.7273	AI731863	4.16356	up	WRKY	AT4G12020.2 | Symbols: WRKY19, ATWRKY19, MAPKKK11, MEKK4 | protein kinase family protein | chr4:7201656-7209469 FORWARD LENGTH=1895	4e-15
Ghi.10018.1.S1_s_at	Ghi.10018	DN760071	4.06535	up	WRKY	AT2G24570.1 | Symbols: WRKY17, ATWRKY17 | WRKY DNA-binding protein 17 | chr2:10437676-10439222 REVERSE LENGTH=321	1e-86
GhiAffx.7683.2.A1_at	Ghi.18547	DW514519.1	4.06085	up	WRKY	AT4G31550.2 | Symbols: WRKY11, ATWRKY11 | WRKY DNA-binding protein 11 | chr4:15290065-15291458 REVERSE LENGTH=324	1e-27
GhiAffx.6177.1.S1_at		DW505740.1	3.91095	up	WRKY	AT5G13080.1 | Symbols: WRKY75, ATWRKY75 | WRKY DNA-binding protein 75 | chr5:4149928-4151019 REVERSE LENGTH=145	1e-42
Gra.114.1.A1_at	Gra.114	CO113420	3.8887	up	WRKY	AT4G12020.2 | Symbols: WRKY19, ATWRKY19, MAPKKK11, MEKK4 | protein kinase family protein | chr4:7201656-7209469 FORWARD LENGTH=1895	1e-11
GraAffx.16286.1.S1_x_at		CO122300	3.84152	up	WRKY	AT4G12020.2 | Symbols: WRKY19, ATWRKY19, MAPKKK11, MEKK4 | protein kinase family protein | chr4:7201656-7209469 FORWARD LENGTH=1895	2e-14
Ghi.706.1.S1_at	Ghi.17927	DT466750	3.79807	up	WRKY	AT2G46400.1 | Symbols: WRKY46, ATWRKY46 | WRKY DNA-binding protein 46 | chr2:19043676-19044754 REVERSE LENGTH=295	1e-32
Ghi.6674.1.A1_s_at	Ghi.6674	CA993725	3.72615	up	WRKY	AT1G80840.1 | Symbols: WRKY40, ATWRKY40 | WRKY DNA-binding protein 40 | chr1:30383834-30385356 FORWARD LENGTH=302	3e-29
Ghi.3743.1.S1_at	Ghi.3743	DT462103	3.71931	up	WRKY	AT1G80840.1 | Symbols: WRKY40, ATWRKY40 | WRKY DNA-binding protein 40 | chr1:30383834-30385356 FORWARD LENGTH=302	2e-11
Ghi.9568.1.S1_at	Ghi.9568	DT467159	3.54929	up	WRKY	AT1G80840.1 | Symbols: WRKY40, ATWRKY40 | WRKY DNA-binding protein 40 | chr1:30383834-30385356 FORWARD LENGTH=302	5e-50
Ghi.9466.3.A1_s_at	Ghi.9466	DT468353	3.49937	up	WRKY	AT5G07100.1 | Symbols: WRKY26 | WRKY DNA-binding protein 26 | chr5:2204313-2205647 FORWARD LENGTH=309	3e-37
GhiAffx.63965.1.S1_at	Ghi.14375	DW241764.1	3.48631	up	WRKY	AT4G12020.2 | Symbols: WRKY19, ATWRKY19, MAPKKK11, MEKK4 | protein kinase family protein | chr4:7201656-7209469 FORWARD LENGTH=1895	1e-15
GhiAffx.49941.1.S1_s_at	Ghi.15124	DW476253.1	3.35679	up	WRKY	AT4G12020.2 | Symbols: WRKY19, ATWRKY19, MAPKKK11, MEKK4 | protein kinase family protein | chr4:7201656-7209469 FORWARD LENGTH=1895	8e-12
Ghi.6408.1.A1_s_at	Ghi.6408	DT463720	3.33339	up	WRKY	AT3G56400.1 | Symbols: WRKY70, ATWRKY70 | WRKY DNA-binding protein 70 | chr3:20909082-20910409 REVERSE LENGTH=294	1e-14
Ghi.8955.2.S1_s_at	Ghi.8955	DT555688	3.03826	up	WRKY	AT4G24240.1 | Symbols: WRKY7, ATWRKY7 | WRKY DNA-binding protein 7 | chr4:12571930-12573446 FORWARD LENGTH=353	3e-22
GhiAffx.49300.1.S1_s_at	Ghi.11303	DW510632.1	7.25953	down	ABI3VP1	AT4G33280.1 | Symbols: | AP2/B3-like transcriptional factor family protein | chr4:16047357-16049310 REVERSE LENGTH=337	3e-21
GhiAffx.8390.1.S1_at	Ghi.16756	DW490369.1	3.94248	down	ABI3VP1	AT3G18990.1 | Symbols: VRN1, REM39 | AP2/B3-like transcriptional factor family protein | chr3:6549077-6551568 REVERSE LENGTH=341	5e-69
GhiAffx.31804.1.S1_at	Ghi.13749	DW510520.1	3.01536	down	ABI3VP1	AT5G42700.1 | Symbols: | AP2/B3-like transcriptional factor family protein | chr5:17122171-17124177 FORWARD LENGTH=211	9e-35
GhiAffx.21610.1.S1_at	Ghi.21437	DW496150.1	26.6212	down	AP2-EREBP	AT5G11590.1 | Symbols: TINY2 | Integrase-type DNA-binding superfamily protein | chr5:3727789-3728499 REVERSE LENGTH=236	1e-49
GhiAffx.3790.1.S1_s_at		DW230606.1	6.60502	down	AP2-EREBP	AT5G11590.1 | Symbols: TINY2 | Integrase-type DNA-binding superfamily protein | chr5:3727789-3728499 REVERSE LENGTH=236	6e-49
Ghi.259.1.S1_at	Ghi.259	DR461388	6.58032	down	AP2-EREBP	AT4G32800.1 | Symbols: | Integrase-type DNA-binding superfamily protein | chr4:15819812-15820477 FORWARD LENGTH=221	4e-18
Gra.126.1.A1_s_at	Gra.126	CO088695	6.06294	down	AP2-EREBP	AT5G51190.1 | Symbols: | Integrase-type DNA-binding superfamily protein | chr5:20800708-20801373 REVERSE LENGTH=221	2e-38
Ghi.5551.1.A1_s_at	Ghi.5551	DT047344	33.8419	down	ARF	AT4G30080.1 | Symbols: ARF16 | auxin response factor 16 | chr4:14703369-14705564 REVERSE LENGTH=670	6e-34
Gra.1481.1.A1_s_at	Gra.1481	CO121716	20.1028	down	AUX/IAA	AT4G29080.1 | Symbols: PAP2, IAA27 | phytochrome-associated protein 2 | chr4:14323665-14325213 REVERSE LENGTH=305	1e-66
Ghi.9623.1.A1_x_at	Ghi.17189	DT048278	18.4258	down	AUX/IAA	AT4G29080.1 | Symbols: PAP2, IAA27 | phytochrome-associated protein 2 | chr4:14323665-14325213 REVERSE LENGTH=305	2e-41
GhiAffx.18267.1.S1_s_at	Ghi.16224	DW514626.1	8.18029	down	AUX/IAA	AT2G22670.3 | Symbols: IAA8 | indoleacetic acid-induced protein 8 | chr2:9637136-9638459 FORWARD LENGTH=321	3e-50
Ghi.2804.1.S1_s_at	Ghi.2804	DR461504	7.61632	down	AUX/IAA	AT3G16500.1 | Symbols: PAP1, IAA26 | phytochrome-associated protein 1 | chr3:5612801-5614208 REVERSE LENGTH=269	2e-34
GhiAffx.6395.1.S1_s_at	Ghi.13987	DW484802.1	7.44626	down	AUX/IAA	AT4G14550.1 | Symbols: IAA14, SLR | indole-3-acetic acid inducible 14 | chr4:8348521-8349923 REVERSE LENGTH=228	2e-83
Ghi.5857.1.S1_at	Ghi.5857	DT047851	4.81116	down	AUX/IAA	AT2G22670.3 | Symbols: IAA8 | indoleacetic acid-induced protein 8 | chr2:9637136-9638459 FORWARD LENGTH=321	9e-52
Ghi.9984.1.S1_s_at	Ghi.10536	DT574560	4.53695	down	AUX/IAA	AT5G65670.1 | Symbols: IAA9 | indole-3-acetic acid inducible 9 | chr5:26254463-26256134 FORWARD LENGTH=338	2e-33
GhiAffx.39930.1.S1_at	Ghi.11295	DW514926.1	4.48028	down	AUX/IAA	AT3G04730.1 | Symbols: IAA16 | indoleacetic acid-induced protein 16 | chr3:1288993-1290415 REVERSE LENGTH=236	2e-64
Ghi.10536.1.S1_s_at	Ghi.18249	DN759629	3.72234	down	AUX/IAA	AT2G22670.3 | Symbols: IAA8 | indoleacetic acid-induced protein 8 | chr2:9637136-9638459 FORWARD LENGTH=321	6e-61
Ghi.7333.1.A1_s_at	Ghi.7333	DT052923	3.45852	down	AUX/IAA	AT2G33310.3 | Symbols: IAA13 | auxin-induced protein 13 | chr2:14114569-14115757 REVERSE LENGTH=246	1e-33
Gra.1987.1.S1_s_at	Gra.3415	CO105796	3.45388	down	AUX/IAA	AT5G65670.2 | Symbols: IAA9 | indole-3-acetic acid inducible 9 | chr5:26254463-26256134 FORWARD LENGTH=336	4e-95
GhiAffx.52322.1.S1_at		DW501471.1	3.44336	down	AUX/IAA	AT2G33310.3 | Symbols: IAA13 | auxin-induced protein 13 | chr2:14114569-14115757 REVERSE LENGTH=246	2e-39
GhiAffx.62266.1.S1_at	Ghi.15876	DW497110.1	3.43893	down	AUX/IAA	AT5G43700.1 | Symbols: ATAUX2-11, IAA4 | AUX/IAA transcriptional regulator family protein | chr5:17550465-17551206 FORWARD LENGTH=186	6e-64
Ghi.9165.1.S1_s_at	Ghi.9165	DT464357	5.77187	down	BES1	AT1G75080.2 | Symbols: BZR1 | Brassinosteroid signalling positive regulator (BZR1) family protein | chr1:28185709-28187063 FORWARD LENGTH=336	6e-111
Ghi.5045.1.A1_at	Ghi.14338	DT049307	27.5557	down	bHLH	AT5G65640.1 | Symbols: bHLH093 | beta HLH protein 93 | chr5:26237137-26238904 FORWARD LENGTH=351	2e-29
GhiAffx.33252.1.S1_at	Ghi.14338	AI729398	7.60426	down	bHLH	AT5G10570.1 | Symbols: | basic helix-loop-helix (bHLH) DNA-binding superfamily protein | chr5:3341357-3342877 FORWARD LENGTH=315	4e-14
Ghi.7949.1.S1_s_at	Ghi.7949	AF336279.1	6.17839	down	bHLH	AT5G41315.1 | Symbols: GL3, MYC6.2 | basic helix-loop-helix (bHLH) DNA-binding superfamily protein | chr5:16529457-16532866 FORWARD LENGTH=637	5e-149
GhiAffx.7737.1.S1_at	Ghi.12149	DW226894.1	5.83082	down	bHLH	AT2G41130.1 | Symbols: | basic helix-loop-helix (bHLH) DNA-binding superfamily protein | chr2:17143360-17144686 FORWARD LENGTH=253	7e-75
Ghi.1543.2.S1_at	Ghi.1543	DN780085	4.88169	down	bHLH	AT3G57800.2 | Symbols: | basic helix-loop-helix (bHLH) DNA-binding superfamily protein | chr3:21408034-21411321 REVERSE LENGTH=379	2e-41
Ghi.4315.1.S1_at	Ghi.4315	DT455587	4.34458	down	bHLH	AT1G61660.1 | Symbols: | basic helix-loop-helix (bHLH) DNA-binding superfamily protein | chr1:22754003-22756171 REVERSE LENGTH=393	3e-15
GhiAffx.61724.1.S1_at	Ghi.14366	DW224537.1	3.95096	down	bHLH	AT1G22490.1 | Symbols: | basic helix-loop-helix (bHLH) DNA-binding superfamily protein | chr1:7938448-7940489 REVERSE LENGTH=304	3e-59
GhiAffx.24805.1.S1_at	Ghi.21918	DW513016.1	3.75767	down	bHLH	AT3G25710.1 | Symbols: BHLH32, ATAIG1, TMO5 | basic helix-loop-helix 32 | chr3:9369598-9371096 FORWARD LENGTH=344	1e-32
GhiAffx.7076.1.S1_at	Ghi.11377	DW512701.1	3.45841	down	bHLH	AT4G38070.1 | Symbols: | basic helix-loop-helix (bHLH) DNA-binding superfamily protein | chr4:17876535-17882569 FORWARD LENGTH=1513	1e-12
GhiAffx.26756.1.S1_s_at	Ghi.15003	DW243528.1	3.40983	down	bHLH	AT4G00050.1 | Symbols: UNE10 | basic helix-loop-helix (bHLH) DNA-binding superfamily protein | chr4:17863-19848 FORWARD LENGTH=399	1e-34
Ghi.5267.1.A1_at	Ghi.17508	DT046626	144.039	down	bZIP	AT4G34590.1 | Symbols: ATB2, GBF6, AtbZIP11, BZIP11 | G-box binding factor 6 | chr4:16522449-16522928 FORWARD LENGTH=159	9e-29
Ghi.5106.1.A1_s_at	Ghi.5106	DT047776	44.294	down	bZIP	AT4G34590.1 | Symbols: ATB2, GBF6, AtbZIP11, BZIP11 | G-box binding factor 6 | chr4:16522449-16522928 FORWARD LENGTH=159	6e-14
Ghi.8203.1.S1_x_at	Ghi.8203	AI729411	14.6796	down	bZIP	AT2G42380.2 | Symbols: ATBZIP34, BZIP34 | Basic-leucine zipper (bZIP) transcription factor family protein | chr2:17647205-17648660 REVERSE LENGTH=321	3e-75
GhiAffx.6044.1.S1_at	Ghi.14277	DW495812.1	6.03947	down	bZIP	AT4G34590.1 | Symbols: ATB2, GBF6, AtbZIP11, BZIP11 | G-box binding factor 6 | chr4:16522449-16522928 FORWARD LENGTH=159	2e-31
Ghi.5630.1.S1_s_at	Ghi.5630	DT047105	4.42046	down	bZIP	AT4G34590.1 | Symbols: ATB2, GBF6, AtbZIP11, BZIP11 | G-box binding factor 6 | chr4:16522449-16522928 FORWARD LENGTH=159	6e-27
GhiAffx.19914.1.A1_s_at	Ghi.5755	DW514416.1	3.56819	down	bZIP	AT5G24800.1 | Symbols: ATBZIP9, BZO2H2, BZIP9 | basic leucine zipper 9 | chr5:8515259-8516541 FORWARD LENGTH=277	1e-16
GhiAffx.40127.1.S1_at	Ghi.11897	DW496222.1	20.0275	down	C2C2-Dof	AT1G47655.1 | Symbols: | Dof-type zinc finger DNA-binding family protein | chr1:17525437-17526066 FORWARD LENGTH=209	8e-32
GhiAffx.41785.1.S1_s_at	Ghi.714	DW504767.1	10.641	down	C2C2-Dof	AT3G50410.1 | Symbols: OBP1 | OBF binding protein 1 | chr3:18709872-18710633 FORWARD LENGTH=253	5e-24
GhiAffx.41968.1.S1_at		DW505719.1	4.43914	down	C2C2-Dof	AT3G50410.1 | Symbols: OBP1 | OBF binding protein 1 | chr3:18709872-18710633 FORWARD LENGTH=253	6e-47
GhiAffx.58823.1.S1_at		DW496312.1	4.11533	down	C2C2-Dof	AT1G28310.2 | Symbols: | Dof-type zinc finger DNA-binding family protein | chr1:9912534-9913685 REVERSE LENGTH=325	6e-27
GhiAffx.44888.1.S1_at	Ghi.11239	DW516614.1	3.2144	down	C2C2-Dof	AT3G21270.1 | Symbols: ADOF2, DOF2 | DOF zinc finger protein 2 | chr3:7474934-7475548 FORWARD LENGTH=204	5e-31
GhiAffx.7195.1.S1_at		DW509185.1	3.10051	down	C2C2-Dof	AT3G61850.3 | Symbols: DAG1 | Dof-type zinc finger DNA-binding family protein | chr3:22896212-22897150 FORWARD LENGTH=284	3e-32
GhiAffx.11783.1.S1_s_at	Ghi.14461	DW228202.1	17.2218	down	C2C2-GATA	AT4G32890.1 | Symbols: GATA9 | GATA transcription factor 9 | chr4:15875598-15876615 FORWARD LENGTH=308	2e-58
GhiAffx.21747.1.S1_at	Ghi.12364	DW496953.1	4.95291	down	C2C2-GATA	AT3G06740.1 | Symbols: GATA15 | GATA transcription factor 15 | chr3:2126658-2127265 FORWARD LENGTH=149	9e-16
GhiAffx.1527.1.S1_at	Ghi.15468	DW504432.1	4.64091	down	C2C2-GATA	AT5G25830.1 | Symbols: GATA12 | GATA transcription factor 12 | chr5:9004398-9005502 REVERSE LENGTH=331	1e-58
GhiAffx.34581.1.A1_x_at	Ghi.17667	DW499072.1	4.20075	down	C2C2-GATA	AT3G54810.2 | Symbols: BME3-ZF, BME3, GATA8 | Plant-specific GATA-type zinc finger transcription factor family protein | chr3:20296957-20298236 FORWARD LENGTH=322	1e-34
GhiAffx.40235.1.S1_at		DW496742.1	3.79197	down	C2C2-GATA	AT3G50870.1 | Symbols: MNP, HAN, GATA18 | GATA type zinc finger transcription factor family protein | chr3:18911112-18912369 FORWARD LENGTH=295	7e-31
GhiAffx.25167.1.A1_at		DW514940.1	10.6799	down	C2C2-YABBY	AT2G45190.1 | Symbols: AFO, FIL, YAB1 | Plant-specific transcription factor YABBY family protein | chr2:18628450-18630552 REVERSE LENGTH=229	1e-29
Ghi.4236.1.S1_at	Ghi.4236	DT456098	8.84802	down	C2H2	AT1G75710.1 | Symbols: | C2H2-like zinc finger protein | chr1:28428806-28431128 FORWARD LENGTH=462	2e-13
Ghi.4440.1.A1_at	Ghi.9957	DT052960	8.66442	down	C2H2	AT1G75710.1 | Symbols: | C2H2-like zinc finger protein | chr1:28428806-28431128 FORWARD LENGTH=462	2e-18
Ghi.2199.1.A1_s_at	Ghi.2199	DT050631	5.44262	down	C2H2	AT2G29660.1 | Symbols: | zinc finger (C2H2 type) family protein | chr2:12679346-12680467 FORWARD LENGTH=373	4e-10
Ghi.8315.1.S1_s_at	Ghi.8315	AI730277	4.41164	down	C2H2	AT1G75710.1 | Symbols: | C2H2-like zinc finger protein | chr1:28428806-28431128 FORWARD LENGTH=462	2e-49
GraAffx.9235.1.S1_at		CO086548	7.59333	down	C3H	AT2G19810.1 | Symbols: | CCCH-type zinc finger family protein | chr2:8550419-8551498 FORWARD LENGTH=359	2e-103
GhiAffx.16588.1.A1_s_at	Ghi.10998	DW227332.1	58.4293	down	CCAAT	AT1G08880.1 | Symbols: HTA5, H2AXA, G-H2AX, GAMMA-H2AX | Histone superfamily protein | chr1:2847144-2847676 REVERSE LENGTH=142	2e-39
GhiAffx.20386.1.S1_at	Ghi.11440	DW514241.1	41.0921	down	CCAAT	AT1G08880.1 | Symbols: HTA5, H2AXA, G-H2AX, GAMMA-H2AX | Histone superfamily protein | chr1:2847144-2847676 REVERSE LENGTH=142	1e-29
Ghi.5452.1.A1_s_at	Ghi.5452	DT047693	27.4211	down	CCAAT	AT5G54640.1 | Symbols: HTA1, RAT5, ATHTA1 | Histone superfamily protein | chr5:22196540-22197279 FORWARD LENGTH=130	1e-26
GhiAffx.6539.1.A1_s_at	Ghi.16503	DW501723.1	22.39	down	CCAAT	AT1G08880.1 | Symbols: HTA5, H2AXA, G-H2AX, GAMMA-H2AX | Histone superfamily protein | chr1:2847144-2847676 REVERSE LENGTH=142	3e-29
Ghi.158.1.S1_s_at	Ghi.158	DT527233	18.1933	down	CCAAT	AT1G08880.1 | Symbols: HTA5, H2AXA, G-H2AX, GAMMA-H2AX | Histone superfamily protein | chr1:2847144-2847676 REVERSE LENGTH=142	4e-25
Ghi.4047.1.S1_at	Ghi.4047	DT557346	14.9849	down	CCAAT	AT2G37060.3 | Symbols: NF-YB8 | nuclear factor Y, subunit B8 | chr2:15576336-15577660 FORWARD LENGTH=173	4e-54
Ghi.6893.1.S1_s_at	Ghi.6893	DR462079	13.3121	down	CCAAT	AT1G54690.1 | Symbols: HTA3, H2AXB, G-H2AX, GAMMA-H2AX | gamma histone variant H2AX | chr1:20414607-20415206 REVERSE LENGTH=142	5e-38
GhiAffx.47032.1.S1_at	Ghi.16072	DW519285.1	11.7329	down	CCAAT	AT1G08880.1 | Symbols: HTA5, H2AXA, G-H2AX, GAMMA-H2AX | Histone superfamily protein | chr1:2847144-2847676 REVERSE LENGTH=142	6e-24
Ghi.9838.1.S1_s_at	Ghi.9838	DT550629	3.69361	down	CCAAT	AT5G63470.2 | Symbols: NF-YC4 | nuclear factor Y, subunit C4 | chr5:25416332-25417084 REVERSE LENGTH=250	7e-49
Gra.286.1.S1_s_at	Gra.286	CO089689	3.60477	down	CCAAT	AT3G48590.1 | Symbols: HAP5A, ATHAP5A, NF-YC1 | nuclear factor Y, subunit C1 | chr3:18008893-18009938 REVERSE LENGTH=234	8e-68
GhiAffx.24948.1.S1_s_at		DW513739.1	3.22102	down	FHA	AT3G02400.1 | Symbols: | SMAD/FHA domain-containing protein | chr3:489830-491587 FORWARD LENGTH=585	9e-13
GhiAffx.3456.1.A1_a_at	Ghi.11405	DW511990.1	12.827	down	G2-like	AT3G13040.2 | Symbols: | myb-like HTH transcriptional regulator family protein | chr3:4172415-4174456 REVERSE LENGTH=449	2e-10
Gra.1734.1.A1_s_at	Gra.1734	CO122320	8.84854	down	G2-like	AT4G13640.2 | Symbols: UNE16 | Homeodomain-like superfamily protein | chr4:7936864-7938497 REVERSE LENGTH=295	2e-48
Ghi.10616.1.S1_at	Ghi.10616	DN762238	4.12198	down	GNAT	AT1G03150.1 | Symbols: | Acyl-CoA N-acyltransferases (NAT) superfamily protein | chr1:756461-758441 FORWARD LENGTH=174	2e-92
GraAffx.34313.1.S1_s_at		CA994247	8.89458	down	GRAS	AT3G54220.1 | Symbols: SCR, SGR1 | GRAS family transcription factor | chr3:20070550-20072625 FORWARD LENGTH=653	3e-103
GhiAffx.23338.1.S1_at	Ghi.11653	DW239371.1	6.56927	down	GRAS	AT5G66770.1 | Symbols: | GRAS family transcription factor | chr5:26660723-26662477 FORWARD LENGTH=584	2e-24
Ghi.2137.1.S1_s_at	Ghi.2137	DT051002	4.58569	down	GRAS	AT3G54220.1 | Symbols: SCR, SGR1 | GRAS family transcription factor | chr3:20070550-20072625 FORWARD LENGTH=653	7e-83
GhiAffx.6316.1.S1_at		DW499194.1	4.34603	down	GRAS	AT1G63100.1 | Symbols: | GRAS family transcription factor | chr1:23399391-23401367 REVERSE LENGTH=658	2e-39
GhiAffx.39939.1.A1_s_at		DW243408.1	4.10741	down	GRAS	AT3G03450.1 | Symbols: RGL2 | RGA-like 2 | chr3:819636-821279 REVERSE LENGTH=547	2e-22
GhiAffx.30876.1.S1_at	Ghi.12442	DR463395	3.61207	down	GRAS	AT1G50600.1 | Symbols: SCL5 | scarecrow-like 5 | chr1:18737398-18739547 REVERSE LENGTH=597	4e-55
GhiAffx.11496.1.A1_at		DW226247.1	3.39174	down	GRAS	AT4G37650.1 | Symbols: SHR, SGR7 | GRAS family transcription factor | chr4:17691871-17693466 FORWARD LENGTH=531	4e-40
GhiAffx.34665.1.S1_at	Ghi.2820	DW237479.1	3.23742	down	GRAS	AT1G14920.1 | Symbols: GAI, RGA2 | GRAS family transcription factor family protein | chr1:5149414-5151015 FORWARD LENGTH=533	8e-62
Gra.1312.2.S1_s_at	Gra.1312	CO085934	3.04497	down	GRAS	AT3G54220.1 | Symbols: SCR, SGR1 | GRAS family transcription factor | chr3:20070550-20072625 FORWARD LENGTH=653	5e-28
GhiAffx.53387.1.S1_s_at	Ghi.4436	DW229010.1	8.28989	down	GRF	AT3G13960.1 | Symbols: AtGRF5, GRF5 | growth-regulating factor 5 | chr3:4608526-4610160 FORWARD LENGTH=397	2e-47
Ghi.9572.1.S1_s_at	Ghi.9572	DT455926	20.3397	down	HB	AT1G69780.1 | Symbols: ATHB13 | Homeobox-leucine zipper protein family | chr1:26259166-26260465 FORWARD LENGTH=294	7e-17
Ghi.2120.1.S1_x_at	Ghi.2120	AY338496.1	15.2734	down	HB	AT5G46880.1 | Symbols: HB-7, HDG5 | homeobox-7 | chr5:19031540-19035388 FORWARD LENGTH=826	0
Ghi.3762.1.A1_s_at	Ghi.3762	DT461963	14.2234	down	HB	AT4G21750.2 | Symbols: ATML1 | Homeobox-leucine zipper family protein / lipid-binding START domain-containing protein | chr4:11556965-11560243 FORWARD LENGTH=762	1e-14
Gra.2260.1.A1_s_at	Gra.2120	CO123054	11.831	down	HB	AT5G46880.1 | Symbols: HB-7, HDG5 | homeobox-7 | chr5:19031540-19035388 FORWARD LENGTH=826	2e-40
GhiAffx.47045.1.S1_s_at	Ghi.11747	DW502321.1	9.4461	down	HB	AT2G34710.1 | Symbols: PHB, ATHB14, ATHB-14, PHB-1D | Homeobox-leucine zipper family protein / lipid-binding START domain-containing protein | chr2:14639548-14643993 REVERSE LENGTH=852	4e-135
GhiAffx.54054.1.A1_at	Ghi.11739	AW186948	9.38745	down	HB	AT3G60390.1 | Symbols: HAT3 | homeobox-leucine zipper protein 3 | chr3:22320788-22322370 REVERSE LENGTH=315	9e-47
GhiAffx.25293.1.S1_s_at	Ghi.9857	DW496685.1	7.09773	down	HB	AT4G16780.1 | Symbols: ATHB-2, HAT4, ATHB2, HB-2 | homeobox protein 2 | chr4:9449291-9450604 FORWARD LENGTH=284	2e-28
Gra.2833.1.S1_at	Gra.2833	CO124621	6.22702	down	HB	AT2G22430.1 | Symbols: ATHB6, HB6 | homeobox protein 6 | chr2:9526470-9527612 REVERSE LENGTH=311	5e-56
Ghi.503.1.S1_at	Ghi.16460	AY626159.1	5.37374	down	HB	AT1G73360.1 | Symbols: HDG11, EDT1, ATHDG11 | homeodomain GLABROUS 11 | chr1:27578893-27581820 REVERSE LENGTH=722	0
Ghi.579.1.S1_at	Ghi.579	AY338495.1	5.04173	down	HB	AT4G00730.1 | Symbols: ANL2, AHDP | Homeobox-leucine zipper family protein / lipid-binding START domain-containing protein | chr4:299741-304103 REVERSE LENGTH=802	0
GhiAffx.9110.1.S1_at	Ghi.14553	DW509375.1	4.92353	down	HB	AT1G46480.1 | Symbols: WOX4 | WUSCHEL related homeobox 4 | chr1:17236903-17237953 REVERSE LENGTH=251	2e-58
Ghi.3889.1.S1_s_at	Ghi.3889	DN758104	3.44362	down	HB	AT5G60690.1 | Symbols: REV, IFL, IFL1 | Homeobox-leucine zipper family protein / lipid-binding START domain-containing protein | chr5:24397734-24401933 FORWARD LENGTH=842	3e-66
GhiAffx.3403.1.S1_at	Ghi.18519	DW226007.1	3.28026	down	HB	AT2G27990.1 | Symbols: BLH8, PNF | BEL1-like homeodomain 8 | chr2:11921540-11923902 REVERSE LENGTH=584	6e-54
Ghi.4301.1.S1_s_at	Ghi.4301	DT455687	20.0235	down	HMG	AT4G23800.1 | Symbols: | HMG (high mobility group) box protein | chr4:12390228-12392516 FORWARD LENGTH=456	3e-15
GhiAffx.23676.1.S1_at		DW507268.1	3.33792	down	HSF	AT1G46264.1 | Symbols: AT-HSFB4, HSFB4, SCZ | heat shock transcription factor B4 | chr1:17224904-17226183 FORWARD LENGTH=348	5e-30
Gra.20.2.S1_at	Gra.20	CO087377	57.3828	down	LIM	AT1G10200.1 | Symbols: WLIM1 | GATA type zinc finger transcription factor family protein | chr1:3346677-3347763 REVERSE LENGTH=190	1e-89
GhiAffx.63243.1.S1_at	Ghi.11670	DW499488.1	55.4857	down	LIM	AT1G10200.1 | Symbols: WLIM1 | GATA type zinc finger transcription factor family protein | chr1:3346677-3347763 REVERSE LENGTH=190	6e-88
GhiAffx.1112.1.S1_s_at	Ghi.12738	DR454855	46.258	down	LIM	AT1G10200.1 | Symbols: WLIM1 | GATA type zinc finger transcription factor family protein | chr1:3346677-3347763 REVERSE LENGTH=190	2e-93
GhiAffx.62133.1.A1_s_at	Ghi.8535	DW513213.1	13.8329	down	LIM	AT1G10200.1 | Symbols: WLIM1 | GATA type zinc finger transcription factor family protein | chr1:3346677-3347763 REVERSE LENGTH=190	3e-39
Ghi.8083.1.S1_s_at	Ghi.8083	AF443117.1	10.388	down	LIM	AT3G55770.5 | Symbols: | GATA type zinc finger transcription factor family protein | chr3:20703799-20705115 FORWARD LENGTH=199	4e-84
Ghi.6167.1.S1_at	Ghi.6167	DR452924	5.08061	down	LIM	AT3G55770.5 | Symbols: | GATA type zinc finger transcription factor family protein | chr3:20703799-20705115 FORWARD LENGTH=199	6e-77
Ghi.6167.1.S1_s_at	Ghi.6167	DR452924	4.00197	down	LIM	AT3G55770.5 | Symbols: | GATA type zinc finger transcription factor family protein | chr3:20703799-20705115 FORWARD LENGTH=199	6e-77
Ghi.10758.1.A1_at	Ghi.10758	DT051149	4.03442	down	LOB	AT1G68510.1 | Symbols: LBD42 | LOB domain-containing protein 42 | chr1:25707033-25708004 FORWARD LENGTH=233	9e-28
GhiAffx.6071.1.S1_s_at	Ghi.15504	DW239806.1	13.3331	down	LUG	AT2G32700.6 | Symbols: LUH | LEUNIG_homolog | chr2:13867235-13871844 FORWARD LENGTH=785	8e-42
Ghi.7027.1.S1_at	Ghi.17180	DT554540	4.30863	down	LUG	AT4G32551.1 | Symbols: LUG, RON2 | LisH dimerisation motif;WD40/YVTN repeat-like-containing domain | chr4:15707863-15713359 FORWARD LENGTH=931	9e-10
Ghi.10323.1.S1_at	Ghi.10323	DT572399	3.56725	down	LUG	AT4G32551.1 | Symbols: LUG, RON2 | LisH dimerisation motif;WD40/YVTN repeat-like-containing domain | chr4:15707863-15713359 FORWARD LENGTH=931	2e-15
Ghi.6927.1.A1_x_at	Ghi.6927	DR461590	4.69951	down	MADS	AT5G23260.2 | Symbols: TT16, ABS, AGL32 | K-box region and MADS-box transcription factor family protein | chr5:7836442-7838340 FORWARD LENGTH=252	1e-13
Ghi.8124.1.S1_at	Ghi.8124	AY631395.1	3.44699	down	MADS	AT5G13790.1 | Symbols: AGL15 | AGAMOUS-like 15 | chr5:4449128-4450802 REVERSE LENGTH=268	6e-44
GraAffx.9042.1.S1_at		CO087551	8.58466	down	mTERF	AT5G55580.1 | Symbols: | Mitochondrial transcription termination factor family protein | chr5:22515601-22517408 FORWARD LENGTH=496	6e-76
GhiAffx.23347.1.S1_at	Ghi.13616	DW505429.1	5.15127	down	mTERF	AT5G07900.1 | Symbols: | Mitochondrial transcription termination factor family protein | chr5:2520188-2521405 FORWARD LENGTH=405	6e-40
GhiAffx.22347.1.S1_at	Ghi.11802	DW500206.1	4.33802	down	mTERF	AT4G38160.2 | Symbols: pde191 | Mitochondrial transcription termination factor family protein | chr4:17902412-17903784 FORWARD LENGTH=363	1e-125
Ghi.8851.1.S1_at	Ghi.8851	DT456355	3.84006	down	mTERF	AT5G07900.1 | Symbols: | Mitochondrial transcription termination factor family protein | chr5:2520188-2521405 FORWARD LENGTH=405	1e-10
Gra.1785.1.S1_at	Gra.1785	CO117675	3.16514	down	mTERF	AT5G07900.1 | Symbols: | Mitochondrial transcription termination factor family protein | chr5:2520188-2521405 FORWARD LENGTH=405	1e-59
GraAffx.1750.1.S1_s_at		CO124179	15.2755	down	MYB	AT2G38090.1 | Symbols: | Duplicated homeodomain-like superfamily protein | chr2:15945278-15946775 FORWARD LENGTH=298	6e-83
Ghi.8081.1.S1_at	Ghi.8081	AF336285.1	14.8269	down	MYB	AT1G22640.1 | Symbols: ATMYB3, MYB3 | myb domain protein 3 | chr1:8006289-8007219 FORWARD LENGTH=257	1e-45
Ghi.8079.1.S1_at	Ghi.8079	AF336282.1	14.3181	down	MYB	AT2G47460.1 | Symbols: MYB12, ATMYB12, PFG1 | myb domain protein 12 | chr2:19476438-19479242 FORWARD LENGTH=371	5e-45
Ghi.4770.1.S1_at	Ghi.4770	DT050642	12.3407	down	MYB	AT2G38090.1 | Symbols: | Duplicated homeodomain-like superfamily protein | chr2:15945278-15946775 FORWARD LENGTH=298	8e-95
GhiAffx.21379.1.A1_at	Ghi.21740	DW237711.1	10.9725	down	MYB	AT4G34990.1 | Symbols: AtMYB32, MYB32 | myb domain protein 32 | chr4:16661370-16662289 REVERSE LENGTH=274	4e-33
GraAffx.2127.1.S1_at		CO122380	10.1532	down	MYB	AT3G13890.2 | Symbols: MYB26 | myb domain protein 26 | chr3:4576744-4578027 REVERSE LENGTH=358	1e-67
Ghi.8115.1.S1_s_at	Ghi.8115	AY366352.1	9.48481	down	MYB	AT5G14750.1 | Symbols: WER, ATMYB66, WER1, MYB66 | myb domain protein 66 | chr5:4763656-4764738 REVERSE LENGTH=203	4e-59
GhiAffx.26171.1.A1_at	Ghi.16866	DW520402.1	8.7844	down	MYB	AT1G08810.1 | Symbols: MYB60, AtMYB60 | myb domain protein 60 | chr1:2819279-2820329 REVERSE LENGTH=280	2e-11
GhiAffx.18330.1.S1_s_at	Ghi.14333	DW483855.1	5.86764	down	MYB	AT4G38620.1 | Symbols: ATMYB4, MYB4 | myb domain protein 4 | chr4:18053866-18054876 FORWARD LENGTH=282	3e-87
GarAffx.37322.1.S1_s_at		AY626160.1	5.39582	down	MYB	AT5G14750.1 | Symbols: WER, ATMYB66, WER1, MYB66 | myb domain protein 66 | chr5:4763656-4764738 REVERSE LENGTH=203	4e-45
GhiAffx.21415.1.S1_at	Ghi.11229	DW511513.1	4.85396	down	MYB	AT4G22680.1 | Symbols: MYB85, AtMYB85 | myb domain protein 85 | chr4:11922789-11924080 REVERSE LENGTH=266	1e-78
GhiAffx.5921.1.S1_at	Ghi.16075	DW236898.1	4.19979	down	MYB	AT5G05790.1 | Symbols: | Duplicated homeodomain-like superfamily protein | chr5:1740724-1741671 REVERSE LENGTH=277	3e-32
Ghi.8087.1.S1_s_at	Ghi.8087	AF034131.1	3.65385	down	MYB	AT5G35550.1 | Symbols: TT2, ATMYB123, MYB123, ATTT2 | Duplicated homeodomain-like superfamily protein | chr5:13726807-13727729 FORWARD LENGTH=258	2e-43
Ghi.2459.1.S1_at	Ghi.2459	DT554624	3.54435	down	MYB	AT3G01140.1 | Symbols: MYB106, NOK, AtMYB106 | myb domain protein 106 | chr3:46619-48143 REVERSE LENGTH=388	9e-84
GhiAffx.40451.1.S1_at	Ghi.13151	DW497808.1	3.26644	down	MYB	AT1G09770.1 | Symbols: ATCDC5, CDC5, ATMYBCDC5 | cell division cycle 5 | chr1:3162002-3165122 FORWARD LENGTH=844	2e-37
GhiAffx.17808.1.S1_at	Ghi.13869	DW481287.1	9.36328	down	MYB-related	AT5G56840.1 | Symbols: | myb-like transcription factor family protein | chr5:22980789-22982152 FORWARD LENGTH=233	1e-50
Ghi.1711.1.S1_s_at	Ghi.1711	DN759798	6.71133	down	MYB-related	AT1G70000.1 | Symbols: | myb-like transcription factor family protein | chr1:26363674-26364635 REVERSE LENGTH=261	3e-54
Ghi.9055.2.A1_at	Ghi.9055	DT459604	3.72982	down	MYB-related	AT4G39250.1 | Symbols: ATRL1, RSM2, RL1 | RAD-like 1 | chr4:18271457-18271857 REVERSE LENGTH=100	1e-23
Ghi.4834.1.A1_at	Ghi.4834	DT049127	3.10595	down	NAC	AT1G64100.2 | Symbols: | pentatricopeptide (PPR) repeat-containing protein | chr1:23791585-23795563 FORWARD LENGTH=806	4e-15
GhiAffx.487.1.S1_at	Ghi.16615	DR456512	3.01581	down	NAC	AT1G64100.2 | Symbols: | pentatricopeptide (PPR) repeat-containing protein | chr1:23791585-23795563 FORWARD LENGTH=806	2e-11
GhiAffx.62337.1.S1_at	Ghi.14329	DW497105.1	15.455	down	OFP	AT2G36026.1 | Symbols: | Ovate family protein | chr2:15127265-15127816 FORWARD LENGTH=183	1e-29
GhiAffx.15071.1.S1_s_at	Ghi.14186	DW503070.1	8.9523	down	OFP	AT2G36050.1 | Symbols: ATOFP15, OFP15 | ovate family protein 15 | chr2:15135852-15136637 REVERSE LENGTH=261	2e-20
GhiAffx.8593.1.S1_s_at	Ghi.19327	DT051905	12.9255	down	Orphans	AT2G01830.3 | Symbols: WOL, CRE1, WOL1, AHK4, ATCRE1 | CHASE domain containing histidine kinase protein | chr2:363332-367429 REVERSE LENGTH=1057	9e-59
GhiAffx.2326.1.A1_a_at	Ghi.13794	DW519649.1	10.5694	down	Orphans	AT5G53420.1 | Symbols: | CCT motif family protein | chr5:21673683-21675469 FORWARD LENGTH=264	2e-67
GhiAffx.22963.2.S1_at	Ghi.13672	DW519140.1	5.44737	down	Orphans	AT5G59990.1 | Symbols: | CCT motif family protein | chr5:24151206-24153084 REVERSE LENGTH=241	4e-35
GhiAffx.25988.1.S1_s_at	Ghi.10471	DW519529.1	4.88448	down	Orphans	AT5G53420.1 | Symbols: | CCT motif family protein | chr5:21673683-21675469 FORWARD LENGTH=264	2e-55
Ghi.2113.1.S1_at	Ghi.2113	CD485652	4.62059	down	Orphans	AT2G01830.2 | Symbols: WOL, CRE1, WOL1, AHK4, ATCRE1 | CHASE domain containing histidine kinase protein | chr2:363332-368016 REVERSE LENGTH=1080	3e-179
Ghi.8924.2.A1_s_at	Ghi.8924	DT047531	3.86034	down	Orphans	AT3G57040.1 | Symbols: ARR9, ATRR4 | response regulator 9 | chr3:21110059-21111228 FORWARD LENGTH=234	3e-14
Ghi.4612.1.A1_s_at	Ghi.4612	DT051794	3.12741	down	PBF-2-like	AT1G71260.1 | Symbols: ATWHY2, WHY2 | WHIRLY 2 | chr1:26861849-26863391 REVERSE LENGTH=238	6e-11
GhiAffx.50574.1.A1_at	Ghi.13767	DW503048.1	5.18542	down	PHD	AT3G53680.1 | Symbols: | Acyl-CoA N-acyltransferase with RING/FYVE/PHD-type zinc finger domain | chr3:19892863-19897412 REVERSE LENGTH=841	4e-34
GhiAffx.17946.1.A1_at	Ghi.13781	DW481914.1	37.5336	down	SBP	AT2G33810.1 | Symbols: SPL3 | squamosa promoter binding protein-like 3 | chr2:14305342-14305828 FORWARD LENGTH=131	3e-28
Ghi.8127.1.S1_s_at	Ghi.16537	AY779340.1	25.839	down	SBP	AT3G15270.1 | Symbols: SPL5 | squamosa promoter binding protein-like 5 | chr3:5140624-5141256 REVERSE LENGTH=181	5e-31
GhiAffx.23747.1.S1_at		DW507590.1	3.80343	down	SBP	AT3G15270.1 | Symbols: SPL5 | squamosa promoter binding protein-like 5 | chr3:5140624-5141256 REVERSE LENGTH=181	9e-24
GhiAffx.52166.1.S1_at	Ghi.18714	AI728652	3.72065	down	SNF2	AT5G18620.2 | Symbols: CHR17 | chromatin remodeling factor17 | chr5:6196190-6202058 REVERSE LENGTH=1072	4e-84
GhiAffx.6612.1.A1_at	Ghi.13523	DT468202	3.04823	down	SRS	AT5G66350.1 | Symbols: SHI | Lateral root primordium (LRP) protein-related | chr5:26504714-26506143 REVERSE LENGTH=331	7e-59
Ghi.357.1.A1_s_at	Ghi.357	DR460460	5.55238	down	SWI/SNF-BAF60b	AT4G34290.1 | Symbols: | SWIB/MDM2 domain superfamily protein | chr4:16410883-16412122 FORWARD LENGTH=144	1e-29
GhiAffx.45822.1.S1_s_at	Ghi.15950	DR462564	3.06297	down	SWI/SNF-BAF60b	AT2G35605.1 | Symbols: | SWIB/MDM2 domain superfamily protein | chr2:14946161-14947027 FORWARD LENGTH=109	6e-28
Ghi.5000.1.S1_s_at	Ghi.16352	AF165924.1	12.563	down	TCP	AT3G47620.1 | Symbols: AtTCP14, TCP14 | TEOSINTE BRANCHED, cycloidea and PCF (TCP) 14 | chr3:17559004-17560473 FORWARD LENGTH=489	2e-50
GhiAffx.2605.1.S1_at	Ghi.13999	DW503609.1	9.55348	down	TCP	AT1G69690.1 | Symbols: | TCP family transcription factor | chr1:26216449-26217426 FORWARD LENGTH=325	7e-27
GhiAffx.3083.23.S1_at	Ghi.9704	DW518936.1	4.65531	down	TCP	AT2G45680.1 | Symbols: | TCP family transcription factor | chr2:18820717-18821787 REVERSE LENGTH=356	9e-15
Ghi.9704.1.S1_s_at	Ghi.9704	DT574726	3.95458	down	TCP	AT2G45680.1 | Symbols: | TCP family transcription factor | chr2:18820717-18821787 REVERSE LENGTH=356	4e-35
Ghi.1706.1.S1_s_at	Ghi.1706	DN759834	4.50392	down	Tify		3e-11
GhiAffx.31314.1.S1_s_at	Ghi.15636	DT463222	3.61059	down	TRAF	AT3G56230.1 | Symbols: | BTB/POZ domain-containing protein | chr3:20860899-20862135 REVERSE LENGTH=282	6e-31
GhiAffx.42556.1.S1_at	Ghi.14681	DW509726.1	8.91805	down	Trihelix	AT5G28300.1 | Symbols: | Duplicated homeodomain-like superfamily protein | chr5:10292789-10295101 REVERSE LENGTH=619	3e-43
GhiAffx.43699.1.A1_at		DW240034.1	8.8591	down	Trihelix	AT5G63420.1 | Symbols: emb2746 | RNA-metabolising metallo-beta-lactamase family protein | chr5:25400515-25405807 FORWARD LENGTH=911	3e-26
Ghi.209.1.A1_at	Ghi.209	DR461788	3.63137	down	Trihelix	AT5G03680.1 | Symbols: PTL | Duplicated homeodomain-like superfamily protein | chr5:957858-960760 FORWARD LENGTH=591	1e-12
GhiAffx.3215.1.S1_at		DW503050.1	4.65046	down	TUB	AT2G18280.2 | Symbols: AtTLP2, TLP2 | tubby like protein 2 | chr2:7946754-7948176 FORWARD LENGTH=394	3e-43
GhiAffx.25218.1.S1_s_at	Ghi.2681	DW511133.1	12.8977	down	WRKY	AT4G12020.2 | Symbols: WRKY19, ATWRKY19, MAPKKK11, MEKK4 | protein kinase family protein | chr4:7201656-7209469 FORWARD LENGTH=1895	4e-13
GraAffx.28370.1.S1_at		CO086730	11.6196	down	WRKY	AT4G12020.2 | Symbols: WRKY19, ATWRKY19, MAPKKK11, MEKK4 | protein kinase family protein | chr4:7201656-7209469 FORWARD LENGTH=1895	4e-10
Ghi.273.2.S1_at	Ghi.273	AI729395	9.505	down	WRKY	AT4G12020.2 | Symbols: WRKY19, ATWRKY19, MAPKKK11, MEKK4 | protein kinase family protein | chr4:7201656-7209469 FORWARD LENGTH=1895	6e-12
Ghi.121.2.S1_at	Ghi.121	DN759535	8.14903	down	WRKY	AT4G12020.2 | Symbols: WRKY19, ATWRKY19, MAPKKK11, MEKK4 | protein kinase family protein | chr4:7201656-7209469 FORWARD LENGTH=1895	3e-10
Ghi.7758.1.S1_at	Ghi.7758	AI726955	7.95154	down	WRKY	AT4G12020.2 | Symbols: WRKY19, ATWRKY19, MAPKKK11, MEKK4 | protein kinase family protein | chr4:7201656-7209469 FORWARD LENGTH=1895	5e-11
GhiAffx.3484.1.A1_s_at	Ghi.11997	DW227056.1	6.27906	down	WRKY	AT4G12020.2 | Symbols: WRKY19, ATWRKY19, MAPKKK11, MEKK4 | protein kinase family protein | chr4:7201656-7209469 FORWARD LENGTH=1895	2e-12
Ghi.2823.1.S1_s_at	Ghi.2823	DT568342	5.24191	down	WRKY	AT4G12020.2 | Symbols: WRKY19, ATWRKY19, MAPKKK11, MEKK4 | protein kinase family protein | chr4:7201656-7209469 FORWARD LENGTH=1895	2e-12
Ghi.6423.1.A1_at	Ghi.6423	CO490711	4.97224	down	WRKY	AT4G12020.2 | Symbols: WRKY19, ATWRKY19, MAPKKK11, MEKK4 | protein kinase family protein | chr4:7201656-7209469 FORWARD LENGTH=1895	4e-17
Ghi.3569.1.S1_s_at	Ghi.3569	AI731504	3.87214	down	WRKY	AT4G12020.2 | Symbols: WRKY19, ATWRKY19, MAPKKK11, MEKK4 | protein kinase family protein | chr4:7201656-7209469 FORWARD LENGTH=1895	5e-14
GhiAffx.15205.2.S1_at	Ghi.16958	DW493769.1	3.36181	down	WRKY	AT4G12020.2 | Symbols: WRKY19, ATWRKY19, MAPKKK11, MEKK4 | protein kinase family protein | chr4:7201656-7209469 FORWARD LENGTH=1895	3e-12
GraAffx.8182.1.S1_s_at		CO092065	3.26424	down	WRKY	AT4G12020.2 | Symbols: WRKY19, ATWRKY19, MAPKKK11, MEKK4 | protein kinase family protein | chr4:7201656-7209469 FORWARD LENGTH=1895	8e-13
Ghi.6152.1.S1_at	Ghi.6152	CO495149	3.23462	down	WRKY	AT4G12020.2 | Symbols: WRKY19, ATWRKY19, MAPKKK11, MEKK4 | protein kinase family protein | chr4:7201656-7209469 FORWARD LENGTH=1895	8e-10
Ghi.171.1.S1_at	Ghi.171	DR462085	5.73277	down	zf-HD	AT3G28917.1 | Symbols: MIF2 | mini zinc finger 2 | chr3:10925014-10925316 FORWARD LENGTH=100	2e-12
