# Supplementary material for: Genome‐wide transcriptomic and proteomic analyses of bollworm‐infested developing cotton bolls revealed the genes and pathways involved in the insect pest defence mechanism
Source: Plant Biotechnol J. 2016 Jan 22;14(6):1438–55. doi: 10.1111/pbi.12508 (PMC5066800; doi:10.1111/pbi.12508)
Supplement: Supplementary file 4 — Table S3 List of differentially expressed transcripts related to phytohormone biosynthesis and signaling pathways during boll developmental stages response to bollworm infested biotic stress. [file PBI-14-1438-s017.xls]

## Sheet: 0 dpa
SupportingTable S3. List of differentially expressed transcripts related to phytohormone biosynthesis and signaling pathways during boll developmental stages response to bollworm infested biotic stress.
Transcripts related to phytohormone biosynthesis and signaling pathway
0 dpa
Probe set_IDs	Fold Change	Regulation	Accession No.	Phyto hormone	At Gene-ID and Annotation	E-value
GarAffx.24390.1.S1_s_at	10.6874	down	BF273948	cytokinin	AT3G10520.1 | Symbols: AHB2, GLB2, ARATH GLB2, NSHB2, ATGLB2, HB2 | haemoglobin 2 | chr3:3276516-3277765 REVERSE LENGTH=158	9e-40
GarAffx.37201.1.S1_at	2.38474	down	AF352575.1	abscisic acid	AT1G07420.1 | Symbols: ATSMO2, SMO2-1 | sterol 4-alpha-methyl-oxidase 2-1 | chr1:2277910-2280033 FORWARD LENGTH=266	1e-140
GarAffx.6150.1.S1_at	2.9008	up	U27535.1	jasmonic acid	AT2G24210.1 | Symbols: TPS10 | terpene synthase 10 | chr2:10294330-10297401 FORWARD LENGTH=591	4e-76
GarAffx.9898.1.S1_s_at	2.61516	down	BQ404875	jasmonic acid	AT1G74020.1 | Symbols: SS2 | strictosidine synthase 2 | chr1:27835289-27837277 REVERSE LENGTH=335	3e-29
GbaAffx.196.1.A1_at	6.11886	up	AY572462.1	cytokinin	AT3G16770.1 | Symbols: RAP2.3, ATEBP, ERF72, EBP | ethylene-responsive element binding protein | chr3:5705784-5706768 FORWARD LENGTH=248	3e-30
GbaAffx.196.1.A1_s_at	58.1652	up	AY572462.1	cytokinin	AT3G16770.1 | Symbols: RAP2.3, ATEBP, ERF72, EBP | ethylene-responsive element binding protein | chr3:5705784-5706768 FORWARD LENGTH=248	3e-30
GbaAffx.197.1.S1_s_at	7.24437	up	AY279356.1	brassinosteroid	AT3G13380.1 | Symbols: BRL3 | BRI1-like 3 | chr3:4347240-4350734 FORWARD LENGTH=1164	2e-21
Ghi.10001.1.A1_at	6.06022	up	DT465861	jasmonic acid	AT5G42650.1 | Symbols: AOS, CYP74A, DDE2 | allene oxide synthase | chr5:17097803-17099359 REVERSE LENGTH=518	6e-83
Ghi.10001.2.S1_at	3.99155	up	DT465860	jasmonic acid	AT5G42650.1 | Symbols: AOS, CYP74A, DDE2 | allene oxide synthase | chr5:17097803-17099359 REVERSE LENGTH=518	3e-102
Ghi.10002.1.S1_at	2.35823	down	DN758503	abscisic acid	AT5G25610.1 | Symbols: RD22, ATRD22 | BURP domain-containing protein | chr5:8914498-8916684 REVERSE LENGTH=392	3e-22
Ghi.10018.1.S1_s_at	2.18655	up	DN760071	salicylic acid	AT3G04670.1 | Symbols: WRKY39, ATWRKY39 | WRKY DNA-binding protein 39 | chr3:1266530-1267691 REVERSE LENGTH=330	4e-35
Ghi.10022.1.A1_x_at	3.7185	down	DT052711	brassinosteroid	AT1G20330.1 | Symbols: SMT2, CVP1, FRL1 | sterol methyltransferase 2 | chr1:7038968-7040053 REVERSE LENGTH=361	5e-44
Ghi.10022.2.S1_s_at	6.83579	down	DT564348	brassinosteroid	AT1G20330.1 | Symbols: SMT2, CVP1, FRL1 | sterol methyltransferase 2 | chr1:7038968-7040053 REVERSE LENGTH=361	6e-126
Ghi.10061.1.S1_s_at	9.69582	up	DT049928	salicylic acid	AT1G80840.1 | Symbols: WRKY40, ATWRKY40 | WRKY DNA-binding protein 40 | chr1:30383834-30385356 FORWARD LENGTH=302	5e-59
Ghi.10074.2.S1_at	5.75747	up	DT461698	abscisic acid	AT2G30020.1 | Symbols: | Protein phosphatase 2C family protein | chr2:12814437-12815904 FORWARD LENGTH=396	1e-21
Ghi.10089.1.S1_s_at	3.07843	up	DT465308	Brassinosteroid	AT4G08950.1 | Symbols: EXO | Phosphate-responsive 1 family protein | chr4:5740378-5741322 FORWARD LENGTH=314	4e-115
Ghi.10095.1.S1_x_at	2.14438	down	DT465449	ethylene	AT5G19780.1 | Symbols: TUA5 | tubulin alpha-5 | chr5:6687212-6688926 FORWARD LENGTH=450	6e-95
Ghi.1011.1.A1_s_at	6.35894	up	DT463974	salicylic acid	AT5G36970.1 | Symbols: NHL25 | NDR1/HIN1-like 25 | chr5:14604367-14605194 REVERSE LENGTH=248	2e-13
Ghi.10117.4.S1_at	4.76403	up	DT462946	salicylic acid	AT5G33340.1 | Symbols: CDR1 | Eukaryotic aspartyl protease family protein | chr5:12594474-12595787 FORWARD LENGTH=437	2e-14
Ghi.10155.1.S1_at	6.44006	up	CD486357	abscisic acid	AT3G21780.1 | Symbols: UGT71B6 | UDP-glucosyl transferase 71B6 | chr3:7675051-7676490 REVERSE LENGTH=479	7e-60
Ghi.10212.1.S1_x_at	2.59926	up	CA993490	cytokinin	AT3G54010.1 | Symbols: PAS1, DEI1 | FKBP-type peptidyl-prolyl cis-trans isomerase family protein | chr3:20001042-20005063 FORWARD LENGTH=635	5e-50
Ghi.10228.1.S1_at	3.842	up	DT560413	gibberellin	AT3G63010.1 | Symbols: ATGID1B, GID1B | alpha/beta-Hydrolases superfamily protein | chr3:23289717-23290998 FORWARD LENGTH=358	8e-155
Ghi.10251.1.S1_s_at	2.23985	up	DT557811	jasmonic acid	AT2G24850.1 | Symbols: TAT3, TAT | tyrosine aminotransferase 3 | chr2:10583070-10585152 REVERSE LENGTH=445	5e-12
Ghi.10272.1.A1_at	2.11007	down	DT049998	salicylic acid	AT5G33340.1 | Symbols: CDR1 | Eukaryotic aspartyl protease family protein | chr5:12594474-12595787 FORWARD LENGTH=437	4e-10
Ghi.10316.1.S1_s_at	3.57225	down	DT051688	Brassinosteroid	AT2G17230.1 | Symbols: EXL5 | EXORDIUM like 5 | chr2:7494892-7495983 REVERSE LENGTH=363	3e-92
Ghi.1032.2.A1_s_at	3.19078	up	DT468949	gibberellin	AT2G06050.3 | Symbols: OPR3 | oxophytodienoate-reductase 3 | chr2:2359240-2361971 REVERSE LENGTH=391	1e-64
Ghi.1032.3.S1_at	2.40036	up	DT466769	gibberellin	AT2G06050.3 | Symbols: OPR3 | oxophytodienoate-reductase 3 | chr2:2359240-2361971 REVERSE LENGTH=391	1e-71
Ghi.10323.1.S1_at	2.54002	down	DT572399	abscisic acid	AT1G48630.1 | Symbols: RACK1B_AT | receptor for activated C kinase 1B | chr1:17981977-17983268 REVERSE LENGTH=326	3e-24
Ghi.10327.1.S1_s_at	4.87083	up	DT463653	auxin	AT1G19180.2 | Symbols: TIFY10A | jasmonate-zim-domain protein 1 | chr1:6622708-6623271 FORWARD LENGTH=187	5e-22
Ghi.10329.1.S1_at	4.10332	up	DT466921	salicylic acid	AT1G07530.1 | Symbols: SCL14, ATGRAS2, GRAS2 | SCARECROW-like 14 | chr1:2313828-2316137 REVERSE LENGTH=769	2e-51
Ghi.10344.1.S1_s_at	5.07698	up	DT467135	salicylic acid	AT5G26920.1 | Symbols: CBP60G | Cam-binding protein 60-like G | chr5:9475860-9478448 FORWARD LENGTH=563	9e-67
Ghi.10345.1.S1_at	2.15546	down	DT047250	gibberellin	AT3G63010.1 | Symbols: ATGID1B, GID1B | alpha/beta-Hydrolases superfamily protein | chr3:23289717-23290998 FORWARD LENGTH=358	3e-23
Ghi.10373.2.A1_s_at	2.49434	up	DT468444	abscisic acid	AT4G21410.1 | Symbols: CRK29 | cysteine-rich RLK (RECEPTOR-like protein kinase) 29 | chr4:11402463-11405025 REVERSE LENGTH=679	3e-14
Ghi.10388.1.S1_at	3.55715	up	DT558776	auxin	AT4G30960.1 | Symbols: CIPK6, SIP3, SNRK3.14, ATCIPK6 | SOS3-interacting protein 3 | chr4:15067400-15068725 FORWARD LENGTH=441	3e-144
Ghi.10388.2.S1_at	6.12269	up	DT469076	auxin	AT4G30960.1 | Symbols: CIPK6, SIP3, SNRK3.14, ATCIPK6 | SOS3-interacting protein 3 | chr4:15067400-15068725 FORWARD LENGTH=441	9e-19
Ghi.10402.1.S1_at	2.33784	down	DV848879	Gibberellin	AT2G37630.1 | Symbols: ATPHAN, AS1, ATMYB91, MYB91 | myb-like HTH transcriptional regulator family protein | chr2:15781798-15782901 REVERSE LENGTH=367	2e-64
Ghi.10425.3.S1_s_at	16.4843	up	DN827840	salicylic acid	AT5G36970.1 | Symbols: NHL25 | NDR1/HIN1-like 25 | chr5:14604367-14605194 REVERSE LENGTH=248	3e-15
Ghi.1043.4.S1_at	4.73623	up	DT463348	ethylene	AT5G19880.1 | Symbols: | Peroxidase superfamily protein | chr5:6720578-6722411 REVERSE LENGTH=329	4e-45
Ghi.10432.1.S1_s_at	4.05164	up	DR459938	salicylic acid	AT3G50280.1 | Symbols: | HXXXD-type acyl-transferase family protein | chr3:18637854-18639185 FORWARD LENGTH=443	2e-20
Ghi.10443.1.S1_at	14.3548	up	DT049130	ethylene	AT4G39780.1 | Symbols: | Integrase-type DNA-binding superfamily protein | chr4:18458216-18459034 REVERSE LENGTH=272	4e-18
Ghi.10450.1.S1_s_at	3.47944	up	DN757535	jasmonic acid	AT1G28480.1 | Symbols: GRX480, roxy19 | Thioredoxin superfamily protein | chr1:10013634-10014047 REVERSE LENGTH=137	1e-34
Ghi.10462.1.S1_at	20.7689	up	DN758022	abscisic acid	AT1G75750.1 | Symbols: GASA1 | GAST1 protein homolog 1 | chr1:28441813-28442284 REVERSE LENGTH=98	2e-30
Ghi.10485.1.S1_s_at	27.3699	up	DV849736	abscisic acid	AT1G27730.1 | Symbols: STZ, ZAT10 | salt tolerance zinc finger | chr1:9648302-9648985 REVERSE LENGTH=227	2e-46
Ghi.10493.1.S1_s_at	7.98906	up	DT466412	auxin	AT5G57560.1 | Symbols: TCH4, XTH22 | Xyloglucan endotransglucosylase/hydrolase family protein | chr5:23307296-23308235 REVERSE LENGTH=284	1e-63
Ghi.10537.1.S1_at	14.4358	up	DT544051	gibberellin	AT2G36830.1 | Symbols: GAMMA-TIP, TIP1;1, GAMMA-TIP1 | gamma tonoplast intrinsic protein | chr2:15445490-15446336 FORWARD LENGTH=251	1e-25
Ghi.1054.1.S1_at	3.74735	up	DN826761	ethylene	AT5G40990.1 | Symbols: GLIP1 | GDSL lipase 1 | chr5:16418920-16420400 FORWARD LENGTH=374	3e-13
Ghi.10609.1.S1_s_at	3.36566	down	DN761916	abscisic acid	AT1G80080.1 | Symbols: TMM, AtRLP17 | Leucine-rich repeat (LRR) family protein | chr1:30128073-30129563 REVERSE LENGTH=496	1e-31
Ghi.10613.1.S1_at	9.37385	up	DT466039	jasmonic acid	AT5G05580.1 | Symbols: FAD8 | fatty acid desaturase 8 | chr5:1664331-1666345 FORWARD LENGTH=435	4e-104
Ghi.10620.1.S1_at	10.6722	up	DT465545	abscisic acid	AT4G37260.1 | Symbols: MYB73, ATMYB73 | myb domain protein 73 | chr4:17540602-17541564 FORWARD LENGTH=320	2e-46
Ghi.10670.1.S1_x_at	5.81007	up	DN779635	salicylic acid	AT3G52430.1 | Symbols: PAD4, ATPAD4 | alpha/beta-Hydrolases superfamily protein | chr3:19431566-19434292 FORWARD LENGTH=541	8e-55
Ghi.10676.1.S1_s_at	2.1	up	DT567365	abscisic acid	AT1G01360.1 | Symbols: RCAR1, PYL9 | regulatory component of ABA receptor 1 | chr1:142138-142914 FORWARD LENGTH=187	8e-78
Ghi.10704.1.S1_s_at	2.09863	up	AY038061.1	jasmonic acid	AT2G33150.1 | Symbols: PKT3, PED1, KAT2 | peroxisomal 3-ketoacyl-CoA thiolase 3 | chr2:14047814-14050983 REVERSE LENGTH=462	5e-175
Ghi.10721.1.S1_at	2.23212	up	DN779591	abscisic acid	AT5G59310.1 | Symbols: LTP4 | lipid transfer protein 4 | chr5:23925296-23925772 REVERSE LENGTH=112	4e-26
Ghi.1074.1.S1_s_at	5.57664	up	DN758679	abscisic acid	AT1G27730.1 | Symbols: STZ, ZAT10 | salt tolerance zinc finger | chr1:9648302-9648985 REVERSE LENGTH=227	8e-49
Ghi.10747.1.S1_at	28.1045	up	DV850132	ethylene	AT5G47220.1 | Symbols: ATERF2, ATERF-2, ERF2 | ethylene responsive element binding factor 2 | chr5:19172023-19172754 REVERSE LENGTH=243	7e-45
Ghi.10753.1.S1_at	52.8369	up	DN760125	ethylene	AT4G27450.1 | Symbols: | Aluminium induced protein with YGL and LRDR motifs | chr4:13727665-13728683 REVERSE LENGTH=250	5e-85
Ghi.10774.1.S1_s_at	2.11171	up	DT466332	ethylene	AT3G46060.3 | Symbols: ARA3 | RAB GTPase homolog 8A | chr3:16917908-16919740 FORWARD LENGTH=216	2e-63
Ghi.10778.2.S1_at	8.21721	up	CA993737	auxin	AT2G06850.1 | Symbols: EXGT-A1, EXT, XTH4 | xyloglucan endotransglucosylase/hydrolase 4 | chr2:2763619-2765490 FORWARD LENGTH=296	8e-11
Ghi.10779.1.S1_s_at	3.04128	up	CD485758	ethylene	AT1G79530.1 | Symbols: GAPCP-1 | glyceraldehyde-3-phosphate dehydrogenase of plastid 1 | chr1:29916232-29919088 REVERSE LENGTH=422	1e-61
Ghi.10826.1.S1_at	6.63315	up	DN827439	Brassinosteroid	AT3G23770.1 | Symbols: | O-Glycosyl hydrolases family 17 protein | chr3:8565556-8567196 FORWARD LENGTH=476	9e-35
Ghi.1114.1.S1_s_at	14.5672	up	DN817396	abscisic acid	AT5G37770.1 | Symbols: TCH2, CML24 | EF hand calcium-binding protein family | chr5:14999075-14999560 REVERSE LENGTH=161	2e-10
Ghi.1127.2.A1_x_at	2.07482	up	DT046763	auxin	AT5G57560.1 | Symbols: TCH4, XTH22 | Xyloglucan endotransglucosylase/hydrolase family protein | chr5:23307296-23308235 REVERSE LENGTH=284	3e-41
Ghi.1137.1.S1_at	5.42568	up	CD486684	gibberellin	AT2G36830.1 | Symbols: GAMMA-TIP, TIP1;1, GAMMA-TIP1 | gamma tonoplast intrinsic protein | chr2:15445490-15446336 FORWARD LENGTH=251	9e-17
Ghi.1151.1.A1_at	2.71148	down	U58283.1	abscisic acid	AT4G18780.1 | Symbols: CESA8, IRX1, ATCESA8, LEW2 | cellulose synthase family protein | chr4:10312846-10316719 REVERSE LENGTH=985	0
Ghi.1175.3.A1_s_at	2.13353	up	DN781299	abscisic acid	AT3G26830.1 | Symbols: PAD3, CYP71B15 | Cytochrome P450 superfamily protein | chr3:9887990-9889560 FORWARD LENGTH=490	1e-22
Ghi.1198.1.S1_at	3.00773	down	AI725771	brassinosteroid	AT2G26710.1 | Symbols: BAS1, CYP734A1, CYP72B1 | Cytochrome P450 superfamily protein | chr2:11380700-11383413 FORWARD LENGTH=520	1e-15
Ghi.1209.1.S1_at	2.61383	up	AI731941	abscisic acid	AT5G19330.1 | Symbols: ARIA | ARM repeat protein interacting with ABF2 | chr5:6508095-6512701 REVERSE LENGTH=710	2e-15
Ghi.1234.1.S1_s_at	2.13796	down	DQ122182.1	jasmonic acid	AT4G22880.2 | Symbols: LDOX, TDS4, TT18, ANS | leucoanthocyanidin dioxygenase | chr4:12004905-12006059 REVERSE LENGTH=356	2e-113
Ghi.1312.1.S1_s_at	3.24016	up	DV849237	brassinosteroid	AT1G18400.1 | Symbols: BEE1 | BR enhanced expression 1 | chr1:6331464-6333576 FORWARD LENGTH=260	2e-26
Ghi.1314.2.S1_s_at	2.33509	down	AY345603.1	ethylene	AT5G19780.1 | Symbols: TUA5 | tubulin alpha-5 | chr5:6687212-6688926 FORWARD LENGTH=450	5e-155
Ghi.132.1.S1_s_at	4.87636	up	DR462587	abscisic acid	AT2G38470.1 | Symbols: WRKY33, ATWRKY33 | WRKY DNA-binding protein 33 | chr2:16108476-16110539 FORWARD LENGTH=519	5e-20
Ghi.1324.1.S1_at	2.9529	up	DN758359	auxin	AT1G28130.2 | Symbols: GH3.17 | Auxin-responsive GH3 family protein | chr1:9826379-9827883 FORWARD LENGTH=466	1e-63
Ghi.1368.1.S1_at	2.66939	down	DT572505	salicylic acid	AT1G77470.1 | Symbols: RFC3, RFC5 | replication factor C subunit 3 | chr1:29112194-29114323 REVERSE LENGTH=369	6e-43
Ghi.1378.1.S1_at	2.89883	down	CA992997	ethylene	AT3G13224.2 | Symbols: | RNA-binding (RRM/RBD/RNP motifs) family protein | chr3:4254848-4256621 FORWARD LENGTH=358	8e-14
Ghi.14.1.S1_at	2.20906	down	AI726801	jasmonic acid	AT1G54040.2 | Symbols: ESP, TASTY | epithiospecifier protein | chr1:20170995-20173885 REVERSE LENGTH=341	1e-54
Ghi.1449.1.S1_s_at	2.25844	up	DN780764	abscisic acid	AT4G18780.1 | Symbols: CESA8, IRX1, ATCESA8, LEW2 | cellulose synthase family protein | chr4:10312846-10316719 REVERSE LENGTH=985	3e-26
Ghi.1484.1.S1_at	6.16896	down	DR460542	salicylic acid	AT4G12470.1 | Symbols: AZI1 | azelaic acid induced 1 | chr4:7401371-7401856 REVERSE LENGTH=161	2e-19
Ghi.1492.1.S1_at	8.3911	up	DN781087	auxin	AT4G31500.1 | Symbols: CYP83B1, SUR2, RNT1, RED1, ATR4 | cytochrome P450, family 83, subfamily B, polypeptide 1 | chr4:15273677-15275271 REVERSE LENGTH=499	3e-20
Ghi.1498.1.S1_s_at	13.9696	up	DN781001	abscisic acid	AT1G69270.1 | Symbols: RPK1 | receptor-like protein kinase 1 | chr1:26040877-26042499 REVERSE LENGTH=540	7e-20
Ghi.1543.2.S1_at	5.6603	down	DN780085	brassinosteroid	AT4G36540.2 | Symbols: BEE2 | BR enhanced expression 2 | chr4:17243699-17244965 FORWARD LENGTH=302	4e-17
Ghi.1573.1.S1_at	6.41364	down	DN779584	brassinosteroid	AT4G39400.1 | Symbols: BRI1, CBB2, DWF2, BIN1, ATBRI1 | Leucine-rich receptor-like protein kinase family protein | chr4:18324826-18328416 FORWARD LENGTH=1196	1e-16
Ghi.1623.1.S1_at	4.98416	up	DN760802	auxin	AT2G04160.1 | Symbols: AIR3 | Subtilisin-like serine endopeptidase family protein | chr2:1401450-1407694 REVERSE LENGTH=772	3e-16
Ghi.166.1.S1_s_at	2.97927	down	DT563385	auxin	AT4G31500.1 | Symbols: CYP83B1, SUR2, RNT1, RED1, ATR4 | cytochrome P450, family 83, subfamily B, polypeptide 1 | chr4:15273677-15275271 REVERSE LENGTH=499	3e-41
Ghi.1706.1.S1_s_at	2.08301	down	DN759834	jasmonic acid	AT1G70700.1 | Symbols: JAZ9, TIFY7 | TIFY domain/Divergent CCT motif family protein | chr1:26654951-26656804 FORWARD LENGTH=267	7e-13
Ghi.171.1.S1_at	6.45127	down	DR462085	abscisic acid	AT1G74660.1 | Symbols: MIF1 | mini zinc finger 1 | chr1:28047742-28048050 REVERSE LENGTH=102	1e-11
Ghi.1711.1.S1_s_at	2.06701	down	DN759798	abscisic acid	AT1G70000.2 | Symbols: | myb-like transcription factor family protein | chr1:26363674-26364635 REVERSE LENGTH=261	2e-54
Ghi.1723.1.S1_s_at	2.19994	down	DN759693	auxin	AT5G09810.1 | Symbols: ACT7 | actin 7 | chr5:3052809-3054220 FORWARD LENGTH=377	1e-41
Ghi.1739.2.S1_s_at	7.75792	up	DN759923	jasmonic acid	AT1G17420.1 | Symbols: LOX3 | lipoxygenase 3 | chr1:5977512-5981384 FORWARD LENGTH=919	1e-33
Ghi.1739.3.S1_s_at	2.04715	up	DT462617	jasmonic acid	AT1G72520.1 | Symbols: LOX4 | PLAT/LH2 domain-containing lipoxygenase family protein | chr1:27308611-27312589 FORWARD LENGTH=926	5e-48
Ghi.1739.4.S1_x_at	7.96856	up	DT464580	jasmonic acid	AT1G17420.1 | Symbols: LOX3 | lipoxygenase 3 | chr1:5977512-5981384 FORWARD LENGTH=919	2e-19
Ghi.1766.1.S1_s_at	3.22648	down	AY138252.1	abscisic acid	AT3G15730.1 | Symbols: PLDALPHA1, PLD | phospholipase D alpha 1 | chr3:5330835-5333474 FORWARD LENGTH=810	0
Ghi.1791.1.S1_at	2.78189	up	DN760566	ethylene	AT5G56010.1 | Symbols: HSP81-3, Hsp81.3, AtHsp90-3, AtHsp90.3 | heat shock protein 81-3 | chr5:22681410-22683911 FORWARD LENGTH=699	3e-68
Ghi.1847.1.S1_at	6.8637	up	DV850045	jasmonic acid	AT2G26690.1 | Symbols: | Major facilitator superfamily protein | chr2:11347347-11350916 REVERSE LENGTH=577	1e-28
Ghi.1865.4.A1_at	2.1685	up	DV849741	abscisic acid	AT2G43350.2 | Symbols: GPX3 | glutathione peroxidase 3 | chr2:18009195-18010533 REVERSE LENGTH=206	1e-37
Ghi.1883.1.S1_at	2.83648	down	DV849399	abscisic acid	AT5G59320.1 | Symbols: LTP3 | lipid transfer protein 3 | chr5:23929051-23929492 FORWARD LENGTH=115	4e-21
Ghi.1893.1.S1_at	3.54644	down	DV849529	ethylene	AT5G19780.1 | Symbols: TUA5 | tubulin alpha-5 | chr5:6687212-6688926 FORWARD LENGTH=450	3e-35
Ghi.1970.1.S1_s_at	2.16036	up	M88323.1	abscisic acid	AT4G15910.1 | Symbols: ATDI21, DI21 | drought-induced 21 | chr4:9028657-9029269 FORWARD LENGTH=104	3e-10
Ghi.2039.1.S1_x_at	2.83375	up	AY189969.1	gibberellin	AT1G69530.3 | Symbols: ATEXPA1, EXP1, AT-EXP1, ATEXP1, ATHEXP ALPHA 1.2, EXPA1 | expansin A1 | chr1:26142034-26143200 FORWARD LENGTH=275	4e-70
Ghi.2078.1.S1_s_at	2.41229	down	DT570777	gibberellin	AT5G25900.1 | Symbols: GA3, CYP701A3, ATKO1 | GA requiring 3 | chr5:9036073-9038278 FORWARD LENGTH=509	2e-50
Ghi.2120.1.S1_x_at	2.27004	down	AY338496.1	abscisic acid	AT2G46680.2 | Symbols: ATHB-7, ATHB7, HB-7 | homeobox 7 | chr2:19165777-19166773 REVERSE LENGTH=256	3e-10
Ghi.2137.1.S1_s_at	3.14569	down	DT051002	gibberellin	AT3G03450.1 | Symbols: RGL2 | RGA-like 2 | chr3:819636-821279 REVERSE LENGTH=547	8e-28
Ghi.2234.1.S1_s_at	2.42403	down	DT548444	gibberellin	AT4G35390.1 | Symbols: AGF1 | AT-hook protein of GA feedback 1 | chr4:16829603-16830502 FORWARD LENGTH=299	6e-12
Ghi.23.2.A1_at	2.29622	up	DT465757	ethylene	AT3G61510.1 | Symbols: ACS1, AT-ACS1 | ACC synthase 1 | chr3:22763495-22765730 REVERSE LENGTH=488	6e-98
Ghi.234.1.S1_s_at	4.55167	up	AF361893.2	abscisic acid	AT1G55020.1 | Symbols: LOX1, ATLOX1 | lipoxygenase 1 | chr1:20525798-20530143 FORWARD LENGTH=859	0
Ghi.2487.1.S1_at	2.0558	down	DT544106	auxin	AT5G65940.3 | Symbols: CHY1 | beta-hydroxyisobutyryl-CoA hydrolase 1 | chr5:26376927-26379161 REVERSE LENGTH=342	6e-31
Ghi.2608.2.A1_at	10.6835	up	DT463212	salicylic acid	AT2G40000.1 | Symbols: HSPRO2, ATHSPRO2 | ortholog of sugar beet HS1 PRO-1 2 | chr2:16700649-16701956 REVERSE LENGTH=435	2e-28
Ghi.2608.2.S1_at	4.38027	up	DT463212	salicylic acid	AT2G40000.1 | Symbols: HSPRO2, ATHSPRO2 | ortholog of sugar beet HS1 PRO-1 2 | chr2:16700649-16701956 REVERSE LENGTH=435	2e-28
Ghi.2616.1.S1_s_at	9.63431	down	DT545336	gibberellin	AT4G30270.1 | Symbols: MERI5B, MERI-5, XTH24, SEN4 | xyloglucan endotransglucosylase/hydrolase 24 | chr4:14819445-14820448 REVERSE LENGTH=269	3e-29
Ghi.2639.1.S1_s_at	3.31977	down	DT526911	jasmonic acid	AT5G42650.1 | Symbols: AOS, CYP74A, DDE2 | allene oxide synthase | chr5:17097803-17099359 REVERSE LENGTH=518	3e-50
Ghi.2725.2.S1_at	4.59475	down	DT550027	brassinosteroid	AT4G33430.1 | Symbols: BAK1, RKS10, SERK3, ELG, ATSERK3, ATBAK1 | BRI1-associated receptor kinase | chr4:16086654-16090288 REVERSE LENGTH=615	2e-14
Ghi.273.2.S1_at	3.07661	down	AI729395	salicylic acid	AT4G38830.1 | Symbols: CRK26 | cysteine-rich RLK (RECEPTOR-like protein kinase) 26 | chr4:18122339-18124943 FORWARD LENGTH=665	6e-26
Ghi.2766.2.S1_s_at	5.23423	up	DT550860	abscisic acid	AT5G27420.1 | Symbols: CNI1, ATL31 | carbon/nitrogen insensitive 1 | chr5:9684119-9685225 FORWARD LENGTH=368	9e-43
Ghi.2767.1.S1_s_at	3.15898	down	AI729704	salicylic acid	AT5G43940.1 | Symbols: HOT5, ADH2, GSNOR, ATGSNOR1, PAR2 | GroES-like zinc-binding dehydrogenase family protein | chr5:17684265-17686379 FORWARD LENGTH=379	1e-119
Ghi.2840.1.A1_s_at	4.61658	down	DT051669	gibberellin	AT4G36880.1 | Symbols: CP1 | cysteine proteinase1 | chr4:17374692-17376180 REVERSE LENGTH=376	3e-20
Ghi.2840.2.S1_x_at	4.27796	down	DT527421	ethylene	AT5G45890.1 | Symbols: SAG12 | senescence-associated gene 12 | chr5:18613300-18614759 FORWARD LENGTH=346	4e-37
Ghi.2940.1.S1_at	2.16698	down	DT559147	salicylic acid	AT1G77470.1 | Symbols: RFC3, RFC5 | replication factor C subunit 3 | chr1:29112194-29114323 REVERSE LENGTH=369	2e-50
Ghi.296.1.S1_s_at	4.11065	up	DR461081	salicylic acid	AT1G21270.1 | Symbols: WAK2 | wall-associated kinase 2 | chr1:7444997-7447345 FORWARD LENGTH=732	6e-12
Ghi.2998.1.A1_x_at	3.84892	up	DT052325	jasmonic acid	AT3G25760.1 | Symbols: AOC1, ERD12 | allene oxide cyclase 1 | chr3:9403972-9405105 FORWARD LENGTH=254	9e-42
Ghi.3027.1.S1_s_at	2.91265	down	DR463366	gibberellin	AT1G66350.1 | Symbols: RGL1, RGL | RGA-like 1 | chr1:24748327-24749862 FORWARD LENGTH=511	5e-11
Ghi.3041.1.S1_s_at	3.31136	down	DQ118244.1	Jasmonic acid	AT5G24520.3 | Symbols: TTG1, TTG | Transducin/WD40 repeat-like superfamily protein | chr5:8371708-8372733 REVERSE LENGTH=341	1e-91
Ghi.3132.1.S1_at	2.03573	up	DT047322	gibberellin	AT3G03450.1 | Symbols: RGL2 | RGA-like 2 | chr3:819636-821279 REVERSE LENGTH=547	1e-44
Ghi.3134.1.A1_s_at	2.16982	up	DT469080	abscisic acid	AT5G63980.1 | Symbols: SAL1, ALX8, ATSAL1, HOS2, FRY1, RON1 | Inositol monophosphatase family protein | chr5:25609840-25611802 FORWARD LENGTH=407	2e-49
Ghi.3135.1.S1_at	33.8995	up	DT469074	jasmonic acid	AT2G26690.1 | Symbols: | Major facilitator superfamily protein | chr2:11347347-11350916 REVERSE LENGTH=577	3e-55
Ghi.3139.1.A1_at	30.1215	up	DT469066	abscisic acid	AT2G38470.1 | Symbols: WRKY33, ATWRKY33 | WRKY DNA-binding protein 33 | chr2:16108476-16110539 FORWARD LENGTH=519	8e-18
Ghi.3169.1.S1_at	2.68314	up	AY074794.1	ethylene	AT5G19880.1 | Symbols: | Peroxidase superfamily protein | chr5:6720578-6722411 REVERSE LENGTH=329	1e-60
Ghi.318.1.S1_at	4.82522	up	DQ122176.1	auxin	AT4G31500.1 | Symbols: CYP83B1, SUR2, RNT1, RED1, ATR4 | cytochrome P450, family 83, subfamily B, polypeptide 1 | chr4:15273677-15275271 REVERSE LENGTH=499	2e-90
Ghi.3193.2.A1_at	5.98349	up	DT468618	salicylic acid	AT5G46350.1 | Symbols: WRKY8, ATWRKY8 | WRKY DNA-binding protein 8 | chr5:18801403-18803901 REVERSE LENGTH=326	1e-21
Ghi.3204.1.S1_at	3.02815	up	DT468471	ethylene	AT3G04580.2 | Symbols: EIN4 | Signal transduction histidine kinase, hybrid-type, ethylene sensor | chr3:1235576-1237965 REVERSE LENGTH=766	6e-45
Ghi.3212.1.A1_at	49.846	up	DT467489	ethylene	AT5G19880.1 | Symbols: | Peroxidase superfamily protein | chr5:6720578-6722411 REVERSE LENGTH=329	9e-17
Ghi.3226.1.A1_at	4.35275	up	DT468235	abscisic acid	AT1G69270.1 | Symbols: RPK1 | receptor-like protein kinase 1 | chr1:26040877-26042499 REVERSE LENGTH=540	1e-22
Ghi.3232.1.S1_at	4.85176	up	DT462100	auxin	AT1G18350.1 | Symbols: ATMKK7, BUD1, MKK7 | MAP kinase kinase 7 | chr1:6315686-6316609 FORWARD LENGTH=307	2e-12
Ghi.3235.1.A1_at	9.50762	up	DT463078	brassinosteroid	AT2G36800.1 | Symbols: DOGT1, UGT73C5 | don-glucosyltransferase 1 | chr2:15423493-15424980 REVERSE LENGTH=495	2e-60
Ghi.3246.1.A1_at	7.24467	up	DT466510	abscisic acid	AT4G21410.1 | Symbols: CRK29 | cysteine-rich RLK (RECEPTOR-like protein kinase) 29 | chr4:11402463-11405025 REVERSE LENGTH=679	1e-21
Ghi.3250.1.S1_at	18.6509	up	DT468015	abscisic acid	AT3G28580.1 | Symbols: | P-loop containing nucleoside triphosphate hydrolases superfamily protein | chr3:10715736-10717238 FORWARD LENGTH=500	2e-15
Ghi.3264.1.S1_s_at	10.3268	up	DT466083	jasmonic acid	AT5G08790.1 | Symbols: ATAF2, anac081 | NAC (No Apical Meristem) domain transcriptional regulator superfamily protein | chr5:2859113-2860144 REVERSE LENGTH=283	3e-86
Ghi.3273.2.S1_at	4.4513	up	DT466049	abscisic acid	AT2G38470.1 | Symbols: WRKY33, ATWRKY33 | WRKY DNA-binding protein 33 | chr2:16108476-16110539 FORWARD LENGTH=519	2e-20
Ghi.3278.1.A1_s_at	6.499	up	DT467721	salicylic acid	AT5G43940.2 | Symbols: HOT5 | GroES-like zinc-binding dehydrogenase family protein | chr5:17684265-17686379 FORWARD LENGTH=391	4e-29
Ghi.3286.1.S1_at	12.8831	up	DT467648	abscisic acid	AT1G27730.1 | Symbols: STZ, ZAT10 | salt tolerance zinc finger | chr1:9648302-9648985 REVERSE LENGTH=227	6e-43
Ghi.3288.2.S1_at	8.45721	up	DT467632	auxin	AT4G31500.1 | Symbols: CYP83B1, SUR2, RNT1, RED1, ATR4 | cytochrome P450, family 83, subfamily B, polypeptide 1 | chr4:15273677-15275271 REVERSE LENGTH=499	6e-47
Ghi.3328.1.A1_at	12.3544	up	DT463239	abscisic acid	AT3G26830.1 | Symbols: PAD3, CYP71B15 | Cytochrome P450 superfamily protein | chr3:9887990-9889560 FORWARD LENGTH=490	2e-18
Ghi.3343.1.A1_at	2.57396	up	DT464568	Brassinosteroid	AT1G61110.1 | Symbols: anac025, NAC025 | NAC domain containing protein 25 | chr1:22516730-22518055 FORWARD LENGTH=323	5e-38
Ghi.3381.1.S1_x_at	24.3284	up	DT466623	abscisic acid	AT2G26290.1 | Symbols: ARSK1 | root-specific kinase 1 | chr2:11192237-11194259 REVERSE LENGTH=424	4e-64
Ghi.3382.1.A1_at	2.6013	up	DT466056	brassinosteroid	AT2G36800.1 | Symbols: DOGT1, UGT73C5 | don-glucosyltransferase 1 | chr2:15423493-15424980 REVERSE LENGTH=495	5e-60
Ghi.3417.2.A1_at	10.2561	up	DT462387	cytokinin	AT2G18300.1 | Symbols: | basic helix-loop-helix (bHLH) DNA-binding superfamily protein | chr2:7953022-7954446 REVERSE LENGTH=335	2e-11
Ghi.3440.1.A1_at	5.44451	up	DT465801	salicylic acid	AT5G14930.2 | Symbols: SAG101 | senescence-associated gene 101 | chr5:4828754-4830769 FORWARD LENGTH=537	7e-26
Ghi.3446.1.A1_at	4.31374	up	DT462755	auxin	AT1G56010.2 | Symbols: NAC1, ANAC022 | NAC domain containing protein 1 | chr1:20946852-20949144 REVERSE LENGTH=324	3e-11
Ghi.3453.1.S1_s_at	2.02712	down	DV849547	ethylene	AT2G16940.3 | Symbols: | Splicing factor, CC1-like | chr2:7342869-7347052 REVERSE LENGTH=599	4e-10
Ghi.3459.1.A1_at	2.7904	up	DT465574	ethylene	AT1G15520.1 | Symbols: PDR12, ATPDR12, ABCG40, ATABCG40 | pleiotropic drug resistance 12 | chr1:5331993-5338175 REVERSE LENGTH=1423	7e-40
Ghi.3502.1.A1_at	7.98196	up	DT464589	abscisic acid	AT3G28580.1 | Symbols: | P-loop containing nucleoside triphosphate hydrolases superfamily protein | chr3:10715736-10717238 FORWARD LENGTH=500	2e-26
Ghi.3547.1.S1_s_at	7.07611	up	CA993086	abscisic acid	AT5G37770.1 | Symbols: TCH2, CML24 | EF hand calcium-binding protein family | chr5:14999075-14999560 REVERSE LENGTH=161	2e-26
Ghi.3562.1.A1_at	2.06891	up	DT464271	ethylene	AT5G05170.1 | Symbols: CESA3, IXR1, ATCESA3, ATH-B, CEV1 | Cellulose synthase family protein | chr5:1530401-1535090 REVERSE LENGTH=1065	3e-10
Ghi.3565.2.A1_a_at	9.24598	up	DT464242	abscisic acid	AT5G37770.1 | Symbols: TCH2, CML24 | EF hand calcium-binding protein family | chr5:14999075-14999560 REVERSE LENGTH=161	1e-20
Ghi.3567.2.S1_at	2.06607	down	DT467947	abscisic acid	AT4G21410.1 | Symbols: CRK29 | cysteine-rich RLK (RECEPTOR-like protein kinase) 29 | chr4:11402463-11405025 REVERSE LENGTH=679	4e-57
Ghi.3578.1.A1_at	2.17381	up	DT464071	auxin	AT4G36740.1 | Symbols: HB-5, ATHB40, HB40 | homeobox protein 40 | chr4:17314649-17316314 REVERSE LENGTH=216	1e-45
Ghi.3578.1.S1_s_at	8.75341	up	DT567472	auxin	AT4G36740.1 | Symbols: HB-5, ATHB40, HB40 | homeobox protein 40 | chr4:17314649-17316314 REVERSE LENGTH=216	1e-45
Ghi.3599.2.A1_a_at	4.55046	up	DT463858	ethylene	AT3G46930.1 | Symbols: | Protein kinase superfamily protein | chr3:17286160-17288032 FORWARD LENGTH=475	9e-11
Ghi.364.1.S1_s_at	6.42225	down	AI731396	ethylene	AT5G40990.1 | Symbols: GLIP1 | GDSL lipase 1 | chr5:16418920-16420400 FORWARD LENGTH=374	7e-33
Ghi.367.1.S1_s_at	2.02263	down	DT049733	jasmonic acid	AT2G29980.1 | Symbols: FAD3 | fatty acid desaturase 3 | chr2:12781787-12784946 REVERSE LENGTH=386	1e-61
Ghi.3673.1.S1_at	5.40151	up	DT462887	ethylene	AT1G22190.1 | Symbols: | Integrase-type DNA-binding superfamily protein | chr1:7836245-7837030 FORWARD LENGTH=261	6e-18
Ghi.3711.1.A1_at	5.50433	up	DT461581	abscisic acid	AT3G15730.1 | Symbols: PLDALPHA1, PLD | phospholipase D alpha 1 | chr3:5330835-5333474 FORWARD LENGTH=810	8e-20
Ghi.3716.1.A1_at	4.61466	up	DV850163	auxin	AT5G54490.1 | Symbols: PBP1 | pinoid-binding protein 1 | chr5:22121458-22121841 FORWARD LENGTH=127	1e-21
Ghi.3716.4.A1_x_at	3.33802	up	DT462313	auxin	AT5G54490.1 | Symbols: PBP1 | pinoid-binding protein 1 | chr5:22121458-22121841 FORWARD LENGTH=127	6e-12
Ghi.3743.1.A1_at	124.032	up	DT462103	salicylic acid	AT1G80840.1 | Symbols: WRKY40, ATWRKY40 | WRKY DNA-binding protein 40 | chr1:30383834-30385356 FORWARD LENGTH=302	1e-11
Ghi.3743.1.S1_at	6.80554	up	DT462103	salicylic acid	AT1G80840.1 | Symbols: WRKY40, ATWRKY40 | WRKY DNA-binding protein 40 | chr1:30383834-30385356 FORWARD LENGTH=302	1e-11
Ghi.3776.1.A1_at	3.21996	up	DR463043	salicylic acid	AT1G21270.1 | Symbols: WAK2 | wall-associated kinase 2 | chr1:7444997-7447345 FORWARD LENGTH=732	7e-10
Ghi.3779.1.S1_s_at	2.75781	down	DR453066	abscisic acid	AT2G26980.4 | Symbols: CIPK3 | CBL-interacting protein kinase 3 | chr2:11515234-11518426 REVERSE LENGTH=451	0
Ghi.3815.1.A1_at	2.17658	up	DT461503	salicylic acid	AT3G04670.1 | Symbols: WRKY39, ATWRKY39 | WRKY DNA-binding protein 39 | chr3:1266530-1267691 REVERSE LENGTH=330	3e-29
Ghi.3815.1.S1_at	2.18175	up	DT461503	salicylic acid	AT3G04670.1 | Symbols: WRKY39, ATWRKY39 | WRKY DNA-binding protein 39 | chr3:1266530-1267691 REVERSE LENGTH=330	3e-29
Ghi.382.1.A1_s_at	2.0807	down	DT456762	salicylic acid	AT1G21250.1 | Symbols: WAK1, PRO25 | cell wall-associated kinase | chr1:7439512-7441892 FORWARD LENGTH=735	7e-13
Ghi.382.1.S1_at	2.41947	down	DT456172	salicylic acid	AT1G21250.1 | Symbols: WAK1, PRO25 | cell wall-associated kinase | chr1:7439512-7441892 FORWARD LENGTH=735	7e-13
Ghi.3844.1.S1_at	3.49108	down	DR457192	Brassinosteroid	AT1G31880.1 | Symbols: NLM9, BRX | DZC (Disease resistance/zinc finger/chromosome condensation-like region) domain containing protein | chr1:11447804-11450053 FORWARD LENGTH=344	1e-40
Ghi.3946.2.S1_s_at	2.42621	down	DT459932	jasmonic acid	AT5G63380.1 | Symbols: | AMP-dependent synthetase and ligase family protein | chr5:25387581-25390026 REVERSE LENGTH=562	4e-62
Ghi.3987.2.S1_at	2.40062	down	DT551538	abscisic acid	AT5G27420.1 | Symbols: CNI1, ATL31 | carbon/nitrogen insensitive 1 | chr5:9684119-9685225 FORWARD LENGTH=368	2e-12
Ghi.4.1.A1_at	23.0463	up	CK987701	abscisic acid	AT1G52340.1 | Symbols: ABA2, SIS4, GIN1, SDR1, ISI4, SRE1, ATABA2, ATSDR1 | NAD(P)-binding Rossmann-fold superfamily protein | chr1:19489997-19491527 REVERSE LENGTH=285	4e-65
Ghi.4047.1.S1_at	2.1542	down	DT557346	abscisic acid	AT1G21970.1 | Symbols: LEC1, EMB 212, EMB212, NF-YB9 | Histone superfamily protein | chr1:7727750-7729571 REVERSE LENGTH=238	1e-34
Ghi.4064.2.A1_at	2.06725	up	DR461611	Cytokinin	AT2G28305.1 | Symbols: LOG1, ATLOG1 | Putative lysine decarboxylase family protein | chr2:12081186-12084307 FORWARD LENGTH=213	8e-28
Ghi.4113.1.S1_s_at	2.04643	down	AW187577	ethylene	AT3G15356.1 | Symbols: | Legume lectin family protein | chr3:5174603-5175418 REVERSE LENGTH=271	1e-10
Ghi.4126.1.S1_s_at	2.64322	down	DT457649	abscisic acid	AT5G51640.1 | Symbols: YLS7, TBL17 | Plant protein of unknown function (DUF828) | chr5:20975401-20977378 REVERSE LENGTH=501	3e-26
Ghi.4134.2.S1_s_at	2.46706	down	DT457464	auxin	AT1G59870.1 | Symbols: PEN3, PDR8, ATPDR8, ABCG36, ATABCG36 | ABC-2 and Plant PDR ABC-type transporter family protein | chr1:22034661-22039844 FORWARD LENGTH=1469	3e-15
Ghi.415.1.S1_s_at	2.00457	down	DR459785	abscisic acid	AT1G49430.1 | Symbols: LACS2, LRD2 | long-chain acyl-CoA synthetase 2 | chr1:18291188-18295641 FORWARD LENGTH=665	4e-19
Ghi.4183.1.A1_at	2.09415	up	DT456341	jasmonic acid	AT2G26690.1 | Symbols: | Major facilitator superfamily protein | chr2:11347347-11350916 REVERSE LENGTH=577	2e-25
Ghi.4318.2.A1_s_at	5.25901	up	DT054325	auxin	AT2G14960.1 | Symbols: GH3.1 | Auxin-responsive GH3 family protein | chr2:6451659-6453670 REVERSE LENGTH=590	2e-46
Ghi.4318.3.S1_s_at	3.15254	up	AI729810	auxin	AT4G37390.1 | Symbols: YDK1, GH3.2, BRU6, GH3-2, AUR3 | Auxin-responsive GH3 family protein | chr4:17579722-17581768 FORWARD LENGTH=603	3e-78
Ghi.4351.1.S1_s_at	3.53599	down	AY464058.1	brassinosteroid	AT4G34160.1 | Symbols: CYCD3;1, CYCD3 | CYCLIN D3;1 | chr4:16357903-16359304 FORWARD LENGTH=376	2e-81
Ghi.4398.1.A1_at	3.22703	up	DT053625	Cytokinin	AT4G31780.2 | Symbols: MGD1, MGDA | monogalactosyl diacylglycerol synthase 1 | chr4:15374222-15376961 FORWARD LENGTH=533	2e-15
Ghi.442.1.S1_at	2.96202	down	DR459559	abscisic acid	AT3G02850.1 | Symbols: SKOR | STELAR K+ outward rectifier | chr3:619701-623473 REVERSE LENGTH=828	2e-31
Ghi.4471.1.A1_at	3.93748	down	DT052822	auxin	AT1G49010.1 | Symbols: | Duplicated homeodomain-like superfamily protein | chr1:18132714-18133778 FORWARD LENGTH=314	9e-10
Ghi.4511.1.S1_at	16.4379	up	DT466962	brassinosteroid	AT1G55610.2 | Symbols: BRL1 | BRI1 like | chr1:20779874-20783374 REVERSE LENGTH=1166	1e-53
Ghi.4550.1.A1_at	7.93194	up	DT051102	abscisic acid	AT5G27420.1 | Symbols: CNI1, ATL31 | carbon/nitrogen insensitive 1 | chr5:9684119-9685225 FORWARD LENGTH=368	3e-11
Ghi.4573.1.S1_at	5.83418	up	DT052179	gibberellin	AT2G36830.1 | Symbols: GAMMA-TIP, TIP1;1, GAMMA-TIP1 | gamma tonoplast intrinsic protein | chr2:15445490-15446336 FORWARD LENGTH=251	6e-115
Ghi.4613.1.S1_at	3.62967	up	DT051915	gibberellin	AT2G36830.1 | Symbols: GAMMA-TIP, TIP1;1, GAMMA-TIP1 | gamma tonoplast intrinsic protein | chr2:15445490-15446336 FORWARD LENGTH=251	5e-79
Ghi.4629.1.S1_x_at	3.91096	down	AY345606.1	ethylene	AT5G19780.1 | Symbols: TUA5 | tubulin alpha-5 | chr5:6687212-6688926 FORWARD LENGTH=450	3e-78
Ghi.4648.2.A1_s_at	3.17159	down	AY464057.1	abscisic acid	AT5G25610.1 | Symbols: RD22, ATRD22 | BURP domain-containing protein | chr5:8914498-8916684 REVERSE LENGTH=392	4e-18
Ghi.4652.1.A1_at	3.05046	up	DT052718	brassinosteroid	AT4G39400.1 | Symbols: BRI1, CBB2, DWF2, BIN1, ATBRI1 | Leucine-rich receptor-like protein kinase family protein | chr4:18324826-18328416 FORWARD LENGTH=1196	3e-47
Ghi.4663.1.A1_x_at	3.15604	down	DT051323	ethylene	AT5G19780.1 | Symbols: TUA5 | tubulin alpha-5 | chr5:6687212-6688926 FORWARD LENGTH=450	3e-137
Ghi.4688.1.A1_at	2.76482	down	DT050474	ethylene	AT1G79530.1 | Symbols: GAPCP-1 | glyceraldehyde-3-phosphate dehydrogenase of plastid 1 | chr1:29916232-29919088 REVERSE LENGTH=422	7e-32
Ghi.4725.1.S1_s_at	8.79747	up	AI726805	auxin	AT2G06850.1 | Symbols: EXGT-A1, EXT, XTH4 | xyloglucan endotransglucosylase/hydrolase 4 | chr2:2763619-2765490 FORWARD LENGTH=296	7e-97
Ghi.4741.1.S1_s_at	2.67448	down	AY291285.1	cytokinin	AT1G05850.1 | Symbols: POM1, ERH2, ELP1, CTL1, ELP, HOT2, ATCTL1 | Chitinase family protein | chr1:1766833-1768117 REVERSE LENGTH=321	2e-119
Ghi.4770.1.S1_at	3.07303	down	DT050642	salicylic acid	AT3G11280.2 | Symbols: | Duplicated homeodomain-like superfamily protein | chr3:3533477-3534393 REVERSE LENGTH=263	2e-60
Ghi.4796.1.S1_at	7.06679	up	CD809347	auxin	AT4G31500.1 | Symbols: CYP83B1, SUR2, RNT1, RED1, ATR4 | cytochrome P450, family 83, subfamily B, polypeptide 1 | chr4:15273677-15275271 REVERSE LENGTH=499	3e-46
Ghi.4838.1.S1_at	2.04188	down	AI054785	jasmonic acid	AT4G37760.1 | Symbols: SQE3 | squalene epoxidase 3 | chr4:17744085-17746426 FORWARD LENGTH=525	6e-144
Ghi.4895.1.A1_at	3.49687	down	DT049985	abscisic acid	AT5G51640.1 | Symbols: YLS7, TBL17 | Plant protein of unknown function (DUF828) | chr5:20975401-20977378 REVERSE LENGTH=501	4e-11
Ghi.4967.1.S1_s_at	2.36602	down	AI729781	auxin	AT4G39950.1 | Symbols: CYP79B2 | cytochrome P450, family 79, subfamily B, polypeptide 2 | chr4:18525311-18527284 FORWARD LENGTH=541	1e-26
Ghi.4983.1.A1_at	9.95982	up	DV849718	abscisic acid	AT3G19580.2 | Symbols: AZF2, ZF2 | zinc-finger protein 2 | chr3:6803293-6804114 REVERSE LENGTH=273	4e-31
Ghi.5002.1.S1_s_at	2.19179	up	DT049512	jasmonic acid	AT4G29010.1 | Symbols: AIM1 | Enoyl-CoA hydratase/isomerase family | chr4:14297312-14302016 REVERSE LENGTH=721	7e-18
Ghi.5022.4.A1_s_at	30.4393	up	DT049392	ethylene	AT1G73500.1 | Symbols: ATMKK9, MKK9 | MAP kinase kinase 9 | chr1:27639419-27640351 REVERSE LENGTH=310	1e-39
Ghi.5022.4.S1_at	2.02687	up	DT465096	ethylene	AT1G73500.1 | Symbols: ATMKK9, MKK9 | MAP kinase kinase 9 | chr1:27639419-27640351 REVERSE LENGTH=310	1e-39
Ghi.503.1.S1_at	2.29762	up	AY626159.1	auxin	AT4G32880.1 | Symbols: ATHB-8, ATHB8, HB-8 | homeobox gene 8 | chr4:15863587-15867822 REVERSE LENGTH=833	2e-10
Ghi.5057.1.S1_s_at	2.55332	down	DT049270	abscisic acid	AT1G02205.3 | Symbols: CER1 | Fatty acid hydroxylase superfamily | chr1:418818-422154 FORWARD LENGTH=630	5e-28
Ghi.5065.1.S1_s_at	2.01563	down	DT456500	jasmonic acid	AT1G19570.1 | Symbols: DHAR1, ATDHAR1, DHAR5 | dehydroascorbate reductase | chr1:6773462-6774413 REVERSE LENGTH=213	5e-75
Ghi.5090.1.A1_s_at	2.35657	up	DT049135	abscisic acid	AT2G31750.1 | Symbols: UGT74D1 | UDP-glucosyl transferase 74D1 | chr2:13497312-13499870 FORWARD LENGTH=456	1e-11
Ghi.5119.1.S1_s_at	4.05708	down	DT049005	auxin	AT4G37060.1 | Symbols: PLP5, PLA IVB, AtPLAIVB | PATATIN-like protein 5 | chr4:17461573-17463734 REVERSE LENGTH=414	1e-21
Ghi.5157.1.S1_s_at	2.13574	up	AY781120.1	ethylene	AT5G44210.1 | Symbols: ERF9, ATERF9, ATERF-9 | erf domain protein 9 | chr5:17806742-17807344 FORWARD LENGTH=200	1e-26
Ghi.5191.1.A1_at	2.08703	down	DT048689	ethylene	AT5G05170.1 | Symbols: CESA3, IXR1, ATCESA3, ATH-B, CEV1 | Cellulose synthase family protein | chr5:1530401-1535090 REVERSE LENGTH=1065	7e-33
Ghi.5237.1.S1_at	2.22076	down	DT048535	auxin	AT2G04160.1 | Symbols: AIR3 | Subtilisin-like serine endopeptidase family protein | chr2:1401450-1407694 REVERSE LENGTH=772	2e-94
Ghi.524.1.S1_x_at	2.75329	down	DR458487	auxin	AT5G19530.2 | Symbols: ACL5 | S-adenosyl-L-methionine-dependent methyltransferases superfamily protein | chr5:6589176-6591070 REVERSE LENGTH=332	6e-16
Ghi.5264.1.A1_x_at	2.32424	down	DT048410	brassinosteroid	AT1G11680.1 | Symbols: CYP51G1, EMB1738, CYP51A2, CYP51 | CYTOCHROME P450 51G1 | chr1:3938925-3940585 FORWARD LENGTH=488	1e-16
Ghi.5278.1.A1_at	2.44617	up	DT048336	salicylic acid	AT2G41010.1 | Symbols: ATCAMBP25, CAMBP25 | calmodulin (CAM)-binding protein of 25 kDa | chr2:17114015-17114731 REVERSE LENGTH=238	4e-16
Ghi.5304.1.A1_at	3.56737	up	DT047194	jasmonic acid	AT5G42650.1 | Symbols: AOS, CYP74A, DDE2 | allene oxide synthase | chr5:17097803-17099359 REVERSE LENGTH=518	2e-58
Ghi.5304.2.A1_x_at	3.61238	up	DT048257	jasmonic acid	AT5G42650.1 | Symbols: AOS, CYP74A, DDE2 | allene oxide synthase | chr5:17097803-17099359 REVERSE LENGTH=518	5e-11
Ghi.5365.1.A1_at	2.70395	down	DT048061	abscisic acid	AT2G22430.1 | Symbols: ATHB6, HB6 | homeobox protein 6 | chr2:9526470-9527612 REVERSE LENGTH=311	7e-10
Ghi.5367.1.S1_s_at	2.54365	down	AI731787	brassinosteroid	AT1G35160.2 | Symbols: GF14 PHI | GF14 protein phi chain | chr1:12867264-12868514 FORWARD LENGTH=295	3e-109
Ghi.5385.1.S1_s_at	7.20155	down	DT047980	abscisic acid	AT1G80080.1 | Symbols: TMM, AtRLP17 | Leucine-rich repeat (LRR) family protein | chr1:30128073-30129563 REVERSE LENGTH=496	7e-19
Ghi.5437.1.S1_at	2.23879	down	DT047754	salicylic acid	AT1G37130.1 | Symbols: NIA2, B29, NIA2-1, CHL3, NR, NR2, ATNR2 | nitrate reductase 2 | chr1:14158617-14161652 FORWARD LENGTH=917	3e-17
Ghi.5451.1.S1_at	29.7132	up	DQ122174.1	auxin	AT4G11280.1 | Symbols: ACS6, ATACS6 | 1-aminocyclopropane-1-carboxylic acid (acc) synthase 6 | chr4:6864168-6865922 FORWARD LENGTH=495	1e-177
Ghi.5471.1.S1_at	2.17061	up	DT046618	abscisic acid	AT1G32640.1 | Symbols: ATMYC2, RD22BP1, JAI1, JIN1, MYC2, ZBF1 | Basic helix-loop-helix (bHLH) DNA-binding family protein | chr1:11799042-11800913 REVERSE LENGTH=623	6e-63
Ghi.5515.1.A1_s_at	21.0981	up	DT463826	abscisic acid	AT3G11050.1 | Symbols: ATFER2, FER2 | ferritin 2 | chr3:3463651-3465294 FORWARD LENGTH=253	2e-46
Ghi.5529.1.S1_x_at	2.95794	up	AY072821.1	abscisic acid	AT5G25610.1 | Symbols: RD22, ATRD22 | BURP domain-containing protein | chr5:8914498-8916684 REVERSE LENGTH=392	2e-70
Ghi.5551.1.A1_s_at	2.72052	down	DT047344	auxin	AT4G30080.1 | Symbols: ARF16 | auxin response factor 16 | chr4:14703369-14705564 REVERSE LENGTH=670	4e-34
Ghi.5565.2.S1_a_at	9.0457	up	DT468184	ethylene	AT1G15520.1 | Symbols: PDR12, ATPDR12, ABCG40, ATABCG40 | pleiotropic drug resistance 12 | chr1:5331993-5338175 REVERSE LENGTH=1423	0
Ghi.5565.5.S1_s_at	4.6661	up	DT465300	ethylene	AT1G15520.1 | Symbols: PDR12, ATPDR12, ABCG40, ATABCG40 | pleiotropic drug resistance 12 | chr1:5331993-5338175 REVERSE LENGTH=1423	6e-115
Ghi.5565.7.A1_x_at	8.09745	up	CD486452	ethylene	AT1G15520.1 | Symbols: PDR12, ATPDR12, ABCG40, ATABCG40 | pleiotropic drug resistance 12 | chr1:5331993-5338175 REVERSE LENGTH=1423	6e-30
Ghi.564.1.S1_s_at	2.31794	down	AI731645	ethylene	AT5G40990.1 | Symbols: GLIP1 | GDSL lipase 1 | chr5:16418920-16420400 FORWARD LENGTH=374	2e-13
Ghi.5701.1.A1_at	5.77065	up	DT046689	salicylic acid	AT2G43840.2 | Symbols: UGT74F1 | UDP-glycosyltransferase 74 F1 | chr2:18157681-18159166 FORWARD LENGTH=449	2e-19
Ghi.5744.2.S1_s_at	2.22551	down	DN760209	auxin	AT2G06850.1 | Symbols: EXGT-A1, EXT, XTH4 | xyloglucan endotransglucosylase/hydrolase 4 | chr2:2763619-2765490 FORWARD LENGTH=296	2e-73
Ghi.5773.1.S1_at	2.49294	up	DN779299	abscisic acid	AT3G22060.1 | Symbols: | Receptor-like protein kinase-related family protein | chr3:7771065-7772137 FORWARD LENGTH=252	1e-71
Ghi.5775.1.A1_at	3.09477	up	DT457409	ethylene	AT3G23150.1 | Symbols: ETR2 | Signal transduction histidine kinase, hybrid-type, ethylene sensor | chr3:8255156-8257560 FORWARD LENGTH=773	3e-45
Ghi.5775.1.S1_s_at	6.67758	up	DT455881	ethylene	AT3G23150.1 | Symbols: ETR2 | Signal transduction histidine kinase, hybrid-type, ethylene sensor | chr3:8255156-8257560 FORWARD LENGTH=773	3e-45
Ghi.5790.1.S1_x_at	3.34918	up	DT048380	gibberellin	AT4G36880.1 | Symbols: CP1 | cysteine proteinase1 | chr4:17374692-17376180 REVERSE LENGTH=376	2e-42
Ghi.58.1.S1_s_at	2.97504	up	DN761594	abscisic acid	AT4G23650.1 | Symbols: CDPK6, CPK3 | calcium-dependent protein kinase 6 | chr4:12324967-12327415 REVERSE LENGTH=529	9e-96
Ghi.58.3.S1_a_at	2.15264	up	DT462771	abscisic acid	AT4G23650.1 | Symbols: CDPK6, CPK3 | calcium-dependent protein kinase 6 | chr4:12324967-12327415 REVERSE LENGTH=529	1e-85
Ghi.5861.1.S1_s_at	2.33538	down	DN760012	auxin	AT1G15690.1 | Symbols: AVP1, ATAVP3, AVP-3, AtVHP1;1 | Inorganic H pyrophosphatase family protein | chr1:5399115-5402185 FORWARD LENGTH=770	2e-105
Ghi.5865.1.S1_s_at	2.89087	down	DT551449	Brassinosteroid	AT3G23770.1 | Symbols: | O-Glycosyl hydrolases family 17 protein | chr3:8565556-8567196 FORWARD LENGTH=476	9e-11
Ghi.5875.1.A1_at	7.83676	up	CO496650	brassinosteroid	AT2G26710.1 | Symbols: BAS1, CYP734A1, CYP72B1 | Cytochrome P450 superfamily protein | chr2:11380700-11383413 FORWARD LENGTH=520	7e-29
Ghi.5897.1.S1_s_at	2.67096	up	DV850346	ethylene	AT2G20950.4 | Symbols: | Arabidopsis phospholipase-like protein (PEARLI 4) family | chr2:9003295-9005354 FORWARD LENGTH=530	2e-21
Ghi.5937.1.S1_s_at	2.80204	down	DR452985	salicylic acid	AT5G26780.3 | Symbols: SHM2 | serine hydroxymethyltransferase 2 | chr5:9418299-9421725 FORWARD LENGTH=533	2e-90
Ghi.6.1.S1_at	3.48791	down	DR463919	abscisic acid	AT1G31930.3 | Symbols: XLG3 | extra-large GTP-binding protein 3 | chr1:11465832-11468961 FORWARD LENGTH=848	2e-84
Ghi.6079.1.S1_s_at	2.2858	down	DT054332	abscisic acid	AT1G35720.1 | Symbols: ANNAT1, OXY5, ATOXY5 | annexin 1 | chr1:13225304-13226939 FORWARD LENGTH=317	4e-44
Ghi.6088.1.S1_s_at	22.3598	up	DT466983	salicylic acid	AT3G45640.1 | Symbols: ATMPK3, MPK3, ATMAPK3 | mitogen-activated protein kinase 3 | chr3:16756918-16758476 FORWARD LENGTH=370	1e-137
Ghi.6088.2.A1_s_at	38.5163	up	DV849489	salicylic acid	AT3G45640.1 | Symbols: ATMPK3, MPK3, ATMAPK3 | mitogen-activated protein kinase 3 | chr3:16756918-16758476 FORWARD LENGTH=370	2e-28
Ghi.6088.2.S1_at	9.53051	up	DT467539	salicylic acid	AT3G45640.1 | Symbols: ATMPK3, MPK3, ATMAPK3 | mitogen-activated protein kinase 3 | chr3:16756918-16758476 FORWARD LENGTH=370	2e-28
Ghi.6107.1.S1_x_at	2.29784	down	DN758335	abscisic acid	AT1G54100.2 | Symbols: ALDH7B4 | aldehyde dehydrogenase 7B4 | chr1:20195435-20198853 REVERSE LENGTH=508	3e-10
Ghi.6131.1.S1_s_at	2.05048	down	DT046923	ethylene	AT5G19780.1 | Symbols: TUA5 | tubulin alpha-5 | chr5:6687212-6688926 FORWARD LENGTH=450	7e-94
Ghi.6171.1.A1_at	9.47434	up	DT048318	auxin	AT5G50760.1 | Symbols: | SAUR-like auxin-responsive protein family | chr5:20644780-20645331 FORWARD LENGTH=183	1e-10
Ghi.6188.1.A1_at	3.4979	down	CO493635	gibberellin	AT2G37640.1 | Symbols: ATEXPA3, ATEXP3, ATHEXP ALPHA 1.9, EXP3 | Barwin-like endoglucanases superfamily protein | chr2:15788077-15789812 REVERSE LENGTH=262	3e-45
Ghi.6236.1.S1_s_at	3.23404	down	AY189971.1	auxin	AT2G06850.1 | Symbols: EXGT-A1, EXT, XTH4 | xyloglucan endotransglucosylase/hydrolase 4 | chr2:2763619-2765490 FORWARD LENGTH=296	2e-75
Ghi.6236.2.S1_s_at	2.2355	down	D88413.1	auxin	AT2G06850.1 | Symbols: EXGT-A1, EXT, XTH4 | xyloglucan endotransglucosylase/hydrolase 4 | chr2:2763619-2765490 FORWARD LENGTH=296	2e-83
Ghi.6292.2.S1_at	2.09194	down	AI727156	gibberellin	AT2G36830.1 | Symbols: GAMMA-TIP, TIP1;1, GAMMA-TIP1 | gamma tonoplast intrinsic protein | chr2:15445490-15446336 FORWARD LENGTH=251	5e-29
Ghi.6324.1.A1_x_at	4.6173	down	CO491193	abscisic acid	AT5G59320.1 | Symbols: LTP3 | lipid transfer protein 3 | chr5:23929051-23929492 FORWARD LENGTH=115	1e-16
Ghi.634.1.S1_s_at	2.0208	down	AY255521.1	abscisic acid	AT1G51500.1 | Symbols: CER5, D3, ABCG12, WBC12, ATWBC12 | ABC-2 type transporter family protein | chr1:19097967-19100972 REVERSE LENGTH=687	0
Ghi.6369.2.A1_at	2.50903	up	CO491427	abscisic acid	AT2G31750.1 | Symbols: UGT74D1 | UDP-glucosyl transferase 74D1 | chr2:13497312-13499870 FORWARD LENGTH=456	6e-10
Ghi.6408.1.A1_s_at	7.29001	up	DT463720	jasmonic acid	AT3G56400.1 | Symbols: WRKY70, ATWRKY70 | WRKY DNA-binding protein 70 | chr3:20909082-20910409 REVERSE LENGTH=294	8e-15
Ghi.6429.1.S1_at	33.7889	up	CF932111	abscisic acid	AT5G59320.1 | Symbols: LTP3 | lipid transfer protein 3 | chr5:23929051-23929492 FORWARD LENGTH=115	8e-12
Ghi.6433.1.S1_at	4.46577	up	CF932068	ethylene	AT2G14580.1 | Symbols: ATPRB1, PRB1 | basic pathogenesis-related protein 1 | chr2:6225703-6226188 REVERSE LENGTH=161	3e-56
Ghi.6443.2.A1_s_at	11.1893	up	CF932178	ethylene	AT3G04720.1 | Symbols: PR4, HEL, PR-4 | pathogenesis-related 4 | chr3:1285691-1286531 REVERSE LENGTH=212	3e-39
Ghi.6443.2.S1_at	5.95149	up	CF932178	ethylene	AT3G04720.1 | Symbols: PR4, HEL, PR-4 | pathogenesis-related 4 | chr3:1285691-1286531 REVERSE LENGTH=212	3e-39
Ghi.6461.1.A1_at	2.71672	up	CF075616	auxin	AT2G26740.1 | Symbols: ATSEH, SEH | soluble epoxide hydrolase | chr2:11393148-11394257 REVERSE LENGTH=321	2e-13
Ghi.6470.1.S1_s_at	3.81662	up	CD486699	salicylic acid	AT4G12470.1 | Symbols: AZI1 | azelaic acid induced 1 | chr4:7401371-7401856 REVERSE LENGTH=161	8e-26
Ghi.6498.1.S1_s_at	2.31553	up	U62778.1	gibberellin	AT2G36830.1 | Symbols: GAMMA-TIP, TIP1;1, GAMMA-TIP1 | gamma tonoplast intrinsic protein | chr2:15445490-15446336 FORWARD LENGTH=251	3e-80
Ghi.6506.1.S1_s_at	2.40402	down	CF932126	gibberellin	AT2G36830.1 | Symbols: GAMMA-TIP, TIP1;1, GAMMA-TIP1 | gamma tonoplast intrinsic protein | chr2:15445490-15446336 FORWARD LENGTH=251	4e-114
Ghi.6521.1.S1_at	30.7448	up	CD486070	cytokinin	AT1G05850.1 | Symbols: POM1, ERH2, ELP1, CTL1, ELP, HOT2, ATCTL1 | Chitinase family protein | chr1:1766833-1768117 REVERSE LENGTH=321	4e-33
Ghi.6538.1.S1_at	85.599	up	CD485949	Brassinosteroid	AT1G61110.1 | Symbols: anac025, NAC025 | NAC domain containing protein 25 | chr1:22516730-22518055 FORWARD LENGTH=323	7e-69
Ghi.6539.1.S1_s_at	8.53592	up	CD485942	salicylic acid	AT2G40000.1 | Symbols: HSPRO2, ATHSPRO2 | ortholog of sugar beet HS1 PRO-1 2 | chr2:16700649-16701956 REVERSE LENGTH=435	5e-34
Ghi.6548.1.S1_s_at	6.77221	up	AY207316.1	ethylene	AT5G58350.1 | Symbols: WNK4, ZIK2 | with no lysine (K) kinase 4 | chr5:23585505-23587681 FORWARD LENGTH=571	2e-80
Ghi.6559.1.S1_at	4.03652	up	CD485748	ethylene	AT5G19880.1 | Symbols: | Peroxidase superfamily protein | chr5:6720578-6722411 REVERSE LENGTH=329	1e-46
Ghi.6568.1.S1_at	2.59988	down	CD485653	ethylene	AT5G40990.1 | Symbols: GLIP1 | GDSL lipase 1 | chr5:16418920-16420400 FORWARD LENGTH=374	4e-16
Ghi.6593.1.S1_s_at	3.31185	down	AI728668	abscisic acid	AT1G44170.2 | Symbols: ALDH3H1, ALDH4 | aldehyde dehydrogenase 3H1 | chr1:16796564-16800031 REVERSE LENGTH=484	1e-92
Ghi.6619.1.A1_s_at	7.61798	up	CA993094	gibberellin	AT2G37640.1 | Symbols: ATEXPA3, ATEXP3, ATHEXP ALPHA 1.9, EXP3 | Barwin-like endoglucanases superfamily protein | chr2:15788077-15789812 REVERSE LENGTH=262	1e-11
Ghi.6619.1.S1_at	2.76267	up	CA994314	gibberellin	AT2G37640.1 | Symbols: ATEXPA3, ATEXP3, ATHEXP ALPHA 1.9, EXP3 | Barwin-like endoglucanases superfamily protein | chr2:15788077-15789812 REVERSE LENGTH=262	1e-11
Ghi.664.1.S1_at	3.58638	up	CA992783	brassinosteroid	AT3G61460.1 | Symbols: BRH1 | brassinosteroid-responsive RING-H2 | chr3:22741701-22742213 REVERSE LENGTH=170	6e-56
Ghi.6674.1.A1_s_at	2.5538	up	CA993725	salicylic acid	AT1G80840.1 | Symbols: WRKY40, ATWRKY40 | WRKY DNA-binding protein 40 | chr1:30383834-30385356 FORWARD LENGTH=302	2e-29
Ghi.6676.1.S1_s_at	6.62408	up	CA993443	abscisic acid	AT3G28210.1 | Symbols: PMZ, SAP12 | zinc finger (AN1-like) family protein | chr3:10520585-10521223 FORWARD LENGTH=186	2e-55
Ghi.6776.1.S1_at	2.36513	up	DT468430	ethylene	AT1G05710.5 | Symbols: | basic helix-loop-helix (bHLH) DNA-binding superfamily protein | chr1:1716198-1717023 FORWARD LENGTH=149	3e-24
Ghi.6808.1.S1_s_at	2.03654	up	CA993089	abscisic acid	AT3G15210.1 | Symbols: ATERF-4, ERF4, RAP2.5, ATERF4 | ethylene responsive element binding factor 4 | chr3:5121472-5122140 FORWARD LENGTH=222	3e-16
Ghi.6822.1.A1_s_at	13.4129	up	CA993006	brassinosteroid	AT2G36800.1 | Symbols: DOGT1, UGT73C5 | don-glucosyltransferase 1 | chr2:15423493-15424980 REVERSE LENGTH=495	2e-53
Ghi.6858.1.A1_at	2.54485	up	CA992853	auxin	AT1G23540.1 | Symbols: IGI1, AtPERK12 | Protein kinase superfamily protein | chr1:8346942-8349786 REVERSE LENGTH=720	3e-24
Ghi.687.1.S1_at	2.93335	down	DQ060250.1	gibberellin	AT2G37640.1 | Symbols: ATEXPA3, ATEXP3, ATHEXP ALPHA 1.9, EXP3 | Barwin-like endoglucanases superfamily protein | chr2:15788077-15789812 REVERSE LENGTH=262	1e-58
Ghi.6876.1.A1_s_at	2.33786	up	DT468529	Brassinosteroid	AT3G23770.1 | Symbols: | O-Glycosyl hydrolases family 17 protein | chr3:8565556-8567196 FORWARD LENGTH=476	2e-22
Ghi.6898.1.S1_at	3.44471	up	CA992714	gibberellin	AT4G25420.1 | Symbols: GA5, GA20OX1, AT2301, ATGA20OX1 | 2-oxoglutarate (2OG) and Fe(II)-dependent oxygenase superfamily protein | chr4:12990982-12992409 REVERSE LENGTH=377	1e-32
Ghi.690.1.A1_s_at	4.63996	down	DR456152	gibberellin	AT5G15230.1 | Symbols: GASA4 | GAST1 protein homolog 4 | chr5:4945017-4946025 FORWARD LENGTH=106	6e-26
Ghi.690.2.S1_s_at	2.76216	down	DT459608	gibberellin	AT5G15230.1 | Symbols: GASA4 | GAST1 protein homolog 4 | chr5:4945017-4946025 FORWARD LENGTH=106	2e-42
Ghi.6901.1.A1_s_at	20.9223	up	CA992707	abscisic acid	AT1G27730.1 | Symbols: STZ, ZAT10 | salt tolerance zinc finger | chr1:9648302-9648985 REVERSE LENGTH=227	6e-12
Ghi.6953.1.S1_s_at	2.32685	up	DQ116442.1	ethylene	AT1G05010.1 | Symbols: EFE, ACO4, EAT1 | ethylene-forming enzyme | chr1:1431419-1432695 REVERSE LENGTH=323	4e-122
Ghi.7019.1.A1_s_at	4.25827	down	DT048277	Brassinosteroid	AT5G51550.1 | Symbols: EXL3 | EXORDIUM like 3 | chr5:20939793-20940806 REVERSE LENGTH=337	5e-30
Ghi.7021.1.A1_x_at	4.86648	down	DT054188	ethylene	AT1G77120.1 | Symbols: ADH1, ADH, ATADH, ATADH1 | alcohol dehydrogenase 1 | chr1:28975509-28977216 FORWARD LENGTH=379	3e-17
Ghi.706.1.S1_at	5.01403	up	DT466750	salicylic acid	AT4G23810.1 | Symbols: WRKY53, ATWRKY53 | WRKY family transcription factor | chr4:12392666-12393739 REVERSE LENGTH=324	2e-30
Ghi.710.1.S1_s_at	12.351	up	CO492001	brassinosteroid	AT5G13170.1 | Symbols: SAG29, SWEET15, AtSWEET15 | senescence-associated gene 29 | chr5:4181331-4183171 REVERSE LENGTH=292	1e-84
Ghi.7276.1.S1_at	2.07887	down	AI732001	auxin	AT2G34650.1 | Symbols: PID, ABR | Protein kinase superfamily protein | chr2:14589934-14591557 REVERSE LENGTH=438	4e-37
Ghi.7342.1.S1_s_at	2.812	down	DR453262	abscisic acid	AT1G44170.2 | Symbols: ALDH3H1, ALDH4 | aldehyde dehydrogenase 3H1 | chr1:16796564-16800031 REVERSE LENGTH=484	2e-56
Ghi.7384.1.S1_at	2.27753	down	DT548039	abscisic acid	AT5G10560.1 | Symbols: | Glycosyl hydrolase family protein | chr5:3336335-3339351 REVERSE LENGTH=792	8e-10
Ghi.7389.1.S1_x_at	2.40872	up	AI731169	abscisic acid	AT2G46270.1 | Symbols: GBF3 | G-box binding factor 3 | chr2:19000859-19002901 FORWARD LENGTH=382	6e-72
Ghi.7404.1.S1_at	2.25994	down	DN758593	brassinosteroid	AT1G20330.1 | Symbols: SMT2, CVP1, FRL1 | sterol methyltransferase 2 | chr1:7038968-7040053 REVERSE LENGTH=361	1e-162
Ghi.7427.1.S1_s_at	2.88024	down	AI730798	jasmonic acid	AT1G74020.1 | Symbols: SS2 | strictosidine synthase 2 | chr1:27835289-27837277 REVERSE LENGTH=335	5e-14
Ghi.7484.1.S1_s_at	3.85625	down	DR454356	ethylene	AT4G17720.1 | Symbols: | RNA-binding (RRM/RBD/RNP motifs) family protein | chr4:9862660-9864498 REVERSE LENGTH=313	3e-26
Ghi.7516.1.S1_s_at	2.40667	down	AI729719	abscisic acid	AT5G58230.1 | Symbols: MSI1, MEE70, ATMSI1 | Transducin/WD40 repeat-like superfamily protein | chr5:23556112-23557994 FORWARD LENGTH=424	3e-18
Ghi.7518.1.S1_s_at	3.99326	down	DT456061	Brassinosteroid	AT3G23770.1 | Symbols: | O-Glycosyl hydrolases family 17 protein | chr3:8565556-8567196 FORWARD LENGTH=476	1e-10
Ghi.7518.3.S1_x_at	2.97402	down	DT569605	Brassinosteroid	AT3G23770.1 | Symbols: | O-Glycosyl hydrolases family 17 protein | chr3:8565556-8567196 FORWARD LENGTH=476	6e-10
Ghi.7533.1.S1_at	2.39843	down	DT527646	brassinosteroid	AT1G55610.2 | Symbols: BRL1 | BRI1 like | chr1:20779874-20783374 REVERSE LENGTH=1166	4e-19
Ghi.7542.1.S1_at	2.05788	down	AI729532	salicylic acid	AT5G26780.1 | Symbols: SHM2 | serine hydroxymethyltransferase 2 | chr5:9418299-9421725 FORWARD LENGTH=517	1e-149
Ghi.7551.1.S1_at	2.28574	down	DR462120	Brassinosteroid	AT3G23770.1 | Symbols: | O-Glycosyl hydrolases family 17 protein | chr3:8565556-8567196 FORWARD LENGTH=476	5e-12
Ghi.7568.1.S1_at	2.50405	down	AI729336	ethylene	AT3G45780.2 | Symbols: PHOT1, NPH1, JK224, RPT1 | phototropin 1 | chr3:16818557-16823960 FORWARD LENGTH=996	3e-161
Ghi.7643.1.A1_s_at	2.07039	up	AI728633	abscisic acid	AT5G57800.1 | Symbols: FLP1, YRE, CER3, WAX2 | Fatty acid hydroxylase superfamily | chr5:23420589-23423832 FORWARD LENGTH=632	5e-88
Ghi.779.1.S1_at	2.75024	up	DN800052	salicylic acid	AT2G29420.1 | Symbols: ATGSTU7, GST25, GSTU7 | glutathione S-transferase tau 7 | chr2:12618111-12618871 REVERSE LENGTH=227	3e-31
Ghi.7790.1.A1_s_at	4.30318	up	DT468541	brassinosteroid	AT2G26710.1 | Symbols: BAS1, CYP734A1, CYP72B1 | Cytochrome P450 superfamily protein | chr2:11380700-11383413 FORWARD LENGTH=520	6e-18
Ghi.7815.1.S1_at	3.79825	down	DN779511	ethylene	AT5G58950.1 | Symbols: | Protein kinase superfamily protein | chr5:23801136-23803025 REVERSE LENGTH=525	1e-21
Ghi.7874.1.S1_s_at	56.6822	up	AY962572.1	cytokinin	AT3G16770.1 | Symbols: RAP2.3, ATEBP, ERF72, EBP | ethylene-responsive element binding protein | chr3:5705784-5706768 FORWARD LENGTH=248	7e-36
Ghi.7876.1.S1_s_at	7.61496	up	DN803199	brassinosteroid	AT2G03760.1 | Symbols: ST, ATST1, RAR047, ST1, AtSOT1, AtSOT12, SOT12 | sulphotransferase 12 | chr2:1149475-1150455 REVERSE LENGTH=326	5e-21
Ghi.789.1.S1_at	29.8991	down	AF116537.2	auxin	AT1G18970.1 | Symbols: GLP4 | germin-like protein 4 | chr1:6554702-6555364 REVERSE LENGTH=220	7e-29
Ghi.7897.2.S1_s_at	2.20616	down	CA992672	auxin	AT2G04160.1 | Symbols: AIR3 | Subtilisin-like serine endopeptidase family protein | chr2:1401450-1407694 REVERSE LENGTH=772	5e-50
Ghi.7901.1.S1_s_at	2.43442	down	AI055537	brassinosteroid	AT1G11680.1 | Symbols: CYP51G1, EMB1738, CYP51A2, CYP51 | CYTOCHROME P450 51G1 | chr1:3938925-3940585 FORWARD LENGTH=488	1e-119
Ghi.7907.1.S1_s_at	9.50687	up	AI055500	abscisic acid	AT4G27410.2 | Symbols: RD26, ANAC072 | NAC (No Apical Meristem) domain transcriptional regulator superfamily protein | chr4:13707928-13709013 REVERSE LENGTH=297	2e-85
Ghi.7911.1.S1_x_at	30.1524	up	AY476737.1	auxin	AT5G57560.1 | Symbols: TCH4, XTH22 | Xyloglucan endotransglucosylase/hydrolase family protein | chr5:23307296-23308235 REVERSE LENGTH=284	8e-113
Ghi.7921.1.S1_x_at	26.6607	up	DQ303122.1	ethylene	AT1G05010.1 | Symbols: EFE, ACO4, EAT1 | ethylene-forming enzyme | chr1:1431419-1432695 REVERSE LENGTH=323	4e-123
Ghi.7950.1.S1_at	400.137	up	AY366083.1	ethylene	AT5G19880.1 | Symbols: | Peroxidase superfamily protein | chr5:6720578-6722411 REVERSE LENGTH=329	2e-85
Ghi.7954.1.S1_s_at	20.4045	up	DT468555	salicylic acid	AT3G45640.1 | Symbols: ATMPK3, MPK3, ATMAPK3 | mitogen-activated protein kinase 3 | chr3:16756918-16758476 FORWARD LENGTH=370	0
Ghi.7959.2.S1_s_at	2.30081	down	DT527581	abscisic acid	AT2G26290.1 | Symbols: ARSK1 | root-specific kinase 1 | chr2:11192237-11194259 REVERSE LENGTH=424	7e-54
Ghi.798.1.S1_s_at	9.22485	up	DQ116444.1	ethylene	AT1G05010.1 | Symbols: EFE, ACO4, EAT1 | ethylene-forming enzyme | chr1:1431419-1432695 REVERSE LENGTH=323	1e-131
Ghi.7985.1.S1_s_at	5.99762	up	DN759914	ethylene	AT4G27450.1 | Symbols: | Aluminium induced protein with YGL and LRDR motifs | chr4:13727665-13728683 REVERSE LENGTH=250	1e-103
Ghi.8023.1.S1_at	15.2724	up	DQ116443.1	ethylene	AT1G62380.1 | Symbols: ACO2, ATACO2 | ACC oxidase 2 | chr1:23082340-23084068 FORWARD LENGTH=320	5e-123
Ghi.8025.1.S1_s_at	12.4558	up	DQ122175.1	ethylene	AT1G05010.1 | Symbols: EFE, ACO4, EAT1 | ethylene-forming enzyme | chr1:1431419-1432695 REVERSE LENGTH=323	1e-127
Ghi.8046.1.S1_at	2.12494	down	U53702.1	ethylene	AT1G77120.1 | Symbols: ADH1, ADH, ATADH, ATADH1 | alcohol dehydrogenase 1 | chr1:28975509-28977216 FORWARD LENGTH=379	1e-74
Ghi.8054.1.S1_at	5.53455	down	X97016.1	jasmonic acid	AT2G29980.1 | Symbols: FAD3 | fatty acid desaturase 3 | chr2:12781787-12784946 REVERSE LENGTH=386	4e-64
Ghi.8056.1.S1_s_at	2.58359	down	AF159229.1	salicylic acid	AT2G29420.1 | Symbols: ATGSTU7, GST25, GSTU7 | glutathione S-transferase tau 7 | chr2:12618111-12618871 REVERSE LENGTH=227	5e-38
Ghi.8062.1.S1_at	3.40944	down	Y10112.2	jasmonic acid	AT2G29980.1 | Symbols: FAD3 | fatty acid desaturase 3 | chr2:12781787-12784946 REVERSE LENGTH=386	2e-63
Ghi.8067.1.S1_s_at	4.72396	down	AF009568.1	auxin	AT1G15690.1 | Symbols: AVP1, ATAVP3, AVP-3, AtVHP1;1 | Inorganic H pyrophosphatase family protein | chr1:5399115-5402185 FORWARD LENGTH=770	4e-98
Ghi.807.1.S1_s_at	11.6678	up	DT465871	abscisic acid	AT1G27730.1 | Symbols: STZ, ZAT10 | salt tolerance zinc finger | chr1:9648302-9648985 REVERSE LENGTH=227	3e-31
Ghi.8079.1.S1_at	2.41579	down	AF336282.1	abscisic acid	AT1G22640.1 | Symbols: ATMYB3, MYB3 | myb domain protein 3 | chr1:8006289-8007219 FORWARD LENGTH=257	5e-45
Ghi.8085.1.S1_at	12.1172	up	AF329368.1	cytokinin	AT3G10520.1 | Symbols: AHB2, GLB2, ARATH GLB2, NSHB2, ATGLB2, HB2 | haemoglobin 2 | chr3:3276516-3277765 REVERSE LENGTH=158	3e-42
Ghi.8087.1.S1_s_at	3.087	up	AF034131.1	abscisic acid	AT1G22640.1 | Symbols: ATMYB3, MYB3 | myb domain protein 3 | chr1:8006289-8007219 FORWARD LENGTH=257	5e-43
Ghi.8089.1.S1_at	2.62783	up	AF034133.1	Jasmonic acid	AT3G06490.1 | Symbols: MYB108, AtMYB108, BOS1 | myb domain protein 108 | chr3:2004298-2006358 FORWARD LENGTH=323	1e-64
Ghi.8092.1.S1_at	2.27655	up	L04497.1	abscisic acid	AT1G22640.1 | Symbols: ATMYB3, MYB3 | myb domain protein 3 | chr1:8006289-8007219 FORWARD LENGTH=257	2e-78
Ghi.8096.1.S1_x_at	2.47783	down	AY345608.1	ethylene	AT5G19780.1 | Symbols: TUA5 | tubulin alpha-5 | chr5:6687212-6688926 FORWARD LENGTH=450	1e-91
Ghi.8104.1.S1_at	3.46352	up	AF155124.1	ethylene	AT5G19880.1 | Symbols: | Peroxidase superfamily protein | chr5:6720578-6722411 REVERSE LENGTH=329	4e-75
Ghi.8105.1.A1_s_at	8.53207	up	AF488305.1	ethylene	AT5G19880.1 | Symbols: | Peroxidase superfamily protein | chr5:6720578-6722411 REVERSE LENGTH=329	4e-89
Ghi.8109.1.S1_at	13.0774	up	AF485268.1	ethylene	AT5G19880.1 | Symbols: | Peroxidase superfamily protein | chr5:6720578-6722411 REVERSE LENGTH=329	6e-66
Ghi.8110.1.S1_at	17.0184	up	AY311597.1	ethylene	AT5G19880.1 | Symbols: | Peroxidase superfamily protein | chr5:6720578-6722411 REVERSE LENGTH=329	7e-71
Ghi.8113.1.S1_at	2.08846	up	AY174160.1	ethylene	AT4G13620.1 | Symbols: | Integrase-type DNA-binding superfamily protein | chr4:7932138-7933304 FORWARD LENGTH=388	6e-21
Ghi.8115.1.S1_s_at	2.18447	down	AY366352.1	Jasmonic acid	AT5G40330.1 | Symbols: MYB23, ATMYB23, ATMYBRTF | myb domain protein 23 | chr5:16127849-16129468 FORWARD LENGTH=219	2e-55
Ghi.8126.1.S1_x_at	3.17166	up	AY779339.1	abscisic acid	AT3G15210.1 | Symbols: ATERF-4, ERF4, RAP2.5, ATERF4 | ethylene responsive element binding factor 4 | chr3:5121472-5122140 FORWARD LENGTH=222	1e-17
Ghi.8128.1.S1_x_at	8.37256	up	AY827548.1	cytokinin	AT3G16770.1 | Symbols: RAP2.3, ATEBP, ERF72, EBP | ethylene-responsive element binding protein | chr3:5705784-5706768 FORWARD LENGTH=248	8e-33
Ghi.8136.1.S1_s_at	2.45544	down	AJ606075.1	ethylene	AT5G19880.1 | Symbols: | Peroxidase superfamily protein | chr5:6720578-6722411 REVERSE LENGTH=329	6e-55
Ghi.8139.1.S1_at	2.25009	up	Z68154.1	Brassinosteroid	AT3G23770.1 | Symbols: | O-Glycosyl hydrolases family 17 protein | chr3:8565556-8567196 FORWARD LENGTH=476	7e-43
Ghi.8140.1.S1_s_at	6.64274	up	AF487461.2	salicylic acid	AT2G37710.1 | Symbols: RLK | receptor lectin kinase | chr2:15814934-15816961 REVERSE LENGTH=675	0
Ghi.8161.1.S1_s_at	27.8291	up	AY781118.2	ethylene	AT5G47220.1 | Symbols: ATERF2, ATERF-2, ERF2 | ethylene responsive element binding factor 2 | chr5:19172023-19172754 REVERSE LENGTH=243	6e-52
Ghi.8175.1.S1_at	2.58343	down	AI726353	auxin	AT4G31500.1 | Symbols: CYP83B1, SUR2, RNT1, RED1, ATR4 | cytochrome P450, family 83, subfamily B, polypeptide 1 | chr4:15273677-15275271 REVERSE LENGTH=499	1e-27
Ghi.82.1.A1_s_at	2.38825	down	DR463073	ethylene	AT3G45780.2 | Symbols: PHOT1, NPH1, JK224, RPT1 | phototropin 1 | chr3:16818557-16823960 FORWARD LENGTH=996	3e-30
Ghi.8207.1.S1_s_at	2.60769	up	DT051983	auxin	AT4G36800.2 | Symbols: RCE1 | RUB1 conjugating enzyme 1 | chr4:17341237-17342148 REVERSE LENGTH=184	1e-21
Ghi.8209.1.S1_s_at	2.86899	down	AI728412	abscisic acid	AT2G22090.2 | Symbols: UBA1A | RNA-binding (RRM/RBD/RNP motifs) family protein | chr2:9389407-9390450 REVERSE LENGTH=347	4e-18
Ghi.8211.1.S1_s_at	2.52439	down	AI731607	ethylene	AT5G19880.1 | Symbols: | Peroxidase superfamily protein | chr5:6720578-6722411 REVERSE LENGTH=329	1e-36
Ghi.8236.1.S1_s_at	19.5442	down	DT567483	Brassinosteroid	AT2G17230.1 | Symbols: EXL5 | EXORDIUM like 5 | chr2:7494892-7495983 REVERSE LENGTH=363	3e-84
Ghi.8243.1.A1_at	2.33649	up	AI728553	Cytokinin	AT5G49720.1 | Symbols: ATGH9A1, TSD1, DEC, KOR, RSW2, IRX2, KOR1, GH9A1 | glycosyl hydrolase 9A1 | chr5:20197765-20200168 REVERSE LENGTH=621	8e-25
Ghi.8270.1.S1_at	2.61647	down	AI726258	abscisic acid	AT1G35720.1 | Symbols: ANNAT1, OXY5, ATOXY5 | annexin 1 | chr1:13225304-13226939 FORWARD LENGTH=317	1e-35
Ghi.8385.1.S1_at	2.07248	up	CD486495	jasmonic acid	AT1G19570.1 | Symbols: DHAR1, ATDHAR1, DHAR5 | dehydroascorbate reductase | chr1:6773462-6774413 REVERSE LENGTH=213	6e-10
Ghi.8448.1.S1_x_at	9.30487	down	AF521240.1	ethylene	AT5G19780.1 | Symbols: TUA5 | tubulin alpha-5 | chr5:6687212-6688926 FORWARD LENGTH=450	2e-92
Ghi.8466.1.A1_s_at	2.48227	up	DN759685	auxin	AT5G18930.1 | Symbols: BUD2, SAMDC4 | Adenosylmethionine decarboxylase family protein | chr5:6312172-6313215 REVERSE LENGTH=347	2e-20
Ghi.8495.1.S1_s_at	2.12228	up	DT049047	auxin	AT1G06400.1 | Symbols: ARA2, ATRABA1A, ATRAB11E, ARA-2 | Ras-related small GTP-binding family protein | chr1:1951089-1952686 REVERSE LENGTH=216	5e-36
Ghi.8518.1.A1_at	2.60891	down	DT048349	ethylene	AT5G05170.1 | Symbols: CESA3, IXR1, ATCESA3, ATH-B, CEV1 | Cellulose synthase family protein | chr5:1530401-1535090 REVERSE LENGTH=1065	4e-82
Ghi.8524.1.S1_at	2.99172	up	DT048651	abscisic acid	AT5G10560.1 | Symbols: | Glycosyl hydrolase family protein | chr5:3336335-3339351 REVERSE LENGTH=792	5e-110
Ghi.8679.1.A1_s_at	2.60339	down	DT049493	auxin	AT1G23540.1 | Symbols: IGI1, AtPERK12 | Protein kinase superfamily protein | chr1:8346942-8349786 REVERSE LENGTH=720	8e-10
Ghi.8716.1.A1_at	6.94022	up	DV850186	jasmonic acid	AT4G05160.1 | Symbols: | AMP-dependent synthetase and ligase family protein | chr4:2664451-2666547 FORWARD LENGTH=544	2e-57
Ghi.8749.1.S1_at	4.19471	up	DT463517	ethylene	AT5G47230.1 | Symbols: ERF5, ATERF-5, ATERF5 | ethylene responsive element binding factor 5 | chr5:19180072-19180974 FORWARD LENGTH=300	1e-46
Ghi.8767.1.S1_s_at	3.31569	down	DT543374	salicylic acid	AT5G33340.1 | Symbols: CDR1 | Eukaryotic aspartyl protease family protein | chr5:12594474-12595787 FORWARD LENGTH=437	5e-30
Ghi.8773.1.S1_s_at	2.02302	down	AI726703	ethylene	AT5G61790.1 | Symbols: CNX1, ATCNX1 | calnexin 1 | chr5:24827394-24829642 REVERSE LENGTH=530	7e-21
Ghi.8777.1.S1_at	3.23746	up	DN758512	abscisic acid	AT1G32640.1 | Symbols: ATMYC2, RD22BP1, JAI1, JIN1, MYC2, ZBF1 | Basic helix-loop-helix (bHLH) DNA-binding family protein | chr1:11799042-11800913 REVERSE LENGTH=623	1e-28
Ghi.8784.1.A1_s_at	2.18483	down	DT465869	auxin	AT1G48410.3 | Symbols: AGO1 | Stabilizer of iron transporter SufD / Polynucleotidyl transferase | chr1:17886285-17891892 REVERSE LENGTH=1050	2e-14
Ghi.8787.1.S1_s_at	2.62704	up	DT455800	abscisic acid	AT2G26290.1 | Symbols: ARSK1 | root-specific kinase 1 | chr2:11192237-11194259 REVERSE LENGTH=424	8e-53
Ghi.8818.1.S1_at	2.37975	down	DT456293	brassinosteroid	AT5G46570.1 | Symbols: BSK2 | BR-signaling kinase 2 | chr5:18894687-18897198 FORWARD LENGTH=489	7e-12
Ghi.8869.1.S1_s_at	3.85113	down	DT457129	brassinosteroid	AT4G33430.2 | Symbols: BAK1 | BRI1-associated receptor kinase | chr4:16086654-16090288 REVERSE LENGTH=662	1e-15
Ghi.8956.1.S1_s_at	2.0435	down	DR044134	auxin	AT1G24260.2 | Symbols: SEP3, AGL9 | K-box region and MADS-box transcription factor family protein | chr1:8593790-8595862 REVERSE LENGTH=251	3e-34
Ghi.896.1.S1_at	3.4022	up	DR453498	brassinosteroid	AT5G13170.1 | Symbols: SAG29, SWEET15, AtSWEET15 | senescence-associated gene 29 | chr5:4181331-4183171 REVERSE LENGTH=292	1e-10
Ghi.8969.2.S1_at	2.21342	down	DT456396	abscisic acid	AT3G47620.1 | Symbols: AtTCP14, TCP14 | TEOSINTE BRANCHED, cycloidea and PCF (TCP) 14 | chr3:17559004-17560473 FORWARD LENGTH=489	5e-29
Ghi.9005.1.A1_s_at	2.23444	down	DN817569	abscisic acid	AT3G26830.1 | Symbols: PAD3, CYP71B15 | Cytochrome P450 superfamily protein | chr3:9887990-9889560 FORWARD LENGTH=490	8e-38
Ghi.9045.1.A1_s_at	2.41215	down	DT048514	abscisic acid	AT1G07420.2 | Symbols: ATSMO2, SMO2-1 | sterol 4-alpha-methyl-oxidase 2-1 | chr1:2278918-2280033 FORWARD LENGTH=228	8e-29
Ghi.9055.2.A1_at	3.01672	down	DT459604	salicylic acid	AT3G11280.2 | Symbols: | Duplicated homeodomain-like superfamily protein | chr3:3533477-3534393 REVERSE LENGTH=263	2e-15
Ghi.9102.1.S1_at	12.5551	up	DV849822	jasmonic acid	AT2G34810.1 | Symbols: | FAD-binding Berberine family protein | chr2:14685292-14686914 FORWARD LENGTH=540	1e-26
Ghi.9111.1.S1_at	2.6739	up	DN761810	auxin	AT1G59870.1 | Symbols: PEN3, PDR8, ATPDR8, ABCG36, ATABCG36 | ABC-2 and Plant PDR ABC-type transporter family protein | chr1:22034661-22039844 FORWARD LENGTH=1469	1e-67
Ghi.9118.1.S1_s_at	2.11777	down	AI730173	ethylene	AT1G79530.1 | Symbols: GAPCP-1 | glyceraldehyde-3-phosphate dehydrogenase of plastid 1 | chr1:29916232-29919088 REVERSE LENGTH=422	3e-60
Ghi.9123.1.S1_at	5.99192	up	DN758298	salicylic acid	AT1G07530.1 | Symbols: SCL14, ATGRAS2, GRAS2 | SCARECROW-like 14 | chr1:2313828-2316137 REVERSE LENGTH=769	7e-124
Ghi.9124.1.S1_x_at	2.47301	up	DT462441	ethylene	AT1G72360.3 | Symbols: HRE1 | Integrase-type DNA-binding superfamily protein | chr1:27241904-27242777 FORWARD LENGTH=260	5e-33
Ghi.9124.2.S1_s_at	2.10263	up	DT466387	ethylene	AT1G72360.3 | Symbols: HRE1 | Integrase-type DNA-binding superfamily protein | chr1:27241904-27242777 FORWARD LENGTH=260	3e-13
Ghi.9147.2.A1_at	2.84172	up	DT461541	Gibberellin	AT1G65620.4 | Symbols: AS2 | Lateral organ boundaries (LOB) domain family protein | chr1:24400146-24400745 FORWARD LENGTH=199	5e-35
Ghi.9151.2.S1_at	10.0374	up	DT049218	abscisic acid	AT1G64060.1 | Symbols: ATRBOH F, ATRBOHF, RBOHAP108, RBOHF, RBOH F | respiratory burst oxidase protein F | chr1:23770266-23776317 FORWARD LENGTH=944	1e-25
Ghi.9152.1.S1_at	6.37543	up	DT462541	abscisic acid	AT3G18130.1 | Symbols: RACK1C_AT | receptor for activated C kinase 1C | chr3:6211109-6212371 REVERSE LENGTH=326	4e-10
Ghi.9165.1.S1_s_at	2.33655	down	DT464357	brassinosteroid	AT1G75080.2 | Symbols: BZR1 | Brassinosteroid signalling positive regulator (BZR1) family protein | chr1:28185709-28187063 FORWARD LENGTH=336	4e-111
Ghi.9166.1.A1_s_at	2.93209	up	DT465682	auxin	AT4G31500.1 | Symbols: CYP83B1, SUR2, RNT1, RED1, ATR4 | cytochrome P450, family 83, subfamily B, polypeptide 1 | chr4:15273677-15275271 REVERSE LENGTH=499	2e-20
Ghi.9168.1.A1_s_at	3.15385	down	AY464053.1	abscisic acid	AT1G51500.1 | Symbols: CER5, D3, ABCG12, WBC12, ATWBC12 | ABC-2 type transporter family protein | chr1:19097967-19100972 REVERSE LENGTH=687	6e-67
Ghi.9175.1.S1_at	33.2236	up	DR462212	ethylene	AT5G61600.1 | Symbols: ERF104 | ethylene response factor 104 | chr5:24766643-24767368 REVERSE LENGTH=241	1e-30
Ghi.9176.3.A1_at	10.014	up	DT464586	abscisic acid	AT1G52340.1 | Symbols: ABA2, SIS4, GIN1, SDR1, ISI4, SRE1, ATABA2, ATSDR1 | NAD(P)-binding Rossmann-fold superfamily protein | chr1:19489997-19491527 REVERSE LENGTH=285	5e-32
Ghi.9176.4.S1_at	3.32773	up	DT464585	Brassinosteroid	AT3G42960.1 | Symbols: ATA1, ASD, TA1 | TAPETUM 1 | chr3:15018735-15019656 REVERSE LENGTH=272	1e-29
Ghi.9178.3.S1_at	12.6721	up	DT463164	abscisic acid	AT2G32020.1 | Symbols: | Acyl-CoA N-acyltransferases (NAT) superfamily protein | chr2:13631193-13631744 REVERSE LENGTH=183	3e-56
Ghi.9182.3.S1_at	8.20235	up	DT461494	abscisic acid	AT2G38470.1 | Symbols: WRKY33, ATWRKY33 | WRKY DNA-binding protein 33 | chr2:16108476-16110539 FORWARD LENGTH=519	4e-18
Ghi.9192.1.S1_s_at	11.5501	up	DT468825	salicylic acid	AT1G80840.1 | Symbols: WRKY40, ATWRKY40 | WRKY DNA-binding protein 40 | chr1:30383834-30385356 FORWARD LENGTH=302	3e-51
Ghi.9193.2.A1_at	7.06878	up	DT469110	jasmonic acid	AT3G56400.1 | Symbols: WRKY70, ATWRKY70 | WRKY DNA-binding protein 70 | chr3:20909082-20910409 REVERSE LENGTH=294	2e-27
Ghi.9193.2.S1_s_at	2.15571	up	DR455678	jasmonic acid	AT3G56400.1 | Symbols: WRKY70, ATWRKY70 | WRKY DNA-binding protein 70 | chr3:20909082-20910409 REVERSE LENGTH=294	2e-27
Ghi.9210.1.A1_s_at	3.02785	up	DT464280	jasmonic acid	AT3G11820.2 | Symbols: SYP121, AT-SYR1, ATSYP121, SYR1, ATSYR1, PEN1 | syntaxin of plants 121 | chr3:3729540-3730775 REVERSE LENGTH=315	3e-42
Ghi.9227.1.A1_x_at	3.65786	up	DT467257	auxin	AT2G26740.1 | Symbols: ATSEH, SEH | soluble epoxide hydrolase | chr2:11393148-11394257 REVERSE LENGTH=321	2e-42
Ghi.9227.2.S1_s_at	2.22336	up	DT467256	auxin	AT2G26740.1 | Symbols: ATSEH, SEH | soluble epoxide hydrolase | chr2:11393148-11394257 REVERSE LENGTH=321	1e-59
Ghi.9228.1.A1_at	4.55596	up	DT462097	abscisic acid	AT4G19850.2 | Symbols: | lectin-related | chr4:10776657-10777588 FORWARD LENGTH=220	6e-26
Ghi.9232.1.S1_at	5.03036	up	CA992854	salicylic acid	AT5G36970.1 | Symbols: NHL25 | NDR1/HIN1-like 25 | chr5:14604367-14605194 REVERSE LENGTH=248	2e-26
Ghi.9236.1.S1_at	5.56163	up	DT463077	brassinosteroid	AT2G36800.1 | Symbols: DOGT1, UGT73C5 | don-glucosyltransferase 1 | chr2:15423493-15424980 REVERSE LENGTH=495	6e-81
Ghi.9237.3.A1_at	2.52174	up	DT467538	abscisic acid	AT5G27420.1 | Symbols: CNI1, ATL31 | carbon/nitrogen insensitive 1 | chr5:9684119-9685225 FORWARD LENGTH=368	3e-17
Ghi.9240.1.S1_s_at	3.33399	up	DT468893	abscisic acid	AT2G38470.1 | Symbols: WRKY33, ATWRKY33 | WRKY DNA-binding protein 33 | chr2:16108476-16110539 FORWARD LENGTH=519	6e-125
Ghi.9249.4.A1_at	83.6849	up	DT461850	auxin	AT2G23170.1 | Symbols: GH3.3 | Auxin-responsive GH3 family protein | chr2:9864125-9866502 REVERSE LENGTH=595	5e-73
Ghi.9263.5.A1_x_at	2.98591	up	DR462841	ethylene	AT3G45780.2 | Symbols: PHOT1, NPH1, JK224, RPT1 | phototropin 1 | chr3:16818557-16823960 FORWARD LENGTH=996	3e-27
Ghi.9268.1.S1_x_at	25.5272	up	DT463525	gibberellin	AT4G21690.1 | Symbols: ATGA3OX3, GA3OX3 | gibberellin 3-oxidase 3 | chr4:11527229-11529060 FORWARD LENGTH=349	3e-11
Ghi.927.2.S1_at	2.2128	down	AI728683	brassinosteroid	AT4G34160.1 | Symbols: CYCD3;1, CYCD3 | CYCLIN D3;1 | chr4:16357903-16359304 FORWARD LENGTH=376	2e-33
Ghi.9275.4.S1_at	2.15769	up	DT462931	auxin	AT2G47000.1 | Symbols: MDR4, PGP4, ABCB4, ATPGP4 | ATP binding cassette subfamily B4 | chr2:19310008-19314750 REVERSE LENGTH=1286	6e-85
Ghi.9278.2.S1_s_at	2.02816	up	AI726177	brassinosteroid	AT1G71830.1 | Symbols: SERK1, ATSERK1 | somatic embryogenesis receptor-like kinase 1 | chr1:27018575-27021842 FORWARD LENGTH=625	9e-29
Ghi.9280.3.A1_at	19.0796	up	DT462248	gibberellin	AT4G21200.1 | Symbols: ATGA2OX8, GA2OX8 | gibberellin 2-oxidase 8 | chr4:11302751-11306601 FORWARD LENGTH=338	2e-31
Ghi.9280.3.S1_at	2.66507	up	DT463005	gibberellin	AT4G21200.1 | Symbols: ATGA2OX8, GA2OX8 | gibberellin 2-oxidase 8 | chr4:11302751-11306601 FORWARD LENGTH=338	2e-31
Ghi.9281.1.A1_s_at	3.85518	up	DT047152	auxin	AT4G36740.1 | Symbols: HB-5, ATHB40, HB40 | homeobox protein 40 | chr4:17314649-17316314 REVERSE LENGTH=216	5e-51
Ghi.9296.1.S1_s_at	2.46901	up	DT527044	abscisic acid	AT1G45249.1 | Symbols: ABF2, AREB1, ATAREB1 | abscisic acid responsive elements-binding factor 2 | chr1:17165420-17167415 REVERSE LENGTH=416	1e-29
Ghi.9302.1.A1_at	2.03291	up	DT466229	gibberellin	AT3G03450.1 | Symbols: RGL2 | RGA-like 2 | chr3:819636-821279 REVERSE LENGTH=547	3e-22
Ghi.9328.1.S1_s_at	5.12715	up	DT048550	Brassinosteroid	AT1G61110.1 | Symbols: anac025, NAC025 | NAC domain containing protein 25 | chr1:22516730-22518055 FORWARD LENGTH=323	2e-49
Ghi.9336.3.S1_at	2.20919	up	DT464617	abscisic acid	AT4G23650.1 | Symbols: CDPK6, CPK3 | calcium-dependent protein kinase 6 | chr4:12324967-12327415 REVERSE LENGTH=529	6e-48
Ghi.9407.1.S1_s_at	2.10915	down	DR459808	auxin	AT1G49010.1 | Symbols: | Duplicated homeodomain-like superfamily protein | chr1:18132714-18133778 FORWARD LENGTH=314	8e-29
Ghi.9417.1.S1_s_at	2.14875	down	DT561562	abscisic acid	AT1G09700.1 | Symbols: HYL1, DRB1 | dsRNA-binding domain-like superfamily protein | chr1:3137960-3140118 REVERSE LENGTH=419	3e-19
Ghi.9459.1.S1_s_at	4.08712	down	AI731025	auxin	AT5G63310.1 | Symbols: NDPK2, NDPK1A, NDPK IA IA, NDPK IA, ATNDPK2 | nucleoside diphosphate kinase 2 | chr5:25372122-25373838 REVERSE LENGTH=231	4e-41
Ghi.9479.1.S1_s_at	2.43411	down	DN804524	brassinosteroid	AT4G34160.1 | Symbols: CYCD3;1, CYCD3 | CYCLIN D3;1 | chr4:16357903-16359304 FORWARD LENGTH=376	8e-76
Ghi.9501.1.S1_at	2.24496	up	DR463899	ethylene	AT1G28360.1 | Symbols: ERF12, ATERF12 | ERF domain protein 12 | chr1:9951934-9952503 FORWARD LENGTH=189	2e-40
Ghi.9532.1.A1_s_at	2.91806	down	DT046877	salicylic acid	AT5G43940.2 | Symbols: HOT5 | GroES-like zinc-binding dehydrogenase family protein | chr5:17684265-17686379 FORWARD LENGTH=391	8e-34
Ghi.9555.1.S1_s_at	2.54808	down	DT559151	abscisic acid	AT3G59380.1 | Symbols: FTA, PLP, ATFTA, PFT/PGGT-IALPHA | farnesyltransferase A | chr3:21944209-21945781 FORWARD LENGTH=326	3e-93
Ghi.9568.1.S1_at	11.2975	up	DT467159	salicylic acid	AT1G80840.1 | Symbols: WRKY40, ATWRKY40 | WRKY DNA-binding protein 40 | chr1:30383834-30385356 FORWARD LENGTH=302	3e-50
Ghi.9623.1.A1_x_at	5.19468	down	DT048278	auxin	AT4G29080.1 | Symbols: PAP2, IAA27 | phytochrome-associated protein 2 | chr4:14323665-14325213 REVERSE LENGTH=305	1e-41
Ghi.9697.1.A1_s_at	2.64911	down	DT051699	jasmonic acid	AT4G05160.1 | Symbols: | AMP-dependent synthetase and ligase family protein | chr4:2664451-2666547 FORWARD LENGTH=544	8e-16
Ghi.9697.2.S1_s_at	3.57502	down	DT570816	jasmonic acid	AT4G05160.1 | Symbols: | AMP-dependent synthetase and ligase family protein | chr4:2664451-2666547 FORWARD LENGTH=544	1e-53
Ghi.9720.1.S1_at	7.53176	up	DN758410	abscisic acid	AT5G64750.1 | Symbols: ABR1 | Integrase-type DNA-binding superfamily protein | chr5:25891679-25893656 FORWARD LENGTH=391	1e-17
Ghi.976.1.S1_s_at	4.67667	down	DR452560	auxin	AT1G53940.1 | Symbols: GLIP2 | GDSL-motif lipase 2 | chr1:20143279-20145780 FORWARD LENGTH=436	2e-18
Ghi.9795.1.S1_s_at	2.22811	down	DT467094	brassinosteroid	AT2G45400.1 | Symbols: BEN1 | NAD(P)-binding Rossmann-fold superfamily protein | chr2:18703960-18706235 REVERSE LENGTH=364	8e-33
Ghi.9820.1.S1_s_at	3.92317	up	DT047620	brassinosteroid	AT2G36800.1 | Symbols: DOGT1, UGT73C5 | don-glucosyltransferase 1 | chr2:15423493-15424980 REVERSE LENGTH=495	5e-35
Ghi.9820.2.S1_s_at	3.36566	up	DT553955	abscisic acid	AT4G34138.1 | Symbols: UGT73B1 | UDP-glucosyl transferase 73B1 | chr4:16348267-16349858 REVERSE LENGTH=488	9e-14
Ghi.9823.1.S1_at	5.76539	up	DT464807	salicylic acid	AT2G40000.1 | Symbols: HSPRO2, ATHSPRO2 | ortholog of sugar beet HS1 PRO-1 2 | chr2:16700649-16701956 REVERSE LENGTH=435	1e-96
Ghi.9852.1.S1_a_at	2.16916	up	DT465877	jasmonic acid	AT1G20510.1 | Symbols: OPCL1 | OPC-8:0 CoA ligase1 | chr1:7103645-7105856 REVERSE LENGTH=546	0
Ghi.9852.2.S1_x_at	2.4396	up	DV848751	jasmonic acid	AT1G20510.1 | Symbols: OPCL1 | OPC-8:0 CoA ligase1 | chr1:7103645-7105856 REVERSE LENGTH=546	2e-38
Ghi.9864.1.S1_s_at	2.27534	down	AI728054	ethylene	AT5G19880.1 | Symbols: | Peroxidase superfamily protein | chr5:6720578-6722411 REVERSE LENGTH=329	8e-28
Ghi.9880.2.A1_x_at	2.7069	up	DT047349	ethylene	AT5G47230.1 | Symbols: ERF5, ATERF-5, ATERF5 | ethylene responsive element binding factor 5 | chr5:19180072-19180974 FORWARD LENGTH=300	3e-17
Ghi.9885.1.A1_at	3.63865	up	DT464230	Brassinosteroid	AT1G07340.1 | Symbols: ATSTP2, STP2 | sugar transporter 2 | chr1:2254873-2256712 FORWARD LENGTH=498	4e-31
Ghi.9930.1.S1_s_at	2.17134	down	AI728493	gibberellin	AT2G37640.1 | Symbols: ATEXPA3, ATEXP3, ATHEXP ALPHA 1.9, EXP3 | Barwin-like endoglucanases superfamily protein | chr2:15788077-15789812 REVERSE LENGTH=262	1e-41
Ghi.9953.2.S1_at	5.70928	up	DT570225	salicylic acid	AT4G23810.1 | Symbols: WRKY53, ATWRKY53 | WRKY family transcription factor | chr4:12392666-12393739 REVERSE LENGTH=324	2e-43
Ghi.9969.2.S1_s_at	2.35591	down	DT557030	ethylene	AT5G19780.1 | Symbols: TUA5 | tubulin alpha-5 | chr5:6687212-6688926 FORWARD LENGTH=450	7e-66
Ghi.9984.1.S1_s_at	3.65883	down	DT574560	auxin	AT5G65670.1 | Symbols: IAA9 | indole-3-acetic acid inducible 9 | chr5:26254463-26256134 FORWARD LENGTH=338	1e-33
GhiAffx.10268.1.S1_at	5.36883	up	DW501443.1	brassinosteroid	AT2G36800.1 | Symbols: DOGT1, UGT73C5 | don-glucosyltransferase 1 | chr2:15423493-15424980 REVERSE LENGTH=495	2e-23
GhiAffx.10340.1.S1_at	2.74156	up	DW500137.1	Brassinosteroid	AT2G16910.1 | Symbols: AMS | basic helix-loop-helix (bHLH) DNA-binding superfamily protein | chr2:7331721-7334077 FORWARD LENGTH=571	3e-13
GhiAffx.10582.1.S1_x_at	2.21566	down	DW485100.1	ethylene	AT5G40990.1 | Symbols: GLIP1 | GDSL lipase 1 | chr5:16418920-16420400 FORWARD LENGTH=374	2e-14
GhiAffx.10836.1.A1_at	3.10696	up	DN800059	salicylic acid	AT2G43840.2 | Symbols: UGT74F1 | UDP-glycosyltransferase 74 F1 | chr2:18157681-18159166 FORWARD LENGTH=449	1e-27
GhiAffx.10920.2.S1_at	4.55134	up	DW237583.1	gibberellin	AT2G36830.1 | Symbols: GAMMA-TIP, TIP1;1, GAMMA-TIP1 | gamma tonoplast intrinsic protein | chr2:15445490-15446336 FORWARD LENGTH=251	9e-18
GhiAffx.11129.1.S1_at	2.48533	up	DV849454	jasmonic acid	AT5G05580.1 | Symbols: FAD8 | fatty acid desaturase 8 | chr5:1664331-1666345 FORWARD LENGTH=435	6e-29
GhiAffx.11150.1.S1_at	16.4754	up	DW498534.1	ethylene	AT3G01040.2 | Symbols: GAUT13 | galacturonosyltransferase 13 | chr3:9392-11979 FORWARD LENGTH=532	2e-18
GhiAffx.1161.1.S1_at	3.29162	up	DN759989	gibberellin	AT1G69530.4 | Symbols: ATEXPA1, EXP1, AT-EXP1, ATEXP1, ATHEXP ALPHA 1.2, EXPA1 | expansin A1 | chr1:26142034-26143200 FORWARD LENGTH=274	5e-16
GhiAffx.11678.2.S1_at	2.16913	down	DW497634.1	auxin	AT5G20570.1 | Symbols: ROC1, RBX1, HRT1, ATRBX1 | RING-box 1 | chr5:6956905-6958221 REVERSE LENGTH=118	9e-53
GhiAffx.11783.1.S1_s_at	3.89987	down	DW228202.1	cytokinin	AT4G26150.1 | Symbols: CGA1, GATA22, GNL | cytokinin-responsive gata factor 1 | chr4:13253210-13254659 FORWARD LENGTH=352	5e-10
GhiAffx.12107.1.S1_at	6.4324	up	DW243015.1	Gibberellin	AT1G65620.4 | Symbols: AS2 | Lateral organ boundaries (LOB) domain family protein | chr1:24400146-24400745 FORWARD LENGTH=199	7e-29
GhiAffx.12228.1.S1_at	3.4892	up	DW512183.1	abscisic acid	AT3G28580.1 | Symbols: | P-loop containing nucleoside triphosphate hydrolases superfamily protein | chr3:10715736-10717238 FORWARD LENGTH=500	4e-48
GhiAffx.12507.1.S1_at	2.44935	down	DW485677.1	abscisic acid	AT2G18960.1 | Symbols: AHA1, PMA, OST2, HA1 | H(+)-ATPase 1 | chr2:8221858-8227268 FORWARD LENGTH=949	0
GhiAffx.12687.1.A1_at	4.07219	up	DW489633.1	abscisic acid	AT3G57530.1 | Symbols: CPK32, ATCPK32, CDPK32 | calcium-dependent protein kinase 32 | chr3:21296898-21299351 REVERSE LENGTH=538	2e-97
GhiAffx.12783.1.S1_s_at	3.87843	up	DW514197.1	cytokinin	AT4G37790.1 | Symbols: HAT22 | Homeobox-leucine zipper protein family | chr4:17768241-17769272 FORWARD LENGTH=278	2e-56
GhiAffx.13316.3.S1_at	2.57319	down	DT527189	abscisic acid	AT4G26110.1 | Symbols: NAP1;1, ATNAP1;1 | nucleosome assembly protein1;1 | chr4:13232712-13235502 FORWARD LENGTH=372	4e-11
GhiAffx.13852.1.S1_at	3.33205	up	DT046888	abscisic acid	AT3G26830.1 | Symbols: PAD3, CYP71B15 | Cytochrome P450 superfamily protein | chr3:9887990-9889560 FORWARD LENGTH=490	8e-41
GhiAffx.1402.1.S1_at	3.76022	up	DW231451.1	gibberellin	AT1G15550.1 | Symbols: GA4, ATGA3OX1, GA3OX1 | gibberellin 3-oxidase 1 | chr1:5344569-5346078 REVERSE LENGTH=358	9e-75
GhiAffx.14137.1.S1_s_at	2.10402	down	CO493219	abscisic acid	AT5G67500.2 | Symbols: VDAC2 | voltage dependent anion channel 2 | chr5:26935223-26937123 FORWARD LENGTH=303	5e-62
GhiAffx.143.1.A1_at	2.90972	up	DT463853	auxin	AT5G50760.1 | Symbols: | SAUR-like auxin-responsive protein family | chr5:20644780-20645331 FORWARD LENGTH=183	1e-24
GhiAffx.14333.1.S1_s_at	2.22006	down	CD486517	gibberellin	AT1G69530.4 | Symbols: ATEXPA1, EXP1, AT-EXP1, ATEXP1, ATHEXP ALPHA 1.2, EXPA1 | expansin A1 | chr1:26142034-26143200 FORWARD LENGTH=274	2e-98
GhiAffx.15028.1.S1_s_at	2.21531	up	DW223928.1	auxin	AT3G03530.1 | Symbols: NPC4 | non-specific phospholipase C4 | chr3:842686-844970 REVERSE LENGTH=538	1e-24
GhiAffx.15076.1.S1_at	2.33577	down	AI729186	abscisic acid	AT1G04120.1 | Symbols: ATMRP5, MRP5, ATABCC5, ABCC5 | multidrug resistance-associated protein 5 | chr1:1064848-1070396 REVERSE LENGTH=1514	3e-81
GhiAffx.15524.1.S1_s_at	3.89118	down	DW238643.1	auxin	AT1G59870.1 | Symbols: PEN3, PDR8, ATPDR8, ABCG36, ATABCG36 | ABC-2 and Plant PDR ABC-type transporter family protein | chr1:22034661-22039844 FORWARD LENGTH=1469	4e-14
GhiAffx.15654.1.S1_at	2.81687	down	DW515143.1	brassinosteroid	AT3G13380.1 | Symbols: BRL3 | BRI1-like 3 | chr3:4347240-4350734 FORWARD LENGTH=1164	2e-24
GhiAffx.15786.1.S1_s_at	5.78093	up	DW227879.1	auxin	AT2G14960.1 | Symbols: GH3.1 | Auxin-responsive GH3 family protein | chr2:6451659-6453670 REVERSE LENGTH=590	5e-86
GhiAffx.1589.10.S1_s_at	2.73879	down	DW235252.1	abscisic acid	AT1G29395.1 | Symbols: COR414-TM1, COR413IM1, COR413-TM1 | COLD REGULATED 314 INNER MEMBRANE 1 | chr1:10288345-10289539 REVERSE LENGTH=225	1e-46
GhiAffx.1589.46.S1_s_at	8.44495	up	DW235449.1	jasmonic acid	AT1G72520.1 | Symbols: LOX4 | PLAT/LH2 domain-containing lipoxygenase family protein | chr1:27308611-27312589 FORWARD LENGTH=926	1e-81
GhiAffx.16103.1.A1_s_at	2.65531	up	DW227334.1	salicylic acid	AT1G28380.1 | Symbols: NSL1 | MAC/Perforin domain-containing protein | chr1:9963696-9966060 FORWARD LENGTH=612	2e-15
GhiAffx.16141.1.S1_s_at	2.09743	down	DW515373.1	brassinosteroid	AT4G30610.1 | Symbols: BRS1, SCPL24 | alpha/beta-Hydrolases superfamily protein | chr4:14944219-14948391 FORWARD LENGTH=465	5e-30
GhiAffx.16184.1.S1_at	3.15334	up	DW506256.1	abscisic acid	AT3G20770.1 | Symbols: EIN3, AtEIN3 | Ethylene insensitive 3 family protein | chr3:7260702-7262588 REVERSE LENGTH=628	2e-32
GhiAffx.16334.1.S1_s_at	3.65653	up	DW229578.1	auxin	AT4G31500.1 | Symbols: CYP83B1, SUR2, RNT1, RED1, ATR4 | cytochrome P450, family 83, subfamily B, polypeptide 1 | chr4:15273677-15275271 REVERSE LENGTH=499	7e-39
GhiAffx.16337.1.A1_at	3.08949	down	DW229616.1	abscisic acid	AT4G34710.2 | Symbols: ADC2, SPE2, ATADC2 | arginine decarboxylase 2 | chr4:16560315-16562450 REVERSE LENGTH=711	4e-83
GhiAffx.16447.1.A1_at	10.8421	up	DW232295.1	abscisic acid	AT1G05530.1 | Symbols: UGT75B2, UGT2 | UDP-glucosyl transferase 75B2 | chr1:1636496-1637863 REVERSE LENGTH=455	2e-102
GhiAffx.16513.1.S1_s_at	2.45051	down	DW232266.1	brassinosteroid	AT1G55610.2 | Symbols: BRL1 | BRI1 like | chr1:20779874-20783374 REVERSE LENGTH=1166	2e-31
GhiAffx.17808.1.S1_at	2.80617	up	DW481287.1	abscisic acid	AT1G70000.2 | Symbols: | myb-like transcription factor family protein | chr1:26363674-26364635 REVERSE LENGTH=261	4e-39
GhiAffx.17865.1.S1_at	2.40789	up	DW503063.1	ethylene	AT5G56010.1 | Symbols: HSP81-3, Hsp81.3, AtHsp90-3, AtHsp90.3 | heat shock protein 81-3 | chr5:22681410-22683911 FORWARD LENGTH=699	3e-105
GhiAffx.17894.1.S1_x_at	8.8474	up	DW224997.1	brassinosteroid	AT3G61460.1 | Symbols: BRH1 | brassinosteroid-responsive RING-H2 | chr3:22741701-22742213 REVERSE LENGTH=170	8e-11
GhiAffx.18577.1.A1_at	27.0627	up	DT048511	abscisic acid	AT1G52340.1 | Symbols: ABA2, SIS4, GIN1, SDR1, ISI4, SRE1, ATABA2, ATSDR1 | NAD(P)-binding Rossmann-fold superfamily protein | chr1:19489997-19491527 REVERSE LENGTH=285	1e-61
GhiAffx.1859.1.S1_at	19.8683	up	DT468306	salicylic acid	AT5G46350.1 | Symbols: WRKY8, ATWRKY8 | WRKY DNA-binding protein 8 | chr5:18801403-18803901 REVERSE LENGTH=326	5e-25
GhiAffx.18686.1.S1_s_at	2.00303	down	DW485400.1	auxin	AT5G09810.1 | Symbols: ACT7 | actin 7 | chr5:3052809-3054220 FORWARD LENGTH=377	1e-18
GhiAffx.19307.1.S1_s_at	11.0515	up	DW488464.1	Brassinosteroid	AT3G23770.1 | Symbols: | O-Glycosyl hydrolases family 17 protein | chr3:8565556-8567196 FORWARD LENGTH=476	2e-29
GhiAffx.19360.1.S1_at	2.69187	down	DW488705.1	jasmonic acid	AT2G24210.1 | Symbols: TPS10 | terpene synthase 10 | chr2:10294330-10297401 FORWARD LENGTH=591	3e-60
GhiAffx.19570.1.S1_at	11.1357	up	DW489734.1	auxin	AT4G37070.3 | Symbols: PLP1, PLA IVA, AtPLAIVA | Acyl transferase/acyl hydrolase/lysophospholipase superfamily protein | chr4:17465167-17467058 REVERSE LENGTH=383	2e-56
GhiAffx.20092.1.A1_s_at	5.93446	up	DT457460	Brassinosteroid	AT3G11980.1 | Symbols: MS2, FAR2 | Jojoba acyl CoA reductase-related male sterility protein | chr3:3814484-3816927 FORWARD LENGTH=616	7e-50
GhiAffx.2014.1.S1_s_at	6.14582	up	DT463554	jasmonic acid	AT3G56400.1 | Symbols: WRKY70, ATWRKY70 | WRKY DNA-binding protein 70 | chr3:20909082-20910409 REVERSE LENGTH=294	2e-24
GhiAffx.20514.1.S1_s_at	2.03684	up	DW502367.1	gibberellin	AT2G36830.1 | Symbols: GAMMA-TIP, TIP1;1, GAMMA-TIP1 | gamma tonoplast intrinsic protein | chr2:15445490-15446336 FORWARD LENGTH=251	8e-17
GhiAffx.2060.1.S1_at	4.16746	up	DW477541.1	auxin	AT1G59870.1 | Symbols: PEN3, PDR8, ATPDR8, ABCG36, ATABCG36 | ABC-2 and Plant PDR ABC-type transporter family protein | chr1:22034661-22039844 FORWARD LENGTH=1469	4e-124
GhiAffx.21099.1.S1_at	5.03075	up	DW514189.1	abscisic acid	AT2G47190.1 | Symbols: ATMYB2, MYB2 | myb domain protein 2 | chr2:19376284-19377297 FORWARD LENGTH=273	4e-62
GhiAffx.21219.1.A1_s_at	2.77266	up	DW236303.1	gibberellin	AT1G69530.2 | Symbols: ATEXPA1, EXP1, AT-EXP1, ATEXP1, ATHEXP ALPHA 1.2, EXPA1 | expansin A1 | chr1:26142034-26143051 FORWARD LENGTH=250	5e-45
GhiAffx.21348.1.S1_x_at	2.3708	down	DW235367.1	abscisic acid	AT3G63210.1 | Symbols: MARD1 | Protein of unknown function (DUF581) | chr3:23354019-23354906 REVERSE LENGTH=263	7e-28
GhiAffx.21534.1.S1_at	8.94936	up	DW495711.1	jasmonic acid	AT1G28480.1 | Symbols: GRX480, roxy19 | Thioredoxin superfamily protein | chr1:10013634-10014047 REVERSE LENGTH=137	3e-18
GhiAffx.21667.1.S1_at	2.19169	down	DW496472.1	abscisic acid	AT5G20910.1 | Symbols: AIP2 | RING/U-box superfamily protein | chr5:7092663-7094310 REVERSE LENGTH=310	4e-11
GhiAffx.22064.1.S1_at	7.59791	up	DW498676.1	brassinosteroid	AT1G17060.1 | Symbols: CYP72C1, SOB7 | cytochrome p450 72c1 | chr1:5832282-5835255 REVERSE LENGTH=476	1e-63
GhiAffx.22064.2.S1_at	3.75018	up	DW223824.1	brassinosteroid	AT1G17060.1 | Symbols: CYP72C1, SOB7 | cytochrome p450 72c1 | chr1:5832282-5835255 REVERSE LENGTH=476	6e-45
GhiAffx.22085.1.A1_at	2.21271	up	DW498807.1	abscisic acid	AT4G21410.1 | Symbols: CRK29 | cysteine-rich RLK (RECEPTOR-like protein kinase) 29 | chr4:11402463-11405025 REVERSE LENGTH=679	4e-42
GhiAffx.22176.1.S1_at	4.73737	up	DW499255.1	abscisic acid	AT3G28580.1 | Symbols: | P-loop containing nucleoside triphosphate hydrolases superfamily protein | chr3:10715736-10717238 FORWARD LENGTH=500	6e-67
GhiAffx.22229.4.S1_at	2.61614	up	DW480596.1	abscisic acid	AT1G21970.1 | Symbols: LEC1, EMB 212, EMB212, NF-YB9 | Histone superfamily protein | chr1:7727750-7729571 REVERSE LENGTH=238	2e-35
GhiAffx.22386.1.S1_s_at	4.56184	up	DW224724.1	jasmonic acid	AT2G26690.1 | Symbols: | Major facilitator superfamily protein | chr2:11347347-11350916 REVERSE LENGTH=577	4e-26
GhiAffx.22396.1.S1_at	2.8696	up	DW500481.1	gibberellin	AT2G36830.1 | Symbols: GAMMA-TIP, TIP1;1, GAMMA-TIP1 | gamma tonoplast intrinsic protein | chr2:15445490-15446336 FORWARD LENGTH=251	1e-16
GhiAffx.22549.1.S1_s_at	2.11777	down	DW513780.1	jasmonic acid	AT4G29010.1 | Symbols: AIM1 | Enoyl-CoA hydratase/isomerase family | chr4:14297312-14302016 REVERSE LENGTH=721	2e-17
GhiAffx.22909.1.S1_at	13.0093	down	DW503190.1	auxin	AT4G34760.1 | Symbols: | SAUR-like auxin-responsive protein family | chr4:16582471-16582794 REVERSE LENGTH=107	7e-42
GhiAffx.23083.1.A1_s_at	3.07208	down	DW228819.1	abscisic acid	AT3G26830.1 | Symbols: PAD3, CYP71B15 | Cytochrome P450 superfamily protein | chr3:9887990-9889560 FORWARD LENGTH=490	7e-25
GhiAffx.23244.1.A1_x_at	3.78641	up	DW504887.1	abscisic acid	AT2G26290.1 | Symbols: ARSK1 | root-specific kinase 1 | chr2:11192237-11194259 REVERSE LENGTH=424	9e-42
GhiAffx.23700.1.S1_s_at	2.16448	up	DW507395.1	salicylic acid	AT2G14560.2 | Symbols: LURP1 | Protein of unknown function (DUF567) | chr2:6214150-6214773 FORWARD LENGTH=179	8e-11
GhiAffx.23718.1.S1_s_at	2.97806	down	DW507495.1	ethylene	AT5G40990.1 | Symbols: GLIP1 | GDSL lipase 1 | chr5:16418920-16420400 FORWARD LENGTH=374	4e-18
GhiAffx.23785.1.S1_at	3.05266	down	DW507813.1	ethylene	AT5G40990.1 | Symbols: GLIP1 | GDSL lipase 1 | chr5:16418920-16420400 FORWARD LENGTH=374	8e-14
GhiAffx.24039.1.S1_at	3.20661	up	DW509198.1	gibberellin	AT3G58070.1 | Symbols: GIS | C2H2 and C2HC zinc fingers superfamily protein | chr3:21506845-21507606 REVERSE LENGTH=253	3e-10
GhiAffx.24082.1.A1_s_at	3.96761	down	DW509453.1	brassinosteroid	AT4G34160.1 | Symbols: CYCD3;1, CYCD3 | CYCLIN D3;1 | chr4:16357903-16359304 FORWARD LENGTH=376	9e-16
GhiAffx.24101.1.S1_at	2.20732	up	DW509538.1	salicylic acid	AT3G01080.1 | Symbols: WRKY58, ATWRKY58 | WRKY DNA-binding protein 58 | chr3:25507-27449 FORWARD LENGTH=423	5e-22
GhiAffx.24145.1.S1_at	5.64023	up	DW509732.1	brassinosteroid	AT4G30610.1 | Symbols: BRS1, SCPL24 | alpha/beta-Hydrolases superfamily protein | chr4:14944219-14948391 FORWARD LENGTH=465	2e-37
GhiAffx.2416.1.S1_s_at	3.58984	down	DW226965.1	ethylene	AT5G19880.1 | Symbols: | Peroxidase superfamily protein | chr5:6720578-6722411 REVERSE LENGTH=329	4e-54
GhiAffx.24265.1.A1_at	2.66801	up	DW510285.1	salicylic acid	AT5G36970.1 | Symbols: NHL25 | NDR1/HIN1-like 25 | chr5:14604367-14605194 REVERSE LENGTH=248	6e-11
GhiAffx.24355.1.A1_at	2.22044	down	DW510794.1	abscisic acid	AT2G17800.2 | Symbols: ARAC1, ATGP2, ATRAC1, ROP3, ATROP3 | Arabidopsis RAC-like 1 | chr2:7740313-7741942 FORWARD LENGTH=197	2e-82
GhiAffx.24459.1.S1_at	3.04295	down	DW511259.1	auxin	AT2G04160.1 | Symbols: AIR3 | Subtilisin-like serine endopeptidase family protein | chr2:1401450-1407694 REVERSE LENGTH=772	2e-61
GhiAffx.24497.1.S1_s_at	2.49244	down	DW511421.1	abscisic acid	AT1G44170.3 | Symbols: ALDH3H1, ALDH4 | aldehyde dehydrogenase 3H1 | chr1:16796564-16798574 REVERSE LENGTH=421	2e-27
GhiAffx.24518.1.S1_s_at	3.18962	down	DW511510.1	brassinosteroid	AT4G39400.1 | Symbols: BRI1, CBB2, DWF2, BIN1, ATBRI1 | Leucine-rich receptor-like protein kinase family protein | chr4:18324826-18328416 FORWARD LENGTH=1196	4e-105
GhiAffx.24550.1.S1_at	15.2802	up	DN818231	auxin	AT5G54490.1 | Symbols: PBP1 | pinoid-binding protein 1 | chr5:22121458-22121841 FORWARD LENGTH=127	5e-32
GhiAffx.24637.1.S1_at	5.91832	up	DW512126.1	ethylene	AT3G23240.1 | Symbols: ERF1, ATERF1 | ethylene response factor 1 | chr3:8295705-8296361 FORWARD LENGTH=218	7e-38
GhiAffx.24789.1.S1_at	2.79795	down	DW512946.1	auxin	AT1G29510.1 | Symbols: SAUR68 | SAUR-like auxin-responsive protein family | chr1:10322683-10323114 FORWARD LENGTH=143	6e-26
GhiAffx.24794.1.S1_s_at	8.51016	up	DW512956.1	gibberellin	AT2G37640.1 | Symbols: ATEXPA3, ATEXP3, ATHEXP ALPHA 1.9, EXP3 | Barwin-like endoglucanases superfamily protein | chr2:15788077-15789812 REVERSE LENGTH=262	5e-93
GhiAffx.24962.1.S1_x_at	3.25238	up	DW513810.1	brassinosteroid	AT1G71830.1 | Symbols: SERK1, ATSERK1 | somatic embryogenesis receptor-like kinase 1 | chr1:27018575-27021842 FORWARD LENGTH=625	4e-56
GhiAffx.25127.1.A1_at	2.22621	up	DW509677.1	brassinosteroid	AT2G26710.1 | Symbols: BAS1, CYP734A1, CYP72B1 | Cytochrome P450 superfamily protein | chr2:11380700-11383413 FORWARD LENGTH=520	4e-37
GhiAffx.25218.1.S1_s_at	2.16304	down	DW511133.1	brassinosteroid	AT3G13380.1 | Symbols: BRL3 | BRI1-like 3 | chr3:4347240-4350734 FORWARD LENGTH=1164	2e-49
GhiAffx.25270.1.S1_at	3.25369	up	DW515466.1	abscisic acid	AT1G20780.1 | Symbols: PUB44, ATPUB44, SAUL1 | senescence-associated E3 ubiquitin ligase 1 | chr1:7217812-7220609 FORWARD LENGTH=801	3e-14
GhiAffx.25293.1.S1_s_at	4.63461	down	DW496685.1	cytokinin	AT4G16780.1 | Symbols: ATHB-2, HAT4, ATHB2, HB-2 | homeobox protein 2 | chr4:9449291-9450604 FORWARD LENGTH=284	2e-28
GhiAffx.25338.1.A1_at	8.21589	up	DW515811.1	abscisic acid	AT5G37770.1 | Symbols: TCH2, CML24 | EF hand calcium-binding protein family | chr5:14999075-14999560 REVERSE LENGTH=161	6e-19
GhiAffx.25393.1.S1_at	4.86095	up	DW499859.1	salicylic acid	AT2G29420.1 | Symbols: ATGSTU7, GST25, GSTU7 | glutathione S-transferase tau 7 | chr2:12618111-12618871 REVERSE LENGTH=227	4e-34
GhiAffx.25398.1.S1_at	4.96441	up	DW516152.1	auxin	AT1G19850.1 | Symbols: MP, ARF5, IAA24 | Transcriptional factor B3 family protein / auxin-responsive factor AUX/IAA-related | chr1:6887353-6891182 FORWARD LENGTH=902	8e-73
GhiAffx.25448.1.S1_at	2.89895	up	DW516354.1	salicylic acid	AT3G01080.1 | Symbols: WRKY58, ATWRKY58 | WRKY DNA-binding protein 58 | chr3:25507-27449 FORWARD LENGTH=423	7e-13
GhiAffx.25472.1.A1_s_at	20.6331	up	DW516477.1	ethylene	AT3G04720.1 | Symbols: PR4, HEL, PR-4 | pathogenesis-related 4 | chr3:1285691-1286531 REVERSE LENGTH=212	2e-76
GhiAffx.25508.1.S1_at	28.7269	up	DW496030.1	abscisic acid	AT5G64750.1 | Symbols: ABR1 | Integrase-type DNA-binding superfamily protein | chr5:25891679-25893656 FORWARD LENGTH=391	7e-17
GhiAffx.25509.1.A1_at	3.59853	down	DW516703.1	auxin	AT2G02950.1 | Symbols: PKS1 | phytochrome kinase substrate 1 | chr2:855149-856468 REVERSE LENGTH=439	3e-23
GhiAffx.25659.1.A1_s_at	2.8983	down	DW226468.1	salicylic acid	AT1G21250.1 | Symbols: WAK1, PRO25 | cell wall-associated kinase | chr1:7439512-7441892 FORWARD LENGTH=735	4e-48
GhiAffx.2573.1.A1_at	2.32259	up	DW236183.1	brassinosteroid	AT3G13380.1 | Symbols: BRL3 | BRI1-like 3 | chr3:4347240-4350734 FORWARD LENGTH=1164	1e-50
GhiAffx.25763.1.S1_x_at	7.24562	up	DW518140.1	auxin	AT4G31500.1 | Symbols: CYP83B1, SUR2, RNT1, RED1, ATR4 | cytochrome P450, family 83, subfamily B, polypeptide 1 | chr4:15273677-15275271 REVERSE LENGTH=499	1e-71
GhiAffx.26018.1.S1_at	2.02606	up	DW519688.1	Cytokinin	AT5G49720.1 | Symbols: ATGH9A1, TSD1, DEC, KOR, RSW2, IRX2, KOR1, GH9A1 | glycosyl hydrolase 9A1 | chr5:20197765-20200168 REVERSE LENGTH=621	3e-37
GhiAffx.2605.1.S1_at	2.23396	down	DW503609.1	abscisic acid	AT3G47620.1 | Symbols: AtTCP14, TCP14 | TEOSINTE BRANCHED, cycloidea and PCF (TCP) 14 | chr3:17559004-17560473 FORWARD LENGTH=489	2e-25
GhiAffx.2606.1.S1_at	8.13275	up	CO493943	abscisic acid	AT4G23260.2 | Symbols: CRK18 | cysteine-rich RLK (RECEPTOR-like protein kinase) 18 | chr4:12167528-12170055 REVERSE LENGTH=648	8e-60
GhiAffx.26092.1.S1_s_at	12.4443	down	DW520051.1	gibberellin	AT1G74670.1 | Symbols: | Gibberellin-regulated family protein | chr1:28053378-28053893 FORWARD LENGTH=101	2e-33
GhiAffx.26300.1.A1_s_at	2.44998	up	DW239254.1	abscisic acid	AT2G40180.1 | Symbols: ATHPP2C5, PP2C5 | phosphatase 2C5 | chr2:16782522-16784014 FORWARD LENGTH=390	6e-19
GhiAffx.26803.1.A1_at	3.60406	down	DW243860.1	ethylene	AT1G70510.1 | Symbols: KNAT2, ATK1 | KNOTTED-like from Arabidopsis thaliana 2 | chr1:26576635-26582145 FORWARD LENGTH=310	7e-60
GhiAffx.27282.1.S1_at	4.20447	down	DR461875	Gibberellin	AT4G08150.1 | Symbols: KNAT1, BP, BP1 | KNOTTED-like from Arabidopsis thaliana | chr4:5147969-5150610 REVERSE LENGTH=398	3e-49
GhiAffx.2749.1.S1_a_at	6.05689	up	CA993506	abscisic acid	AT5G57050.1 | Symbols: ABI2, AtABI2 | Protein phosphatase 2C family protein | chr5:23087720-23089303 FORWARD LENGTH=423	5e-86
GhiAffx.2749.2.S1_at	6.02568	up	DW504859.1	abscisic acid	AT1G72770.3 | Symbols: HAB1 | homology to ABI1 | chr1:27390998-27392851 FORWARD LENGTH=511	1e-57
GhiAffx.2752.1.S1_at	8.58298	up	CA993163	salicylic acid	AT2G29420.1 | Symbols: ATGSTU7, GST25, GSTU7 | glutathione S-transferase tau 7 | chr2:12618111-12618871 REVERSE LENGTH=227	4e-25
GhiAffx.27520.1.S1_at	2.46635	down	DR455120	salicylic acid	AT1G21270.1 | Symbols: WAK2 | wall-associated kinase 2 | chr1:7444997-7447345 FORWARD LENGTH=732	2e-31
GhiAffx.27546.1.S1_at	2.7357	up	DW507763.1	abscisic acid	AT4G34000.2 | Symbols: ABF3, DPBF5 | abscisic acid responsive elements-binding factor 3 | chr4:16296008-16297971 FORWARD LENGTH=454	5e-39
GhiAffx.27910.1.S1_at	2.15466	down	DR457143	auxin	AT2G02560.2 | Symbols: CAND1, ATCAND1, ETA2, TIP120, HVE | cullin-associated and neddylation dissociated | chr2:690345-697342 FORWARD LENGTH=1217	4e-82
GhiAffx.28161.1.S1_s_at	4.83336	up	DT463913	ethylene	AT3G24500.1 | Symbols: MBF1C, ATMBF1C | multiprotein bridging factor 1C | chr3:8918755-8919201 FORWARD LENGTH=148	2e-56
GhiAffx.28716.1.S1_at	4.99091	up	DW512426.1	auxin	AT4G00880.1 | Symbols: | SAUR-like auxin-responsive protein family | chr4:366692-367060 REVERSE LENGTH=122	5e-30
GhiAffx.28739.1.S1_s_at	3.02326	up	DW502086.1	ethylene	AT5G47220.1 | Symbols: ATERF2, ATERF-2, ERF2 | ethylene responsive element binding factor 2 | chr5:19172023-19172754 REVERSE LENGTH=243	1e-30
GhiAffx.28787.1.S1_at	39.0469	up	DT468526	Brassinosteroid	AT2G16910.1 | Symbols: AMS | basic helix-loop-helix (bHLH) DNA-binding superfamily protein | chr2:7331721-7334077 FORWARD LENGTH=571	6e-10
GhiAffx.29764.1.S1_at	2.69287	down	DW227168.1	auxin	AT5G57560.1 | Symbols: TCH4, XTH22 | Xyloglucan endotransglucosylase/hydrolase family protein | chr5:23307296-23308235 REVERSE LENGTH=284	1e-44
GhiAffx.2994.1.S1_at	3.09142	up	AI729021	brassinosteroid	AT2G26710.1 | Symbols: BAS1, CYP734A1, CYP72B1 | Cytochrome P450 superfamily protein | chr2:11380700-11383413 FORWARD LENGTH=520	8e-13
GhiAffx.30132.1.S1_s_at	4.43951	up	DW486320.1	auxin	AT1G10210.2 | Symbols: ATMPK1, MPK1 | mitogen-activated protein kinase 1 | chr1:3349579-3350776 FORWARD LENGTH=370	6e-16
GhiAffx.30199.1.S1_at	30.6431	up	DW506814.1	salicylic acid	AT5G46350.1 | Symbols: WRKY8, ATWRKY8 | WRKY DNA-binding protein 8 | chr5:18801403-18803901 REVERSE LENGTH=326	7e-32
GhiAffx.3043.1.S1_at	2.23223	down	DW229154.1	abscisic acid	AT2G26290.1 | Symbols: ARSK1 | root-specific kinase 1 | chr2:11192237-11194259 REVERSE LENGTH=424	1e-36
GhiAffx.30499.1.S1_at	2.33906	up	DW514660.1	auxin	AT2G26740.1 | Symbols: ATSEH, SEH | soluble epoxide hydrolase | chr2:11393148-11394257 REVERSE LENGTH=321	1e-94
GhiAffx.30835.1.S1_s_at	2.28515	down	DW487572.1	ethylene	AT5G19880.1 | Symbols: | Peroxidase superfamily protein | chr5:6720578-6722411 REVERSE LENGTH=329	4e-46
GhiAffx.30941.1.S1_s_at	9.59807	up	DW482613.1	brassinosteroid	AT1G13260.1 | Symbols: RAV1, EDF4 | related to ABI3/VP1 1 | chr1:4542386-4543420 FORWARD LENGTH=344	2e-69
GhiAffx.31025.1.S1_at	2.54356	up	DW506518.1	abscisic acid	AT5G37500.1 | Symbols: GORK | gated outwardly-rectifying K+ channel | chr5:14889758-14894883 REVERSE LENGTH=820	2e-14
GhiAffx.31068.1.S1_at	3.21645	up	DT466441	abscisic acid	AT2G19450.1 | Symbols: TAG1, AS11, ABX45, DGAT1, RDS1, ATDGAT | membrane bound O-acyl transferase (MBOAT) family protein | chr2:8426436-8429455 FORWARD LENGTH=520	8e-58
GhiAffx.31283.1.S1_at	2.15904	down	DT463660	abscisic acid	AT4G26070.3 | Symbols: MEK1, NMAPKK, ATMEK1, MKK1 | MAP kinase/ ERK kinase 1 | chr4:13217797-13219695 FORWARD LENGTH=354	6e-21
GhiAffx.31355.1.S1_s_at	5.38707	up	DT462536	abscisic acid	AT4G34138.1 | Symbols: UGT73B1 | UDP-glucosyl transferase 73B1 | chr4:16348267-16349858 REVERSE LENGTH=488	9e-86
GhiAffx.31527.1.S1_s_at	2.05522	up	DT460398	ethylene	AT2G40940.1 | Symbols: ERS1, ERS | ethylene response sensor 1 | chr2:17084635-17086819 REVERSE LENGTH=613	1e-51
GhiAffx.31622.1.S1_at	2.2614	down	DW485812.1	auxin	AT3G07390.1 | Symbols: AIR12 | auxin-responsive family protein | chr3:2365452-2366273 FORWARD LENGTH=273	3e-45
GhiAffx.31721.2.S1_s_at	6.3835	up	DT458274	ethylene	AT2G25490.1 | Symbols: EBF1, FBL6 | EIN3-binding F box protein 1 | chr2:10848018-10850275 REVERSE LENGTH=628	9e-67
GhiAffx.31742.1.S1_at	3.90083	up	DT457950	abscisic acid	AT1G04120.2 | Symbols: MRP5 | multidrug resistance-associated protein 5 | chr1:1064848-1070396 REVERSE LENGTH=1509	1e-11
GhiAffx.31958.1.A1_at	2.77787	up	DT052552	abscisic acid	AT1G69260.1 | Symbols: AFP1 | ABI five binding protein | chr1:26039314-26040570 FORWARD LENGTH=345	1e-19
GhiAffx.3204.1.S1_s_at	2.18242	down	DW498865.1	salicylic acid	AT5G26780.1 | Symbols: SHM2 | serine hydroxymethyltransferase 2 | chr5:9418299-9421725 FORWARD LENGTH=517	3e-75
GhiAffx.32217.1.A1_s_at	2.23373	up	DW516324.1	ethylene	AT5G58950.1 | Symbols: | Protein kinase superfamily protein | chr5:23801136-23803025 REVERSE LENGTH=525	1e-54
GhiAffx.33673.1.S1_s_at	3.55547	up	DW507167.1	salicylic acid	AT2G29420.1 | Symbols: ATGSTU7, GST25, GSTU7 | glutathione S-transferase tau 7 | chr2:12618111-12618871 REVERSE LENGTH=227	4e-52
GhiAffx.3411.1.A1_at	5.0754	up	DW497356.1	abscisic acid	AT1G27730.1 | Symbols: STZ, ZAT10 | salt tolerance zinc finger | chr1:9648302-9648985 REVERSE LENGTH=227	5e-15
GhiAffx.3428.1.S1_at	2.04379	up	DW502842.1	salicylic acid	AT5G33340.1 | Symbols: CDR1 | Eukaryotic aspartyl protease family protein | chr5:12594474-12595787 FORWARD LENGTH=437	5e-11
GhiAffx.34353.1.S1_at	2.02096	up	DW507275.1	Gibberellin	AT3G61850.4 | Symbols: DAG1 | Dof-type zinc finger DNA-binding family protein | chr3:22895495-22897150 FORWARD LENGTH=324	5e-28
GhiAffx.34389.1.A1_at	3.22714	up	DW499172.1	abscisic acid	AT5G37770.1 | Symbols: TCH2, CML24 | EF hand calcium-binding protein family | chr5:14999075-14999560 REVERSE LENGTH=161	9e-17
GhiAffx.34421.1.A1_s_at	6.24171	up	DW226485.1	auxin	AT2G47000.1 | Symbols: MDR4, PGP4, ABCB4, ATPGP4 | ATP binding cassette subfamily B4 | chr2:19310008-19314750 REVERSE LENGTH=1286	8e-80
GhiAffx.34525.1.S1_s_at	2.5404	down	DW511571.1	abscisic acid	AT3G23050.1 | Symbols: IAA7, AXR2 | indole-3-acetic acid 7 | chr3:8194768-8196716 FORWARD LENGTH=243	1e-60
GhiAffx.34665.1.S1_at	2.1527	down	DW237479.1	gibberellin	AT1G14920.1 | Symbols: GAI, RGA2 | GRAS family transcription factor family protein | chr1:5149414-5151015 FORWARD LENGTH=533	6e-62
GhiAffx.3473.1.S1_at	12.3629	up	DW232059.1	gibberellin	AT1G01060.5 | Symbols: LHY | Homeodomain-like superfamily protein | chr1:33992-36836 REVERSE LENGTH=643	3e-13
GhiAffx.35152.2.A1_at	6.48823	down	DW230406.1	Brassinosteroid	AT3G29030.1 | Symbols: ATEXPA5, ATEXP5, ATHEXP ALPHA 1.4, EXP5, EXPA5 | expansin A5 | chr3:11011538-11013068 REVERSE LENGTH=255	7e-92
GhiAffx.35152.2.A1_s_at	5.2426	down	DW230406.1	Brassinosteroid	AT3G29030.1 | Symbols: ATEXPA5, ATEXP5, ATHEXP ALPHA 1.4, EXP5, EXPA5 | expansin A5 | chr3:11011538-11013068 REVERSE LENGTH=255	7e-92
GhiAffx.3527.1.S1_at	2.49427	down	DR463446	auxin	AT1G18970.1 | Symbols: GLP4 | germin-like protein 4 | chr1:6554702-6555364 REVERSE LENGTH=220	1e-50
GhiAffx.35421.1.S1_at	2.17707	down	DW476736.1	ethylene	AT5G19780.1 | Symbols: TUA5 | tubulin alpha-5 | chr5:6687212-6688926 FORWARD LENGTH=450	1e-43
GhiAffx.36287.1.S1_at	2.65699	down	DW501982.1	brassinosteroid	AT2G03760.1 | Symbols: ST, ATST1, RAR047, ST1, AtSOT1, AtSOT12, SOT12 | sulphotransferase 12 | chr2:1149475-1150455 REVERSE LENGTH=326	9e-63
GhiAffx.36401.1.S1_at	3.01058	up	DW481509.1	jasmonic acid	AT4G05160.1 | Symbols: | AMP-dependent synthetase and ligase family protein | chr4:2664451-2666547 FORWARD LENGTH=544	6e-31
GhiAffx.3815.1.A1_s_at	2.52104	up	DW230150.1	ethylene	AT5G56010.1 | Symbols: HSP81-3, Hsp81.3, AtHsp90-3, AtHsp90.3 | heat shock protein 81-3 | chr5:22681410-22683911 FORWARD LENGTH=699	1e-55
GhiAffx.3909.1.S1_at	3.69524	up	DW476882.1	auxin	AT4G16890.1 | Symbols: SNC1, BAL | disease resistance protein (TIR-NBS-LRR class), putative | chr4:9500506-9505455 REVERSE LENGTH=1301	1e-28
GhiAffx.39121.1.S1_s_at	2.54353	up	DT050080	abscisic acid	AT4G19850.2 | Symbols: | lectin-related | chr4:10776657-10777588 FORWARD LENGTH=220	2e-37
GhiAffx.39399.1.S1_at	9.83022	up	DW499761.1	ethylene	AT5G47220.1 | Symbols: ATERF2, ATERF-2, ERF2 | ethylene responsive element binding factor 2 | chr5:19172023-19172754 REVERSE LENGTH=243	1e-23
GhiAffx.39417.1.A1_at	6.45691	up	DW499030.1	abscisic acid	AT4G34138.1 | Symbols: UGT73B1 | UDP-glucosyl transferase 73B1 | chr4:16348267-16349858 REVERSE LENGTH=488	1e-27
GhiAffx.39498.1.S1_at	2.04602	down	DW228223.1	jasmonic acid	AT2G43710.2 | Symbols: SSI2, FAB2 | Plant stearoyl-acyl-carrier-protein desaturase family protein | chr2:18120107-18122495 FORWARD LENGTH=401	6e-50
GhiAffx.39659.1.S1_s_at	2.28341	down	DW511503.1	auxin	AT5G63310.1 | Symbols: NDPK2, NDPK1A, NDPK IA IA, NDPK IA, ATNDPK2 | nucleoside diphosphate kinase 2 | chr5:25372122-25373838 REVERSE LENGTH=231	2e-16
GhiAffx.39894.1.A1_at	2.50035	up	DW237834.1	auxin	AT3G11260.1 | Symbols: WOX5 | WUSCHEL related homeobox 5 | chr3:3527606-3528263 FORWARD LENGTH=182	2e-11
GhiAffx.39930.1.S1_at	2.31438	down	DW514926.1	auxin	AT3G04730.1 | Symbols: IAA16 | indoleacetic acid-induced protein 16 | chr3:1288993-1290415 REVERSE LENGTH=236	1e-64
GhiAffx.40045.1.A1_s_at	2.43823	down	DW495842.1	ethylene	AT1G62380.1 | Symbols: ACO2, ATACO2 | ACC oxidase 2 | chr1:23082340-23084068 FORWARD LENGTH=320	2e-30
GhiAffx.40054.1.S1_at	7.99462	up	DW517290.1	gibberellin	AT1G69530.4 | Symbols: ATEXPA1, EXP1, AT-EXP1, ATEXP1, ATHEXP ALPHA 1.2, EXPA1 | expansin A1 | chr1:26142034-26143200 FORWARD LENGTH=274	2e-81
GhiAffx.40066.1.A1_at	8.946	up	DW495923.1	jasmonic acid	AT2G33150.1 | Symbols: PKT3, PED1, KAT2 | peroxisomal 3-ketoacyl-CoA thiolase 3 | chr2:14047814-14050983 REVERSE LENGTH=462	2e-34
GhiAffx.40086.1.S1_s_at	2.23228	down	DW496007.1	abscisic acid	AT5G58230.1 | Symbols: MSI1, MEE70, ATMSI1 | Transducin/WD40 repeat-like superfamily protein | chr5:23556112-23557994 FORWARD LENGTH=424	5e-45
GhiAffx.40480.2.S1_at	4.03775	up	DW497946.1	abscisic acid	AT4G17615.1 | Symbols: CBL1, ATCBL1, SCABP5 | calcineurin B-like protein 1 | chr4:9817142-9818995 FORWARD LENGTH=213	4e-66
GhiAffx.41021.1.S1_s_at	2.67264	up	DN799888	abscisic acid	AT3G61890.1 | Symbols: ATHB-12, ATHB12, HB-12 | homeobox 12 | chr3:22914346-22915239 REVERSE LENGTH=235	4e-19
GhiAffx.41038.1.S1_at	2.21269	up	DW506527.1	abscisic acid	AT2G38310.1 | Symbols: PYL4, RCAR10 | PYR1-like 4 | chr2:16050251-16050874 FORWARD LENGTH=207	9e-65
GhiAffx.41417.1.S1_at	2.80241	down	DW502833.1	auxin	AT1G59870.1 | Symbols: PEN3, PDR8, ATPDR8, ABCG36, ATABCG36 | ABC-2 and Plant PDR ABC-type transporter family protein | chr1:22034661-22039844 FORWARD LENGTH=1469	3e-51
GhiAffx.41421.1.S1_at	2.46368	up	DW502847.1	salicylic acid	AT1G22070.1 | Symbols: TGA3 | TGA1A-related gene 3 | chr1:7789651-7791821 FORWARD LENGTH=384	2e-87
GhiAffx.42068.1.S1_at	2.59103	up	DW234777.1	jasmonic acid	AT3G17860.1 | Symbols: JAZ3, JAI3, TIFY6B | jasmonate-zim-domain protein 3 | chr3:6119968-6122691 FORWARD LENGTH=352	4e-35
GhiAffx.42371.1.S1_at	2.44932	up	DV848679	ethylene	AT1G50640.1 | Symbols: ERF3, ATERF3 | ethylene responsive element binding factor 3 | chr1:18757602-18758279 REVERSE LENGTH=225	5e-38
GhiAffx.42418.1.S1_at	11.6871	up	DW503630.1	auxin	AT1G23540.1 | Symbols: IGI1, AtPERK12 | Protein kinase superfamily protein | chr1:8346942-8349786 REVERSE LENGTH=720	3e-27
GhiAffx.42518.1.S1_at	2.72895	up	DW508567.1	auxin	AT2G45210.1 | Symbols: | SAUR-like auxin-responsive protein family | chr2:18641884-18642372 FORWARD LENGTH=162	2e-42
GhiAffx.42527.1.A1_s_at	2.55312	up	DW508612.1	jasmonic acid	AT2G26690.1 | Symbols: | Major facilitator superfamily protein | chr2:11347347-11350916 REVERSE LENGTH=577	2e-34
GhiAffx.42774.1.S1_s_at	2.53302	down	DW509747.1	ethylene	AT2G30860.1 | Symbols: ATGSTF9, GLUTTR, ATGSTF7, GSTF9 | glutathione S-transferase PHI 9 | chr2:13139132-13140057 FORWARD LENGTH=215	2e-41
GhiAffx.42808.1.S1_at	2.70771	down	DW518935.1	abscisic acid	AT2G26290.1 | Symbols: ARSK1 | root-specific kinase 1 | chr2:11192237-11194259 REVERSE LENGTH=424	4e-13
GhiAffx.43008.1.S1_at	2.28408	up	DW495844.1	auxin	AT5G20820.1 | Symbols: | SAUR-like auxin-responsive protein family | chr5:7046911-7047294 REVERSE LENGTH=127	3e-20
GhiAffx.43038.1.S1_at	36.3638	up	DW497938.1	jasmonic acid	AT1G19640.1 | Symbols: JMT | jasmonic acid carboxyl methyltransferase | chr1:6789166-6791708 REVERSE LENGTH=389	3e-91
GhiAffx.43241.1.S1_s_at	3.07822	up	DW512131.1	Cytokinin	AT2G28305.1 | Symbols: LOG1, ATLOG1 | Putative lysine decarboxylase family protein | chr2:12081186-12084307 FORWARD LENGTH=213	5e-31
GhiAffx.43317.1.A1_s_at	2.04494	up	DW512598.1	gibberellin	AT5G27320.1 | Symbols: ATGID1C, GID1C | alpha/beta-Hydrolases superfamily protein | chr5:9629254-9630746 FORWARD LENGTH=344	5e-56
GhiAffx.4354.1.S1_at	4.41948	up	DW495910.1	abscisic acid	AT2G17290.1 | Symbols: CPK6, ATCDPK3, ATCPK6 | Calcium-dependent protein kinase family protein | chr2:7517005-7519239 FORWARD LENGTH=544	9e-11
GhiAffx.43893.1.A1_s_at	2.05732	down	DW515895.1	brassinosteroid	AT3G13380.1 | Symbols: BRL3 | BRI1-like 3 | chr3:4347240-4350734 FORWARD LENGTH=1164	5e-28
GhiAffx.44018.1.S1_at	3.57507	up	DW502867.1	cytokinin	AT1G30260.1 | Symbols: | BEST Arabidopsis thaliana protein match is: Galactosyltransferase family protein (TAIR:AT4G21060.1); Has 30 Blast hits to 30 proteins in 8 species: Archae - 0; Bacteria - 0; Metazoa - 0; Fungi - 0; Plants - 30; Viruses - 0; Other	7e-11
GhiAffx.44107.1.S1_at	16.8612	up	DW498292.1	abscisic acid	AT1G32640.1 | Symbols: ATMYC2, RD22BP1, JAI1, JIN1, MYC2, ZBF1 | Basic helix-loop-helix (bHLH) DNA-binding family protein | chr1:11799042-11800913 REVERSE LENGTH=623	6e-40
GhiAffx.44148.1.S1_at	6.62221	up	DW511365.1	abscisic acid	AT5G64750.1 | Symbols: ABR1 | Integrase-type DNA-binding superfamily protein | chr5:25891679-25893656 FORWARD LENGTH=391	9e-18
GhiAffx.4429.1.S1_at	2.25558	down	DW482508.1	auxin	AT2G34650.1 | Symbols: PID, ABR | Protein kinase superfamily protein | chr2:14589934-14591557 REVERSE LENGTH=438	1e-55
GhiAffx.44610.1.S1_s_at	10.1493	up	DW519438.1	ethylene	AT5G58950.1 | Symbols: | Protein kinase superfamily protein | chr5:23801136-23803025 REVERSE LENGTH=525	2e-43
GhiAffx.4465.1.S1_s_at	2.37308	up	DW482897.1	ethylene	AT5G25350.1 | Symbols: EBF2 | EIN3-binding F box protein 2 | chr5:8794842-8796882 REVERSE LENGTH=623	2e-12
GhiAffx.44794.1.S1_at	48.8047	up	DT463702	salicylic acid	AT1G07530.1 | Symbols: SCL14, ATGRAS2, GRAS2 | SCARECROW-like 14 | chr1:2313828-2316137 REVERSE LENGTH=769	8e-38
GhiAffx.4482.1.S1_at	2.29215	down	AI727265	auxin	AT5G49980.1 | Symbols: AFB5 | auxin F-box protein 5 | chr5:20334420-20336531 REVERSE LENGTH=619	2e-170
GhiAffx.45119.1.S1_at	2.29275	up	DW485143.1	abscisic acid	AT3G28580.1 | Symbols: | P-loop containing nucleoside triphosphate hydrolases superfamily protein | chr3:10715736-10717238 FORWARD LENGTH=500	3e-21
GhiAffx.45244.1.S1_x_at	5.73746	down	DT051989	Brassinosteroid	AT5G51550.1 | Symbols: EXL3 | EXORDIUM like 3 | chr5:20939793-20940806 REVERSE LENGTH=337	2e-88
GhiAffx.46141.1.S1_s_at	7.31	up	DW239288.1	jasmonic acid	AT4G22880.2 | Symbols: LDOX, TDS4, TT18, ANS | leucoanthocyanidin dioxygenase | chr4:12004905-12006059 REVERSE LENGTH=356	4e-33
GhiAffx.46290.1.S1_at	2.02496	down	DR458918	brassinosteroid	AT1G71830.1 | Symbols: SERK1, ATSERK1 | somatic embryogenesis receptor-like kinase 1 | chr1:27018575-27021842 FORWARD LENGTH=625	2e-70
GhiAffx.46710.1.S1_at	2.80492	down	DR455683	auxin	AT2G38120.1 | Symbols: AUX1, WAV5, PIR1, MAP1 | Transmembrane amino acid transporter family protein | chr2:15973493-15976792 FORWARD LENGTH=485	4e-51
GhiAffx.4691.1.A1_at	26.985	up	DW517948.1	gibberellin	AT1G78440.1 | Symbols: ATGA2OX1, GA2OX1 | Arabidopsis thaliana gibberellin 2-oxidase 1 | chr1:29511772-29512990 REVERSE LENGTH=329	5e-99
GhiAffx.4698.1.S1_s_at	4.63731	up	DW483766.1	salicylic acid	AT3G52430.1 | Symbols: PAD4, ATPAD4 | alpha/beta-Hydrolases superfamily protein | chr3:19431566-19434292 FORWARD LENGTH=541	3e-24
GhiAffx.47143.1.S1_at	6.10361	up	DR452389	jasmonic acid	AT5G42650.1 | Symbols: AOS, CYP74A, DDE2 | allene oxide synthase | chr5:17097803-17099359 REVERSE LENGTH=518	2e-27
GhiAffx.47146.1.S1_at	2.5128	down	DR452370	auxin	AT1G23540.1 | Symbols: IGI1, AtPERK12 | Protein kinase superfamily protein | chr1:8346942-8349786 REVERSE LENGTH=720	3e-50
GhiAffx.47164.1.A1_at	2.09675	up	CO495471	jasmonic acid	AT2G34810.1 | Symbols: | FAD-binding Berberine family protein | chr2:14685292-14686914 FORWARD LENGTH=540	1e-19
GhiAffx.47644.1.S1_at	2.67849	down	DN802276	abscisic acid	AT2G26290.1 | Symbols: ARSK1 | root-specific kinase 1 | chr2:11192237-11194259 REVERSE LENGTH=424	2e-31
GhiAffx.48583.1.S1_at	3.91512	up	AI055122	Jasmonic acid	AT3G06490.1 | Symbols: MYB108, AtMYB108, BOS1 | myb domain protein 108 | chr3:2004298-2006358 FORWARD LENGTH=323	2e-69
GhiAffx.48901.1.S1_at	3.52918	up	DW518199.1	auxin	AT1G18350.1 | Symbols: ATMKK7, BUD1, MKK7 | MAP kinase kinase 7 | chr1:6315686-6316609 FORWARD LENGTH=307	8e-25
GhiAffx.49750.1.S1_at	3.56815	up	DW499389.1	salicylic acid	AT3G61190.1 | Symbols: BAP1 | BON association protein 1 | chr3:22650837-22651415 REVERSE LENGTH=192	6e-24
GhiAffx.49772.1.A1_at	3.93591	up	DT464025	brassinosteroid	AT4G39400.1 | Symbols: BRI1, CBB2, DWF2, BIN1, ATBRI1 | Leucine-rich receptor-like protein kinase family protein | chr4:18324826-18328416 FORWARD LENGTH=1196	6e-12
GhiAffx.49923.1.A1_x_at	10.3623	up	DT464570	salicylic acid	AT2G29420.1 | Symbols: ATGSTU7, GST25, GSTU7 | glutathione S-transferase tau 7 | chr2:12618111-12618871 REVERSE LENGTH=227	7e-11
GhiAffx.49923.1.S1_at	2.08249	up	DT464570	salicylic acid	AT2G29420.1 | Symbols: ATGSTU7, GST25, GSTU7 | glutathione S-transferase tau 7 | chr2:12618111-12618871 REVERSE LENGTH=227	7e-11
GhiAffx.5097.1.S1_at	18.5524	up	DW489433.1	Brassinosteroid	AT3G42960.1 | Symbols: ATA1, ASD, TA1 | TAPETUM 1 | chr3:15018735-15019656 REVERSE LENGTH=272	3e-13
GhiAffx.51737.1.A1_at	3.06264	down	DW236348.1	auxin	AT4G29080.1 | Symbols: PAP2, IAA27 | phytochrome-associated protein 2 | chr4:14323665-14325213 REVERSE LENGTH=305	1e-68
GhiAffx.52546.3.S1_at	2.57005	up	AI054484	ethylene	AT5G40990.1 | Symbols: GLIP1 | GDSL lipase 1 | chr5:16418920-16420400 FORWARD LENGTH=374	1e-43
GhiAffx.52609.1.S1_at	2.16484	down	DW503476.1	auxin	AT2G38120.1 | Symbols: AUX1, WAV5, PIR1, MAP1 | Transmembrane amino acid transporter family protein | chr2:15973493-15976792 FORWARD LENGTH=485	2e-24
GhiAffx.52815.1.S1_at	3.1267	down	DW224163.1	gibberellin	AT2G36830.1 | Symbols: GAMMA-TIP, TIP1;1, GAMMA-TIP1 | gamma tonoplast intrinsic protein | chr2:15445490-15446336 FORWARD LENGTH=251	2e-20
GhiAffx.52936.1.S1_at	7.58378	down	DW513264.1	auxin	AT3G28860.1 | Symbols: ATMDR1, ATMDR11, PGP19, MDR11, MDR1, ATPGP19, ABCB19, ATABCB19 | ATP binding cassette subfamily B19 | chr3:10870287-10877286 REVERSE LENGTH=1252	6e-40
GhiAffx.53444.1.A1_s_at	3.35492	down	DW229324.1	auxin	AT2G04160.1 | Symbols: AIR3 | Subtilisin-like serine endopeptidase family protein | chr2:1401450-1407694 REVERSE LENGTH=772	1e-31
GhiAffx.53494.1.S1_s_at	2.08506	up	DW231595.1	auxin	AT1G48410.3 | Symbols: AGO1 | Stabilizer of iron transporter SufD / Polynucleotidyl transferase | chr1:17886285-17891892 REVERSE LENGTH=1050	1e-85
GhiAffx.53638.1.A1_s_at	2.64909	up	DW232569.1	gibberellin	AT1G69530.4 | Symbols: ATEXPA1, EXP1, AT-EXP1, ATEXP1, ATHEXP ALPHA 1.2, EXPA1 | expansin A1 | chr1:26142034-26143200 FORWARD LENGTH=274	4e-78
GhiAffx.53648.2.S1_at	2.12238	up	DW495997.1	auxin	AT3G12830.1 | Symbols: | SAUR-like auxin-responsive protein family | chr3:4079117-4079515 REVERSE LENGTH=132	6e-38
GhiAffx.58305.1.S1_s_at	11.5079	up	DW243603.1	jasmonic acid	AT5G08790.1 | Symbols: ATAF2, anac081 | NAC (No Apical Meristem) domain transcriptional regulator superfamily protein | chr5:2859113-2860144 REVERSE LENGTH=283	2e-21
GhiAffx.58511.1.S1_at	2.16399	down	DW236983.1	ethylene	AT1G22190.1 | Symbols: | Integrase-type DNA-binding superfamily protein | chr1:7836245-7837030 FORWARD LENGTH=261	6e-22
GhiAffx.58565.1.S1_at	4.32374	up	DW519453.1	cytokinin	AT4G16110.1 | Symbols: ARR2, RR2 | response regulator 2 | chr4:9112979-9115785 FORWARD LENGTH=664	1e-17
GhiAffx.58815.1.A1_s_at	2.13757	up	DW495676.1	salicylic acid	AT1G07530.1 | Symbols: SCL14, ATGRAS2, GRAS2 | SCARECROW-like 14 | chr1:2313828-2316137 REVERSE LENGTH=769	4e-16
GhiAffx.59226.1.S1_s_at	2.09972	down	DW497884.1	brassinosteroid	AT4G33430.2 | Symbols: BAK1 | BRI1-associated receptor kinase | chr4:16086654-16090288 REVERSE LENGTH=662	2e-20
GhiAffx.5925.1.S1_at	7.21959	up	DW502097.1	salicylic acid	AT3G61190.2 | Symbols: BAP1 | BON association protein 1 | chr3:22650837-22651373 REVERSE LENGTH=178	6e-23
GhiAffx.5935.2.S1_s_at	19.9102	up	DW235907.1	salicylic acid	AT2G40000.1 | Symbols: HSPRO2, ATHSPRO2 | ortholog of sugar beet HS1 PRO-1 2 | chr2:16700649-16701956 REVERSE LENGTH=435	4e-51
GhiAffx.59432.1.S1_at	2.65764	down	DW499353.1	Brassinosteroid	AT3G23770.1 | Symbols: | O-Glycosyl hydrolases family 17 protein | chr3:8565556-8567196 FORWARD LENGTH=476	3e-25
GhiAffx.5954.1.S1_s_at	5.11116	up	DW225147.1	abscisic acid	AT5G27420.1 | Symbols: CNI1, ATL31 | carbon/nitrogen insensitive 1 | chr5:9684119-9685225 FORWARD LENGTH=368	5e-18
GhiAffx.59715.1.S1_at	2.82756	up	DW505344.1	ethylene	AT1G22190.1 | Symbols: | Integrase-type DNA-binding superfamily protein | chr1:7836245-7837030 FORWARD LENGTH=261	1e-10
GhiAffx.5986.1.S1_at	4.33524	up	DW499809.1	abscisic acid	AT5G37770.1 | Symbols: TCH2, CML24 | EF hand calcium-binding protein family | chr5:14999075-14999560 REVERSE LENGTH=161	4e-46
GhiAffx.59933.1.S1_at	4.9251	up	DW517582.1	salicylic acid	AT4G25480.1 | Symbols: DREB1A, CBF3, ATCBF3 | dehydration response element B1A | chr4:13018353-13019003 REVERSE LENGTH=216	2e-14
GhiAffx.59955.1.S1_at	8.04637	up	DW501989.1	cytokinin	AT3G16857.2 | Symbols: ARR1, RR1 | response regulator 1 | chr3:5756113-5759139 FORWARD LENGTH=690	6e-15
GhiAffx.6006.1.S1_at	2.22237	down	DW232831.1	abscisic acid	AT5G59320.1 | Symbols: LTP3 | lipid transfer protein 3 | chr5:23929051-23929492 FORWARD LENGTH=115	3e-19
GhiAffx.60328.1.S1_at	2.71251	down	DW503744.1	ethylene	AT2G14580.1 | Symbols: ATPRB1, PRB1 | basic pathogenesis-related protein 1 | chr2:6225703-6226188 REVERSE LENGTH=161	4e-27
GhiAffx.60347.1.S1_s_at	5.2376	up	DW227604.1	salicylic acid	AT3G04670.1 | Symbols: WRKY39, ATWRKY39 | WRKY DNA-binding protein 39 | chr3:1266530-1267691 REVERSE LENGTH=330	5e-18
GhiAffx.6042.1.S1_s_at	3.41506	down	DW498160.1	gibberellin	AT5G59845.1 | Symbols: | Gibberellin-regulated family protein | chr5:24111443-24111808 FORWARD LENGTH=89	7e-15
GhiAffx.60468.1.S1_at	2.26851	up	DW504503.1	abscisic acid	AT2G26290.1 | Symbols: ARSK1 | root-specific kinase 1 | chr2:11192237-11194259 REVERSE LENGTH=424	1e-44
GhiAffx.6062.1.S1_at	4.11516	down	DW495992.1	auxin	AT5G20820.1 | Symbols: | SAUR-like auxin-responsive protein family | chr5:7046911-7047294 REVERSE LENGTH=127	1e-22
GhiAffx.60718.1.S1_at	2.32054	down	DW505765.1	salicylic acid	AT1G37130.1 | Symbols: NIA2, B29, NIA2-1, CHL3, NR, NR2, ATNR2 | nitrate reductase 2 | chr1:14158617-14161652 FORWARD LENGTH=917	2e-15
GhiAffx.60763.1.S1_at	3.19462	down	DW506001.1	gibberellin	AT1G30040.2 | Symbols: ATGA2OX2, GA2OX2 | gibberellin 2-oxidase | chr1:10537769-10538781 FORWARD LENGTH=268	2e-21
GhiAffx.60792.1.S1_at	4.67248	up	DW497379.1	salicylic acid	AT4G25490.1 | Symbols: CBF1, DREB1B, ATCBF1 | C-repeat/DRE binding factor 1 | chr4:13021921-13022562 REVERSE LENGTH=213	6e-19
GhiAffx.60824.1.S1_x_at	17.165	up	DW506275.1	brassinosteroid	AT1G13260.1 | Symbols: RAV1, EDF4 | related to ABI3/VP1 1 | chr1:4542386-4543420 FORWARD LENGTH=344	2e-102
GhiAffx.61004.1.S1_at	3.2494	up	DW510847.1	auxin	AT4G36800.2 | Symbols: RCE1 | RUB1 conjugating enzyme 1 | chr4:17341237-17342148 REVERSE LENGTH=184	1e-22
GhiAffx.6107.1.S1_s_at	2.37262	down	DW484286.1	abscisic acid	AT5G51640.1 | Symbols: YLS7, TBL17 | Plant protein of unknown function (DUF828) | chr5:20975401-20977378 REVERSE LENGTH=501	2e-26
GhiAffx.61137.1.S1_s_at	2.77678	up	DW508754.1	ethylene	AT1G62380.1 | Symbols: ACO2, ATACO2 | ACC oxidase 2 | chr1:23082340-23084068 FORWARD LENGTH=320	1e-10
GhiAffx.61237.1.S1_at	2.18689	up	DW495708.1	abscisic acid	AT2G26290.1 | Symbols: ARSK1 | root-specific kinase 1 | chr2:11192237-11194259 REVERSE LENGTH=424	3e-22
GhiAffx.61306.1.S1_at	2.15407	up	DN800389	abscisic acid	AT1G07420.1 | Symbols: ATSMO2, SMO2-1 | sterol 4-alpha-methyl-oxidase 2-1 | chr1:2277910-2280033 FORWARD LENGTH=266	2e-11
GhiAffx.6177.1.S1_at	4.33623	up	DW505740.1	salicylic acid	AT5G46350.1 | Symbols: WRKY8, ATWRKY8 | WRKY DNA-binding protein 8 | chr5:18801403-18803901 REVERSE LENGTH=326	1e-27
GhiAffx.6190.1.S1_at	2.44378	down	DW496593.1	salicylic acid	AT2G37940.1 | Symbols: AtIPCS2 | Arabidopsis Inositol phosphorylceramide synthase 2 | chr2:15877169-15879411 FORWARD LENGTH=305	1e-44
GhiAffx.62037.1.S1_x_at	6.11841	down	DW512677.1	brassinosteroid	AT2G03760.1 | Symbols: ST, ATST1, RAR047, ST1, AtSOT1, AtSOT12, SOT12 | sulphotransferase 12 | chr2:1149475-1150455 REVERSE LENGTH=326	7e-47
GhiAffx.62078.1.S1_at	4.43864	up	DW517172.1	jasmonic acid	AT1G28480.1 | Symbols: GRX480, roxy19 | Thioredoxin superfamily protein | chr1:10013634-10014047 REVERSE LENGTH=137	6e-22
GhiAffx.62090.2.S1_a_at	3.39827	up	DW501790.1	abscisic acid	AT1G75750.1 | Symbols: GASA1 | GAST1 protein homolog 1 | chr1:28441813-28442284 REVERSE LENGTH=98	2e-10
GhiAffx.6239.1.S1_at	3.39752	down	DW498116.1	Brassinosteroid	AT3G29030.1 | Symbols: ATEXPA5, ATEXP5, ATHEXP ALPHA 1.4, EXP5, EXPA5 | expansin A5 | chr3:11011538-11013068 REVERSE LENGTH=255	1e-104
GhiAffx.62451.1.S1_at	2.37749	up	DW511048.1	abscisic acid	AT3G55610.1 | Symbols: P5CS2 | delta 1-pyrroline-5-carboxylate synthase 2 | chr3:20624278-20628989 REVERSE LENGTH=726	3e-139
GhiAffx.6258.3.S1_s_at	2.1715	down	DW244524.1	gibberellin	AT2G14900.1 | Symbols: | Gibberellin-regulated family protein | chr2:6404210-6405043 FORWARD LENGTH=108	2e-18
GhiAffx.62734.1.S1_at	6.17467	up	DW516278.1	cytokinin	AT1G78240.2 | Symbols: TSD2, QUA2 | S-adenosyl-L-methionine-dependent methyltransferases superfamily protein | chr1:29433173-29435815 REVERSE LENGTH=684	3e-152
GhiAffx.6286.1.S1_at	2.28062	up	DW498774.1	jasmonic acid	AT4G05160.1 | Symbols: | AMP-dependent synthetase and ligase family protein | chr4:2664451-2666547 FORWARD LENGTH=544	2e-52
GhiAffx.6314.2.S1_at	4.1806	up	DW512141.1	brassinosteroid	AT4G39400.1 | Symbols: BRI1, CBB2, DWF2, BIN1, ATBRI1 | Leucine-rich receptor-like protein kinase family protein | chr4:18324826-18328416 FORWARD LENGTH=1196	1e-12
GhiAffx.6314.3.S1_at	3.0275	up	DT050229	brassinosteroid	AT4G39400.1 | Symbols: BRI1, CBB2, DWF2, BIN1, ATBRI1 | Leucine-rich receptor-like protein kinase family protein | chr4:18324826-18328416 FORWARD LENGTH=1196	1e-17
GhiAffx.63433.1.S1_s_at	2.14837	down	DW520083.1	ethylene	AT2G45820.1 | Symbols: | Remorin family protein | chr2:18863147-18864576 REVERSE LENGTH=190	4e-24
GhiAffx.6350.1.S1_at	2.95561	up	DW499539.1	cytokinin	AT5G06650.1 | Symbols: GIS2 | C2H2 and C2HC zinc fingers superfamily protein | chr5:2043486-2044061 FORWARD LENGTH=191	7e-16
GhiAffx.63870.2.S1_s_at	2.85132	down	DW497389.1	auxin	AT1G70940.1 | Symbols: PIN3, ATPIN3 | Auxin efflux carrier family protein | chr1:26743170-26745871 FORWARD LENGTH=640	0
GhiAffx.63874.1.S1_at	4.88959	down	DW241013.1	abscisic acid	AT3G24520.1 | Symbols: AT-HSFC1, HSFC1 | heat shock transcription factor C1 | chr3:8941455-8942531 FORWARD LENGTH=330	9e-71
GhiAffx.63918.1.S1_at	2.03464	down	DW241344.1	salicylic acid	AT5G33340.1 | Symbols: CDR1 | Eukaryotic aspartyl protease family protein | chr5:12594474-12595787 FORWARD LENGTH=437	1e-37
GhiAffx.63923.1.S1_s_at	2.85093	up	DW243888.1	salicylic acid	AT1G49040.1 | Symbols: SCD1 | stomatal cytokinesis defective / SCD1 protein (SCD1) | chr1:18139419-18148826 REVERSE LENGTH=1187	2e-14
GhiAffx.63926.1.S1_x_at	4.45654	up	DW243381.1	auxin	AT4G37060.1 | Symbols: PLP5, PLA IVB, AtPLAIVB | PATATIN-like protein 5 | chr4:17461573-17463734 REVERSE LENGTH=414	6e-17
GhiAffx.6395.1.S1_s_at	2.54158	down	DW484802.1	auxin	AT4G14550.1 | Symbols: IAA14, SLR | indole-3-acetic acid inducible 14 | chr4:8348521-8349923 REVERSE LENGTH=228	1e-83
GhiAffx.6397.1.A1_at	13.8963	up	DW500039.1	ethylene	AT1G62380.1 | Symbols: ACO2, ATACO2 | ACC oxidase 2 | chr1:23082340-23084068 FORWARD LENGTH=320	9e-17
GhiAffx.64116.1.S1_at	3.95302	up	DW234100.1	ethylene	AT1G32230.3 | Symbols: AtRCD1 | WWE protein-protein interaction domain protein family | chr1:11613427-11615748 FORWARD LENGTH=570	7e-30
GhiAffx.6584.1.A1_at	2.94844	up	DT050959	auxin	AT4G16890.1 | Symbols: SNC1, BAL | disease resistance protein (TIR-NBS-LRR class), putative | chr4:9500506-9505455 REVERSE LENGTH=1301	6e-18
GhiAffx.6758.1.S1_at	4.79939	up	DW504241.1	abscisic acid	AT5G01550.1 | Symbols: LECRKA4.2 | lectin receptor kinase a4.1 | chr5:214517-216583 REVERSE LENGTH=688	3e-11
GhiAffx.6766.1.S1_at	34.3841	up	DW504268.1	auxin	AT5G54490.1 | Symbols: PBP1 | pinoid-binding protein 1 | chr5:22121458-22121841 FORWARD LENGTH=127	5e-29
GhiAffx.6784.1.A1_at	2.71787	up	DW504642.1	ethylene	AT1G78080.1 | Symbols: RAP2.4 | related to AP2 4 | chr1:29364790-29365794 FORWARD LENGTH=334	2e-25
GhiAffx.6864.1.S1_at	3.05816	up	DW505527.1	abscisic acid	AT1G05560.1 | Symbols: UGT1, UGT75B1 | UDP-glucosyltransferase 75B1 | chr1:1645674-1647083 REVERSE LENGTH=469	2e-18
GhiAffx.6943.1.S1_at	3.40894	down	DW506387.1	auxin	AT1G18970.1 | Symbols: GLP4 | germin-like protein 4 | chr1:6554702-6555364 REVERSE LENGTH=220	3e-38
GhiAffx.7054.1.S1_at	14.1769	up	DW509967.1	abscisic acid	AT5G20910.1 | Symbols: AIP2 | RING/U-box superfamily protein | chr5:7092663-7094310 REVERSE LENGTH=310	4e-13
GhiAffx.7318.1.A1_at	2.79033	up	DW226983.1	abscisic acid	AT5G59220.1 | Symbols: HAI1 | highly ABA-induced PP2C gene 1 | chr5:23894672-23896497 REVERSE LENGTH=413	4e-16
GhiAffx.7473.1.S1_at	4.70051	up	DW512099.1	gibberellin	AT5G25900.1 | Symbols: GA3, CYP701A3, ATKO1 | GA requiring 3 | chr5:9036073-9038278 FORWARD LENGTH=509	1e-15
GhiAffx.7659.1.S1_a_at	3.53704	up	DW227981.1	auxin	AT2G06850.1 | Symbols: EXGT-A1, EXT, XTH4 | xyloglucan endotransglucosylase/hydrolase 4 | chr2:2763619-2765490 FORWARD LENGTH=296	4e-65
GhiAffx.7683.2.A1_at	2.8099	up	DW514519.1	salicylic acid	AT3G04670.1 | Symbols: WRKY39, ATWRKY39 | WRKY DNA-binding protein 39 | chr3:1266530-1267691 REVERSE LENGTH=330	1e-22
GhiAffx.7865.1.S1_at	3.09246	up	DW503266.1	ethylene	AT5G07580.1 | Symbols: | Integrase-type DNA-binding superfamily protein | chr5:2399525-2400349 FORWARD LENGTH=274	1e-34
GhiAffx.7956.1.S1_at	3.39619	up	DW517627.1	jasmonic acid	AT2G24210.1 | Symbols: TPS10 | terpene synthase 10 | chr2:10294330-10297401 FORWARD LENGTH=591	7e-67
GhiAffx.8049.1.S1_at	2.83481	up	DW518753.1	abscisic acid	AT3G19580.2 | Symbols: AZF2, ZF2 | zinc-finger protein 2 | chr3:6803293-6804114 REVERSE LENGTH=273	2e-16
GhiAffx.8384.1.S1_x_at	2.48295	down	DW228632.1	Brassinosteroid	AT2G17230.1 | Symbols: EXL5 | EXORDIUM like 5 | chr2:7494892-7495983 REVERSE LENGTH=363	1e-110
GhiAffx.8384.2.S1_a_at	2.42114	down	DW228692.1	Brassinosteroid	AT2G17230.1 | Symbols: EXL5 | EXORDIUM like 5 | chr2:7494892-7495983 REVERSE LENGTH=363	4e-98
GhiAffx.8384.3.S1_a_at	2.43676	down	DW225837.1	Brassinosteroid	AT2G17230.1 | Symbols: EXL5 | EXORDIUM like 5 | chr2:7494892-7495983 REVERSE LENGTH=363	1e-87
GhiAffx.8448.1.A1_at	2.9257	up	DW243304.1	salicylic acid	AT3G04670.1 | Symbols: WRKY39, ATWRKY39 | WRKY DNA-binding protein 39 | chr3:1266530-1267691 REVERSE LENGTH=330	6e-32
GhiAffx.8460.1.S1_at	5.59893	up	DW238677.1	abscisic acid	AT4G17260.1 | Symbols: | Lactate/malate dehydrogenase family protein | chr4:9674057-9675309 FORWARD LENGTH=353	3e-130
GhiAffx.8694.1.S1_a_at	28.8598	up	DW499451.1	abscisic acid	AT4G05100.1 | Symbols: AtMYB74, MYB74 | myb domain protein 74 | chr4:2618557-2619790 FORWARD LENGTH=324	2e-44
GhiAffx.8806.1.S1_at	9.93673	down	DR462104	Gibberellin	AT3G27810.1 | Symbols: ATMYB21, ATMYB3, MYB21 | myb domain protein 21 | chr3:10307596-10310093 FORWARD LENGTH=226	9e-60
GhiAffx.8816.1.S1_at	2.80078	down	DW520495.1	abscisic acid	AT1G51500.1 | Symbols: CER5, D3, ABCG12, WBC12, ATWBC12 | ABC-2 type transporter family protein | chr1:19097967-19100972 REVERSE LENGTH=687	3e-10
GhiAffx.9110.1.S1_at	2.35576	up	DW509375.1	auxin	AT3G11260.1 | Symbols: WOX5 | WUSCHEL related homeobox 5 | chr3:3527606-3528263 FORWARD LENGTH=182	3e-21
Gra.1032.1.S1_s_at	3.52844	down	CO123218	auxin	AT2G04160.1 | Symbols: AIR3 | Subtilisin-like serine endopeptidase family protein | chr2:1401450-1407694 REVERSE LENGTH=772	4e-95
Gra.1120.1.S1_s_at	2.55006	up	CO104965	abscisic acid	AT4G27410.2 | Symbols: RD26, ANAC072 | NAC (No Apical Meristem) domain transcriptional regulator superfamily protein | chr4:13707928-13709013 REVERSE LENGTH=297	3e-103
Gra.124.1.S1_s_at	3.83819	up	CO118372	abscisic acid	AT3G61890.1 | Symbols: ATHB-12, ATHB12, HB-12 | homeobox 12 | chr3:22914346-22915239 REVERSE LENGTH=235	5e-13
Gra.1243.1.S1_s_at	9.46861	down	CO123292	Brassinosteroid	AT2G17230.1 | Symbols: EXL5 | EXORDIUM like 5 | chr2:7494892-7495983 REVERSE LENGTH=363	2e-120
Gra.1351.1.A1_s_at	2.78963	down	CO107103	brassinosteroid	AT1G55610.2 | Symbols: BRL1 | BRI1 like | chr1:20779874-20783374 REVERSE LENGTH=1166	2e-35
Gra.1351.1.S1_s_at	2.12296	down	CO108519	brassinosteroid	AT1G55610.2 | Symbols: BRL1 | BRI1 like | chr1:20779874-20783374 REVERSE LENGTH=1166	2e-35
Gra.1358.1.A1_at	5.3658	up	CO126276	salicylic acid	AT1G07530.1 | Symbols: SCL14, ATGRAS2, GRAS2 | SCARECROW-like 14 | chr1:2313828-2316137 REVERSE LENGTH=769	5e-56
Gra.1439.1.S1_at	2.31326	up	CO127242	abscisic acid	AT2G41070.3 | Symbols: EEL, ATBZIP12, DPBF4 | Basic-leucine zipper (bZIP) transcription factor family protein | chr2:17131249-17132208 FORWARD LENGTH=262	2e-10
Gra.1459.1.A1_s_at	3.50599	up	CO123806	cytokinin	AT3G16857.2 | Symbols: ARR1, RR1 | response regulator 1 | chr3:5756113-5759139 FORWARD LENGTH=690	1e-12
Gra.1481.1.A1_s_at	2.33067	down	CO121716	auxin	AT4G29080.1 | Symbols: PAP2, IAA27 | phytochrome-associated protein 2 | chr4:14323665-14325213 REVERSE LENGTH=305	8e-67
Gra.1527.1.A1_s_at	2.48109	down	CO125437	jasmonic acid	AT5G42650.1 | Symbols: AOS, CYP74A, DDE2 | allene oxide synthase | chr5:17097803-17099359 REVERSE LENGTH=518	3e-87
Gra.1530.2.S1_s_at	3.59615	up	CO125258	salicylic acid	AT3G01080.1 | Symbols: WRKY58, ATWRKY58 | WRKY DNA-binding protein 58 | chr3:25507-27449 FORWARD LENGTH=423	2e-29
Gra.1544.1.A1_s_at	3.29105	up	CO091149	gibberellin	AT3G63010.1 | Symbols: ATGID1B, GID1B | alpha/beta-Hydrolases superfamily protein | chr3:23289717-23290998 FORWARD LENGTH=358	4e-145
Gra.1557.1.A1_s_at	2.37267	down	CO123516	abscisic acid	AT5G50600.1 | Symbols: ATHSD1, HSD1 | hydroxysteroid dehydrogenase 1 | chr5:20589917-20591653 REVERSE LENGTH=349	5e-65
Gra.1563.1.S1_s_at	2.26012	down	CO122609	gibberellin	AT2G37640.1 | Symbols: ATEXPA3, ATEXP3, ATHEXP ALPHA 1.9, EXP3 | Barwin-like endoglucanases superfamily protein | chr2:15788077-15789812 REVERSE LENGTH=262	4e-108
Gra.1563.2.S1_s_at	2.63225	down	CO122608	gibberellin	AT2G37640.1 | Symbols: ATEXPA3, ATEXP3, ATHEXP ALPHA 1.9, EXP3 | Barwin-like endoglucanases superfamily protein | chr2:15788077-15789812 REVERSE LENGTH=262	2e-126
Gra.1576.1.A1_s_at	3.37998	down	CO122008	Brassinosteroid	AT3G23770.1 | Symbols: | O-Glycosyl hydrolases family 17 protein | chr3:8565556-8567196 FORWARD LENGTH=476	6e-35
Gra.1630.2.S1_x_at	3.14702	up	CO127361	jasmonic acid	AT4G22880.2 | Symbols: LDOX, TDS4, TT18, ANS | leucoanthocyanidin dioxygenase | chr4:12004905-12006059 REVERSE LENGTH=356	9e-40
Gra.1672.1.A1_at	4.0403	up	CO127490	abscisic acid	AT1G04120.1 | Symbols: ATMRP5, MRP5, ATABCC5, ABCC5 | multidrug resistance-associated protein 5 | chr1:1064848-1070396 REVERSE LENGTH=1514	4e-40
Gra.1672.2.S1_at	2.09365	up	CO127489	abscisic acid	AT1G04120.2 | Symbols: MRP5 | multidrug resistance-associated protein 5 | chr1:1064848-1070396 REVERSE LENGTH=1509	1e-57
Gra.1723.2.S1_s_at	3.04722	down	CO122979	abscisic acid	AT5G57740.1 | Symbols: XBAT32 | XB3 ortholog 2 in Arabidopsis thaliana | chr5:23394789-23397145 REVERSE LENGTH=508	3e-22
Gra.1734.1.A1_s_at	2.30823	down	CO122320	cytokinin	AT3G16857.2 | Symbols: ARR1, RR1 | response regulator 1 | chr3:5756113-5759139 FORWARD LENGTH=690	5e-12
Gra.1803.1.A1_s_at	2.25414	down	CO087632	auxin	AT2G34650.1 | Symbols: PID, ABR | Protein kinase superfamily protein | chr2:14589934-14591557 REVERSE LENGTH=438	1e-113
Gra.1831.1.A1_s_at	2.60126	up	CO114775	jasmonic acid	AT1G74950.1 | Symbols: JAZ2, TIFY10B | TIFY domain/Divergent CCT motif family protein | chr1:28148919-28150258 REVERSE LENGTH=249	9e-16
Gra.1987.1.S1_s_at	3.03597	down	CO105796	auxin	AT5G65670.2 | Symbols: IAA9 | indole-3-acetic acid inducible 9 | chr5:26254463-26256134 FORWARD LENGTH=336	3e-95
Gra.2007.1.S1_x_at	2.39521	down	CO077518	jasmonic acid	AT4G22880.2 | Symbols: LDOX, TDS4, TT18, ANS | leucoanthocyanidin dioxygenase | chr4:12004905-12006059 REVERSE LENGTH=356	4e-45
Gra.2014.1.A1_s_at	3.89547	up	CO117573	abscisic acid	AT2G31750.1 | Symbols: UGT74D1 | UDP-glucosyl transferase 74D1 | chr2:13497312-13499870 FORWARD LENGTH=456	1e-31
Gra.2017.1.A1_at	7.52457	down	CO119329	cytokinin	AT5G56970.1 | Symbols: CKX3, ATCKX3 | cytokinin oxidase 3 | chr5:23044944-23048245 REVERSE LENGTH=523	1e-74
Gra.202.3.S1_s_at	4.29842	down	CO091424	abscisic acid	AT3G15730.1 | Symbols: PLDALPHA1, PLD | phospholipase D alpha 1 | chr3:5330835-5333474 FORWARD LENGTH=810	3e-73
Gra.2026.1.S1_s_at	3.61209	up	CO121269	salicylic acid	AT3G50280.1 | Symbols: | HXXXD-type acyl-transferase family protein | chr3:18637854-18639185 FORWARD LENGTH=443	2e-11
Gra.2028.2.A1_s_at	4.01417	up	CO121708	jasmonic acid	AT4G05160.1 | Symbols: | AMP-dependent synthetase and ligase family protein | chr4:2664451-2666547 FORWARD LENGTH=544	7e-36
Gra.2038.1.A1_s_at	3.18113	down	CO124831	abscisic acid	AT5G25610.1 | Symbols: RD22, ATRD22 | BURP domain-containing protein | chr5:8914498-8916684 REVERSE LENGTH=392	6e-18
Gra.2038.1.S1_s_at	2.17761	down	CO113544	abscisic acid	AT5G25610.1 | Symbols: RD22, ATRD22 | BURP domain-containing protein | chr5:8914498-8916684 REVERSE LENGTH=392	6e-18
Gra.2045.1.A1_at	3.44639	up	CO124159	abscisic acid	AT3G12560.1 | Symbols: TRFL9, ATTBP2 | TRF-like 9 | chr3:3982272-3984848 REVERSE LENGTH=619	1e-78
Gra.2094.3.A1_s_at	3.20941	down	CO122079	abscisic acid	AT5G67030.2 | Symbols: ABA1, LOS6, NPQ2, ATABA1, ZEP, IBS3, ATZEP | zeaxanthin epoxidase (ZEP) (ABA1) | chr5:26754026-26757090 REVERSE LENGTH=610	8e-10
Gra.2102.1.S1_s_at	3.40922	up	CO132185	salicylic acid	AT3G50280.1 | Symbols: | HXXXD-type acyl-transferase family protein | chr3:18637854-18639185 FORWARD LENGTH=443	6e-31
Gra.2105.1.A1_s_at	3.76721	up	CO123877	salicylic acid	AT4G24230.6 | Symbols: ACBP3 | acyl-CoA-binding domain 3 | chr4:12567122-12568754 REVERSE LENGTH=366	2e-35
Gra.2112.1.A1_s_at	2.36825	down	CO086369	auxin	AT1G23540.1 | Symbols: IGI1, AtPERK12 | Protein kinase superfamily protein | chr1:8346942-8349786 REVERSE LENGTH=720	5e-49
Gra.2137.1.S1_x_at	2.1348	down	CO127702	brassinosteroid	AT4G34160.1 | Symbols: CYCD3;1, CYCD3 | CYCLIN D3;1 | chr4:16357903-16359304 FORWARD LENGTH=376	8e-61
Gra.2141.1.S1_s_at	18.8987	up	CO123471	ethylene	AT1G05010.1 | Symbols: EFE, ACO4, EAT1 | ethylene-forming enzyme | chr1:1431419-1432695 REVERSE LENGTH=323	2e-119
Gra.2150.1.A1_s_at	2.64628	up	CO079435	gibberellin	AT5G27320.1 | Symbols: ATGID1C, GID1C | alpha/beta-Hydrolases superfamily protein | chr5:9629254-9630746 FORWARD LENGTH=344	7e-33
Gra.2150.1.S1_s_at	7.37238	up	CO085918	gibberellin	AT5G27320.1 | Symbols: ATGID1C, GID1C | alpha/beta-Hydrolases superfamily protein | chr5:9629254-9630746 FORWARD LENGTH=344	7e-33
Gra.2189.3.S1_s_at	2.8061	down	CO122771	auxin	AT2G34650.1 | Symbols: PID, ABR | Protein kinase superfamily protein | chr2:14589934-14591557 REVERSE LENGTH=438	1e-147
Gra.2295.1.A1_s_at	2.2881	down	CO121031	abscisic acid	AT5G59320.1 | Symbols: LTP3 | lipid transfer protein 3 | chr5:23929051-23929492 FORWARD LENGTH=115	7e-24
Gra.2352.1.S1_s_at	5.28475	down	CO127101	salicylic acid	AT5G33340.1 | Symbols: CDR1 | Eukaryotic aspartyl protease family protein | chr5:12594474-12595787 FORWARD LENGTH=437	5e-18
Gra.2378.1.A1_s_at	5.9211	up	CO125250	jasmonic acid	AT5G05580.1 | Symbols: FAD8 | fatty acid desaturase 8 | chr5:1664331-1666345 FORWARD LENGTH=435	0
Gra.2478.1.S1_s_at	2.10872	up	CO122431	auxin	AT2G06850.1 | Symbols: EXGT-A1, EXT, XTH4 | xyloglucan endotransglucosylase/hydrolase 4 | chr2:2763619-2765490 FORWARD LENGTH=296	8e-25
Gra.2522.2.A1_x_at	3.51801	down	CO127919	ethylene	AT5G19780.1 | Symbols: TUA5 | tubulin alpha-5 | chr5:6687212-6688926 FORWARD LENGTH=450	5e-75
Gra.254.1.S1_s_at	2.28463	down	CO091055	ethylene	AT5G40990.1 | Symbols: GLIP1 | GDSL lipase 1 | chr5:16418920-16420400 FORWARD LENGTH=374	1e-27
Gra.260.2.S1_s_at	2.52599	up	CO073957	abscisic acid	AT3G20770.1 | Symbols: EIN3, AtEIN3 | Ethylene insensitive 3 family protein | chr3:7260702-7262588 REVERSE LENGTH=628	3e-17
Gra.2667.1.S1_s_at	2.34957	up	CO112226	gibberellin	AT1G69530.2 | Symbols: ATEXPA1, EXP1, AT-EXP1, ATEXP1, ATHEXP ALPHA 1.2, EXPA1 | expansin A1 | chr1:26142034-26143051 FORWARD LENGTH=250	2e-120
Gra.271.1.S1_s_at	2.01517	up	CO090332	ethylene	AT4G32285.2 | Symbols: | ENTH/ANTH/VHS superfamily protein | chr4:15586003-15587910 FORWARD LENGTH=635	1e-13
Gra.2722.2.A1_s_at	7.65182	up	CO085482	abscisic acid	AT3G26830.1 | Symbols: PAD3, CYP71B15 | Cytochrome P450 superfamily protein | chr3:9887990-9889560 FORWARD LENGTH=490	5e-50
Gra.2736.2.S1_s_at	2.07308	down	CO090879	jasmonic acid	AT5G42650.1 | Symbols: AOS, CYP74A, DDE2 | allene oxide synthase | chr5:17097803-17099359 REVERSE LENGTH=518	2e-101
Gra.277.1.S1_s_at	2.08537	up	CO084850	abscisic acid	AT5G20910.1 | Symbols: AIP2 | RING/U-box superfamily protein | chr5:7092663-7094310 REVERSE LENGTH=310	4e-19
Gra.2833.1.S1_at	2.10512	down	CO124621	abscisic acid	AT2G22430.1 | Symbols: ATHB6, HB6 | homeobox protein 6 | chr2:9526470-9527612 REVERSE LENGTH=311	3e-56
Gra.2844.1.S1_s_at	2.03788	up	CO087535	brassinosteroid	AT5G13170.1 | Symbols: SAG29, SWEET15, AtSWEET15 | senescence-associated gene 29 | chr5:4181331-4183171 REVERSE LENGTH=292	2e-68
Gra.2898.1.S1_at	3.7302	up	CO076876	salicylic acid	AT3G50280.1 | Symbols: | HXXXD-type acyl-transferase family protein | chr3:18637854-18639185 FORWARD LENGTH=443	5e-11
Gra.2937.1.S1_at	2.43099	down	CO089744	cytokinin	AT1G69040.2 | Symbols: ACR4 | ACT domain repeat 4 | chr1:25957843-25960079 FORWARD LENGTH=455	1e-123
Gra.294.1.S1_s_at	4.82954	down	CO089366	gibberellin	AT2G36830.1 | Symbols: GAMMA-TIP, TIP1;1, GAMMA-TIP1 | gamma tonoplast intrinsic protein | chr2:15445490-15446336 FORWARD LENGTH=251	5e-72
Gra.2943.2.S1_s_at	2.19496	down	CO090204	abscisic acid	AT5G67500.1 | Symbols: VDAC2, ATVDAC2 | voltage dependent anion channel 2 | chr5:26935223-26937123 FORWARD LENGTH=276	8e-61
Gra.2949.1.S1_s_at	2.20652	down	CO128009	brassinosteroid	AT2G45400.1 | Symbols: BEN1 | NAD(P)-binding Rossmann-fold superfamily protein | chr2:18703960-18706235 REVERSE LENGTH=364	6e-35
Gra.2961.1.S1_a_at	2.87183	up	CO119450	ethylene	AT1G05010.1 | Symbols: EFE, ACO4, EAT1 | ethylene-forming enzyme | chr1:1431419-1432695 REVERSE LENGTH=323	4e-129
Gra.2963.1.S1_at	2.30318	up	CO091032	brassinosteroid	AT2G36800.1 | Symbols: DOGT1, UGT73C5 | don-glucosyltransferase 1 | chr2:15423493-15424980 REVERSE LENGTH=495	7e-82
Gra.2967.2.S1_s_at	2.0967	down	CO091377	auxin	AT4G31500.1 | Symbols: CYP83B1, SUR2, RNT1, RED1, ATR4 | cytochrome P450, family 83, subfamily B, polypeptide 1 | chr4:15273677-15275271 REVERSE LENGTH=499	6e-12
Gra.2986.2.A1_s_at	3.26296	down	CO084738	auxin	AT4G31500.1 | Symbols: CYP83B1, SUR2, RNT1, RED1, ATR4 | cytochrome P450, family 83, subfamily B, polypeptide 1 | chr4:15273677-15275271 REVERSE LENGTH=499	8e-28
Gra.3004.2.S1_s_at	4.26804	down	CO086920	gibberellin	AT1G69530.2 | Symbols: ATEXPA1, EXP1, AT-EXP1, ATEXP1, ATHEXP ALPHA 1.2, EXPA1 | expansin A1 | chr1:26142034-26143051 FORWARD LENGTH=250	1e-106
Gra.3025.1.S1_s_at	2.87217	down	CO086018	salicylic acid	AT5G33340.1 | Symbols: CDR1 | Eukaryotic aspartyl protease family protein | chr5:12594474-12595787 FORWARD LENGTH=437	9e-33
Gra.3079.2.A1_s_at	3.2014	up	CO091050	auxin	AT4G31500.1 | Symbols: CYP83B1, SUR2, RNT1, RED1, ATR4 | cytochrome P450, family 83, subfamily B, polypeptide 1 | chr4:15273677-15275271 REVERSE LENGTH=499	3e-45
Gra.312.1.S1_at	7.69153	up	CO088668	jasmonic acid	AT5G63380.1 | Symbols: | AMP-dependent synthetase and ligase family protein | chr5:25387581-25390026 REVERSE LENGTH=562	2e-25
Gra.349.2.S1_s_at	2.26366	down	CO087010	auxin	AT5G65940.1 | Symbols: CHY1 | beta-hydroxyisobutyryl-CoA hydrolase 1 | chr5:26376830-26379161 REVERSE LENGTH=378	5e-53
Gra.377.1.A1_s_at	9.38867	up	CO085937	auxin	AT2G06850.1 | Symbols: EXGT-A1, EXT, XTH4 | xyloglucan endotransglucosylase/hydrolase 4 | chr2:2763619-2765490 FORWARD LENGTH=296	8e-60
Gra.377.1.S1_s_at	3.05632	up	CO114378	auxin	AT2G06850.1 | Symbols: EXGT-A1, EXT, XTH4 | xyloglucan endotransglucosylase/hydrolase 4 | chr2:2763619-2765490 FORWARD LENGTH=296	8e-60
Gra.38.1.S1_s_at	5.32612	up	CO123081	jasmonic acid	AT3G45140.1 | Symbols: LOX2, ATLOX2 | lipoxygenase 2 | chr3:16525437-16529233 FORWARD LENGTH=896	9e-48
Gra.42.1.S1_s_at	2.12111	up	CO122213	cytokinin	AT4G26150.1 | Symbols: CGA1, GATA22, GNL | cytokinin-responsive gata factor 1 | chr4:13253210-13254659 FORWARD LENGTH=352	2e-10
Gra.47.3.S1_x_at	3.81598	up	CO098885	Brassinosteroid	AT1G07340.1 | Symbols: ATSTP2, STP2 | sugar transporter 2 | chr1:2254873-2256712 FORWARD LENGTH=498	3e-135
Gra.49.1.S1_at	2.12421	down	CO092076	gibberellin	AT5G27320.1 | Symbols: ATGID1C, GID1C | alpha/beta-Hydrolases superfamily protein | chr5:9629254-9630746 FORWARD LENGTH=344	2e-26
Gra.598.1.S1_x_at	2.98448	down	CO084414	ethylene	AT4G38130.2 | Symbols: HD1, ATHD1, HDA1, RPD3A, HDA19 | histone deacetylase 1 | chr4:17896663-17899057 REVERSE LENGTH=469	8e-11
Gra.615.1.S1_at	2.05913	down	CO091455	ethylene	AT5G40990.1 | Symbols: GLIP1 | GDSL lipase 1 | chr5:16418920-16420400 FORWARD LENGTH=374	4e-27
Gra.636.2.S1_s_at	4.58549	up	CO089538	salicylic acid	AT3G50280.1 | Symbols: | HXXXD-type acyl-transferase family protein | chr3:18637854-18639185 FORWARD LENGTH=443	2e-23
Gra.664.1.S1_s_at	4.56114	up	CO088408	jasmonic acid	AT5G05580.2 | Symbols: FAD8 | fatty acid desaturase 8 | chr5:1664331-1666190 FORWARD LENGTH=382	3e-84
Gra.676.1.A1_s_at	2.38743	down	CO087734	cytokinin	AT1G78240.2 | Symbols: TSD2, QUA2 | S-adenosyl-L-methionine-dependent methyltransferases superfamily protein | chr1:29433173-29435815 REVERSE LENGTH=684	9e-42
Gra.700.1.A1_s_at	2.36772	down	CO086679	auxin	AT1G15690.1 | Symbols: AVP1, ATAVP3, AVP-3, AtVHP1;1 | Inorganic H pyrophosphatase family protein | chr1:5399115-5402185 FORWARD LENGTH=770	2e-69
Gra.718.1.S1_s_at	6.91009	up	CO085887	salicylic acid	AT1G77760.1 | Symbols: NIA1, GNR1, NR1 | nitrate reductase 1 | chr1:29236005-29239367 REVERSE LENGTH=917	0
Gra.719.1.S1_at	2.01462	down	CO085860	jasmonic acid	AT4G22880.2 | Symbols: LDOX, TDS4, TT18, ANS | leucoanthocyanidin dioxygenase | chr4:12004905-12006059 REVERSE LENGTH=356	1e-60
Gra.726.1.A1_s_at	2.31568	up	CO085594	ethylene	AT5G58350.1 | Symbols: WNK4, ZIK2 | with no lysine (K) kinase 4 | chr5:23585505-23587681 FORWARD LENGTH=571	9e-17
Gra.744.1.S1_s_at	2.43167	up	CO084540	Brassinosteroid	AT4G08950.1 | Symbols: EXO | Phosphate-responsive 1 family protein | chr4:5740378-5741322 FORWARD LENGTH=314	2e-111
Gra.798.1.S1_s_at	2.07843	down	CO127168	salicylic acid	AT5G43940.2 | Symbols: HOT5 | GroES-like zinc-binding dehydrogenase family protein | chr5:17684265-17686379 FORWARD LENGTH=391	5e-12
Gra.875.2.S1_at	2.04089	up	CO123341	ethylene	AT1G62740.1 | Symbols: Hop2 | stress-inducible protein, putative | chr1:23231026-23233380 FORWARD LENGTH=571	1e-83
Gra.937.1.S1_s_at	2.63647	down	CO124765	ethylene	AT5G19780.1 | Symbols: TUA5 | tubulin alpha-5 | chr5:6687212-6688926 FORWARD LENGTH=450	5e-65
Gra.994.2.S1_s_at	8.07224	down	CO090035	ethylene	AT2G16940.2 | Symbols: | Splicing factor, CC1-like | chr2:7342869-7347052 REVERSE LENGTH=610	4e-13
GraAffx.10271.1.S1_s_at	2.07304	down	CO127430	brassinosteroid	AT4G33430.2 | Symbols: BAK1 | BRI1-associated receptor kinase | chr4:16086654-16090288 REVERSE LENGTH=662	6e-38
GraAffx.11462.1.A1_at	2.4489	up	CO075254	abscisic acid	AT4G34138.1 | Symbols: UGT73B1 | UDP-glucosyl transferase 73B1 | chr4:16348267-16349858 REVERSE LENGTH=488	4e-26
GraAffx.11740.1.A1_s_at	5.40498	up	CO074425	jasmonic acid	AT1G19640.1 | Symbols: JMT | jasmonic acid carboxyl methyltransferase | chr1:6789166-6791708 REVERSE LENGTH=389	1e-87
GraAffx.12789.1.A1_s_at	2.46467	up	CO132723	auxin	AT5G45710.1 | Symbols: AT-HSFA4C, RHA1, HSFA4C | winged-helix DNA-binding transcription factor family protein | chr5:18541576-18542706 FORWARD LENGTH=345	1e-26
GraAffx.13392.2.A1_at	2.44625	down	CO104927	auxin	AT1G24260.2 | Symbols: SEP3, AGL9 | K-box region and MADS-box transcription factor family protein | chr1:8593790-8595862 REVERSE LENGTH=251	9e-40
GraAffx.1410.1.S1_at	2.03232	up	CO125821	auxin	AT5G65980.1 | Symbols: | Auxin efflux carrier family protein | chr5:26392444-26394232 FORWARD LENGTH=395	5e-103
GraAffx.14386.1.S1_at	3.38541	up	CO124856	auxin	AT4G30960.1 | Symbols: CIPK6, SIP3, SNRK3.14, ATCIPK6 | SOS3-interacting protein 3 | chr4:15067400-15068725 FORWARD LENGTH=441	6e-36
GraAffx.15033.1.S1_at	4.06458	up	CO125965	abscisic acid	AT2G26290.1 | Symbols: ARSK1 | root-specific kinase 1 | chr2:11192237-11194259 REVERSE LENGTH=424	2e-102
GraAffx.15192.1.A1_s_at	3.72556	up	CO125942	auxin	AT4G31500.1 | Symbols: CYP83B1, SUR2, RNT1, RED1, ATR4 | cytochrome P450, family 83, subfamily B, polypeptide 1 | chr4:15273677-15275271 REVERSE LENGTH=499	2e-16
GraAffx.15820.1.S1_s_at	3.68643	down	CO123702	salicylic acid	AT3G50280.1 | Symbols: | HXXXD-type acyl-transferase family protein | chr3:18637854-18639185 FORWARD LENGTH=443	1e-24
GraAffx.16090.1.S1_s_at	4.08506	down	CO127124	abscisic acid	AT3G21780.1 | Symbols: UGT71B6 | UDP-glucosyl transferase 71B6 | chr3:7675051-7676490 REVERSE LENGTH=479	6e-28
GraAffx.16137.1.S1_at	2.21715	up	CO129458	auxin	AT1G24260.1 | Symbols: SEP3, AGL9 | K-box region and MADS-box transcription factor family protein | chr1:8593790-8595862 REVERSE LENGTH=250	5e-73
GraAffx.16286.1.S1_x_at	2.39261	up	CO122300	auxin	AT1G23540.1 | Symbols: IGI1, AtPERK12 | Protein kinase superfamily protein | chr1:8346942-8349786 REVERSE LENGTH=720	9e-67
GraAffx.16450.1.S1_at	2.33756	down	CO121835	ethylene	AT5G40990.1 | Symbols: GLIP1 | GDSL lipase 1 | chr5:16418920-16420400 FORWARD LENGTH=374	5e-36
GraAffx.1750.1.S1_s_at	4.04398	down	CO124179	salicylic acid	AT3G11280.2 | Symbols: | Duplicated homeodomain-like superfamily protein | chr3:3533477-3534393 REVERSE LENGTH=263	3e-54
GraAffx.17500.1.A1_s_at	4.48394	up	CO129510	Brassinosteroid	AT1G61110.1 | Symbols: anac025, NAC025 | NAC domain containing protein 25 | chr1:22516730-22518055 FORWARD LENGTH=323	9e-66
GraAffx.17633.1.S1_s_at	3.75252	down	CO121151	auxin	AT1G48410.3 | Symbols: AGO1 | Stabilizer of iron transporter SufD / Polynucleotidyl transferase | chr1:17886285-17891892 REVERSE LENGTH=1050	5e-32
GraAffx.17891.1.S1_at	3.53882	down	CO117605	salicylic acid	AT5G33340.1 | Symbols: CDR1 | Eukaryotic aspartyl protease family protein | chr5:12594474-12595787 FORWARD LENGTH=437	7e-48
GraAffx.18318.1.A1_x_at	2.28652	up	CO124588	abscisic acid	AT4G34000.2 | Symbols: ABF3, DPBF5 | abscisic acid responsive elements-binding factor 3 | chr4:16296008-16297971 FORWARD LENGTH=454	3e-75
GraAffx.2013.1.A1_at	2.26214	down	CO122937	auxin	AT1G23540.1 | Symbols: IGI1, AtPERK12 | Protein kinase superfamily protein | chr1:8346942-8349786 REVERSE LENGTH=720	3e-32
GraAffx.20159.1.A1_s_at	4.69561	up	CO110779	ethylene	AT1G05010.1 | Symbols: EFE, ACO4, EAT1 | ethylene-forming enzyme | chr1:1431419-1432695 REVERSE LENGTH=323	5e-136
GraAffx.20510.2.A1_s_at	6.52363	up	CO121325	abscisic acid	AT1G80080.1 | Symbols: TMM, AtRLP17 | Leucine-rich repeat (LRR) family protein | chr1:30128073-30129563 REVERSE LENGTH=496	9e-20
GraAffx.21555.1.S1_s_at	2.94748	up	CO106545	ethylene	AT3G46060.3 | Symbols: ARA3 | RAB GTPase homolog 8A | chr3:16917908-16919740 FORWARD LENGTH=216	2e-31
GraAffx.2170.1.S1_s_at	2.48721	down	CO122197	cytokinin	AT3G50070.1 | Symbols: CYCD3;3 | CYCLIN D3;3 | chr3:18565322-18566669 REVERSE LENGTH=361	4e-93
GraAffx.2374.1.A1_s_at	2.75505	up	CO121212	auxin	AT4G31500.1 | Symbols: CYP83B1, SUR2, RNT1, RED1, ATR4 | cytochrome P450, family 83, subfamily B, polypeptide 1 | chr4:15273677-15275271 REVERSE LENGTH=499	1e-40
GraAffx.26518.1.A1_s_at	2.18086	up	CO091962	jasmonic acid	AT2G34810.1 | Symbols: | FAD-binding Berberine family protein | chr2:14685292-14686914 FORWARD LENGTH=540	7e-114
GraAffx.26682.1.A1_s_at	3.07208	up	CO091490	auxin	AT3G03540.1 | Symbols: NPC5 | non-specific phospholipase C5 | chr3:846350-848297 REVERSE LENGTH=521	4e-36
GraAffx.26883.1.A1_s_at	9.3849	up	CO090919	abscisic acid	AT4G21410.1 | Symbols: CRK29 | cysteine-rich RLK (RECEPTOR-like protein kinase) 29 | chr4:11402463-11405025 REVERSE LENGTH=679	1e-17
GraAffx.27032.1.S1_s_at	6.01288	down	CO091937	salicylic acid	AT2G43820.1 | Symbols: GT, UGT74F2, ATSAGT1, SGT1, SAGT1 | UDP-glucosyltransferase 74F2 | chr2:18152279-18153715 FORWARD LENGTH=449	2e-20
GraAffx.27319.1.S1_s_at	7.63697	down	CO089724	auxin	AT5G57560.1 | Symbols: TCH4, XTH22 | Xyloglucan endotransglucosylase/hydrolase family protein | chr5:23307296-23308235 REVERSE LENGTH=284	3e-50
GraAffx.27366.1.S1_at	19.4376	up	CO089616	abscisic acid	AT3G55610.1 | Symbols: P5CS2 | delta 1-pyrroline-5-carboxylate synthase 2 | chr3:20624278-20628989 REVERSE LENGTH=726	1e-123
GraAffx.27948.1.S1_s_at	2.36258	up	CO087928	abscisic acid	AT1G52340.1 | Symbols: ABA2, SIS4, GIN1, SDR1, ISI4, SRE1, ATABA2, ATSDR1 | NAD(P)-binding Rossmann-fold superfamily protein | chr1:19489997-19491527 REVERSE LENGTH=285	3e-64
GraAffx.28538.1.S1_s_at	2.5422	up	CO085678	salicylic acid	AT2G14560.1 | Symbols: LURP1 | Protein of unknown function (DUF567) | chr2:6214150-6215170 FORWARD LENGTH=207	2e-59
GraAffx.28942.1.S1_s_at	3.58825	up	CO085044	abscisic acid	AT3G24520.1 | Symbols: AT-HSFC1, HSFC1 | heat shock transcription factor C1 | chr3:8941455-8942531 FORWARD LENGTH=330	4e-34
GraAffx.29310.1.S1_s_at	2.74659	down	CO086796	cytokinin	AT5G25220.2 | Symbols: KNAT3 | KNOTTED1-like homeobox gene 3 | chr5:8736208-8738087 FORWARD LENGTH=419	3e-95
GraAffx.29994.1.S1_s_at	2.12084	down	CO125801	auxin	AT3G28860.1 | Symbols: ATMDR1, ATMDR11, PGP19, MDR11, MDR1, ATPGP19, ABCB19, ATABCB19 | ATP binding cassette subfamily B19 | chr3:10870287-10877286 REVERSE LENGTH=1252	2e-123
GraAffx.29995.1.S1_s_at	4.18835	up	CO081974	Brassinosteroid	AT1G61110.1 | Symbols: anac025, NAC025 | NAC domain containing protein 25 | chr1:22516730-22518055 FORWARD LENGTH=323	1e-48
GraAffx.3187.1.S1_s_at	4.44299	up	CO117420	auxin	AT1G18350.1 | Symbols: ATMKK7, BUD1, MKK7 | MAP kinase kinase 7 | chr1:6315686-6316609 FORWARD LENGTH=307	2e-27
GraAffx.32566.1.S1_s_at	2.36197	up	CO074666	jasmonic acid	AT4G05160.1 | Symbols: | AMP-dependent synthetase and ligase family protein | chr4:2664451-2666547 FORWARD LENGTH=544	1e-32
GraAffx.34313.1.S1_s_at	3.8687	down	CA994247	gibberellin	AT1G66350.1 | Symbols: RGL1, RGL | RGA-like 1 | chr1:24748327-24749862 FORWARD LENGTH=511	9e-30
GraAffx.8661.1.S1_at	6.26898	up	CO089537	brassinosteroid	AT2G03760.1 | Symbols: ST, ATST1, RAR047, ST1, AtSOT1, AtSOT12, SOT12 | sulphotransferase 12 | chr2:1149475-1150455 REVERSE LENGTH=326	2e-68
GraAffx.8958.1.S1_s_at	3.36248	down	CO087973	auxin	AT2G06850.1 | Symbols: EXGT-A1, EXT, XTH4 | xyloglucan endotransglucosylase/hydrolase 4 | chr2:2763619-2765490 FORWARD LENGTH=296	2e-65
GraAffx.9640.1.S1_s_at	4.01296	down	CO084695	abscisic acid	AT1G44170.2 | Symbols: ALDH3H1, ALDH4 | aldehyde dehydrogenase 3H1 | chr1:16796564-16800031 REVERSE LENGTH=484	8e-134
GraAffx.9648.1.S1_s_at	2.58553	up	CO084661	cytokinin	AT5G25220.2 | Symbols: KNAT3 | KNOTTED1-like homeobox gene 3 | chr5:8736208-8738087 FORWARD LENGTH=419	2e-112

## Sheet: 2 dpa
2 dpa
Probe set_IDs	Fold Change	Regulation	Accession No.	Phyto hormone	At Gene-ID and Annotation	E-value
GarAffx.24390.1.S1_s_at	4.49554	down	BF273948	cytokinin	AT3G10520.1 | Symbols: AHB2, GLB2, ARATH GLB2, NSHB2, ATGLB2, HB2 | haemoglobin 2 | chr3:3276516-3277765 REVERSE LENGTH=158	9e-40
GarAffx.24961.1.S1_s_at	4.81621	down	AY641990.1	abscisic acid	AT5G25610.1 | Symbols: RD22, ATRD22 | BURP domain-containing protein | chr5:8914498-8916684 REVERSE LENGTH=392	4e-49
GarAffx.24961.2.S1_s_at	4.91213	down	AY641991.1	abscisic acid	AT5G25610.1 | Symbols: RD22, ATRD22 | BURP domain-containing protein | chr5:8914498-8916684 REVERSE LENGTH=392	5e-36
GarAffx.29310.2.S1_s_at	7.79104	down	BE054959	ethylene	AT1G77120.1 | Symbols: ADH1, ADH, ATADH, ATADH1 | alcohol dehydrogenase 1 | chr1:28975509-28977216 FORWARD LENGTH=379	7e-158
GarAffx.37201.1.S1_at	3.09512	down	AF352575.1	abscisic acid	AT1G07420.1 | Symbols: ATSMO2, SMO2-1 | sterol 4-alpha-methyl-oxidase 2-1 | chr1:2277910-2280033 FORWARD LENGTH=266	1e-140
GbaAffx.196.1.A1_at	8.37737	up	AY572462.1	cytokinin	AT3G16770.1 | Symbols: RAP2.3, ATEBP, ERF72, EBP | ethylene-responsive element binding protein | chr3:5705784-5706768 FORWARD LENGTH=248	3e-30
GbaAffx.196.1.A1_s_at	10.3752	up	AY572462.1	cytokinin	AT3G16770.1 | Symbols: RAP2.3, ATEBP, ERF72, EBP | ethylene-responsive element binding protein | chr3:5705784-5706768 FORWARD LENGTH=248	3e-30
Ghi.10001.1.A1_at	8.09557	up	DT465861	jasmonic acid	AT5G42650.1 | Symbols: AOS, CYP74A, DDE2 | allene oxide synthase | chr5:17097803-17099359 REVERSE LENGTH=518	6e-83
Ghi.10001.2.S1_at	6.06624	up	DT465860	jasmonic acid	AT5G42650.1 | Symbols: AOS, CYP74A, DDE2 | allene oxide synthase | chr5:17097803-17099359 REVERSE LENGTH=518	3e-102
Ghi.10002.1.S1_at	10.5054	down	DN758503	abscisic acid	AT5G25610.1 | Symbols: RD22, ATRD22 | BURP domain-containing protein | chr5:8914498-8916684 REVERSE LENGTH=392	3e-22
Ghi.10018.1.S1_s_at	3.58561	up	DN760071	salicylic acid	AT3G04670.1 | Symbols: WRKY39, ATWRKY39 | WRKY DNA-binding protein 39 | chr3:1266530-1267691 REVERSE LENGTH=330	4e-35
Ghi.10022.1.A1_x_at	8.11538	down	DT052711	brassinosteroid	AT1G20330.1 | Symbols: SMT2, CVP1, FRL1 | sterol methyltransferase 2 | chr1:7038968-7040053 REVERSE LENGTH=361	5e-44
Ghi.10022.2.S1_s_at	14.1913	down	DT564348	brassinosteroid	AT1G20330.1 | Symbols: SMT2, CVP1, FRL1 | sterol methyltransferase 2 | chr1:7038968-7040053 REVERSE LENGTH=361	6e-126
Ghi.1004.1.A1_at	5.30289	up	DT051302	Brassinosteroid	AT3G23770.1 | Symbols: | O-Glycosyl hydrolases family 17 protein | chr3:8565556-8567196 FORWARD LENGTH=476	7e-43
Ghi.10095.1.S1_x_at	8.73864	down	DT465449	ethylene	AT5G19780.1 | Symbols: TUA5 | tubulin alpha-5 | chr5:6687212-6688926 FORWARD LENGTH=450	6e-95
Ghi.1011.1.A1_s_at	8.8635	up	DT463974	salicylic acid	AT5G36970.1 | Symbols: NHL25 | NDR1/HIN1-like 25 | chr5:14604367-14605194 REVERSE LENGTH=248	2e-13
Ghi.10155.1.S1_at	3.22707	up	CD486357	abscisic acid	AT3G21780.1 | Symbols: UGT71B6 | UDP-glucosyl transferase 71B6 | chr3:7675051-7676490 REVERSE LENGTH=479	7e-60
Ghi.10212.1.S1_x_at	3.13149	up	CA993490	cytokinin	AT3G54010.1 | Symbols: PAS1, DEI1 | FKBP-type peptidyl-prolyl cis-trans isomerase family protein | chr3:20001042-20005063 FORWARD LENGTH=635	5e-50
Ghi.10272.1.A1_at	4.96972	down	DT049998	salicylic acid	AT5G33340.1 | Symbols: CDR1 | Eukaryotic aspartyl protease family protein | chr5:12594474-12595787 FORWARD LENGTH=437	4e-10
Ghi.10316.1.S1_s_at	8.79543	down	DT051688	Brassinosteroid	AT2G17230.1 | Symbols: EXL5 | EXORDIUM like 5 | chr2:7494892-7495983 REVERSE LENGTH=363	3e-92
Ghi.10327.1.S1_s_at	5.13023	up	DT463653	auxin	AT1G19180.2 | Symbols: TIFY10A | jasmonate-zim-domain protein 1 | chr1:6622708-6623271 FORWARD LENGTH=187	5e-22
Ghi.10329.1.S1_at	4.33269	up	DT466921	salicylic acid	AT1G07530.1 | Symbols: SCL14, ATGRAS2, GRAS2 | SCARECROW-like 14 | chr1:2313828-2316137 REVERSE LENGTH=769	2e-51
Ghi.10344.1.S1_s_at	3.64289	up	DT467135	salicylic acid	AT5G26920.1 | Symbols: CBP60G | Cam-binding protein 60-like G | chr5:9475860-9478448 FORWARD LENGTH=563	9e-67
Ghi.10388.2.S1_at	3.15078	up	DT469076	auxin	AT4G30960.1 | Symbols: CIPK6, SIP3, SNRK3.14, ATCIPK6 | SOS3-interacting protein 3 | chr4:15067400-15068725 FORWARD LENGTH=441	9e-19
Ghi.1039.1.S1_s_at	3.87984	down	L08199.1	ethylene	AT5G19880.1 | Symbols: | Peroxidase superfamily protein | chr5:6720578-6722411 REVERSE LENGTH=329	9e-33
Ghi.10402.1.S1_at	3.458	down	DV848879	Gibberellin	AT2G37630.1 | Symbols: ATPHAN, AS1, ATMYB91, MYB91 | myb-like HTH transcriptional regulator family protein | chr2:15781798-15782901 REVERSE LENGTH=367	2e-64
Ghi.10425.3.S1_s_at	6.68615	up	DN827840	salicylic acid	AT5G36970.1 | Symbols: NHL25 | NDR1/HIN1-like 25 | chr5:14604367-14605194 REVERSE LENGTH=248	3e-15
Ghi.10432.1.S1_s_at	3.03961	up	DR459938	salicylic acid	AT3G50280.1 | Symbols: | HXXXD-type acyl-transferase family protein | chr3:18637854-18639185 FORWARD LENGTH=443	2e-20
Ghi.10443.1.S1_at	19.2255	up	DT049130	ethylene	AT4G39780.1 | Symbols: | Integrase-type DNA-binding superfamily protein | chr4:18458216-18459034 REVERSE LENGTH=272	4e-18
Ghi.10462.1.S1_at	3.65753	up	DN758022	abscisic acid	AT1G75750.1 | Symbols: GASA1 | GAST1 protein homolog 1 | chr1:28441813-28442284 REVERSE LENGTH=98	2e-30
Ghi.10493.1.S1_s_at	4.52637	up	DT466412	auxin	AT5G57560.1 | Symbols: TCH4, XTH22 | Xyloglucan endotransglucosylase/hydrolase family protein | chr5:23307296-23308235 REVERSE LENGTH=284	1e-63
Ghi.10609.1.S1_s_at	3.65725	down	DN761916	abscisic acid	AT1G80080.1 | Symbols: TMM, AtRLP17 | Leucine-rich repeat (LRR) family protein | chr1:30128073-30129563 REVERSE LENGTH=496	1e-31
Ghi.10613.1.S1_at	19.5193	up	DT466039	jasmonic acid	AT5G05580.1 | Symbols: FAD8 | fatty acid desaturase 8 | chr5:1664331-1666345 FORWARD LENGTH=435	4e-104
Ghi.10620.1.S1_at	3.75447	up	DT465545	abscisic acid	AT4G37260.1 | Symbols: MYB73, ATMYB73 | myb domain protein 73 | chr4:17540602-17541564 FORWARD LENGTH=320	2e-46
Ghi.10637.1.S1_at	3.7949	down	DV849063	ethylene	AT1G79530.1 | Symbols: GAPCP-1 | glyceraldehyde-3-phosphate dehydrogenase of plastid 1 | chr1:29916232-29919088 REVERSE LENGTH=422	2e-37
Ghi.10663.1.S1_s_at	5.85176	down	DN780778	ethylene	AT5G54190.2 | Symbols: PORA | protochlorophyllide oxidoreductase A | chr5:21991183-21992238 REVERSE LENGTH=284	1e-67
Ghi.10688.1.S1_s_at	9.0031	down	CO498138	gibberellin	AT2G04240.2 | Symbols: XERICO | RING/U-box superfamily protein | chr2:1461816-1462304 REVERSE LENGTH=162	3e-37
Ghi.1074.1.S1_s_at	6.39117	up	DN758679	abscisic acid	AT1G27730.1 | Symbols: STZ, ZAT10 | salt tolerance zinc finger | chr1:9648302-9648985 REVERSE LENGTH=227	8e-49
Ghi.1114.1.S1_s_at	4.36656	up	DN817396	abscisic acid	AT5G37770.1 | Symbols: TCH2, CML24 | EF hand calcium-binding protein family | chr5:14999075-14999560 REVERSE LENGTH=161	2e-10
Ghi.1175.2.S1_s_at	4.87081	down	DQ023526.1	ethylene	AT5G19780.1 | Symbols: TUA5 | tubulin alpha-5 | chr5:6687212-6688926 FORWARD LENGTH=450	4e-83
Ghi.121.2.S1_at	3.59638	down	DN759535	auxin	AT1G23540.1 | Symbols: IGI1, AtPERK12 | Protein kinase superfamily protein | chr1:8346942-8349786 REVERSE LENGTH=720	8e-46
Ghi.1456.1.S1_at	8.48549	down	CA993106	ethylene	AT3G52930.1 | Symbols: | Aldolase superfamily protein | chr3:19627383-19628874 REVERSE LENGTH=358	5e-90
Ghi.1456.1.S1_x_at	8.52923	down	CA993106	ethylene	AT3G52930.1 | Symbols: | Aldolase superfamily protein | chr3:19627383-19628874 REVERSE LENGTH=358	5e-90
Ghi.1484.1.S1_at	30.8913	down	DR460542	salicylic acid	AT4G12470.1 | Symbols: AZI1 | azelaic acid induced 1 | chr4:7401371-7401856 REVERSE LENGTH=161	2e-19
Ghi.1492.1.S1_at	5.34587	up	DN781087	auxin	AT4G31500.1 | Symbols: CYP83B1, SUR2, RNT1, RED1, ATR4 | cytochrome P450, family 83, subfamily B, polypeptide 1 | chr4:15273677-15275271 REVERSE LENGTH=499	3e-20
Ghi.1498.1.S1_s_at	4.22538	up	DN781001	abscisic acid	AT1G69270.1 | Symbols: RPK1 | receptor-like protein kinase 1 | chr1:26040877-26042499 REVERSE LENGTH=540	7e-20
Ghi.1543.2.S1_at	4.24074	down	DN780085	brassinosteroid	AT4G36540.2 | Symbols: BEE2 | BR enhanced expression 2 | chr4:17243699-17244965 FORWARD LENGTH=302	4e-17
Ghi.166.1.S1_s_at	3.39275	down	DT563385	auxin	AT4G31500.1 | Symbols: CYP83B1, SUR2, RNT1, RED1, ATR4 | cytochrome P450, family 83, subfamily B, polypeptide 1 | chr4:15273677-15275271 REVERSE LENGTH=499	3e-41
Ghi.171.1.S1_at	4.526	down	DR462085	abscisic acid	AT1G74660.1 | Symbols: MIF1 | mini zinc finger 1 | chr1:28047742-28048050 REVERSE LENGTH=102	1e-11
Ghi.1739.2.S1_s_at	12.0049	up	DN759923	jasmonic acid	AT1G17420.1 | Symbols: LOX3 | lipoxygenase 3 | chr1:5977512-5981384 FORWARD LENGTH=919	1e-33
Ghi.1739.4.S1_x_at	14.445	up	DT464580	jasmonic acid	AT1G17420.1 | Symbols: LOX3 | lipoxygenase 3 | chr1:5977512-5981384 FORWARD LENGTH=919	2e-19
Ghi.1750.1.S1_at	3.62294	down	DT574886	auxin	AT2G04160.1 | Symbols: AIR3 | Subtilisin-like serine endopeptidase family protein | chr2:1401450-1407694 REVERSE LENGTH=772	6e-34
Ghi.1766.1.S1_s_at	4.5847	down	AY138252.1	abscisic acid	AT3G15730.1 | Symbols: PLDALPHA1, PLD | phospholipase D alpha 1 | chr3:5330835-5333474 FORWARD LENGTH=810	0
Ghi.1865.1.A1_x_at	3.27785	up	DT053588	abscisic acid	AT2G43350.2 | Symbols: GPX3 | glutathione peroxidase 3 | chr2:18009195-18010533 REVERSE LENGTH=206	2e-62
Ghi.1883.1.S1_at	3.04631	down	DV849399	abscisic acid	AT5G59320.1 | Symbols: LTP3 | lipid transfer protein 3 | chr5:23929051-23929492 FORWARD LENGTH=115	4e-21
Ghi.1893.1.S1_at	9.76086	down	DV849529	ethylene	AT5G19780.1 | Symbols: TUA5 | tubulin alpha-5 | chr5:6687212-6688926 FORWARD LENGTH=450	3e-35
Ghi.1927.1.S1_at	4.62601	down	DV849072	auxin	AT5G09810.1 | Symbols: ACT7 | actin 7 | chr5:3052809-3054220 FORWARD LENGTH=377	8e-88
Ghi.1933.1.A1_x_at	3.39451	down	CA992810	salicylic acid	AT2G43840.2 | Symbols: UGT74F1 | UDP-glycosyltransferase 74 F1 | chr2:18157681-18159166 FORWARD LENGTH=449	1e-18
Ghi.2120.1.S1_x_at	15.2226	down	AY338496.1	abscisic acid	AT2G46680.2 | Symbols: ATHB-7, ATHB7, HB-7 | homeobox 7 | chr2:19165777-19166773 REVERSE LENGTH=256	3e-10
Ghi.2137.1.S1_s_at	4.24448	down	DT051002	gibberellin	AT3G03450.1 | Symbols: RGL2 | RGA-like 2 | chr3:819636-821279 REVERSE LENGTH=547	8e-28
Ghi.2234.1.S1_s_at	5.927	down	DT548444	gibberellin	AT4G35390.1 | Symbols: AGF1 | AT-hook protein of GA feedback 1 | chr4:16829603-16830502 FORWARD LENGTH=299	6e-12
Ghi.23.2.A1_at	3.61996	up	DT465757	ethylene	AT3G61510.1 | Symbols: ACS1, AT-ACS1 | ACC synthase 1 | chr3:22763495-22765730 REVERSE LENGTH=488	6e-98
Ghi.2474.1.A1_at	20.9495	down	AJ513176	abscisic acid	AT1G01560.2 | Symbols: ATMPK11, MPK11 | MAP kinase 11 | chr1:202345-204189 FORWARD LENGTH=369	1e-22
Ghi.2511.1.S1_at	3.72263	down	DT049195	gibberellin	AT4G35390.1 | Symbols: AGF1 | AT-hook protein of GA feedback 1 | chr4:16829603-16830502 FORWARD LENGTH=299	5e-18
Ghi.2608.2.A1_at	4.2257	up	DT463212	salicylic acid	AT2G40000.1 | Symbols: HSPRO2, ATHSPRO2 | ortholog of sugar beet HS1 PRO-1 2 | chr2:16700649-16701956 REVERSE LENGTH=435	2e-28
Ghi.2608.2.S1_at	3.86911	up	DT463212	salicylic acid	AT2G40000.1 | Symbols: HSPRO2, ATHSPRO2 | ortholog of sugar beet HS1 PRO-1 2 | chr2:16700649-16701956 REVERSE LENGTH=435	2e-28
Ghi.2616.1.S1_s_at	5.11308	down	DT545336	gibberellin	AT4G30270.1 | Symbols: MERI5B, MERI-5, XTH24, SEN4 | xyloglucan endotransglucosylase/hydrolase 24 | chr4:14819445-14820448 REVERSE LENGTH=269	3e-29
Ghi.269.1.S1_at	3.43399	up	DT546296	auxin	AT1G19180.1 | Symbols: JAZ1, TIFY10A | jasmonate-zim-domain protein 1 | chr1:6622312-6623271 FORWARD LENGTH=253	1e-17
Ghi.2725.2.S1_at	10.8716	down	DT550027	brassinosteroid	AT4G33430.1 | Symbols: BAK1, RKS10, SERK3, ELG, ATSERK3, ATBAK1 | BRI1-associated receptor kinase | chr4:16086654-16090288 REVERSE LENGTH=615	2e-14
Ghi.273.2.S1_at	8.49094	down	AI729395	salicylic acid	AT4G38830.1 | Symbols: CRK26 | cysteine-rich RLK (RECEPTOR-like protein kinase) 26 | chr4:18122339-18124943 FORWARD LENGTH=665	6e-26
Ghi.2766.2.S1_s_at	3.45946	up	DT550860	abscisic acid	AT5G27420.1 | Symbols: CNI1, ATL31 | carbon/nitrogen insensitive 1 | chr5:9684119-9685225 FORWARD LENGTH=368	9e-43
Ghi.2804.1.S1_s_at	3.16011	down	DR461504	auxin	AT3G16500.1 | Symbols: PAP1, IAA26 | phytochrome-associated protein 1 | chr3:5612801-5614208 REVERSE LENGTH=269	1e-34
Ghi.2998.1.A1_x_at	6.48605	up	DT052325	jasmonic acid	AT3G25760.1 | Symbols: AOC1, ERD12 | allene oxide cyclase 1 | chr3:9403972-9405105 FORWARD LENGTH=254	9e-42
Ghi.3038.1.A1_s_at	3.93208	up	DT467565	abscisic acid	AT1G72770.3 | Symbols: HAB1 | homology to ABI1 | chr1:27390998-27392851 FORWARD LENGTH=511	2e-15
Ghi.317.1.S1_s_at	4.51042	down	DN758245	ethylene	AT5G19780.1 | Symbols: TUA5 | tubulin alpha-5 | chr5:6687212-6688926 FORWARD LENGTH=450	0
Ghi.3212.1.A1_at	8.56598	up	DT467489	ethylene	AT5G19880.1 | Symbols: | Peroxidase superfamily protein | chr5:6720578-6722411 REVERSE LENGTH=329	9e-17
Ghi.3218.1.A1_at	3.54644	up	DT468296	jasmonic acid	AT1G76680.2 | Symbols: OPR1 | 12-oxophytodienoate reductase 1 | chr1:28776982-28778271 FORWARD LENGTH=397	3e-33
Ghi.3232.1.S1_at	4.49031	up	DT462100	auxin	AT1G18350.1 | Symbols: ATMKK7, BUD1, MKK7 | MAP kinase kinase 7 | chr1:6315686-6316609 FORWARD LENGTH=307	2e-12
Ghi.3235.1.A1_at	5.68542	up	DT463078	brassinosteroid	AT2G36800.1 | Symbols: DOGT1, UGT73C5 | don-glucosyltransferase 1 | chr2:15423493-15424980 REVERSE LENGTH=495	2e-60
Ghi.3250.1.S1_at	8.05308	up	DT468015	abscisic acid	AT3G28580.1 | Symbols: | P-loop containing nucleoside triphosphate hydrolases superfamily protein | chr3:10715736-10717238 FORWARD LENGTH=500	2e-15
Ghi.3273.2.S1_at	7.62157	up	DT466049	abscisic acid	AT2G38470.1 | Symbols: WRKY33, ATWRKY33 | WRKY DNA-binding protein 33 | chr2:16108476-16110539 FORWARD LENGTH=519	2e-20
Ghi.3278.1.A1_s_at	3.10092	up	DT467721	salicylic acid	AT5G43940.2 | Symbols: HOT5 | GroES-like zinc-binding dehydrogenase family protein | chr5:17684265-17686379 FORWARD LENGTH=391	4e-29
Ghi.3286.1.S1_at	9.45965	up	DT467648	abscisic acid	AT1G27730.1 | Symbols: STZ, ZAT10 | salt tolerance zinc finger | chr1:9648302-9648985 REVERSE LENGTH=227	6e-43
Ghi.3288.2.A1_at	3.80035	up	DT467632	auxin	AT4G31500.1 | Symbols: CYP83B1, SUR2, RNT1, RED1, ATR4 | cytochrome P450, family 83, subfamily B, polypeptide 1 | chr4:15273677-15275271 REVERSE LENGTH=499	6e-47
Ghi.3288.2.S1_at	5.02336	up	DT467632	auxin	AT4G31500.1 | Symbols: CYP83B1, SUR2, RNT1, RED1, ATR4 | cytochrome P450, family 83, subfamily B, polypeptide 1 | chr4:15273677-15275271 REVERSE LENGTH=499	6e-47
Ghi.3328.1.A1_at	11.0334	up	DT463239	abscisic acid	AT3G26830.1 | Symbols: PAD3, CYP71B15 | Cytochrome P450 superfamily protein | chr3:9887990-9889560 FORWARD LENGTH=490	2e-18
Ghi.3417.2.A1_at	7.40879	up	DT462387	cytokinin	AT2G18300.1 | Symbols: | basic helix-loop-helix (bHLH) DNA-binding superfamily protein | chr2:7953022-7954446 REVERSE LENGTH=335	2e-11
Ghi.3459.1.A1_at	3.42731	up	DT465574	ethylene	AT1G15520.1 | Symbols: PDR12, ATPDR12, ABCG40, ATABCG40 | pleiotropic drug resistance 12 | chr1:5331993-5338175 REVERSE LENGTH=1423	7e-40
Ghi.3565.2.A1_a_at	7.01177	up	DT464242	abscisic acid	AT5G37770.1 | Symbols: TCH2, CML24 | EF hand calcium-binding protein family | chr5:14999075-14999560 REVERSE LENGTH=161	1e-20
Ghi.3613.1.S1_at	9.1406	up	DT463759	abscisic acid	AT3G22060.1 | Symbols: | Receptor-like protein kinase-related family protein | chr3:7771065-7772137 FORWARD LENGTH=252	1e-21
Ghi.367.1.S1_s_at	4.60094	down	DT049733	jasmonic acid	AT2G29980.1 | Symbols: FAD3 | fatty acid desaturase 3 | chr2:12781787-12784946 REVERSE LENGTH=386	1e-61
Ghi.3673.1.S1_at	8.0358	up	DT462887	ethylene	AT1G22190.1 | Symbols: | Integrase-type DNA-binding superfamily protein | chr1:7836245-7837030 FORWARD LENGTH=261	6e-18
Ghi.3743.1.A1_at	61.5125	up	DT462103	salicylic acid	AT1G80840.1 | Symbols: WRKY40, ATWRKY40 | WRKY DNA-binding protein 40 | chr1:30383834-30385356 FORWARD LENGTH=302	1e-11
Ghi.3743.1.S1_at	8.55635	up	DT462103	salicylic acid	AT1G80840.1 | Symbols: WRKY40, ATWRKY40 | WRKY DNA-binding protein 40 | chr1:30383834-30385356 FORWARD LENGTH=302	1e-11
Ghi.382.1.S1_at	15.2112	down	DT456172	salicylic acid	AT1G21250.1 | Symbols: WAK1, PRO25 | cell wall-associated kinase | chr1:7439512-7441892 FORWARD LENGTH=735	7e-13
Ghi.3928.2.S1_s_at	7.62358	down	DT550420	gibberellin	AT1G30040.2 | Symbols: ATGA2OX2, GA2OX2 | gibberellin 2-oxidase | chr1:10537769-10538781 FORWARD LENGTH=268	3e-10
Ghi.4.1.A1_at	6.34891	up	CK987701	abscisic acid	AT1G52340.1 | Symbols: ABA2, SIS4, GIN1, SDR1, ISI4, SRE1, ATABA2, ATSDR1 | NAD(P)-binding Rossmann-fold superfamily protein | chr1:19489997-19491527 REVERSE LENGTH=285	4e-65
Ghi.4047.1.S1_at	9.35045	down	DT557346	abscisic acid	AT1G21970.1 | Symbols: LEC1, EMB 212, EMB212, NF-YB9 | Histone superfamily protein | chr1:7727750-7729571 REVERSE LENGTH=238	1e-34
Ghi.4113.1.S1_s_at	3.49359	down	AW187577	ethylene	AT3G15356.1 | Symbols: | Legume lectin family protein | chr3:5174603-5175418 REVERSE LENGTH=271	1e-10
Ghi.4134.2.S1_s_at	5.07849	down	DT457464	auxin	AT1G59870.1 | Symbols: PEN3, PDR8, ATPDR8, ABCG36, ATABCG36 | ABC-2 and Plant PDR ABC-type transporter family protein | chr1:22034661-22039844 FORWARD LENGTH=1469	3e-15
Ghi.4315.1.S1_at	3.09463	down	DT455587	ethylene	AT1G05710.5 | Symbols: | basic helix-loop-helix (bHLH) DNA-binding superfamily protein | chr1:1716198-1717023 FORWARD LENGTH=149	1e-29
Ghi.4351.1.S1_s_at	24.1093	down	AY464058.1	brassinosteroid	AT4G34160.1 | Symbols: CYCD3;1, CYCD3 | CYCLIN D3;1 | chr4:16357903-16359304 FORWARD LENGTH=376	2e-81
Ghi.4398.1.A1_at	7.10244	up	DT053625	Cytokinin	AT4G31780.2 | Symbols: MGD1, MGDA | monogalactosyl diacylglycerol synthase 1 | chr4:15374222-15376961 FORWARD LENGTH=533	2e-15
Ghi.4512.1.A1_x_at	6.12228	down	DT053077	brassinosteroid	AT2G45400.1 | Symbols: BEN1 | NAD(P)-binding Rossmann-fold superfamily protein | chr2:18703960-18706235 REVERSE LENGTH=364	2e-13
Ghi.4550.1.A1_at	3.0866	up	DT051102	abscisic acid	AT5G27420.1 | Symbols: CNI1, ATL31 | carbon/nitrogen insensitive 1 | chr5:9684119-9685225 FORWARD LENGTH=368	3e-11
Ghi.4573.1.S1_at	4.02013	down	DT052179	gibberellin	AT2G36830.1 | Symbols: GAMMA-TIP, TIP1;1, GAMMA-TIP1 | gamma tonoplast intrinsic protein | chr2:15445490-15446336 FORWARD LENGTH=251	6e-115
Ghi.4617.1.A1_at	10.6156	down	DT048631	ethylene	AT5G19780.1 | Symbols: TUA5 | tubulin alpha-5 | chr5:6687212-6688926 FORWARD LENGTH=450	3e-35
Ghi.4648.2.A1_s_at	4.78955	down	AY464057.1	abscisic acid	AT5G25610.1 | Symbols: RD22, ATRD22 | BURP domain-containing protein | chr5:8914498-8916684 REVERSE LENGTH=392	4e-18
Ghi.4663.1.A1_x_at	3.36729	down	DT051323	ethylene	AT5G19780.1 | Symbols: TUA5 | tubulin alpha-5 | chr5:6687212-6688926 FORWARD LENGTH=450	3e-137
Ghi.4705.1.A1_s_at	3.01987	down	DT051169	auxin	AT1G70560.1 | Symbols: WEI8, TAA1, SAV3 | tryptophan aminotransferase of Arabidopsis 1 | chr1:26604894-26607319 FORWARD LENGTH=391	7e-23
Ghi.4770.1.S1_at	9.84425	down	DT050642	salicylic acid	AT3G11280.2 | Symbols: | Duplicated homeodomain-like superfamily protein | chr3:3533477-3534393 REVERSE LENGTH=263	2e-60
Ghi.4771.1.A1_at	3.52689	down	DT050630	brassinosteroid	AT4G39400.1 | Symbols: BRI1, CBB2, DWF2, BIN1, ATBRI1 | Leucine-rich receptor-like protein kinase family protein | chr4:18324826-18328416 FORWARD LENGTH=1196	3e-12
Ghi.4796.1.S1_at	3.32081	up	CD809347	auxin	AT4G31500.1 | Symbols: CYP83B1, SUR2, RNT1, RED1, ATR4 | cytochrome P450, family 83, subfamily B, polypeptide 1 | chr4:15273677-15275271 REVERSE LENGTH=499	3e-46
Ghi.4895.1.A1_at	3.81601	down	DT049985	abscisic acid	AT5G51640.1 | Symbols: YLS7, TBL17 | Plant protein of unknown function (DUF828) | chr5:20975401-20977378 REVERSE LENGTH=501	4e-11
Ghi.4967.1.S1_s_at	3.60618	down	AI729781	auxin	AT4G39950.1 | Symbols: CYP79B2 | cytochrome P450, family 79, subfamily B, polypeptide 2 | chr4:18525311-18527284 FORWARD LENGTH=541	1e-26
Ghi.4983.1.A1_at	6.20348	up	DV849718	abscisic acid	AT3G19580.2 | Symbols: AZF2, ZF2 | zinc-finger protein 2 | chr3:6803293-6804114 REVERSE LENGTH=273	4e-31
Ghi.5057.1.S1_s_at	4.38171	down	DT049270	abscisic acid	AT1G02205.3 | Symbols: CER1 | Fatty acid hydroxylase superfamily | chr1:418818-422154 FORWARD LENGTH=630	5e-28
Ghi.5090.1.A1_s_at	3.71877	up	DT049135	abscisic acid	AT2G31750.1 | Symbols: UGT74D1 | UDP-glucosyl transferase 74D1 | chr2:13497312-13499870 FORWARD LENGTH=456	1e-11
Ghi.5119.1.S1_s_at	15.601	down	DT049005	auxin	AT4G37060.1 | Symbols: PLP5, PLA IVB, AtPLAIVB | PATATIN-like protein 5 | chr4:17461573-17463734 REVERSE LENGTH=414	1e-21
Ghi.524.1.S1_x_at	6.00148	down	DR458487	auxin	AT5G19530.2 | Symbols: ACL5 | S-adenosyl-L-methionine-dependent methyltransferases superfamily protein | chr5:6589176-6591070 REVERSE LENGTH=332	6e-16
Ghi.5264.1.A1_x_at	3.18897	down	DT048410	brassinosteroid	AT1G11680.1 | Symbols: CYP51G1, EMB1738, CYP51A2, CYP51 | CYTOCHROME P450 51G1 | chr1:3938925-3940585 FORWARD LENGTH=488	1e-16
Ghi.5304.1.A1_at	5.10755	up	DT047194	jasmonic acid	AT5G42650.1 | Symbols: AOS, CYP74A, DDE2 | allene oxide synthase | chr5:17097803-17099359 REVERSE LENGTH=518	2e-58
Ghi.5365.1.A1_at	16.3415	down	DT048061	abscisic acid	AT2G22430.1 | Symbols: ATHB6, HB6 | homeobox protein 6 | chr2:9526470-9527612 REVERSE LENGTH=311	7e-10
Ghi.5385.1.S1_s_at	26.113	down	DT047980	abscisic acid	AT1G80080.1 | Symbols: TMM, AtRLP17 | Leucine-rich repeat (LRR) family protein | chr1:30128073-30129563 REVERSE LENGTH=496	7e-19
Ghi.5451.1.S1_at	5.56059	up	DQ122174.1	auxin	AT4G11280.1 | Symbols: ACS6, ATACS6 | 1-aminocyclopropane-1-carboxylic acid (acc) synthase 6 | chr4:6864168-6865922 FORWARD LENGTH=495	1e-177
Ghi.5515.1.A1_s_at	3.25791	up	DT463826	abscisic acid	AT3G11050.1 | Symbols: ATFER2, FER2 | ferritin 2 | chr3:3463651-3465294 FORWARD LENGTH=253	2e-46
Ghi.5529.2.S1_s_at	4.85148	down	AI731201	abscisic acid	AT5G25610.1 | Symbols: RD22, ATRD22 | BURP domain-containing protein | chr5:8914498-8916684 REVERSE LENGTH=392	2e-65
Ghi.5551.1.A1_s_at	15.3608	down	DT047344	auxin	AT4G30080.1 | Symbols: ARF16 | auxin response factor 16 | chr4:14703369-14705564 REVERSE LENGTH=670	4e-34
Ghi.5565.2.S1_a_at	3.46094	up	DT468184	ethylene	AT1G15520.1 | Symbols: PDR12, ATPDR12, ABCG40, ATABCG40 | pleiotropic drug resistance 12 | chr1:5331993-5338175 REVERSE LENGTH=1423	0
Ghi.5565.5.S1_s_at	4.15154	up	DT465300	ethylene	AT1G15520.1 | Symbols: PDR12, ATPDR12, ABCG40, ATABCG40 | pleiotropic drug resistance 12 | chr1:5331993-5338175 REVERSE LENGTH=1423	6e-115
Ghi.5565.7.A1_x_at	3.57175	up	CD486452	ethylene	AT1G15520.1 | Symbols: PDR12, ATPDR12, ABCG40, ATABCG40 | pleiotropic drug resistance 12 | chr1:5331993-5338175 REVERSE LENGTH=1423	6e-30
Ghi.5609.2.S1_s_at	3.06464	down	DT466089	abscisic acid	AT5G03740.1 | Symbols: HD2C, HDT3 | histone deacetylase 2C | chr5:981994-983961 FORWARD LENGTH=294	9e-42
Ghi.5744.2.S1_s_at	3.94383	down	DN760209	auxin	AT2G06850.1 | Symbols: EXGT-A1, EXT, XTH4 | xyloglucan endotransglucosylase/hydrolase 4 | chr2:2763619-2765490 FORWARD LENGTH=296	2e-73
Ghi.5746.1.S1_s_at	4.17831	down	AY345604.1	ethylene	AT5G19780.1 | Symbols: TUA5 | tubulin alpha-5 | chr5:6687212-6688926 FORWARD LENGTH=450	0
Ghi.6.1.S1_at	3.36598	down	DR463919	abscisic acid	AT1G31930.3 | Symbols: XLG3 | extra-large GTP-binding protein 3 | chr1:11465832-11468961 FORWARD LENGTH=848	2e-84
Ghi.6079.1.S1_s_at	4.17001	down	DT054332	abscisic acid	AT1G35720.1 | Symbols: ANNAT1, OXY5, ATOXY5 | annexin 1 | chr1:13225304-13226939 FORWARD LENGTH=317	4e-44
Ghi.6088.2.S1_at	3.27417	up	DT467539	salicylic acid	AT3G45640.1 | Symbols: ATMPK3, MPK3, ATMAPK3 | mitogen-activated protein kinase 3 | chr3:16756918-16758476 FORWARD LENGTH=370	2e-28
Ghi.6103.1.S1_at	3.95217	down	CO491198	auxin	AT5G13930.1 | Symbols: CHS, TT4, ATCHS | Chalcone and stilbene synthase family protein | chr5:4488762-4490035 FORWARD LENGTH=395	2e-50
Ghi.6171.1.A1_at	6.42116	up	DT048318	auxin	AT5G50760.1 | Symbols: | SAUR-like auxin-responsive protein family | chr5:20644780-20645331 FORWARD LENGTH=183	1e-10
Ghi.6188.1.A1_at	4.22661	down	CO493635	gibberellin	AT2G37640.1 | Symbols: ATEXPA3, ATEXP3, ATHEXP ALPHA 1.9, EXP3 | Barwin-like endoglucanases superfamily protein | chr2:15788077-15789812 REVERSE LENGTH=262	3e-45
Ghi.6292.2.S1_at	5.01995	down	AI727156	gibberellin	AT2G36830.1 | Symbols: GAMMA-TIP, TIP1;1, GAMMA-TIP1 | gamma tonoplast intrinsic protein | chr2:15445490-15446336 FORWARD LENGTH=251	5e-29
Ghi.6298.1.A1_s_at	4.62083	down	CD486518	ethylene	AT5G19780.1 | Symbols: TUA5 | tubulin alpha-5 | chr5:6687212-6688926 FORWARD LENGTH=450	3e-171
Ghi.6423.1.A1_at	5.64667	down	CO490711	abscisic acid	AT3G57530.1 | Symbols: CPK32, ATCPK32, CDPK32 | calcium-dependent protein kinase 32 | chr3:21296898-21299351 REVERSE LENGTH=538	1e-36
Ghi.6429.1.S1_at	3.5962	up	CF932111	abscisic acid	AT5G59320.1 | Symbols: LTP3 | lipid transfer protein 3 | chr5:23929051-23929492 FORWARD LENGTH=115	8e-12
Ghi.6433.1.S1_at	4.41291	up	CF932068	ethylene	AT2G14580.1 | Symbols: ATPRB1, PRB1 | basic pathogenesis-related protein 1 | chr2:6225703-6226188 REVERSE LENGTH=161	3e-56
Ghi.6443.2.A1_s_at	3.86781	up	CF932178	ethylene	AT3G04720.1 | Symbols: PR4, HEL, PR-4 | pathogenesis-related 4 | chr3:1285691-1286531 REVERSE LENGTH=212	3e-39
Ghi.6506.1.S1_s_at	4.50308	down	CF932126	gibberellin	AT2G36830.1 | Symbols: GAMMA-TIP, TIP1;1, GAMMA-TIP1 | gamma tonoplast intrinsic protein | chr2:15445490-15446336 FORWARD LENGTH=251	4e-114
Ghi.6548.1.S1_s_at	15.5869	up	AY207316.1	ethylene	AT5G58350.1 | Symbols: WNK4, ZIK2 | with no lysine (K) kinase 4 | chr5:23585505-23587681 FORWARD LENGTH=571	2e-80
Ghi.6619.1.A1_s_at	4.23441	up	CA993094	gibberellin	AT2G37640.1 | Symbols: ATEXPA3, ATEXP3, ATHEXP ALPHA 1.9, EXP3 | Barwin-like endoglucanases superfamily protein | chr2:15788077-15789812 REVERSE LENGTH=262	1e-11
Ghi.664.1.S1_at	3.31562	up	CA992783	brassinosteroid	AT3G61460.1 | Symbols: BRH1 | brassinosteroid-responsive RING-H2 | chr3:22741701-22742213 REVERSE LENGTH=170	6e-56
Ghi.6676.1.S1_s_at	9.18858	up	CA993443	abscisic acid	AT3G28210.1 | Symbols: PMZ, SAP12 | zinc finger (AN1-like) family protein | chr3:10520585-10521223 FORWARD LENGTH=186	2e-55
Ghi.6822.1.A1_s_at	12.924	up	CA993006	brassinosteroid	AT2G36800.1 | Symbols: DOGT1, UGT73C5 | don-glucosyltransferase 1 | chr2:15423493-15424980 REVERSE LENGTH=495	2e-53
Ghi.687.1.S1_at	10.4814	down	DQ060250.1	gibberellin	AT2G37640.1 | Symbols: ATEXPA3, ATEXP3, ATHEXP ALPHA 1.9, EXP3 | Barwin-like endoglucanases superfamily protein | chr2:15788077-15789812 REVERSE LENGTH=262	1e-58
Ghi.6898.1.S1_at	3.17525	up	CA992714	gibberellin	AT4G25420.1 | Symbols: GA5, GA20OX1, AT2301, ATGA20OX1 | 2-oxoglutarate (2OG) and Fe(II)-dependent oxygenase superfamily protein | chr4:12990982-12992409 REVERSE LENGTH=377	1e-32
Ghi.690.1.A1_s_at	4.02563	down	DR456152	gibberellin	AT5G15230.1 | Symbols: GASA4 | GAST1 protein homolog 4 | chr5:4945017-4946025 FORWARD LENGTH=106	6e-26
Ghi.7019.1.A1_s_at	10.8445	down	DT048277	Brassinosteroid	AT5G51550.1 | Symbols: EXL3 | EXORDIUM like 3 | chr5:20939793-20940806 REVERSE LENGTH=337	5e-30
Ghi.710.1.A1_s_at	3.39096	up	CO498056	brassinosteroid	AT5G13170.1 | Symbols: SAG29, SWEET15, AtSWEET15 | senescence-associated gene 29 | chr5:4181331-4183171 REVERSE LENGTH=292	1e-84
Ghi.7342.1.S1_s_at	3.37617	down	DR453262	abscisic acid	AT1G44170.2 | Symbols: ALDH3H1, ALDH4 | aldehyde dehydrogenase 3H1 | chr1:16796564-16800031 REVERSE LENGTH=484	2e-56
Ghi.7384.1.S1_at	4.95196	down	DT548039	abscisic acid	AT5G10560.1 | Symbols: | Glycosyl hydrolase family protein | chr5:3336335-3339351 REVERSE LENGTH=792	8e-10
Ghi.7449.1.S1_at	6.33235	down	AI727371	brassinosteroid	AT2G03760.1 | Symbols: ST, ATST1, RAR047, ST1, AtSOT1, AtSOT12, SOT12 | sulphotransferase 12 | chr2:1149475-1150455 REVERSE LENGTH=326	6e-90
Ghi.7468.1.S1_at	3.4761	up	DR458413	Brassinosteroid	AT5G61430.1 | Symbols: ANAC100, ATNAC5, NAC100 | NAC domain containing protein 100 | chr5:24701328-24702553 REVERSE LENGTH=336	4e-70
Ghi.7518.1.S1_s_at	7.60606	down	DT456061	Brassinosteroid	AT3G23770.1 | Symbols: | O-Glycosyl hydrolases family 17 protein | chr3:8565556-8567196 FORWARD LENGTH=476	1e-10
Ghi.7518.3.S1_x_at	5.0345	down	DT569605	Brassinosteroid	AT3G23770.1 | Symbols: | O-Glycosyl hydrolases family 17 protein | chr3:8565556-8567196 FORWARD LENGTH=476	6e-10
Ghi.7533.1.S1_at	10.7121	down	DT527646	brassinosteroid	AT1G55610.2 | Symbols: BRL1 | BRI1 like | chr1:20779874-20783374 REVERSE LENGTH=1166	4e-19
Ghi.7874.1.S1_s_at	9.64976	up	AY962572.1	cytokinin	AT3G16770.1 | Symbols: RAP2.3, ATEBP, ERF72, EBP | ethylene-responsive element binding protein | chr3:5705784-5706768 FORWARD LENGTH=248	7e-36
Ghi.7876.1.S1_s_at	3.02567	up	DN803199	brassinosteroid	AT2G03760.1 | Symbols: ST, ATST1, RAR047, ST1, AtSOT1, AtSOT12, SOT12 | sulphotransferase 12 | chr2:1149475-1150455 REVERSE LENGTH=326	5e-21
Ghi.789.1.S1_at	5.98972	down	AF116537.2	auxin	AT1G18970.1 | Symbols: GLP4 | germin-like protein 4 | chr1:6554702-6555364 REVERSE LENGTH=220	7e-29
Ghi.7901.1.S1_s_at	3.52519	down	AI055537	brassinosteroid	AT1G11680.1 | Symbols: CYP51G1, EMB1738, CYP51A2, CYP51 | CYTOCHROME P450 51G1 | chr1:3938925-3940585 FORWARD LENGTH=488	1e-119
Ghi.7905.1.A1_at	4.69164	up	DT463757	brassinosteroid	AT2G36800.1 | Symbols: DOGT1, UGT73C5 | don-glucosyltransferase 1 | chr2:15423493-15424980 REVERSE LENGTH=495	1e-39
Ghi.7907.1.S1_s_at	3.06253	up	AI055500	abscisic acid	AT4G27410.2 | Symbols: RD26, ANAC072 | NAC (No Apical Meristem) domain transcriptional regulator superfamily protein | chr4:13707928-13709013 REVERSE LENGTH=297	2e-85
Ghi.7921.1.S1_x_at	15.2101	up	DQ303122.1	ethylene	AT1G05010.1 | Symbols: EFE, ACO4, EAT1 | ethylene-forming enzyme | chr1:1431419-1432695 REVERSE LENGTH=323	4e-123
Ghi.7950.1.S1_at	3.34449	up	AY366083.1	ethylene	AT5G19880.1 | Symbols: | Peroxidase superfamily protein | chr5:6720578-6722411 REVERSE LENGTH=329	2e-85
Ghi.7954.1.S1_s_at	6.73854	up	DT468555	salicylic acid	AT3G45640.1 | Symbols: ATMPK3, MPK3, ATMAPK3 | mitogen-activated protein kinase 3 | chr3:16756918-16758476 FORWARD LENGTH=370	0
Ghi.8025.1.S1_s_at	4.49462	up	DQ122175.1	ethylene	AT1G05010.1 | Symbols: EFE, ACO4, EAT1 | ethylene-forming enzyme | chr1:1431419-1432695 REVERSE LENGTH=323	1e-127
Ghi.8056.1.S1_s_at	3.5735	down	AF159229.1	salicylic acid	AT2G29420.1 | Symbols: ATGSTU7, GST25, GSTU7 | glutathione S-transferase tau 7 | chr2:12618111-12618871 REVERSE LENGTH=227	5e-38
Ghi.807.1.S1_s_at	8.01403	up	DT465871	abscisic acid	AT1G27730.1 | Symbols: STZ, ZAT10 | salt tolerance zinc finger | chr1:9648302-9648985 REVERSE LENGTH=227	3e-31
Ghi.8081.1.S1_at	3.40196	down	AF336285.1	abscisic acid	AT1G22640.1 | Symbols: ATMYB3, MYB3 | myb domain protein 3 | chr1:8006289-8007219 FORWARD LENGTH=257	1e-45
Ghi.8085.1.S1_at	20.5931	up	AF329368.1	cytokinin	AT3G10520.1 | Symbols: AHB2, GLB2, ARATH GLB2, NSHB2, ATGLB2, HB2 | haemoglobin 2 | chr3:3276516-3277765 REVERSE LENGTH=158	3e-42
Ghi.8109.1.S1_at	3.74046	up	AF485268.1	ethylene	AT5G19880.1 | Symbols: | Peroxidase superfamily protein | chr5:6720578-6722411 REVERSE LENGTH=329	6e-66
Ghi.8110.1.S1_at	3.09371	up	AY311597.1	ethylene	AT5G19880.1 | Symbols: | Peroxidase superfamily protein | chr5:6720578-6722411 REVERSE LENGTH=329	7e-71
Ghi.8116.1.S1_at	4.43906	up	AY321150.3	salicylic acid	AT4G25490.1 | Symbols: CBF1, DREB1B, ATCBF1 | C-repeat/DRE binding factor 1 | chr4:13021921-13022562 REVERSE LENGTH=213	3e-46
Ghi.8128.1.S1_x_at	6.32477	up	AY827548.1	cytokinin	AT3G16770.1 | Symbols: RAP2.3, ATEBP, ERF72, EBP | ethylene-responsive element binding protein | chr3:5705784-5706768 FORWARD LENGTH=248	8e-33
Ghi.8136.1.S1_s_at	4.12098	down	AJ606075.1	ethylene	AT5G19880.1 | Symbols: | Peroxidase superfamily protein | chr5:6720578-6722411 REVERSE LENGTH=329	6e-55
Ghi.8236.1.S1_s_at	6.44788	down	DT567483	Brassinosteroid	AT2G17230.1 | Symbols: EXL5 | EXORDIUM like 5 | chr2:7494892-7495983 REVERSE LENGTH=363	3e-84
Ghi.8291.1.S1_s_at	25.7863	down	DT048047	ethylene	AT5G40990.1 | Symbols: GLIP1 | GDSL lipase 1 | chr5:16418920-16420400 FORWARD LENGTH=374	2e-27
Ghi.8550.1.S1_at	4.24273	down	CO495268	salicylic acid	AT2G29420.1 | Symbols: ATGSTU7, GST25, GSTU7 | glutathione S-transferase tau 7 | chr2:12618111-12618871 REVERSE LENGTH=227	3e-44
Ghi.8617.1.S1_x_at	3.09493	down	DT046427	auxin	AT1G48410.3 | Symbols: AGO1 | Stabilizer of iron transporter SufD / Polynucleotidyl transferase | chr1:17886285-17891892 REVERSE LENGTH=1050	2e-24
Ghi.8716.1.A1_at	4.92643	up	DV850186	jasmonic acid	AT4G05160.1 | Symbols: | AMP-dependent synthetase and ligase family protein | chr4:2664451-2666547 FORWARD LENGTH=544	2e-57
Ghi.8767.1.S1_s_at	30.0749	down	DT543374	salicylic acid	AT5G33340.1 | Symbols: CDR1 | Eukaryotic aspartyl protease family protein | chr5:12594474-12595787 FORWARD LENGTH=437	5e-30
Ghi.8777.1.S1_at	3.50707	up	DN758512	abscisic acid	AT1G32640.1 | Symbols: ATMYC2, RD22BP1, JAI1, JIN1, MYC2, ZBF1 | Basic helix-loop-helix (bHLH) DNA-binding family protein | chr1:11799042-11800913 REVERSE LENGTH=623	1e-28
Ghi.8784.1.A1_s_at	5.57009	down	DT465869	auxin	AT1G48410.3 | Symbols: AGO1 | Stabilizer of iron transporter SufD / Polynucleotidyl transferase | chr1:17886285-17891892 REVERSE LENGTH=1050	2e-14
Ghi.8869.1.S1_s_at	13.9	down	DT457129	brassinosteroid	AT4G33430.2 | Symbols: BAK1 | BRI1-associated receptor kinase | chr4:16086654-16090288 REVERSE LENGTH=662	1e-15
Ghi.9045.1.A1_s_at	3.38975	down	DT048514	abscisic acid	AT1G07420.2 | Symbols: ATSMO2, SMO2-1 | sterol 4-alpha-methyl-oxidase 2-1 | chr1:2278918-2280033 FORWARD LENGTH=228	8e-29
Ghi.9055.2.A1_at	4.0427	down	DT459604	salicylic acid	AT3G11280.2 | Symbols: | Duplicated homeodomain-like superfamily protein | chr3:3533477-3534393 REVERSE LENGTH=263	2e-15
Ghi.9102.1.S1_at	17.2106	up	DV849822	jasmonic acid	AT2G34810.1 | Symbols: | FAD-binding Berberine family protein | chr2:14685292-14686914 FORWARD LENGTH=540	1e-26
Ghi.9147.2.A1_at	4.91376	up	DT461541	Gibberellin	AT1G65620.4 | Symbols: AS2 | Lateral organ boundaries (LOB) domain family protein | chr1:24400146-24400745 FORWARD LENGTH=199	5e-35
Ghi.9151.2.S1_at	8.79743	up	DT049218	abscisic acid	AT1G64060.1 | Symbols: ATRBOH F, ATRBOHF, RBOHAP108, RBOHF, RBOH F | respiratory burst oxidase protein F | chr1:23770266-23776317 FORWARD LENGTH=944	1e-25
Ghi.9152.1.S1_at	6.75887	up	DT462541	abscisic acid	AT3G18130.1 | Symbols: RACK1C_AT | receptor for activated C kinase 1C | chr3:6211109-6212371 REVERSE LENGTH=326	4e-10
Ghi.9176.3.A1_at	4.05051	up	DT464586	abscisic acid	AT1G52340.1 | Symbols: ABA2, SIS4, GIN1, SDR1, ISI4, SRE1, ATABA2, ATSDR1 | NAD(P)-binding Rossmann-fold superfamily protein | chr1:19489997-19491527 REVERSE LENGTH=285	5e-32
Ghi.9178.3.S1_at	3.30129	up	DT463164	abscisic acid	AT2G32020.1 | Symbols: | Acyl-CoA N-acyltransferases (NAT) superfamily protein | chr2:13631193-13631744 REVERSE LENGTH=183	3e-56
Ghi.9182.3.S1_at	5.34138	up	DT461494	abscisic acid	AT2G38470.1 | Symbols: WRKY33, ATWRKY33 | WRKY DNA-binding protein 33 | chr2:16108476-16110539 FORWARD LENGTH=519	4e-18
Ghi.9192.1.S1_s_at	4.95905	up	DT468825	salicylic acid	AT1G80840.1 | Symbols: WRKY40, ATWRKY40 | WRKY DNA-binding protein 40 | chr1:30383834-30385356 FORWARD LENGTH=302	3e-51
Ghi.9193.2.A1_at	3.45135	down	DT469110	jasmonic acid	AT3G56400.1 | Symbols: WRKY70, ATWRKY70 | WRKY DNA-binding protein 70 | chr3:20909082-20910409 REVERSE LENGTH=294	2e-27
Ghi.9227.1.A1_x_at	4.50861	up	DT467257	auxin	AT2G26740.1 | Symbols: ATSEH, SEH | soluble epoxide hydrolase | chr2:11393148-11394257 REVERSE LENGTH=321	2e-42
Ghi.9228.1.A1_at	4.67169	up	DT462097	abscisic acid	AT4G19850.2 | Symbols: | lectin-related | chr4:10776657-10777588 FORWARD LENGTH=220	6e-26
Ghi.9232.1.S1_at	3.44612	up	CA992854	salicylic acid	AT5G36970.1 | Symbols: NHL25 | NDR1/HIN1-like 25 | chr5:14604367-14605194 REVERSE LENGTH=248	2e-26
Ghi.9236.1.S1_at	5.31059	up	DT463077	brassinosteroid	AT2G36800.1 | Symbols: DOGT1, UGT73C5 | don-glucosyltransferase 1 | chr2:15423493-15424980 REVERSE LENGTH=495	6e-81
Ghi.9237.3.A1_at	3.2219	up	DT467538	abscisic acid	AT5G27420.1 | Symbols: CNI1, ATL31 | carbon/nitrogen insensitive 1 | chr5:9684119-9685225 FORWARD LENGTH=368	3e-17
Ghi.9240.1.S1_s_at	5.33042	up	DT468893	abscisic acid	AT2G38470.1 | Symbols: WRKY33, ATWRKY33 | WRKY DNA-binding protein 33 | chr2:16108476-16110539 FORWARD LENGTH=519	6e-125
Ghi.9240.3.A1_s_at	3.88323	up	DT466221	abscisic acid	AT2G38470.1 | Symbols: WRKY33, ATWRKY33 | WRKY DNA-binding protein 33 | chr2:16108476-16110539 FORWARD LENGTH=519	8e-65
Ghi.9263.4.S1_at	3.51301	up	DT463504	auxin	AT1G53700.1 | Symbols: WAG1, PK3AT | WAG 1 | chr1:20048604-20050034 FORWARD LENGTH=476	5e-17
Ghi.9263.5.A1_x_at	5.16902	up	DR462841	ethylene	AT3G45780.2 | Symbols: PHOT1, NPH1, JK224, RPT1 | phototropin 1 | chr3:16818557-16823960 FORWARD LENGTH=996	3e-27
Ghi.9268.1.S1_x_at	7.69977	up	DT463525	gibberellin	AT4G21690.1 | Symbols: ATGA3OX3, GA3OX3 | gibberellin 3-oxidase 3 | chr4:11527229-11529060 FORWARD LENGTH=349	3e-11
Ghi.9280.3.A1_at	4.74639	up	DT462248	gibberellin	AT4G21200.1 | Symbols: ATGA2OX8, GA2OX8 | gibberellin 2-oxidase 8 | chr4:11302751-11306601 FORWARD LENGTH=338	2e-31
Ghi.9280.3.S1_at	4.35426	up	DT463005	gibberellin	AT4G21200.1 | Symbols: ATGA2OX8, GA2OX8 | gibberellin 2-oxidase 8 | chr4:11302751-11306601 FORWARD LENGTH=338	2e-31
Ghi.9363.1.S1_at	3.2514	down	DT567198	auxin	AT5G09810.1 | Symbols: ACT7 | actin 7 | chr5:3052809-3054220 FORWARD LENGTH=377	6e-124
Ghi.9532.1.A1_s_at	3.76797	down	DT046877	salicylic acid	AT5G43940.2 | Symbols: HOT5 | GroES-like zinc-binding dehydrogenase family protein | chr5:17684265-17686379 FORWARD LENGTH=391	8e-34
Ghi.9623.1.A1_x_at	21.2438	down	DT048278	auxin	AT4G29080.1 | Symbols: PAP2, IAA27 | phytochrome-associated protein 2 | chr4:14323665-14325213 REVERSE LENGTH=305	1e-41
Ghi.9720.1.S1_at	8.45914	up	DN758410	abscisic acid	AT5G64750.1 | Symbols: ABR1 | Integrase-type DNA-binding superfamily protein | chr5:25891679-25893656 FORWARD LENGTH=391	1e-17
Ghi.9730.1.S1_at	8.03246	down	AJ513349	Brassinosteroid	AT5G51550.1 | Symbols: EXL3 | EXORDIUM like 3 | chr5:20939793-20940806 REVERSE LENGTH=337	8e-66
Ghi.9730.2.S1_s_at	4.80398	down	DT459575	Brassinosteroid	AT5G51550.1 | Symbols: EXL3 | EXORDIUM like 3 | chr5:20939793-20940806 REVERSE LENGTH=337	1e-55
Ghi.976.1.S1_s_at	7.58508	down	DR452560	auxin	AT1G53940.1 | Symbols: GLIP2 | GDSL-motif lipase 2 | chr1:20143279-20145780 FORWARD LENGTH=436	2e-18
Ghi.9801.1.S1_s_at	3.10928	down	DR461548	salicylic acid	AT5G33340.1 | Symbols: CDR1 | Eukaryotic aspartyl protease family protein | chr5:12594474-12595787 FORWARD LENGTH=437	3e-45
Ghi.9823.1.S1_at	5.41101	up	DT464807	salicylic acid	AT2G40000.1 | Symbols: HSPRO2, ATHSPRO2 | ortholog of sugar beet HS1 PRO-1 2 | chr2:16700649-16701956 REVERSE LENGTH=435	1e-96
Ghi.9826.1.S1_s_at	4.91904	down	DT565468	gibberellin	AT5G14920.1 | Symbols: | Gibberellin-regulated family protein | chr5:4826598-4827761 FORWARD LENGTH=275	3e-23
Ghi.9871.1.S1_at	4.71182	up	DT046884	jasmonic acid	AT1G74950.1 | Symbols: JAZ2, TIFY10B | TIFY domain/Divergent CCT motif family protein | chr1:28148919-28150258 REVERSE LENGTH=249	3e-41
Ghi.9910.1.S1_s_at	30.1422	down	DT048922	brassinosteroid	AT4G30610.1 | Symbols: BRS1, SCPL24 | alpha/beta-Hydrolases superfamily protein | chr4:14944219-14948391 FORWARD LENGTH=465	3e-11
Ghi.9953.2.S1_at	8.397	up	DT570225	salicylic acid	AT4G23810.1 | Symbols: WRKY53, ATWRKY53 | WRKY family transcription factor | chr4:12392666-12393739 REVERSE LENGTH=324	2e-43
Ghi.9984.1.S1_s_at	3.60124	down	DT574560	auxin	AT5G65670.1 | Symbols: IAA9 | indole-3-acetic acid inducible 9 | chr5:26254463-26256134 FORWARD LENGTH=338	1e-33
GhiAffx.10340.1.S1_at	5.63594	up	DW500137.1	Brassinosteroid	AT2G16910.1 | Symbols: AMS | basic helix-loop-helix (bHLH) DNA-binding superfamily protein | chr2:7331721-7334077 FORWARD LENGTH=571	3e-13
GhiAffx.11032.1.S1_at	9.43636	down	DW224798.1	auxin	AT2G04160.1 | Symbols: AIR3 | Subtilisin-like serine endopeptidase family protein | chr2:1401450-1407694 REVERSE LENGTH=772	1e-49
GhiAffx.11150.1.S1_at	3.32062	up	DW498534.1	ethylene	AT3G01040.2 | Symbols: GAUT13 | galacturonosyltransferase 13 | chr3:9392-11979 FORWARD LENGTH=532	2e-18
GhiAffx.11783.1.S1_s_at	7.59973	down	DW228202.1	cytokinin	AT4G26150.1 | Symbols: CGA1, GATA22, GNL | cytokinin-responsive gata factor 1 | chr4:13253210-13254659 FORWARD LENGTH=352	5e-10
GhiAffx.12107.1.S1_at	6.4015	up	DW243015.1	Gibberellin	AT1G65620.4 | Symbols: AS2 | Lateral organ boundaries (LOB) domain family protein | chr1:24400146-24400745 FORWARD LENGTH=199	7e-29
GhiAffx.12228.1.S1_at	3.78072	up	DW512183.1	abscisic acid	AT3G28580.1 | Symbols: | P-loop containing nucleoside triphosphate hydrolases superfamily protein | chr3:10715736-10717238 FORWARD LENGTH=500	4e-48
GhiAffx.12687.1.A1_at	7.55553	up	DW489633.1	abscisic acid	AT3G57530.1 | Symbols: CPK32, ATCPK32, CDPK32 | calcium-dependent protein kinase 32 | chr3:21296898-21299351 REVERSE LENGTH=538	2e-97
GhiAffx.13316.3.S1_at	6.03092	down	DT527189	abscisic acid	AT4G26110.1 | Symbols: NAP1;1, ATNAP1;1 | nucleosome assembly protein1;1 | chr4:13232712-13235502 FORWARD LENGTH=372	4e-11
GhiAffx.14137.1.S1_s_at	5.72928	down	CO493219	abscisic acid	AT5G67500.2 | Symbols: VDAC2 | voltage dependent anion channel 2 | chr5:26935223-26937123 FORWARD LENGTH=303	5e-62
GhiAffx.143.1.A1_at	3.07747	up	DT463853	auxin	AT5G50760.1 | Symbols: | SAUR-like auxin-responsive protein family | chr5:20644780-20645331 FORWARD LENGTH=183	1e-24
GhiAffx.15524.1.S1_s_at	6.1088	down	DW238643.1	auxin	AT1G59870.1 | Symbols: PEN3, PDR8, ATPDR8, ABCG36, ATABCG36 | ABC-2 and Plant PDR ABC-type transporter family protein | chr1:22034661-22039844 FORWARD LENGTH=1469	4e-14
GhiAffx.15654.1.S1_at	20.0375	down	DW515143.1	brassinosteroid	AT3G13380.1 | Symbols: BRL3 | BRI1-like 3 | chr3:4347240-4350734 FORWARD LENGTH=1164	2e-24
GhiAffx.1589.46.S1_s_at	12.497	up	DW235449.1	jasmonic acid	AT1G72520.1 | Symbols: LOX4 | PLAT/LH2 domain-containing lipoxygenase family protein | chr1:27308611-27312589 FORWARD LENGTH=926	1e-81
GhiAffx.16184.1.S1_at	4.237	up	DW506256.1	abscisic acid	AT3G20770.1 | Symbols: EIN3, AtEIN3 | Ethylene insensitive 3 family protein | chr3:7260702-7262588 REVERSE LENGTH=628	2e-32
GhiAffx.16411.1.A1_at	3.14449	down	DW231975.1	jasmonic acid	AT1G07640.3 | Symbols: OBP2 | Dof-type zinc finger DNA-binding family protein | chr1:2354707-2356012 REVERSE LENGTH=339	1e-22
GhiAffx.16447.1.A1_at	7.60149	up	DW232295.1	abscisic acid	AT1G05530.1 | Symbols: UGT75B2, UGT2 | UDP-glucosyl transferase 75B2 | chr1:1636496-1637863 REVERSE LENGTH=455	2e-102
GhiAffx.16513.1.S1_s_at	6.76088	down	DW232266.1	brassinosteroid	AT1G55610.2 | Symbols: BRL1 | BRI1 like | chr1:20779874-20783374 REVERSE LENGTH=1166	2e-31
GhiAffx.17865.1.S1_at	7.49127	up	DW503063.1	ethylene	AT5G56010.1 | Symbols: HSP81-3, Hsp81.3, AtHsp90-3, AtHsp90.3 | heat shock protein 81-3 | chr5:22681410-22683911 FORWARD LENGTH=699	3e-105
GhiAffx.18577.1.A1_at	6.22342	up	DT048511	abscisic acid	AT1G52340.1 | Symbols: ABA2, SIS4, GIN1, SDR1, ISI4, SRE1, ATABA2, ATSDR1 | NAD(P)-binding Rossmann-fold superfamily protein | chr1:19489997-19491527 REVERSE LENGTH=285	1e-61
GhiAffx.19570.1.S1_at	7.36521	up	DW489734.1	auxin	AT4G37070.3 | Symbols: PLP1, PLA IVA, AtPLAIVA | Acyl transferase/acyl hydrolase/lysophospholipase superfamily protein | chr4:17465167-17467058 REVERSE LENGTH=383	2e-56
GhiAffx.20092.1.A1_s_at	6.89091	up	DT457460	Brassinosteroid	AT3G11980.1 | Symbols: MS2, FAR2 | Jojoba acyl CoA reductase-related male sterility protein | chr3:3814484-3816927 FORWARD LENGTH=616	7e-50
GhiAffx.2067.1.S1_at	4.67295	up	DW493370.1	salicylic acid	AT1G28380.1 | Symbols: NSL1 | MAC/Perforin domain-containing protein | chr1:9963696-9966060 FORWARD LENGTH=612	3e-45
GhiAffx.21099.1.S1_at	8.02984	up	DW514189.1	abscisic acid	AT2G47190.1 | Symbols: ATMYB2, MYB2 | myb domain protein 2 | chr2:19376284-19377297 FORWARD LENGTH=273	4e-62
GhiAffx.21219.1.A1_s_at	7.45533	down	DW236303.1	gibberellin	AT1G69530.2 | Symbols: ATEXPA1, EXP1, AT-EXP1, ATEXP1, ATHEXP ALPHA 1.2, EXPA1 | expansin A1 | chr1:26142034-26143051 FORWARD LENGTH=250	5e-45
GhiAffx.21610.1.S1_at	10.1504	down	DW496150.1	salicylic acid	AT4G25490.1 | Symbols: CBF1, DREB1B, ATCBF1 | C-repeat/DRE binding factor 1 | chr4:13021921-13022562 REVERSE LENGTH=213	2e-26
GhiAffx.21667.1.S1_at	4.17943	down	DW496472.1	abscisic acid	AT5G20910.1 | Symbols: AIP2 | RING/U-box superfamily protein | chr5:7092663-7094310 REVERSE LENGTH=310	4e-11
GhiAffx.22909.1.S1_at	23.5063	down	DW503190.1	auxin	AT4G34760.1 | Symbols: | SAUR-like auxin-responsive protein family | chr4:16582471-16582794 REVERSE LENGTH=107	7e-42
GhiAffx.23083.1.A1_s_at	5.26433	down	DW228819.1	abscisic acid	AT3G26830.1 | Symbols: PAD3, CYP71B15 | Cytochrome P450 superfamily protein | chr3:9887990-9889560 FORWARD LENGTH=490	7e-25
GhiAffx.23244.1.A1_x_at	4.87702	up	DW504887.1	abscisic acid	AT2G26290.1 | Symbols: ARSK1 | root-specific kinase 1 | chr2:11192237-11194259 REVERSE LENGTH=424	9e-42
GhiAffx.23700.1.S1_s_at	4.25143	up	DW507395.1	salicylic acid	AT2G14560.2 | Symbols: LURP1 | Protein of unknown function (DUF567) | chr2:6214150-6214773 FORWARD LENGTH=179	8e-11
GhiAffx.23718.1.S1_s_at	5.87489	down	DW507495.1	ethylene	AT5G40990.1 | Symbols: GLIP1 | GDSL lipase 1 | chr5:16418920-16420400 FORWARD LENGTH=374	4e-18
GhiAffx.23785.1.S1_at	4.13058	down	DW507813.1	ethylene	AT5G40990.1 | Symbols: GLIP1 | GDSL lipase 1 | chr5:16418920-16420400 FORWARD LENGTH=374	8e-14
GhiAffx.24039.1.S1_at	3.57984	up	DW509198.1	gibberellin	AT3G58070.1 | Symbols: GIS | C2H2 and C2HC zinc fingers superfamily protein | chr3:21506845-21507606 REVERSE LENGTH=253	3e-10
GhiAffx.24518.1.S1_s_at	4.10659	down	DW511510.1	brassinosteroid	AT4G39400.1 | Symbols: BRI1, CBB2, DWF2, BIN1, ATBRI1 | Leucine-rich receptor-like protein kinase family protein | chr4:18324826-18328416 FORWARD LENGTH=1196	4e-105
GhiAffx.24550.1.S1_at	4.62783	up	DN818231	auxin	AT5G54490.1 | Symbols: PBP1 | pinoid-binding protein 1 | chr5:22121458-22121841 FORWARD LENGTH=127	5e-32
GhiAffx.24794.1.S1_s_at	4.09749	up	DW512956.1	gibberellin	AT2G37640.1 | Symbols: ATEXPA3, ATEXP3, ATHEXP ALPHA 1.9, EXP3 | Barwin-like endoglucanases superfamily protein | chr2:15788077-15789812 REVERSE LENGTH=262	5e-93
GhiAffx.24805.1.S1_at	4.53533	down	DW513016.1	abscisic acid	AT1G32640.1 | Symbols: ATMYC2, RD22BP1, JAI1, JIN1, MYC2, ZBF1 | Basic helix-loop-helix (bHLH) DNA-binding family protein | chr1:11799042-11800913 REVERSE LENGTH=623	5e-10
GhiAffx.24854.1.S1_at	3.74873	down	DW513307.1	brassinosteroid	AT4G33430.2 | Symbols: BAK1 | BRI1-associated receptor kinase | chr4:16086654-16090288 REVERSE LENGTH=662	3e-12
GhiAffx.25218.1.S1_s_at	3.3505	down	DW511133.1	brassinosteroid	AT3G13380.1 | Symbols: BRL3 | BRI1-like 3 | chr3:4347240-4350734 FORWARD LENGTH=1164	2e-49
GhiAffx.25338.1.A1_at	10.9548	up	DW515811.1	abscisic acid	AT5G37770.1 | Symbols: TCH2, CML24 | EF hand calcium-binding protein family | chr5:14999075-14999560 REVERSE LENGTH=161	6e-19
GhiAffx.25398.1.S1_at	3.87829	up	DW516152.1	auxin	AT1G19850.1 | Symbols: MP, ARF5, IAA24 | Transcriptional factor B3 family protein / auxin-responsive factor AUX/IAA-related | chr1:6887353-6891182 FORWARD LENGTH=902	8e-73
GhiAffx.25508.1.S1_at	49.8008	up	DW496030.1	abscisic acid	AT5G64750.1 | Symbols: ABR1 | Integrase-type DNA-binding superfamily protein | chr5:25891679-25893656 FORWARD LENGTH=391	7e-17
GhiAffx.25659.1.A1_s_at	4.14151	down	DW226468.1	salicylic acid	AT1G21250.1 | Symbols: WAK1, PRO25 | cell wall-associated kinase | chr1:7439512-7441892 FORWARD LENGTH=735	4e-48
GhiAffx.26018.1.S1_at	3.18618	up	DW519688.1	Cytokinin	AT5G49720.1 | Symbols: ATGH9A1, TSD1, DEC, KOR, RSW2, IRX2, KOR1, GH9A1 | glycosyl hydrolase 9A1 | chr5:20197765-20200168 REVERSE LENGTH=621	3e-37
GhiAffx.2752.1.S1_at	12.8357	up	CA993163	salicylic acid	AT2G29420.1 | Symbols: ATGSTU7, GST25, GSTU7 | glutathione S-transferase tau 7 | chr2:12618111-12618871 REVERSE LENGTH=227	4e-25
GhiAffx.28716.1.S1_at	3.3108	up	DW512426.1	auxin	AT4G00880.1 | Symbols: | SAUR-like auxin-responsive protein family | chr4:366692-367060 REVERSE LENGTH=122	5e-30
GhiAffx.28787.1.S1_at	12.49	up	DT468526	Brassinosteroid	AT2G16910.1 | Symbols: AMS | basic helix-loop-helix (bHLH) DNA-binding superfamily protein | chr2:7331721-7334077 FORWARD LENGTH=571	6e-10
GhiAffx.30199.1.S1_at	3.93105	up	DW506814.1	salicylic acid	AT5G46350.1 | Symbols: WRKY8, ATWRKY8 | WRKY DNA-binding protein 8 | chr5:18801403-18803901 REVERSE LENGTH=326	7e-32
GhiAffx.30499.1.S1_at	8.72179	up	DW514660.1	auxin	AT2G26740.1 | Symbols: ATSEH, SEH | soluble epoxide hydrolase | chr2:11393148-11394257 REVERSE LENGTH=321	1e-94
GhiAffx.30915.1.S1_at	3.92219	up	DT466735	brassinosteroid	AT1G17060.1 | Symbols: CYP72C1, SOB7 | cytochrome p450 72c1 | chr1:5832282-5835255 REVERSE LENGTH=476	4e-49
GhiAffx.31742.1.S1_at	3.77091	up	DT457950	abscisic acid	AT1G04120.2 | Symbols: MRP5 | multidrug resistance-associated protein 5 | chr1:1064848-1070396 REVERSE LENGTH=1509	1e-11
GhiAffx.31958.1.A1_at	6.93679	up	DT052552	abscisic acid	AT1G69260.1 | Symbols: AFP1 | ABI five binding protein | chr1:26039314-26040570 FORWARD LENGTH=345	1e-19
GhiAffx.3204.1.S1_s_at	4.13871	down	DW498865.1	salicylic acid	AT5G26780.1 | Symbols: SHM2 | serine hydroxymethyltransferase 2 | chr5:9418299-9421725 FORWARD LENGTH=517	3e-75
GhiAffx.33426.1.S1_at	3.00869	down	DW497984.1	Brassinosteroid	AT3G23770.1 | Symbols: | O-Glycosyl hydrolases family 17 protein | chr3:8565556-8567196 FORWARD LENGTH=476	2e-23
GhiAffx.33834.2.S1_at	4.6265	down	DW519217.1	auxin	AT1G73030.1 | Symbols: VPS46.2, CHMP1A | SNF7 family protein | chr1:27473938-27474848 FORWARD LENGTH=203	3e-14
GhiAffx.3411.1.A1_at	12.5592	up	DW497356.1	abscisic acid	AT1G27730.1 | Symbols: STZ, ZAT10 | salt tolerance zinc finger | chr1:9648302-9648985 REVERSE LENGTH=227	5e-15
GhiAffx.3428.1.S1_at	3.59169	up	DW502842.1	salicylic acid	AT5G33340.1 | Symbols: CDR1 | Eukaryotic aspartyl protease family protein | chr5:12594474-12595787 FORWARD LENGTH=437	5e-11
GhiAffx.34421.1.A1_s_at	3.22229	up	DW226485.1	auxin	AT2G47000.1 | Symbols: MDR4, PGP4, ABCB4, ATPGP4 | ATP binding cassette subfamily B4 | chr2:19310008-19314750 REVERSE LENGTH=1286	8e-80
GhiAffx.3498.1.A1_s_at	3.07201	down	DW227314.1	auxin	AT2G34650.1 | Symbols: PID, ABR | Protein kinase superfamily protein | chr2:14589934-14591557 REVERSE LENGTH=438	7e-40
GhiAffx.35152.2.A1_at	3.05433	down	DW230406.1	Brassinosteroid	AT3G29030.1 | Symbols: ATEXPA5, ATEXP5, ATHEXP ALPHA 1.4, EXP5, EXPA5 | expansin A5 | chr3:11011538-11013068 REVERSE LENGTH=255	7e-92
GhiAffx.3815.1.A1_s_at	3.09004	up	DW230150.1	ethylene	AT5G56010.1 | Symbols: HSP81-3, Hsp81.3, AtHsp90-3, AtHsp90.3 | heat shock protein 81-3 | chr5:22681410-22683911 FORWARD LENGTH=699	1e-55
GhiAffx.39399.1.S1_at	6.81407	up	DW499761.1	ethylene	AT5G47220.1 | Symbols: ATERF2, ATERF-2, ERF2 | ethylene responsive element binding factor 2 | chr5:19172023-19172754 REVERSE LENGTH=243	1e-23
GhiAffx.39417.1.A1_at	3.23826	up	DW499030.1	abscisic acid	AT4G34138.1 | Symbols: UGT73B1 | UDP-glucosyl transferase 73B1 | chr4:16348267-16349858 REVERSE LENGTH=488	1e-27
GhiAffx.39498.1.S1_at	3.51676	down	DW228223.1	jasmonic acid	AT2G43710.2 | Symbols: SSI2, FAB2 | Plant stearoyl-acyl-carrier-protein desaturase family protein | chr2:18120107-18122495 FORWARD LENGTH=401	6e-50
GhiAffx.40045.1.A1_s_at	15.4885	down	DW495842.1	ethylene	AT1G62380.1 | Symbols: ACO2, ATACO2 | ACC oxidase 2 | chr1:23082340-23084068 FORWARD LENGTH=320	2e-30
GhiAffx.40054.1.S1_at	7.03393	up	DW517290.1	gibberellin	AT1G69530.4 | Symbols: ATEXPA1, EXP1, AT-EXP1, ATEXP1, ATHEXP ALPHA 1.2, EXPA1 | expansin A1 | chr1:26142034-26143200 FORWARD LENGTH=274	2e-81
GhiAffx.40066.1.A1_at	24.0674	up	DW495923.1	jasmonic acid	AT2G33150.1 | Symbols: PKT3, PED1, KAT2 | peroxisomal 3-ketoacyl-CoA thiolase 3 | chr2:14047814-14050983 REVERSE LENGTH=462	2e-34
GhiAffx.40480.2.S1_at	4.02479	up	DW497946.1	abscisic acid	AT4G17615.1 | Symbols: CBL1, ATCBL1, SCABP5 | calcineurin B-like protein 1 | chr4:9817142-9818995 FORWARD LENGTH=213	4e-66
GhiAffx.40824.1.A1_at	5.44712	up	DW499731.1	abscisic acid	AT1G27730.1 | Symbols: STZ, ZAT10 | salt tolerance zinc finger | chr1:9648302-9648985 REVERSE LENGTH=227	2e-12
GhiAffx.41421.1.S1_at	3.05578	up	DW502847.1	salicylic acid	AT1G22070.1 | Symbols: TGA3 | TGA1A-related gene 3 | chr1:7789651-7791821 FORWARD LENGTH=384	2e-87
GhiAffx.41495.1.S1_at	4.82192	down	DW503271.1	auxin	AT2G38120.1 | Symbols: AUX1, WAV5, PIR1, MAP1 | Transmembrane amino acid transporter family protein | chr2:15973493-15976792 FORWARD LENGTH=485	7e-11
GhiAffx.41706.1.S1_s_at	5.28694	down	DW504374.1	abscisic acid	AT5G45820.1 | Symbols: CIPK20, SnRK3.6, PKS18 | CBL-interacting protein kinase 20 | chr5:18587081-18588400 REVERSE LENGTH=439	5e-17
GhiAffx.41785.1.S1_s_at	4.92325	down	DW504767.1	auxin	AT3G50410.1 | Symbols: OBP1 | OBF binding protein 1 | chr3:18709872-18710633 FORWARD LENGTH=253	3e-24
GhiAffx.41968.1.S1_at	7.03409	down	DW505719.1	auxin	AT3G50410.1 | Symbols: OBP1 | OBF binding protein 1 | chr3:18709872-18710633 FORWARD LENGTH=253	4e-47
GhiAffx.42066.1.S1_at	3.02244	up	DW506203.1	salicylic acid	AT1G37130.1 | Symbols: NIA2, B29, NIA2-1, CHL3, NR, NR2, ATNR2 | nitrate reductase 2 | chr1:14158617-14161652 FORWARD LENGTH=917	4e-17
GhiAffx.42068.1.S1_at	3.97864	up	DW234777.1	jasmonic acid	AT3G17860.1 | Symbols: JAZ3, JAI3, TIFY6B | jasmonate-zim-domain protein 3 | chr3:6119968-6122691 FORWARD LENGTH=352	4e-35
GhiAffx.4231.2.A1_s_at	3.08369	down	DR456328	abscisic acid	AT5G63980.1 | Symbols: SAL1, ALX8, ATSAL1, HOS2, FRY1, RON1 | Inositol monophosphatase family protein | chr5:25609840-25611802 FORWARD LENGTH=407	2e-100
GhiAffx.42774.1.S1_s_at	3.16044	down	DW509747.1	ethylene	AT2G30860.1 | Symbols: ATGSTF9, GLUTTR, ATGSTF7, GSTF9 | glutathione S-transferase PHI 9 | chr2:13139132-13140057 FORWARD LENGTH=215	2e-41
GhiAffx.42808.1.S1_at	5.61203	down	DW518935.1	abscisic acid	AT2G26290.1 | Symbols: ARSK1 | root-specific kinase 1 | chr2:11192237-11194259 REVERSE LENGTH=424	4e-13
GhiAffx.43038.1.S1_at	18.855	up	DW497938.1	jasmonic acid	AT1G19640.1 | Symbols: JMT | jasmonic acid carboxyl methyltransferase | chr1:6789166-6791708 REVERSE LENGTH=389	3e-91
GhiAffx.4354.1.S1_at	4.02994	up	DW495910.1	abscisic acid	AT2G17290.1 | Symbols: CPK6, ATCDPK3, ATCPK6 | Calcium-dependent protein kinase family protein | chr2:7517005-7519239 FORWARD LENGTH=544	9e-11
GhiAffx.44107.1.S1_at	9.67406	up	DW498292.1	abscisic acid	AT1G32640.1 | Symbols: ATMYC2, RD22BP1, JAI1, JIN1, MYC2, ZBF1 | Basic helix-loop-helix (bHLH) DNA-binding family protein | chr1:11799042-11800913 REVERSE LENGTH=623	6e-40
GhiAffx.44610.1.S1_s_at	5.12983	up	DW519438.1	ethylene	AT5G58950.1 | Symbols: | Protein kinase superfamily protein | chr5:23801136-23803025 REVERSE LENGTH=525	2e-43
GhiAffx.45244.1.S1_x_at	15.905	down	DT051989	Brassinosteroid	AT5G51550.1 | Symbols: EXL3 | EXORDIUM like 3 | chr5:20939793-20940806 REVERSE LENGTH=337	2e-88
GhiAffx.46141.1.S1_s_at	6.39902	up	DW239288.1	jasmonic acid	AT4G22880.2 | Symbols: LDOX, TDS4, TT18, ANS | leucoanthocyanidin dioxygenase | chr4:12004905-12006059 REVERSE LENGTH=356	4e-33
GhiAffx.46710.1.S1_at	3.50853	down	DR455683	auxin	AT2G38120.1 | Symbols: AUX1, WAV5, PIR1, MAP1 | Transmembrane amino acid transporter family protein | chr2:15973493-15976792 FORWARD LENGTH=485	4e-51
GhiAffx.4691.1.A1_at	14.1065	up	DW517948.1	gibberellin	AT1G78440.1 | Symbols: ATGA2OX1, GA2OX1 | Arabidopsis thaliana gibberellin 2-oxidase 1 | chr1:29511772-29512990 REVERSE LENGTH=329	5e-99
GhiAffx.4699.1.A1_at	4.32018	down	DW490079.1	salicylic acid	AT1G62830.1 | Symbols: LDL1, SWP1, ATSWP1, ATLSD1, LSD1 | LSD1-like 1 | chr1:23264638-23267172 REVERSE LENGTH=844	3e-11
GhiAffx.47045.1.S1_s_at	4.59987	down	DW502321.1	auxin	AT4G32880.1 | Symbols: ATHB-8, ATHB8, HB-8 | homeobox gene 8 | chr4:15863587-15867822 REVERSE LENGTH=833	1e-95
GhiAffx.47143.1.S1_at	24.1231	up	DR452389	jasmonic acid	AT5G42650.1 | Symbols: AOS, CYP74A, DDE2 | allene oxide synthase | chr5:17097803-17099359 REVERSE LENGTH=518	2e-27
GhiAffx.47644.1.S1_at	4.87906	down	DN802276	abscisic acid	AT2G26290.1 | Symbols: ARSK1 | root-specific kinase 1 | chr2:11192237-11194259 REVERSE LENGTH=424	2e-31
GhiAffx.48901.1.S1_at	4.25195	up	DW518199.1	auxin	AT1G18350.1 | Symbols: ATMKK7, BUD1, MKK7 | MAP kinase kinase 7 | chr1:6315686-6316609 FORWARD LENGTH=307	8e-25
GhiAffx.49477.1.A1_at	4.7076	down	DW499529.1	auxin	AT1G53940.1 | Symbols: GLIP2 | GDSL-motif lipase 2 | chr1:20143279-20145780 FORWARD LENGTH=436	4e-13
GhiAffx.49750.1.S1_at	3.502	up	DW499389.1	salicylic acid	AT3G61190.1 | Symbols: BAP1 | BON association protein 1 | chr3:22650837-22651415 REVERSE LENGTH=192	6e-24
GhiAffx.49923.1.A1_x_at	10.6028	up	DT464570	salicylic acid	AT2G29420.1 | Symbols: ATGSTU7, GST25, GSTU7 | glutathione S-transferase tau 7 | chr2:12618111-12618871 REVERSE LENGTH=227	7e-11
GhiAffx.5071.1.S1_s_at	8.50831	down	DW516454.1	auxin	AT4G36800.2 | Symbols: RCE1 | RUB1 conjugating enzyme 1 | chr4:17341237-17342148 REVERSE LENGTH=184	7e-14
GhiAffx.50712.1.A1_at	4.63991	down	DT051489	cytokinin	AT5G21482.1 | Symbols: CKX7, ATCKX5 | cytokinin oxidase 7 | chr5:7226842-7230052 FORWARD LENGTH=524	3e-29
GhiAffx.52322.1.S1_at	3.21291	down	DW501471.1	auxin	AT2G33310.3 | Symbols: IAA13 | auxin-induced protein 13 | chr2:14114569-14115757 REVERSE LENGTH=246	2e-39
GhiAffx.52330.1.S1_at	3.31217	down	DW499023.1	brassinosteroid	AT2G26710.1 | Symbols: BAS1, CYP734A1, CYP72B1 | Cytochrome P450 superfamily protein | chr2:11380700-11383413 FORWARD LENGTH=520	4e-24
GhiAffx.53444.1.A1_s_at	17.5169	down	DW229324.1	auxin	AT2G04160.1 | Symbols: AIR3 | Subtilisin-like serine endopeptidase family protein | chr2:1401450-1407694 REVERSE LENGTH=772	1e-31
GhiAffx.53638.1.A1_s_at	4.02761	up	DW232569.1	gibberellin	AT1G69530.4 | Symbols: ATEXPA1, EXP1, AT-EXP1, ATEXP1, ATHEXP ALPHA 1.2, EXPA1 | expansin A1 | chr1:26142034-26143200 FORWARD LENGTH=274	4e-78
GhiAffx.5398.1.S1_s_at	3.10988	up	DW492439.1	salicylic acid	AT3G04670.1 | Symbols: WRKY39, ATWRKY39 | WRKY DNA-binding protein 39 | chr3:1266530-1267691 REVERSE LENGTH=330	1e-21
GhiAffx.54054.1.A1_at	4.94648	down	AW186948	auxin	AT2G44910.1 | Symbols: ATHB4, ATHB-4, HB4 | homeobox-leucine zipper protein 4 | chr2:18517887-18519525 REVERSE LENGTH=318	1e-41
GhiAffx.58174.1.S1_at	3.0947	down	DW234508.1	abscisic acid	AT1G18890.1 | Symbols: ATCDPK1, CPK10, CDPK1, AtCPK10 | calcium-dependent protein kinase 1 | chr1:6523468-6525736 REVERSE LENGTH=545	2e-18
GhiAffx.58305.1.S1_s_at	6.23186	up	DW243603.1	jasmonic acid	AT5G08790.1 | Symbols: ATAF2, anac081 | NAC (No Apical Meristem) domain transcriptional regulator superfamily protein | chr5:2859113-2860144 REVERSE LENGTH=283	2e-21
GhiAffx.58823.1.S1_at	4.93358	down	DW496312.1	jasmonic acid	AT1G07640.3 | Symbols: OBP2 | Dof-type zinc finger DNA-binding family protein | chr1:2354707-2356012 REVERSE LENGTH=339	4e-24
GhiAffx.59216.1.S1_at	3.12505	down	DW517106.1	abscisic acid	AT1G12420.1 | Symbols: ACR8 | ACT domain repeat 8 | chr1:4226673-4228917 REVERSE LENGTH=441	4e-164
GhiAffx.59226.1.S1_s_at	3.49632	down	DW497884.1	brassinosteroid	AT4G33430.2 | Symbols: BAK1 | BRI1-associated receptor kinase | chr4:16086654-16090288 REVERSE LENGTH=662	2e-20
GhiAffx.5925.1.S1_at	22.6208	up	DW502097.1	salicylic acid	AT3G61190.2 | Symbols: BAP1 | BON association protein 1 | chr3:22650837-22651373 REVERSE LENGTH=178	6e-23
GhiAffx.59432.1.S1_at	6.99099	down	DW499353.1	Brassinosteroid	AT3G23770.1 | Symbols: | O-Glycosyl hydrolases family 17 protein | chr3:8565556-8567196 FORWARD LENGTH=476	3e-25
GhiAffx.59632.1.S1_at	11.7715	down	DW500344.1	salicylic acid	AT3G44730.1 | Symbols: ATKP1, KP1 | kinesin-like protein 1 | chr3:16285888-16290852 FORWARD LENGTH=1087	1e-32
GhiAffx.59715.1.S1_at	4.84267	up	DW505344.1	ethylene	AT1G22190.1 | Symbols: | Integrase-type DNA-binding superfamily protein | chr1:7836245-7837030 FORWARD LENGTH=261	1e-10
GhiAffx.5985.1.S1_at	6.53068	down	DW507881.1	salicylic acid	AT3G44730.1 | Symbols: ATKP1, KP1 | kinesin-like protein 1 | chr3:16285888-16290852 FORWARD LENGTH=1087	1e-35
GhiAffx.6006.1.S1_at	4.17939	down	DW232831.1	abscisic acid	AT5G59320.1 | Symbols: LTP3 | lipid transfer protein 3 | chr5:23929051-23929492 FORWARD LENGTH=115	3e-19
GhiAffx.60328.1.S1_at	5.12226	down	DW503744.1	ethylene	AT2G14580.1 | Symbols: ATPRB1, PRB1 | basic pathogenesis-related protein 1 | chr2:6225703-6226188 REVERSE LENGTH=161	4e-27
GhiAffx.60347.1.S1_s_at	5.73657	up	DW227604.1	salicylic acid	AT3G04670.1 | Symbols: WRKY39, ATWRKY39 | WRKY DNA-binding protein 39 | chr3:1266530-1267691 REVERSE LENGTH=330	5e-18
GhiAffx.6042.1.S1_s_at	5.98875	down	DW498160.1	gibberellin	AT5G59845.1 | Symbols: | Gibberellin-regulated family protein | chr5:24111443-24111808 FORWARD LENGTH=89	7e-15
GhiAffx.60468.1.S1_at	3.33262	up	DW504503.1	abscisic acid	AT2G26290.1 | Symbols: ARSK1 | root-specific kinase 1 | chr2:11192237-11194259 REVERSE LENGTH=424	1e-44
GhiAffx.6062.1.S1_at	3.87332	down	DW495992.1	auxin	AT5G20820.1 | Symbols: | SAUR-like auxin-responsive protein family | chr5:7046911-7047294 REVERSE LENGTH=127	1e-22
GhiAffx.60718.1.S1_at	4.02122	down	DW505765.1	salicylic acid	AT1G37130.1 | Symbols: NIA2, B29, NIA2-1, CHL3, NR, NR2, ATNR2 | nitrate reductase 2 | chr1:14158617-14161652 FORWARD LENGTH=917	2e-15
GhiAffx.6107.1.S1_s_at	10.766	down	DW484286.1	abscisic acid	AT5G51640.1 | Symbols: YLS7, TBL17 | Plant protein of unknown function (DUF828) | chr5:20975401-20977378 REVERSE LENGTH=501	2e-26
GhiAffx.6177.1.S1_at	3.28023	up	DW505740.1	salicylic acid	AT5G46350.1 | Symbols: WRKY8, ATWRKY8 | WRKY DNA-binding protein 8 | chr5:18801403-18803901 REVERSE LENGTH=326	1e-27
GhiAffx.62078.1.S1_at	3.00946	up	DW517172.1	jasmonic acid	AT1G28480.1 | Symbols: GRX480, roxy19 | Thioredoxin superfamily protein | chr1:10013634-10014047 REVERSE LENGTH=137	6e-22
GhiAffx.62123.1.S1_at	3.24761	up	DR453505	auxin	AT5G15310.2 | Symbols: ATMYB16, ATMIXTA, MYB16 | myb domain protein 16 | chr5:4974894-4976106 FORWARD LENGTH=315	3e-38
GhiAffx.62188.1.S1_at	4.16134	down	DW518545.1	auxin	AT1G75580.1 | Symbols: | SAUR-like auxin-responsive protein family | chr1:28377530-28377856 FORWARD LENGTH=108	1e-44
GhiAffx.6239.1.S1_at	53.4435	down	DW498116.1	Brassinosteroid	AT3G29030.1 | Symbols: ATEXPA5, ATEXP5, ATHEXP ALPHA 1.4, EXP5, EXPA5 | expansin A5 | chr3:11011538-11013068 REVERSE LENGTH=255	1e-104
GhiAffx.62451.1.S1_at	4.01796	up	DW511048.1	abscisic acid	AT3G55610.1 | Symbols: P5CS2 | delta 1-pyrroline-5-carboxylate synthase 2 | chr3:20624278-20628989 REVERSE LENGTH=726	3e-139
GhiAffx.6258.3.S1_s_at	9.55237	down	DW244524.1	gibberellin	AT2G14900.1 | Symbols: | Gibberellin-regulated family protein | chr2:6404210-6405043 FORWARD LENGTH=108	2e-18
GhiAffx.62734.1.S1_at	4.28163	up	DW516278.1	cytokinin	AT1G78240.2 | Symbols: TSD2, QUA2 | S-adenosyl-L-methionine-dependent methyltransferases superfamily protein | chr1:29433173-29435815 REVERSE LENGTH=684	3e-152
GhiAffx.63628.1.S1_at	3.82675	down	DW499687.1	auxin	AT2G06850.1 | Symbols: EXGT-A1, EXT, XTH4 | xyloglucan endotransglucosylase/hydrolase 4 | chr2:2763619-2765490 FORWARD LENGTH=296	1e-101
GhiAffx.63960.1.S1_at	3.60922	down	DW498090.1	salicylic acid	AT5G33340.1 | Symbols: CDR1 | Eukaryotic aspartyl protease family protein | chr5:12594474-12595787 FORWARD LENGTH=437	4e-15
GhiAffx.6397.1.A1_at	6.35124	up	DW500039.1	ethylene	AT1G62380.1 | Symbols: ACO2, ATACO2 | ACC oxidase 2 | chr1:23082340-23084068 FORWARD LENGTH=320	9e-17
GhiAffx.6646.1.S1_s_at	32.628	down	DW502865.1	brassinosteroid	AT4G33430.1 | Symbols: BAK1, RKS10, SERK3, ELG, ATSERK3, ATBAK1 | BRI1-associated receptor kinase | chr4:16086654-16090288 REVERSE LENGTH=615	6e-49
GhiAffx.6766.1.S1_at	19.2508	up	DW504268.1	auxin	AT5G54490.1 | Symbols: PBP1 | pinoid-binding protein 1 | chr5:22121458-22121841 FORWARD LENGTH=127	5e-29
GhiAffx.6864.1.S1_at	5.52866	up	DW505527.1	abscisic acid	AT1G05560.1 | Symbols: UGT1, UGT75B1 | UDP-glucosyltransferase 75B1 | chr1:1645674-1647083 REVERSE LENGTH=469	2e-18
GhiAffx.6943.1.S1_at	4.75723	down	DW506387.1	auxin	AT1G18970.1 | Symbols: GLP4 | germin-like protein 4 | chr1:6554702-6555364 REVERSE LENGTH=220	3e-38
GhiAffx.6946.1.S1_at	3.97183	up	DW506425.1	Cytokinin	AT2G28305.1 | Symbols: LOG1, ATLOG1 | Putative lysine decarboxylase family protein | chr2:12081186-12084307 FORWARD LENGTH=213	2e-33
GhiAffx.7054.1.S1_at	11.8529	up	DW509967.1	abscisic acid	AT5G20910.1 | Symbols: AIP2 | RING/U-box superfamily protein | chr5:7092663-7094310 REVERSE LENGTH=310	4e-13
GhiAffx.7331.1.S1_at	5.78233	down	DW500856.1	gibberellin	AT2G37640.1 | Symbols: ATEXPA3, ATEXP3, ATHEXP ALPHA 1.9, EXP3 | Barwin-like endoglucanases superfamily protein | chr2:15788077-15789812 REVERSE LENGTH=262	9e-123
GhiAffx.7683.2.A1_at	4.84527	up	DW514519.1	salicylic acid	AT3G04670.1 | Symbols: WRKY39, ATWRKY39 | WRKY DNA-binding protein 39 | chr3:1266530-1267691 REVERSE LENGTH=330	1e-22
GhiAffx.8042.1.A1_at	4.82943	down	DW518715.1	Brassinosteroid	AT3G23770.1 | Symbols: | O-Glycosyl hydrolases family 17 protein | chr3:8565556-8567196 FORWARD LENGTH=476	1e-41
GhiAffx.8384.1.S1_x_at	3.85923	down	DW228632.1	Brassinosteroid	AT2G17230.1 | Symbols: EXL5 | EXORDIUM like 5 | chr2:7494892-7495983 REVERSE LENGTH=363	1e-110
GhiAffx.8384.2.S1_a_at	4.08138	down	DW228692.1	Brassinosteroid	AT2G17230.1 | Symbols: EXL5 | EXORDIUM like 5 | chr2:7494892-7495983 REVERSE LENGTH=363	4e-98
GhiAffx.8384.3.S1_a_at	4.49518	down	DW225837.1	Brassinosteroid	AT2G17230.1 | Symbols: EXL5 | EXORDIUM like 5 | chr2:7494892-7495983 REVERSE LENGTH=363	1e-87
GhiAffx.8460.1.S1_at	4.36056	up	DW238677.1	abscisic acid	AT4G17260.1 | Symbols: | Lactate/malate dehydrogenase family protein | chr4:9674057-9675309 FORWARD LENGTH=353	3e-130
GhiAffx.8593.1.S1_s_at	8.26882	down	DT051905	cytokinin	AT2G01830.3 | Symbols: WOL, CRE1, WOL1, AHK4, ATCRE1 | CHASE domain containing histidine kinase protein | chr2:363332-367429 REVERSE LENGTH=1057	6e-59
GhiAffx.863.1.S1_at	4.04628	down	DN817257	abscisic acid	AT5G13630.1 | Symbols: GUN5, CCH, CHLH, CCH1, ABAR | magnesium-chelatase subunit chlH, chloroplast, putative / Mg-protoporphyrin IX chelatase, putative (CHLH) | chr5:4387567-4392082 REVERSE LENGTH=1381	2e-119
GhiAffx.8694.1.S1_a_at	14.3586	up	DW499451.1	abscisic acid	AT4G05100.1 | Symbols: AtMYB74, MYB74 | myb domain protein 74 | chr4:2618557-2619790 FORWARD LENGTH=324	2e-44
GhiAffx.8816.1.S1_at	10.895	down	DW520495.1	abscisic acid	AT1G51500.1 | Symbols: CER5, D3, ABCG12, WBC12, ATWBC12 | ABC-2 type transporter family protein | chr1:19097967-19100972 REVERSE LENGTH=687	3e-10
Gra.1032.1.S1_s_at	6.6946	down	CO123218	auxin	AT2G04160.1 | Symbols: AIR3 | Subtilisin-like serine endopeptidase family protein | chr2:1401450-1407694 REVERSE LENGTH=772	4e-95
Gra.1120.1.S1_s_at	3.15082	up	CO104965	abscisic acid	AT4G27410.2 | Symbols: RD26, ANAC072 | NAC (No Apical Meristem) domain transcriptional regulator superfamily protein | chr4:13707928-13709013 REVERSE LENGTH=297	3e-103
Gra.1243.1.S1_s_at	11.2614	down	CO123292	Brassinosteroid	AT2G17230.1 | Symbols: EXL5 | EXORDIUM like 5 | chr2:7494892-7495983 REVERSE LENGTH=363	2e-120
Gra.1348.1.A1_at	3.81368	up	CO109431	ethylene	AT1G15520.1 | Symbols: PDR12, ATPDR12, ABCG40, ATABCG40 | pleiotropic drug resistance 12 | chr1:5331993-5338175 REVERSE LENGTH=1423	6e-137
Gra.1351.1.A1_s_at	3.04401	down	CO107103	brassinosteroid	AT1G55610.2 | Symbols: BRL1 | BRI1 like | chr1:20779874-20783374 REVERSE LENGTH=1166	2e-35
Gra.1358.1.A1_at	5.00685	up	CO126276	salicylic acid	AT1G07530.1 | Symbols: SCL14, ATGRAS2, GRAS2 | SCARECROW-like 14 | chr1:2313828-2316137 REVERSE LENGTH=769	5e-56
Gra.1481.1.A1_s_at	10.3765	down	CO121716	auxin	AT4G29080.1 | Symbols: PAP2, IAA27 | phytochrome-associated protein 2 | chr4:14323665-14325213 REVERSE LENGTH=305	8e-67
Gra.1530.2.S1_s_at	3.80377	up	CO125258	salicylic acid	AT3G01080.1 | Symbols: WRKY58, ATWRKY58 | WRKY DNA-binding protein 58 | chr3:25507-27449 FORWARD LENGTH=423	2e-29
Gra.1576.1.A1_s_at	3.19176	down	CO122008	Brassinosteroid	AT3G23770.1 | Symbols: | O-Glycosyl hydrolases family 17 protein | chr3:8565556-8567196 FORWARD LENGTH=476	6e-35
Gra.1734.1.A1_s_at	3.55823	down	CO122320	cytokinin	AT3G16857.2 | Symbols: ARR1, RR1 | response regulator 1 | chr3:5756113-5759139 FORWARD LENGTH=690	5e-12
Gra.1759.1.S1_s_at	4.60425	down	CO087419	ethylene	AT5G19780.1 | Symbols: TUA5 | tubulin alpha-5 | chr5:6687212-6688926 FORWARD LENGTH=450	0
Gra.202.3.S1_s_at	6.30489	down	CO091424	abscisic acid	AT3G15730.1 | Symbols: PLDALPHA1, PLD | phospholipase D alpha 1 | chr3:5330835-5333474 FORWARD LENGTH=810	3e-73
Gra.2038.1.A1_s_at	5.12873	down	CO124831	abscisic acid	AT5G25610.1 | Symbols: RD22, ATRD22 | BURP domain-containing protein | chr5:8914498-8916684 REVERSE LENGTH=392	6e-18
Gra.2045.1.A1_at	3.18979	up	CO124159	abscisic acid	AT3G12560.1 | Symbols: TRFL9, ATTBP2 | TRF-like 9 | chr3:3982272-3984848 REVERSE LENGTH=619	1e-78
Gra.2105.1.A1_s_at	4.07593	up	CO123877	salicylic acid	AT4G24230.6 | Symbols: ACBP3 | acyl-CoA-binding domain 3 | chr4:12567122-12568754 REVERSE LENGTH=366	2e-35
Gra.2112.1.A1_s_at	4.4033	down	CO086369	auxin	AT1G23540.1 | Symbols: IGI1, AtPERK12 | Protein kinase superfamily protein | chr1:8346942-8349786 REVERSE LENGTH=720	5e-49
Gra.212.1.A1_s_at	5.13753	up	CO100506	brassinosteroid	AT1G17060.1 | Symbols: CYP72C1, SOB7 | cytochrome p450 72c1 | chr1:5832282-5835255 REVERSE LENGTH=476	5e-75
Gra.2137.1.S1_x_at	21.6081	down	CO127702	brassinosteroid	AT4G34160.1 | Symbols: CYCD3;1, CYCD3 | CYCLIN D3;1 | chr4:16357903-16359304 FORWARD LENGTH=376	8e-61
Gra.2150.1.A1_s_at	4.52848	up	CO079435	gibberellin	AT5G27320.1 | Symbols: ATGID1C, GID1C | alpha/beta-Hydrolases superfamily protein | chr5:9629254-9630746 FORWARD LENGTH=344	7e-33
Gra.2150.1.S1_s_at	3.40936	up	CO085918	gibberellin	AT5G27320.1 | Symbols: ATGID1C, GID1C | alpha/beta-Hydrolases superfamily protein | chr5:9629254-9630746 FORWARD LENGTH=344	7e-33
Gra.2213.2.S1_s_at	9.99882	down	CO085268	ethylene	AT5G54190.1 | Symbols: PORA | protochlorophyllide oxidoreductase A | chr5:21991183-21992773 REVERSE LENGTH=405	2e-140
Gra.2352.1.S1_s_at	18.099	down	CO127101	salicylic acid	AT5G33340.1 | Symbols: CDR1 | Eukaryotic aspartyl protease family protein | chr5:12594474-12595787 FORWARD LENGTH=437	5e-18
Gra.2378.1.A1_s_at	3.71864	up	CO125250	jasmonic acid	AT5G05580.1 | Symbols: FAD8 | fatty acid desaturase 8 | chr5:1664331-1666345 FORWARD LENGTH=435	0
Gra.2474.2.S1_s_at	3.62599	down	CO089787	abscisic acid	AT5G63980.1 | Symbols: SAL1, ALX8, ATSAL1, HOS2, FRY1, RON1 | Inositol monophosphatase family protein | chr5:25609840-25611802 FORWARD LENGTH=407	2e-121
Gra.260.2.S1_s_at	3.28161	up	CO073957	abscisic acid	AT3G20770.1 | Symbols: EIN3, AtEIN3 | Ethylene insensitive 3 family protein | chr3:7260702-7262588 REVERSE LENGTH=628	3e-17
Gra.2704.1.S1_s_at	3.01445	up	CO083508	abscisic acid	AT1G02205.2 | Symbols: CER1 | Fatty acid hydroxylase superfamily | chr1:418818-422154 FORWARD LENGTH=625	5e-54
Gra.2810.2.A1_s_at	4.90502	down	CO091414	abscisic acid	AT5G25610.1 | Symbols: RD22, ATRD22 | BURP domain-containing protein | chr5:8914498-8916684 REVERSE LENGTH=392	1e-81
Gra.2833.1.S1_at	5.40008	down	CO124621	abscisic acid	AT2G22430.1 | Symbols: ATHB6, HB6 | homeobox protein 6 | chr2:9526470-9527612 REVERSE LENGTH=311	3e-56
Gra.2907.1.A1_at	3.21223	up	CO100462	Brassinosteroid	AT3G23770.1 | Symbols: | O-Glycosyl hydrolases family 17 protein | chr3:8565556-8567196 FORWARD LENGTH=476	1e-39
Gra.294.1.S1_s_at	4.53577	down	CO089366	gibberellin	AT2G36830.1 | Symbols: GAMMA-TIP, TIP1;1, GAMMA-TIP1 | gamma tonoplast intrinsic protein | chr2:15445490-15446336 FORWARD LENGTH=251	5e-72
Gra.2946.2.A1_s_at	5.15326	down	CO090341	auxin	AT4G03400.1 | Symbols: DFL2, GH3-10 | Auxin-responsive GH3 family protein | chr4:1497675-1499729 REVERSE LENGTH=591	4e-79
Gra.3004.2.S1_s_at	15.3312	down	CO086920	gibberellin	AT1G69530.2 | Symbols: ATEXPA1, EXP1, AT-EXP1, ATEXP1, ATHEXP ALPHA 1.2, EXPA1 | expansin A1 | chr1:26142034-26143051 FORWARD LENGTH=250	1e-106
Gra.3025.1.S1_s_at	24.2621	down	CO086018	salicylic acid	AT5G33340.1 | Symbols: CDR1 | Eukaryotic aspartyl protease family protein | chr5:12594474-12595787 FORWARD LENGTH=437	9e-33
Gra.312.1.S1_at	16.509	up	CO088668	jasmonic acid	AT5G63380.1 | Symbols: | AMP-dependent synthetase and ligase family protein | chr5:25387581-25390026 REVERSE LENGTH=562	2e-25
Gra.38.1.S1_s_at	15.2313	up	CO123081	jasmonic acid	AT3G45140.1 | Symbols: LOX2, ATLOX2 | lipoxygenase 2 | chr3:16525437-16529233 FORWARD LENGTH=896	9e-48
Gra.47.3.S1_x_at	10.2994	up	CO098885	Brassinosteroid	AT1G07340.1 | Symbols: ATSTP2, STP2 | sugar transporter 2 | chr1:2254873-2256712 FORWARD LENGTH=498	3e-135
Gra.609.1.A1_at	7.8008	down	CO091794	brassinosteroid	AT1G55610.2 | Symbols: BRL1 | BRI1 like | chr1:20779874-20783374 REVERSE LENGTH=1166	5e-22
Gra.718.1.S1_s_at	10.5374	up	CO085887	salicylic acid	AT1G77760.1 | Symbols: NIA1, GNR1, NR1 | nitrate reductase 1 | chr1:29236005-29239367 REVERSE LENGTH=917	0
Gra.719.1.S1_at	4.18896	down	CO085860	jasmonic acid	AT4G22880.2 | Symbols: LDOX, TDS4, TT18, ANS | leucoanthocyanidin dioxygenase | chr4:12004905-12006059 REVERSE LENGTH=356	1e-60
Gra.744.1.S1_s_at	3.32753	up	CO084540	Brassinosteroid	AT4G08950.1 | Symbols: EXO | Phosphate-responsive 1 family protein | chr4:5740378-5741322 FORWARD LENGTH=314	2e-111
Gra.937.1.S1_s_at	11.2146	down	CO124765	ethylene	AT5G19780.1 | Symbols: TUA5 | tubulin alpha-5 | chr5:6687212-6688926 FORWARD LENGTH=450	5e-65
Gra.994.2.S1_s_at	3.6903	down	CO090035	ethylene	AT2G16940.2 | Symbols: | Splicing factor, CC1-like | chr2:7342869-7347052 REVERSE LENGTH=610	4e-13
GraAffx.10271.1.S1_s_at	6.1271	down	CO127430	brassinosteroid	AT4G33430.2 | Symbols: BAK1 | BRI1-associated receptor kinase | chr4:16086654-16090288 REVERSE LENGTH=662	6e-38
GraAffx.11740.1.A1_s_at	9.68808	up	CO074425	jasmonic acid	AT1G19640.1 | Symbols: JMT | jasmonic acid carboxyl methyltransferase | chr1:6789166-6791708 REVERSE LENGTH=389	1e-87
GraAffx.1410.1.S1_at	3.61375	up	CO125821	auxin	AT5G65980.1 | Symbols: | Auxin efflux carrier family protein | chr5:26392444-26394232 FORWARD LENGTH=395	5e-103
GraAffx.14694.1.S1_at	4.53751	down	CO126957	abscisic acid	AT5G58230.1 | Symbols: MSI1, MEE70, ATMSI1 | Transducin/WD40 repeat-like superfamily protein | chr5:23556112-23557994 FORWARD LENGTH=424	2e-38
GraAffx.14966.1.S1_s_at	7.27584	down	CO126174	auxin	AT1G48410.3 | Symbols: AGO1 | Stabilizer of iron transporter SufD / Polynucleotidyl transferase | chr1:17886285-17891892 REVERSE LENGTH=1050	4e-144
GraAffx.15391.1.A1_at	3.33303	down	CO124842	salicylic acid	AT1G14790.1 | Symbols: RDR1, ATRDRP1 | RNA-dependent RNA polymerase 1 | chr1:5094317-5097817 REVERSE LENGTH=1107	9e-123
GraAffx.15434.1.S1_s_at	3.52366	down	CO124782	brassinosteroid	AT4G39400.1 | Symbols: BRI1, CBB2, DWF2, BIN1, ATBRI1 | Leucine-rich receptor-like protein kinase family protein | chr4:18324826-18328416 FORWARD LENGTH=1196	6e-14
GraAffx.15730.1.S1_at	9.92513	down	CO123947	gibberellin	AT5G51810.1 | Symbols: GA20OX2, AT2353, ATGA20OX2 | gibberellin 20 oxidase 2 | chr5:21055389-21056746 REVERSE LENGTH=378	3e-101
GraAffx.15820.1.S1_s_at	5.99085	down	CO123702	salicylic acid	AT3G50280.1 | Symbols: | HXXXD-type acyl-transferase family protein | chr3:18637854-18639185 FORWARD LENGTH=443	1e-24
GraAffx.16450.1.S1_at	4.14138	down	CO121835	ethylene	AT5G40990.1 | Symbols: GLIP1 | GDSL lipase 1 | chr5:16418920-16420400 FORWARD LENGTH=374	5e-36
GraAffx.1750.1.S1_s_at	14.617	down	CO124179	salicylic acid	AT3G11280.2 | Symbols: | Duplicated homeodomain-like superfamily protein | chr3:3533477-3534393 REVERSE LENGTH=263	3e-54
GraAffx.17633.1.S1_s_at	8.17407	down	CO121151	auxin	AT1G48410.3 | Symbols: AGO1 | Stabilizer of iron transporter SufD / Polynucleotidyl transferase | chr1:17886285-17891892 REVERSE LENGTH=1050	5e-32
GraAffx.17891.1.S1_at	4.71712	down	CO117605	salicylic acid	AT5G33340.1 | Symbols: CDR1 | Eukaryotic aspartyl protease family protein | chr5:12594474-12595787 FORWARD LENGTH=437	7e-48
GraAffx.18009.2.S1_s_at	3.14053	down	CO124410	abscisic acid	AT5G03740.1 | Symbols: HD2C, HDT3 | histone deacetylase 2C | chr5:981994-983961 FORWARD LENGTH=294	3e-28
GraAffx.2013.1.A1_at	16.9461	down	CO122937	auxin	AT1G23540.1 | Symbols: IGI1, AtPERK12 | Protein kinase superfamily protein | chr1:8346942-8349786 REVERSE LENGTH=720	3e-32
GraAffx.20159.1.A1_s_at	18.4276	up	CO110779	ethylene	AT1G05010.1 | Symbols: EFE, ACO4, EAT1 | ethylene-forming enzyme | chr1:1431419-1432695 REVERSE LENGTH=323	5e-136
GraAffx.2170.1.S1_s_at	4.95396	down	CO122197	cytokinin	AT3G50070.1 | Symbols: CYCD3;3 | CYCLIN D3;3 | chr3:18565322-18566669 REVERSE LENGTH=361	4e-93
GraAffx.22953.1.A1_at	4.5685	up	CO117896	salicylic acid	AT2G43840.2 | Symbols: UGT74F1 | UDP-glycosyltransferase 74 F1 | chr2:18157681-18159166 FORWARD LENGTH=449	6e-14
GraAffx.26518.1.A1_s_at	3.83646	up	CO091962	jasmonic acid	AT2G34810.1 | Symbols: | FAD-binding Berberine family protein | chr2:14685292-14686914 FORWARD LENGTH=540	7e-114
GraAffx.26883.1.A1_s_at	4.26146	up	CO090919	abscisic acid	AT4G21410.1 | Symbols: CRK29 | cysteine-rich RLK (RECEPTOR-like protein kinase) 29 | chr4:11402463-11405025 REVERSE LENGTH=679	1e-17
GraAffx.27319.1.S1_s_at	9.77288	down	CO089724	auxin	AT5G57560.1 | Symbols: TCH4, XTH22 | Xyloglucan endotransglucosylase/hydrolase family protein | chr5:23307296-23308235 REVERSE LENGTH=284	3e-50
GraAffx.27339.1.S1_s_at	5.74606	down	CO089676	abscisic acid	AT5G51640.1 | Symbols: YLS7, TBL17 | Plant protein of unknown function (DUF828) | chr5:20975401-20977378 REVERSE LENGTH=501	6e-30
GraAffx.27455.1.S1_x_at	7.63034	down	CO089384	jasmonic acid	AT3G11820.1 | Symbols: SYP121, AT-SYR1, ATSYP121, SYR1, ATSYR1, PEN1 | syntaxin of plants 121 | chr3:3729540-3730868 REVERSE LENGTH=346	9e-65
GraAffx.27455.2.S1_s_at	6.27984	down	CO126501	jasmonic acid	AT3G11820.1 | Symbols: SYP121, AT-SYR1, ATSYP121, SYR1, ATSYR1, PEN1 | syntaxin of plants 121 | chr3:3729540-3730868 REVERSE LENGTH=346	4e-73
GraAffx.28942.1.S1_s_at	4.07109	up	CO085044	abscisic acid	AT3G24520.1 | Symbols: AT-HSFC1, HSFC1 | heat shock transcription factor C1 | chr3:8941455-8942531 FORWARD LENGTH=330	4e-34
GraAffx.30457.1.S1_s_at	10.1599	down	CO127856	brassinosteroid	AT4G30610.1 | Symbols: BRS1, SCPL24 | alpha/beta-Hydrolases superfamily protein | chr4:14944219-14948391 FORWARD LENGTH=465	6e-111
GraAffx.34313.1.S1_s_at	10.1732	down	CA994247	gibberellin	AT1G66350.1 | Symbols: RGL1, RGL | RGA-like 1 | chr1:24748327-24749862 FORWARD LENGTH=511	9e-30
GraAffx.9255.1.S1_x_at	5.78259	down	CO086463	gibberellin	AT2G36830.1 | Symbols: GAMMA-TIP, TIP1;1, GAMMA-TIP1 | gamma tonoplast intrinsic protein | chr2:15445490-15446336 FORWARD LENGTH=251	2e-28
GraAffx.957.1.A1_s_at	4.12469	down	CO128057	ethylene	AT5G40990.1 | Symbols: GLIP1 | GDSL lipase 1 | chr5:16418920-16420400 FORWARD LENGTH=374	1e-18

## Sheet: 5 dpa
		5 dpa
Probe set_IDs	Fold Change	Regulation	Accession No.	Phyto hormone	At Gene-ID and Annotation	E-value
GarAffx.24390.1.S1_s_at	3.05225	down	BF273948	cytokinin	AT3G10520.1 | Symbols: AHB2, GLB2, ARATH GLB2, NSHB2, ATGLB2, HB2 | haemoglobin 2 | chr3:3276516-3277765 REVERSE LENGTH=158	9e-40
GarAffx.37201.1.S1_at	3.21959	down	AF352575.1	abscisic acid	AT1G07420.1 | Symbols: ATSMO2, SMO2-1 | sterol 4-alpha-methyl-oxidase 2-1 | chr1:2277910-2280033 FORWARD LENGTH=266	1e-140
GbaAffx.196.1.A1_s_at	21.9247	up	AY572462.1	cytokinin	AT3G16770.1 | Symbols: RAP2.3, ATEBP, ERF72, EBP | ethylene-responsive element binding protein | chr3:5705784-5706768 FORWARD LENGTH=248	3e-30
GbaAffx.197.1.S1_s_at	3.6695	up	AY279356.1	brassinosteroid	AT3G13380.1 | Symbols: BRL3 | BRI1-like 3 | chr3:4347240-4350734 FORWARD LENGTH=1164	2e-21
Ghi.10002.1.S1_at	3.69892	down	DN758503	abscisic acid	AT5G25610.1 | Symbols: RD22, ATRD22 | BURP domain-containing protein | chr5:8914498-8916684 REVERSE LENGTH=392	3e-22
Ghi.10022.2.S1_s_at	3.02159	down	DT564348	brassinosteroid	AT1G20330.1 | Symbols: SMT2, CVP1, FRL1 | sterol methyltransferase 2 | chr1:7038968-7040053 REVERSE LENGTH=361	6e-126
Ghi.10061.1.S1_s_at	7.71274	up	DT049928	salicylic acid	AT1G80840.1 | Symbols: WRKY40, ATWRKY40 | WRKY DNA-binding protein 40 | chr1:30383834-30385356 FORWARD LENGTH=302	5e-59
Ghi.10074.2.S1_at	3.3262	up	DT461698	abscisic acid	AT2G30020.1 | Symbols: | Protein phosphatase 2C family protein | chr2:12814437-12815904 FORWARD LENGTH=396	1e-21
Ghi.10095.1.S1_x_at	3.50583	down	DT465449	ethylene	AT5G19780.1 | Symbols: TUA5 | tubulin alpha-5 | chr5:6687212-6688926 FORWARD LENGTH=450	6e-95
Ghi.1011.1.A1_s_at	30.9647	up	DT463974	salicylic acid	AT5G36970.1 | Symbols: NHL25 | NDR1/HIN1-like 25 | chr5:14604367-14605194 REVERSE LENGTH=248	2e-13
Ghi.10155.1.S1_at	8.87133	up	CD486357	abscisic acid	AT3G21780.1 | Symbols: UGT71B6 | UDP-glucosyl transferase 71B6 | chr3:7675051-7676490 REVERSE LENGTH=479	7e-60
Ghi.10173.1.S1_s_at	4.38631	up	DT466176	ethylene	AT4G37870.1 | Symbols: PCK1, PEPCK | phosphoenolpyruvate carboxykinase 1 | chr4:17802974-17806332 REVERSE LENGTH=671	0
Ghi.10212.1.S1_x_at	6.33165	up	CA993490	cytokinin	AT3G54010.1 | Symbols: PAS1, DEI1 | FKBP-type peptidyl-prolyl cis-trans isomerase family protein | chr3:20001042-20005063 FORWARD LENGTH=635	5e-50
Ghi.10228.1.S1_at	4.60391	up	DT560413	gibberellin	AT3G63010.1 | Symbols: ATGID1B, GID1B | alpha/beta-Hydrolases superfamily protein | chr3:23289717-23290998 FORWARD LENGTH=358	8e-155
Ghi.10251.1.S1_s_at	4.20339	up	DT557811	jasmonic acid	AT2G24850.1 | Symbols: TAT3, TAT | tyrosine aminotransferase 3 | chr2:10583070-10585152 REVERSE LENGTH=445	5e-12
Ghi.10272.1.A1_at	4.06067	down	DT049998	salicylic acid	AT5G33340.1 | Symbols: CDR1 | Eukaryotic aspartyl protease family protein | chr5:12594474-12595787 FORWARD LENGTH=437	4e-10
Ghi.10292.1.S1_s_at	4.45918	up	DT456116	auxin	AT5G45710.1 | Symbols: AT-HSFA4C, RHA1, HSFA4C | winged-helix DNA-binding transcription factor family protein | chr5:18541576-18542706 FORWARD LENGTH=345	6e-35
Ghi.10316.1.S1_s_at	6.26155	down	DT051688	Brassinosteroid	AT2G17230.1 | Symbols: EXL5 | EXORDIUM like 5 | chr2:7494892-7495983 REVERSE LENGTH=363	3e-92
Ghi.10323.1.S1_at	3.40833	down	DT572399	abscisic acid	AT1G48630.1 | Symbols: RACK1B_AT | receptor for activated C kinase 1B | chr1:17981977-17983268 REVERSE LENGTH=326	3e-24
Ghi.10327.1.S1_s_at	14.2889	up	DT463653	auxin	AT1G19180.2 | Symbols: TIFY10A | jasmonate-zim-domain protein 1 | chr1:6622708-6623271 FORWARD LENGTH=187	5e-22
Ghi.10373.2.A1_s_at	3.66332	up	DT468444	abscisic acid	AT4G21410.1 | Symbols: CRK29 | cysteine-rich RLK (RECEPTOR-like protein kinase) 29 | chr4:11402463-11405025 REVERSE LENGTH=679	3e-14
Ghi.10388.1.S1_at	4.51672	up	DT558776	auxin	AT4G30960.1 | Symbols: CIPK6, SIP3, SNRK3.14, ATCIPK6 | SOS3-interacting protein 3 | chr4:15067400-15068725 FORWARD LENGTH=441	3e-144
Ghi.10388.2.S1_at	10.4552	up	DT469076	auxin	AT4G30960.1 | Symbols: CIPK6, SIP3, SNRK3.14, ATCIPK6 | SOS3-interacting protein 3 | chr4:15067400-15068725 FORWARD LENGTH=441	9e-19
Ghi.10425.3.S1_s_at	20.3175	up	DN827840	salicylic acid	AT5G36970.1 | Symbols: NHL25 | NDR1/HIN1-like 25 | chr5:14604367-14605194 REVERSE LENGTH=248	3e-15
Ghi.10443.1.S1_at	3.4224	up	DT049130	ethylene	AT4G39780.1 | Symbols: | Integrase-type DNA-binding superfamily protein | chr4:18458216-18459034 REVERSE LENGTH=272	4e-18
Ghi.10450.1.S1_s_at	13.8305	up	DN757535	jasmonic acid	AT1G28480.1 | Symbols: GRX480, roxy19 | Thioredoxin superfamily protein | chr1:10013634-10014047 REVERSE LENGTH=137	1e-34
Ghi.10485.1.S1_s_at	24.0757	up	DV849736	abscisic acid	AT1G27730.1 | Symbols: STZ, ZAT10 | salt tolerance zinc finger | chr1:9648302-9648985 REVERSE LENGTH=227	2e-46
Ghi.10493.1.S1_s_at	7.4263	up	DT466412	auxin	AT5G57560.1 | Symbols: TCH4, XTH22 | Xyloglucan endotransglucosylase/hydrolase family protein | chr5:23307296-23308235 REVERSE LENGTH=284	1e-63
Ghi.10537.1.S1_at	4.62524	up	DT544051	gibberellin	AT2G36830.1 | Symbols: GAMMA-TIP, TIP1;1, GAMMA-TIP1 | gamma tonoplast intrinsic protein | chr2:15445490-15446336 FORWARD LENGTH=251	1e-25
Ghi.10609.1.S1_s_at	3.02819	down	DN761916	abscisic acid	AT1G80080.1 | Symbols: TMM, AtRLP17 | Leucine-rich repeat (LRR) family protein | chr1:30128073-30129563 REVERSE LENGTH=496	1e-31
Ghi.10613.1.S1_at	3.29592	up	DT466039	jasmonic acid	AT5G05580.1 | Symbols: FAD8 | fatty acid desaturase 8 | chr5:1664331-1666345 FORWARD LENGTH=435	4e-104
Ghi.10620.1.S1_at	8.20412	up	DT465545	abscisic acid	AT4G37260.1 | Symbols: MYB73, ATMYB73 | myb domain protein 73 | chr4:17540602-17541564 FORWARD LENGTH=320	2e-46
Ghi.10670.1.S1_x_at	3.78038	up	DN779635	salicylic acid	AT3G52430.1 | Symbols: PAD4, ATPAD4 | alpha/beta-Hydrolases superfamily protein | chr3:19431566-19434292 FORWARD LENGTH=541	8e-55
Ghi.10676.1.S1_s_at	3.02224	up	DT567365	abscisic acid	AT1G01360.1 | Symbols: RCAR1, PYL9 | regulatory component of ABA receptor 1 | chr1:142138-142914 FORWARD LENGTH=187	8e-78
Ghi.10688.1.S1_s_at	3.84566	down	CO498138	gibberellin	AT2G04240.2 | Symbols: XERICO | RING/U-box superfamily protein | chr2:1461816-1462304 REVERSE LENGTH=162	3e-37
Ghi.10721.1.S1_at	3.9378	up	DN779591	abscisic acid	AT5G59310.1 | Symbols: LTP4 | lipid transfer protein 4 | chr5:23925296-23925772 REVERSE LENGTH=112	4e-26
Ghi.10732.1.S1_s_at	3.15503	up	DT463909	jasmonic acid	AT2G33150.1 | Symbols: PKT3, PED1, KAT2 | peroxisomal 3-ketoacyl-CoA thiolase 3 | chr2:14047814-14050983 REVERSE LENGTH=462	1e-77
Ghi.1074.1.S1_s_at	3.88082	up	DN758679	abscisic acid	AT1G27730.1 | Symbols: STZ, ZAT10 | salt tolerance zinc finger | chr1:9648302-9648985 REVERSE LENGTH=227	8e-49
Ghi.10747.1.S1_at	9.24144	up	DV850132	ethylene	AT5G47220.1 | Symbols: ATERF2, ATERF-2, ERF2 | ethylene responsive element binding factor 2 | chr5:19172023-19172754 REVERSE LENGTH=243	7e-45
Ghi.10753.1.S1_at	16.9749	up	DN760125	ethylene	AT4G27450.1 | Symbols: | Aluminium induced protein with YGL and LRDR motifs | chr4:13727665-13728683 REVERSE LENGTH=250	5e-85
Ghi.10778.2.S1_at	5.6442	up	CA993737	auxin	AT2G06850.1 | Symbols: EXGT-A1, EXT, XTH4 | xyloglucan endotransglucosylase/hydrolase 4 | chr2:2763619-2765490 FORWARD LENGTH=296	8e-11
Ghi.10795.1.S1_s_at	3.00156	down	CD486563	salicylic acid	AT4G12470.1 | Symbols: AZI1 | azelaic acid induced 1 | chr4:7401371-7401856 REVERSE LENGTH=161	1e-16
Ghi.10826.1.S1_at	10.2962	up	DN827439	Brassinosteroid	AT3G23770.1 | Symbols: | O-Glycosyl hydrolases family 17 protein | chr3:8565556-8567196 FORWARD LENGTH=476	9e-35
Ghi.1114.1.S1_s_at	9.21826	up	DN817396	abscisic acid	AT5G37770.1 | Symbols: TCH2, CML24 | EF hand calcium-binding protein family | chr5:14999075-14999560 REVERSE LENGTH=161	2e-10
Ghi.1137.1.S1_at	3.35489	up	CD486684	gibberellin	AT2G36830.1 | Symbols: GAMMA-TIP, TIP1;1, GAMMA-TIP1 | gamma tonoplast intrinsic protein | chr2:15445490-15446336 FORWARD LENGTH=251	9e-17
Ghi.1175.2.S1_s_at	4.64866	down	DQ023526.1	ethylene	AT5G19780.1 | Symbols: TUA5 | tubulin alpha-5 | chr5:6687212-6688926 FORWARD LENGTH=450	4e-83
Ghi.1175.3.A1_s_at	9.63564	up	DN781299	abscisic acid	AT3G26830.1 | Symbols: PAD3, CYP71B15 | Cytochrome P450 superfamily protein | chr3:9887990-9889560 FORWARD LENGTH=490	1e-22
Ghi.1198.1.S1_at	4.24259	down	AI725771	brassinosteroid	AT2G26710.1 | Symbols: BAS1, CYP734A1, CYP72B1 | Cytochrome P450 superfamily protein | chr2:11380700-11383413 FORWARD LENGTH=520	1e-15
Ghi.1209.1.S1_at	3.12176	up	AI731941	abscisic acid	AT5G19330.1 | Symbols: ARIA | ARM repeat protein interacting with ABF2 | chr5:6508095-6512701 REVERSE LENGTH=710	2e-15
Ghi.1314.2.S1_s_at	3.21788	down	AY345603.1	ethylene	AT5G19780.1 | Symbols: TUA5 | tubulin alpha-5 | chr5:6687212-6688926 FORWARD LENGTH=450	5e-155
Ghi.132.1.S1_s_at	3.52807	up	DR462587	abscisic acid	AT2G38470.1 | Symbols: WRKY33, ATWRKY33 | WRKY DNA-binding protein 33 | chr2:16108476-16110539 FORWARD LENGTH=519	5e-20
Ghi.1324.1.S1_at	5.95673	up	DN758359	auxin	AT1G28130.2 | Symbols: GH3.17 | Auxin-responsive GH3 family protein | chr1:9826379-9827883 FORWARD LENGTH=466	1e-63
Ghi.1378.1.S1_at	3.38227	down	CA992997	ethylene	AT3G13224.2 | Symbols: | RNA-binding (RRM/RBD/RNP motifs) family protein | chr3:4254848-4256621 FORWARD LENGTH=358	8e-14
Ghi.1464.1.S1_s_at	17.3673	up	DN781387	ethylene	AT4G15530.6 | Symbols: PPDK | pyruvate orthophosphate dikinase | chr4:8864828-8870748 REVERSE LENGTH=963	2e-144
Ghi.1484.1.S1_at	3.85667	down	DR460542	salicylic acid	AT4G12470.1 | Symbols: AZI1 | azelaic acid induced 1 | chr4:7401371-7401856 REVERSE LENGTH=161	2e-19
Ghi.1492.1.S1_at	12.1932	up	DN781087	auxin	AT4G31500.1 | Symbols: CYP83B1, SUR2, RNT1, RED1, ATR4 | cytochrome P450, family 83, subfamily B, polypeptide 1 | chr4:15273677-15275271 REVERSE LENGTH=499	3e-20
Ghi.1501.1.S1_at	6.80145	up	DN780981	auxin	AT1G24180.1 | Symbols: IAR4 | Thiamin diphosphate-binding fold (THDP-binding) superfamily protein | chr1:8560777-8563382 REVERSE LENGTH=393	1e-11
Ghi.1572.1.S1_at	3.31783	down	DN779609	Cytokinin	AT2G28305.1 | Symbols: LOG1, ATLOG1 | Putative lysine decarboxylase family protein | chr2:12081186-12084307 FORWARD LENGTH=213	7e-88
Ghi.1589.1.S1_s_at	6.95674	up	DN762289	auxin	AT5G19140.1 | Symbols: ATAILP1, AILP1 | Aluminium induced protein with YGL and LRDR motifs | chr5:6423398-6425785 FORWARD LENGTH=234	4e-101
Ghi.1614.1.S1_at	4.70205	up	DT563480	auxin	AT5G43890.1 | Symbols: YUC5, SUPER1 | Flavin-binding monooxygenase family protein | chr5:17648857-17650131 REVERSE LENGTH=424	3e-39
Ghi.1650.1.S1_s_at	7.65356	up	DN758296	abscisic acid	AT5G63980.1 | Symbols: SAL1, ALX8, ATSAL1, HOS2, FRY1, RON1 | Inositol monophosphatase family protein | chr5:25609840-25611802 FORWARD LENGTH=407	6e-21
Ghi.1670.1.S1_s_at	5.45486	up	DN760074	ethylene	AT1G70510.1 | Symbols: KNAT2, ATK1 | KNOTTED-like from Arabidopsis thaliana 2 | chr1:26576635-26582145 FORWARD LENGTH=310	4e-34
Ghi.1739.2.S1_s_at	7.50155	up	DN759923	jasmonic acid	AT1G17420.1 | Symbols: LOX3 | lipoxygenase 3 | chr1:5977512-5981384 FORWARD LENGTH=919	1e-33
Ghi.1755.1.S1_s_at	3.34136	up	DN758699	Gibberellin	AT4G08150.1 | Symbols: KNAT1, BP, BP1 | KNOTTED-like from Arabidopsis thaliana | chr4:5147969-5150610 REVERSE LENGTH=398	2e-59
Ghi.1791.1.S1_at	10.1505	up	DN760566	ethylene	AT5G56010.1 | Symbols: HSP81-3, Hsp81.3, AtHsp90-3, AtHsp90.3 | heat shock protein 81-3 | chr5:22681410-22683911 FORWARD LENGTH=699	3e-68
Ghi.180.1.S1_s_at	3.0823	down	DT050683	auxin	AT4G31500.1 | Symbols: CYP83B1, SUR2, RNT1, RED1, ATR4 | cytochrome P450, family 83, subfamily B, polypeptide 1 | chr4:15273677-15275271 REVERSE LENGTH=499	5e-61
Ghi.1847.1.S1_at	7.80207	up	DV850045	jasmonic acid	AT2G26690.1 | Symbols: | Major facilitator superfamily protein | chr2:11347347-11350916 REVERSE LENGTH=577	1e-28
Ghi.1916.1.S1_s_at	4.41051	up	DV849181	auxin	AT5G43890.1 | Symbols: YUC5, SUPER1 | Flavin-binding monooxygenase family protein | chr5:17648857-17650131 REVERSE LENGTH=424	5e-30
Ghi.1927.1.S1_at	4.0669	down	DV849072	auxin	AT5G09810.1 | Symbols: ACT7 | actin 7 | chr5:3052809-3054220 FORWARD LENGTH=377	8e-88
Ghi.1970.1.S1_s_at	14.8188	up	M88323.1	abscisic acid	AT4G15910.1 | Symbols: ATDI21, DI21 | drought-induced 21 | chr4:9028657-9029269 FORWARD LENGTH=104	3e-10
Ghi.1999.1.A1_s_at	3.76697	up	DT463683	abscisic acid	AT1G27730.1 | Symbols: STZ, ZAT10 | salt tolerance zinc finger | chr1:9648302-9648985 REVERSE LENGTH=227	3e-37
Ghi.2039.1.S1_x_at	11.6614	down	AY189969.1	gibberellin	AT1G69530.3 | Symbols: ATEXPA1, EXP1, AT-EXP1, ATEXP1, ATHEXP ALPHA 1.2, EXPA1 | expansin A1 | chr1:26142034-26143200 FORWARD LENGTH=275	4e-70
Ghi.207.1.S1_s_at	4.0086	down	DT049604	salicylic acid	AT3G50280.1 | Symbols: | HXXXD-type acyl-transferase family protein | chr3:18637854-18639185 FORWARD LENGTH=443	2e-32
Ghi.2120.1.S1_x_at	4.21412	down	AY338496.1	abscisic acid	AT2G46680.2 | Symbols: ATHB-7, ATHB7, HB-7 | homeobox 7 | chr2:19165777-19166773 REVERSE LENGTH=256	3e-10
Ghi.2137.1.S1_s_at	3.58206	down	DT051002	gibberellin	AT3G03450.1 | Symbols: RGL2 | RGA-like 2 | chr3:819636-821279 REVERSE LENGTH=547	8e-28
Ghi.2186.1.S1_s_at	3.72745	down	CB350432	salicylic acid	AT5G33340.1 | Symbols: CDR1 | Eukaryotic aspartyl protease family protein | chr5:12594474-12595787 FORWARD LENGTH=437	6e-18
Ghi.2234.1.S1_s_at	3.15087	down	DT548444	gibberellin	AT4G35390.1 | Symbols: AGF1 | AT-hook protein of GA feedback 1 | chr4:16829603-16830502 FORWARD LENGTH=299	6e-12
Ghi.234.1.S1_s_at	5.97205	up	AF361893.2	abscisic acid	AT1G55020.1 | Symbols: LOX1, ATLOX1 | lipoxygenase 1 | chr1:20525798-20530143 FORWARD LENGTH=859	0
Ghi.2344.1.S1_at	3.45049	down	DQ118243.1	Brassinosteroid	AT3G28910.1 | Symbols: ATMYB30, MYB30 | myb domain protein 30 | chr3:10911443-10912856 FORWARD LENGTH=323	1e-87
Ghi.249.1.A1_at	4.81932	up	DQ204496.1	gibberellin	AT1G69530.4 | Symbols: ATEXPA1, EXP1, AT-EXP1, ATEXP1, ATHEXP ALPHA 1.2, EXPA1 | expansin A1 | chr1:26142034-26143200 FORWARD LENGTH=274	9e-94
Ghi.2608.2.A1_at	67.6221	up	DT463212	salicylic acid	AT2G40000.1 | Symbols: HSPRO2, ATHSPRO2 | ortholog of sugar beet HS1 PRO-1 2 | chr2:16700649-16701956 REVERSE LENGTH=435	2e-28
Ghi.2608.2.S1_at	10.2998	up	DT463212	salicylic acid	AT2G40000.1 | Symbols: HSPRO2, ATHSPRO2 | ortholog of sugar beet HS1 PRO-1 2 | chr2:16700649-16701956 REVERSE LENGTH=435	2e-28
Ghi.2616.1.S1_s_at	4.05044	down	DT545336	gibberellin	AT4G30270.1 | Symbols: MERI5B, MERI-5, XTH24, SEN4 | xyloglucan endotransglucosylase/hydrolase 24 | chr4:14819445-14820448 REVERSE LENGTH=269	3e-29
Ghi.2766.2.S1_s_at	4.26971	up	DT550860	abscisic acid	AT5G27420.1 | Symbols: CNI1, ATL31 | carbon/nitrogen insensitive 1 | chr5:9684119-9685225 FORWARD LENGTH=368	9e-43
Ghi.3008.1.S1_at	7.77798	up	DT467062	abscisic acid	AT1G72770.3 | Symbols: HAB1 | homology to ABI1 | chr1:27390998-27392851 FORWARD LENGTH=511	2e-55
Ghi.3038.1.A1_s_at	3.39886	up	DT467565	abscisic acid	AT1G72770.3 | Symbols: HAB1 | homology to ABI1 | chr1:27390998-27392851 FORWARD LENGTH=511	2e-15
Ghi.3135.1.S1_at	205.803	up	DT469074	jasmonic acid	AT2G26690.1 | Symbols: | Major facilitator superfamily protein | chr2:11347347-11350916 REVERSE LENGTH=577	3e-55
Ghi.3139.1.A1_at	8.12267	up	DT469066	abscisic acid	AT2G38470.1 | Symbols: WRKY33, ATWRKY33 | WRKY DNA-binding protein 33 | chr2:16108476-16110539 FORWARD LENGTH=519	8e-18
Ghi.3193.2.A1_at	4.5121	up	DT468618	salicylic acid	AT5G46350.1 | Symbols: WRKY8, ATWRKY8 | WRKY DNA-binding protein 8 | chr5:18801403-18803901 REVERSE LENGTH=326	1e-21
Ghi.3201.1.S1_s_at	4.19367	up	AI730171	abscisic acid	AT4G37260.1 | Symbols: MYB73, ATMYB73 | myb domain protein 73 | chr4:17540602-17541564 FORWARD LENGTH=320	2e-45
Ghi.3204.1.S1_at	4.86535	up	DT468471	ethylene	AT3G04580.2 | Symbols: EIN4 | Signal transduction histidine kinase, hybrid-type, ethylene sensor | chr3:1235576-1237965 REVERSE LENGTH=766	6e-45
Ghi.3212.1.A1_at	3.49446	up	DT467489	ethylene	AT5G19880.1 | Symbols: | Peroxidase superfamily protein | chr5:6720578-6722411 REVERSE LENGTH=329	9e-17
Ghi.3232.1.S1_at	7.50513	up	DT462100	auxin	AT1G18350.1 | Symbols: ATMKK7, BUD1, MKK7 | MAP kinase kinase 7 | chr1:6315686-6316609 FORWARD LENGTH=307	2e-12
Ghi.3235.1.A1_at	40.1113	up	DT463078	brassinosteroid	AT2G36800.1 | Symbols: DOGT1, UGT73C5 | don-glucosyltransferase 1 | chr2:15423493-15424980 REVERSE LENGTH=495	2e-60
Ghi.3246.1.A1_at	12.1279	up	DT466510	abscisic acid	AT4G21410.1 | Symbols: CRK29 | cysteine-rich RLK (RECEPTOR-like protein kinase) 29 | chr4:11402463-11405025 REVERSE LENGTH=679	1e-21
Ghi.3246.4.A1_at	4.03921	up	DT466010	abscisic acid	AT4G21410.1 | Symbols: CRK29 | cysteine-rich RLK (RECEPTOR-like protein kinase) 29 | chr4:11402463-11405025 REVERSE LENGTH=679	3e-25
Ghi.3264.1.S1_s_at	12.6265	up	DT466083	jasmonic acid	AT5G08790.1 | Symbols: ATAF2, anac081 | NAC (No Apical Meristem) domain transcriptional regulator superfamily protein | chr5:2859113-2860144 REVERSE LENGTH=283	3e-86
Ghi.3278.1.A1_s_at	9.23276	up	DT467721	salicylic acid	AT5G43940.2 | Symbols: HOT5 | GroES-like zinc-binding dehydrogenase family protein | chr5:17684265-17686379 FORWARD LENGTH=391	4e-29
Ghi.3286.1.S1_at	11.4392	up	DT467648	abscisic acid	AT1G27730.1 | Symbols: STZ, ZAT10 | salt tolerance zinc finger | chr1:9648302-9648985 REVERSE LENGTH=227	6e-43
Ghi.3288.2.A1_at	4.35703	up	DT467632	auxin	AT4G31500.1 | Symbols: CYP83B1, SUR2, RNT1, RED1, ATR4 | cytochrome P450, family 83, subfamily B, polypeptide 1 | chr4:15273677-15275271 REVERSE LENGTH=499	6e-47
Ghi.3288.2.S1_at	13.5999	up	DT467632	auxin	AT4G31500.1 | Symbols: CYP83B1, SUR2, RNT1, RED1, ATR4 | cytochrome P450, family 83, subfamily B, polypeptide 1 | chr4:15273677-15275271 REVERSE LENGTH=499	6e-47
Ghi.3328.1.A1_at	26.2597	up	DT463239	abscisic acid	AT3G26830.1 | Symbols: PAD3, CYP71B15 | Cytochrome P450 superfamily protein | chr3:9887990-9889560 FORWARD LENGTH=490	2e-18
Ghi.3381.1.S1_x_at	16.7981	up	DT466623	abscisic acid	AT2G26290.1 | Symbols: ARSK1 | root-specific kinase 1 | chr2:11192237-11194259 REVERSE LENGTH=424	4e-64
Ghi.3446.1.A1_at	35.6265	up	DT462755	auxin	AT1G56010.2 | Symbols: NAC1, ANAC022 | NAC domain containing protein 1 | chr1:20946852-20949144 REVERSE LENGTH=324	3e-11
Ghi.3547.1.S1_s_at	4.67934	up	CA993086	abscisic acid	AT5G37770.1 | Symbols: TCH2, CML24 | EF hand calcium-binding protein family | chr5:14999075-14999560 REVERSE LENGTH=161	2e-26
Ghi.3574.1.S1_s_at	5.86329	up	DT464086	Brassinosteroid	AT1G61110.1 | Symbols: anac025, NAC025 | NAC domain containing protein 25 | chr1:22516730-22518055 FORWARD LENGTH=323	1e-34
Ghi.3578.1.A1_at	3.48825	up	DT464071	auxin	AT4G36740.1 | Symbols: HB-5, ATHB40, HB40 | homeobox protein 40 | chr4:17314649-17316314 REVERSE LENGTH=216	1e-45
Ghi.3599.2.A1_a_at	17.5408	up	DT463858	ethylene	AT3G46930.1 | Symbols: | Protein kinase superfamily protein | chr3:17286160-17288032 FORWARD LENGTH=475	9e-11
Ghi.364.1.S1_s_at	4.23726	down	AI731396	ethylene	AT5G40990.1 | Symbols: GLIP1 | GDSL lipase 1 | chr5:16418920-16420400 FORWARD LENGTH=374	7e-33
Ghi.367.1.S1_s_at	9.35772	down	DT049733	jasmonic acid	AT2G29980.1 | Symbols: FAD3 | fatty acid desaturase 3 | chr2:12781787-12784946 REVERSE LENGTH=386	1e-61
Ghi.3679.2.A1_s_at	3.98769	up	DT464210	ethylene	AT5G47230.1 | Symbols: ERF5, ATERF-5, ATERF5 | ethylene responsive element binding factor 5 | chr5:19180072-19180974 FORWARD LENGTH=300	2e-36
Ghi.3711.1.A1_at	6.76203	up	DT461581	abscisic acid	AT3G15730.1 | Symbols: PLDALPHA1, PLD | phospholipase D alpha 1 | chr3:5330835-5333474 FORWARD LENGTH=810	8e-20
Ghi.3743.1.A1_at	10.298	up	DT462103	salicylic acid	AT1G80840.1 | Symbols: WRKY40, ATWRKY40 | WRKY DNA-binding protein 40 | chr1:30383834-30385356 FORWARD LENGTH=302	1e-11
Ghi.3815.1.A1_at	4.02222	up	DT461503	salicylic acid	AT3G04670.1 | Symbols: WRKY39, ATWRKY39 | WRKY DNA-binding protein 39 | chr3:1266530-1267691 REVERSE LENGTH=330	3e-29
Ghi.3815.1.S1_at	4.40892	up	DT461503	salicylic acid	AT3G04670.1 | Symbols: WRKY39, ATWRKY39 | WRKY DNA-binding protein 39 | chr3:1266530-1267691 REVERSE LENGTH=330	3e-29
Ghi.4.1.A1_at	12.1813	up	CK987701	abscisic acid	AT1G52340.1 | Symbols: ABA2, SIS4, GIN1, SDR1, ISI4, SRE1, ATABA2, ATSDR1 | NAD(P)-binding Rossmann-fold superfamily protein | chr1:19489997-19491527 REVERSE LENGTH=285	4e-65
Ghi.4113.1.S1_s_at	3.44652	down	AW187577	ethylene	AT3G15356.1 | Symbols: | Legume lectin family protein | chr3:5174603-5175418 REVERSE LENGTH=271	1e-10
Ghi.4134.2.S1_s_at	3.01608	down	DT457464	auxin	AT1G59870.1 | Symbols: PEN3, PDR8, ATPDR8, ABCG36, ATABCG36 | ABC-2 and Plant PDR ABC-type transporter family protein | chr1:22034661-22039844 FORWARD LENGTH=1469	3e-15
Ghi.4155.1.S1_at	3.38508	up	DT456460	jasmonic acid	AT2G26690.1 | Symbols: | Major facilitator superfamily protein | chr2:11347347-11350916 REVERSE LENGTH=577	3e-13
Ghi.4351.1.S1_s_at	3.36988	down	AY464058.1	brassinosteroid	AT4G34160.1 | Symbols: CYCD3;1, CYCD3 | CYCLIN D3;1 | chr4:16357903-16359304 FORWARD LENGTH=376	2e-81
Ghi.4550.1.A1_at	21.1204	up	DT051102	abscisic acid	AT5G27420.1 | Symbols: CNI1, ATL31 | carbon/nitrogen insensitive 1 | chr5:9684119-9685225 FORWARD LENGTH=368	3e-11
Ghi.4573.1.S1_at	3.70483	up	DT052179	gibberellin	AT2G36830.1 | Symbols: GAMMA-TIP, TIP1;1, GAMMA-TIP1 | gamma tonoplast intrinsic protein | chr2:15445490-15446336 FORWARD LENGTH=251	6e-115
Ghi.4597.1.S1_at	3.62466	up	DT052045	abscisic acid	AT2G18960.1 | Symbols: AHA1, PMA, OST2, HA1 | H(+)-ATPase 1 | chr2:8221858-8227268 FORWARD LENGTH=949	6e-63
Ghi.4629.1.S1_x_at	3.35795	down	AY345606.1	ethylene	AT5G19780.1 | Symbols: TUA5 | tubulin alpha-5 | chr5:6687212-6688926 FORWARD LENGTH=450	3e-78
Ghi.4652.1.A1_at	5.51384	up	DT052718	brassinosteroid	AT4G39400.1 | Symbols: BRI1, CBB2, DWF2, BIN1, ATBRI1 | Leucine-rich receptor-like protein kinase family protein | chr4:18324826-18328416 FORWARD LENGTH=1196	3e-47
Ghi.4663.1.A1_x_at	4.63699	down	DT051323	ethylene	AT5G19780.1 | Symbols: TUA5 | tubulin alpha-5 | chr5:6687212-6688926 FORWARD LENGTH=450	3e-137
Ghi.4796.1.S1_at	6.77123	up	CD809347	auxin	AT4G31500.1 | Symbols: CYP83B1, SUR2, RNT1, RED1, ATR4 | cytochrome P450, family 83, subfamily B, polypeptide 1 | chr4:15273677-15275271 REVERSE LENGTH=499	3e-46
Ghi.4967.1.S1_s_at	10.2225	down	AI729781	auxin	AT4G39950.1 | Symbols: CYP79B2 | cytochrome P450, family 79, subfamily B, polypeptide 2 | chr4:18525311-18527284 FORWARD LENGTH=541	1e-26
Ghi.4983.1.A1_at	3.09274	up	DV849718	abscisic acid	AT3G19580.2 | Symbols: AZF2, ZF2 | zinc-finger protein 2 | chr3:6803293-6804114 REVERSE LENGTH=273	4e-31
Ghi.5002.1.S1_s_at	4.81995	up	DT049512	jasmonic acid	AT4G29010.1 | Symbols: AIM1 | Enoyl-CoA hydratase/isomerase family | chr4:14297312-14302016 REVERSE LENGTH=721	7e-18
Ghi.5022.4.A1_s_at	16.8407	up	DT049392	ethylene	AT1G73500.1 | Symbols: ATMKK9, MKK9 | MAP kinase kinase 9 | chr1:27639419-27640351 REVERSE LENGTH=310	1e-39
Ghi.5032.1.A1_s_at	4.21992	up	DT049348	brassinosteroid	AT1G17060.1 | Symbols: CYP72C1, SOB7 | cytochrome p450 72c1 | chr1:5832282-5835255 REVERSE LENGTH=476	7e-10
Ghi.5057.1.S1_s_at	4.51605	down	DT049270	abscisic acid	AT1G02205.3 | Symbols: CER1 | Fatty acid hydroxylase superfamily | chr1:418818-422154 FORWARD LENGTH=630	5e-28
Ghi.5068.1.S1_at	5.87407	up	AW587517	auxin	AT2G06850.1 | Symbols: EXGT-A1, EXT, XTH4 | xyloglucan endotransglucosylase/hydrolase 4 | chr2:2763619-2765490 FORWARD LENGTH=296	1e-45
Ghi.5237.1.S1_at	3.224	down	DT048535	auxin	AT2G04160.1 | Symbols: AIR3 | Subtilisin-like serine endopeptidase family protein | chr2:1401450-1407694 REVERSE LENGTH=772	2e-94
Ghi.5304.1.A1_at	4.13402	up	DT047194	jasmonic acid	AT5G42650.1 | Symbols: AOS, CYP74A, DDE2 | allene oxide synthase | chr5:17097803-17099359 REVERSE LENGTH=518	2e-58
Ghi.5385.1.S1_s_at	3.48785	down	DT047980	abscisic acid	AT1G80080.1 | Symbols: TMM, AtRLP17 | Leucine-rich repeat (LRR) family protein | chr1:30128073-30129563 REVERSE LENGTH=496	7e-19
Ghi.5444.1.S1_at	4.69444	up	DT047725	auxin	AT2G46690.1 | Symbols: | SAUR-like auxin-responsive protein family | chr2:19180904-19181269 FORWARD LENGTH=121	2e-26
Ghi.5451.1.S1_at	44.5655	up	DQ122174.1	auxin	AT4G11280.1 | Symbols: ACS6, ATACS6 | 1-aminocyclopropane-1-carboxylic acid (acc) synthase 6 | chr4:6864168-6865922 FORWARD LENGTH=495	1e-177
Ghi.5515.1.A1_s_at	33.7615	up	DT463826	abscisic acid	AT3G11050.1 | Symbols: ATFER2, FER2 | ferritin 2 | chr3:3463651-3465294 FORWARD LENGTH=253	2e-46
Ghi.5550.1.A1_s_at	4.79651	up	DT052588	cytokinin	AT1G05850.1 | Symbols: POM1, ERH2, ELP1, CTL1, ELP, HOT2, ATCTL1 | Chitinase family protein | chr1:1766833-1768117 REVERSE LENGTH=321	8e-31
Ghi.5565.2.S1_a_at	6.16796	up	DT468184	ethylene	AT1G15520.1 | Symbols: PDR12, ATPDR12, ABCG40, ATABCG40 | pleiotropic drug resistance 12 | chr1:5331993-5338175 REVERSE LENGTH=1423	0
Ghi.5565.5.S1_s_at	5.61847	up	DT465300	ethylene	AT1G15520.1 | Symbols: PDR12, ATPDR12, ABCG40, ATABCG40 | pleiotropic drug resistance 12 | chr1:5331993-5338175 REVERSE LENGTH=1423	6e-115
Ghi.5565.7.A1_x_at	5.6162	up	CD486452	ethylene	AT1G15520.1 | Symbols: PDR12, ATPDR12, ABCG40, ATABCG40 | pleiotropic drug resistance 12 | chr1:5331993-5338175 REVERSE LENGTH=1423	6e-30
Ghi.5640.1.S1_s_at	4.0878	down	DT047051	jasmonic acid	AT2G26690.1 | Symbols: | Major facilitator superfamily protein | chr2:11347347-11350916 REVERSE LENGTH=577	1e-62
Ghi.5701.1.A1_at	20.1369	up	DT046689	salicylic acid	AT2G43840.2 | Symbols: UGT74F1 | UDP-glycosyltransferase 74 F1 | chr2:18157681-18159166 FORWARD LENGTH=449	2e-19
Ghi.5744.2.S1_s_at	3.49587	down	DN760209	auxin	AT2G06850.1 | Symbols: EXGT-A1, EXT, XTH4 | xyloglucan endotransglucosylase/hydrolase 4 | chr2:2763619-2765490 FORWARD LENGTH=296	2e-73
Ghi.5746.1.S1_s_at	3.86665	down	AY345604.1	ethylene	AT5G19780.1 | Symbols: TUA5 | tubulin alpha-5 | chr5:6687212-6688926 FORWARD LENGTH=450	0
Ghi.5775.1.S1_s_at	8.87723	up	DT455881	ethylene	AT3G23150.1 | Symbols: ETR2 | Signal transduction histidine kinase, hybrid-type, ethylene sensor | chr3:8255156-8257560 FORWARD LENGTH=773	3e-45
Ghi.5790.1.S1_x_at	3.27195	up	DT048380	gibberellin	AT4G36880.1 | Symbols: CP1 | cysteine proteinase1 | chr4:17374692-17376180 REVERSE LENGTH=376	2e-42
Ghi.5843.1.A1_s_at	6.83199	up	CO499324	abscisic acid	AT5G10560.1 | Symbols: | Glycosyl hydrolase family protein | chr5:3336335-3339351 REVERSE LENGTH=792	5e-20
Ghi.5859.1.A1_s_at	3.94324	down	CO499146	auxin	AT1G19840.1 | Symbols: | SAUR-like auxin-responsive protein family | chr1:6872794-6873255 REVERSE LENGTH=153	2e-34
Ghi.5875.1.A1_at	6.26579	up	CO496650	brassinosteroid	AT2G26710.1 | Symbols: BAS1, CYP734A1, CYP72B1 | Cytochrome P450 superfamily protein | chr2:11380700-11383413 FORWARD LENGTH=520	7e-29
Ghi.6041.1.S1_s_at	4.78211	up	DV849896	salicylic acid	AT5G33340.1 | Symbols: CDR1 | Eukaryotic aspartyl protease family protein | chr5:12594474-12595787 FORWARD LENGTH=437	3e-10
Ghi.6079.1.S1_s_at	5.46359	down	DT054332	abscisic acid	AT1G35720.1 | Symbols: ANNAT1, OXY5, ATOXY5 | annexin 1 | chr1:13225304-13226939 FORWARD LENGTH=317	4e-44
Ghi.6088.1.S1_s_at	37.0318	up	DT466983	salicylic acid	AT3G45640.1 | Symbols: ATMPK3, MPK3, ATMAPK3 | mitogen-activated protein kinase 3 | chr3:16756918-16758476 FORWARD LENGTH=370	1e-137
Ghi.6088.2.A1_s_at	43.7244	up	DV849489	salicylic acid	AT3G45640.1 | Symbols: ATMPK3, MPK3, ATMAPK3 | mitogen-activated protein kinase 3 | chr3:16756918-16758476 FORWARD LENGTH=370	2e-28
Ghi.6088.2.S1_at	21.6324	up	DT467539	salicylic acid	AT3G45640.1 | Symbols: ATMPK3, MPK3, ATMAPK3 | mitogen-activated protein kinase 3 | chr3:16756918-16758476 FORWARD LENGTH=370	2e-28
Ghi.6171.1.A1_at	7.79835	up	DT048318	auxin	AT5G50760.1 | Symbols: | SAUR-like auxin-responsive protein family | chr5:20644780-20645331 FORWARD LENGTH=183	1e-10
Ghi.6188.1.A1_at	3.12742	down	CO493635	gibberellin	AT2G37640.1 | Symbols: ATEXPA3, ATEXP3, ATHEXP ALPHA 1.9, EXP3 | Barwin-like endoglucanases superfamily protein | chr2:15788077-15789812 REVERSE LENGTH=262	3e-45
Ghi.6292.2.S1_at	3.64232	down	AI727156	gibberellin	AT2G36830.1 | Symbols: GAMMA-TIP, TIP1;1, GAMMA-TIP1 | gamma tonoplast intrinsic protein | chr2:15445490-15446336 FORWARD LENGTH=251	5e-29
Ghi.6307.1.A1_s_at	5.29217	down	AI727277	abscisic acid	AT5G57800.1 | Symbols: FLP1, YRE, CER3, WAX2 | Fatty acid hydroxylase superfamily | chr5:23420589-23423832 FORWARD LENGTH=632	7e-122
Ghi.6324.1.A1_x_at	4.08989	down	CO491193	abscisic acid	AT5G59320.1 | Symbols: LTP3 | lipid transfer protein 3 | chr5:23929051-23929492 FORWARD LENGTH=115	1e-16
Ghi.634.1.S1_s_at	4.43317	down	AY255521.1	abscisic acid	AT1G51500.1 | Symbols: CER5, D3, ABCG12, WBC12, ATWBC12 | ABC-2 type transporter family protein | chr1:19097967-19100972 REVERSE LENGTH=687	0
Ghi.6429.1.S1_at	123.012	up	CF932111	abscisic acid	AT5G59320.1 | Symbols: LTP3 | lipid transfer protein 3 | chr5:23929051-23929492 FORWARD LENGTH=115	8e-12
Ghi.6443.2.A1_s_at	5.12394	up	CF932178	ethylene	AT3G04720.1 | Symbols: PR4, HEL, PR-4 | pathogenesis-related 4 | chr3:1285691-1286531 REVERSE LENGTH=212	3e-39
Ghi.6461.1.A1_at	8.79707	up	CF075616	auxin	AT2G26740.1 | Symbols: ATSEH, SEH | soluble epoxide hydrolase | chr2:11393148-11394257 REVERSE LENGTH=321	2e-13
Ghi.6521.1.S1_at	5.26084	up	CD486070	cytokinin	AT1G05850.1 | Symbols: POM1, ERH2, ELP1, CTL1, ELP, HOT2, ATCTL1 | Chitinase family protein | chr1:1766833-1768117 REVERSE LENGTH=321	4e-33
Ghi.6522.1.S1_at	3.57624	up	CD486134	abscisic acid	AT5G65310.2 | Symbols: ATHB5, ATHB-5, HB5 | homeobox protein 5 | chr5:26102457-26103854 REVERSE LENGTH=294	1e-33
Ghi.6524.1.A1_at	3.39219	up	CO492525	auxin	AT5G18930.1 | Symbols: BUD2, SAMDC4 | Adenosylmethionine decarboxylase family protein | chr5:6312172-6313215 REVERSE LENGTH=347	7e-19
Ghi.6538.1.S1_at	71.0359	up	CD485949	Brassinosteroid	AT1G61110.1 | Symbols: anac025, NAC025 | NAC domain containing protein 25 | chr1:22516730-22518055 FORWARD LENGTH=323	7e-69
Ghi.6539.1.S1_s_at	37.5364	up	CD485942	salicylic acid	AT2G40000.1 | Symbols: HSPRO2, ATHSPRO2 | ortholog of sugar beet HS1 PRO-1 2 | chr2:16700649-16701956 REVERSE LENGTH=435	5e-34
Ghi.6548.1.S1_s_at	14.8382	up	AY207316.1	ethylene	AT5G58350.1 | Symbols: WNK4, ZIK2 | with no lysine (K) kinase 4 | chr5:23585505-23587681 FORWARD LENGTH=571	2e-80
Ghi.6568.1.S1_at	6.94318	down	CD485653	ethylene	AT5G40990.1 | Symbols: GLIP1 | GDSL lipase 1 | chr5:16418920-16420400 FORWARD LENGTH=374	4e-16
Ghi.6655.1.S1_at	6.56055	up	CA993778	abscisic acid	AT1G54100.2 | Symbols: ALDH7B4 | aldehyde dehydrogenase 7B4 | chr1:20195435-20198853 REVERSE LENGTH=508	3e-159
Ghi.6676.1.S1_s_at	8.82925	up	CA993443	abscisic acid	AT3G28210.1 | Symbols: PMZ, SAP12 | zinc finger (AN1-like) family protein | chr3:10520585-10521223 FORWARD LENGTH=186	2e-55
Ghi.6714.1.S1_s_at	34.4847	down	CA993201	ethylene	AT5G40990.1 | Symbols: GLIP1 | GDSL lipase 1 | chr5:16418920-16420400 FORWARD LENGTH=374	3e-13
Ghi.6761.1.S1_at	4.16126	up	CA993290	jasmonic acid	AT1G74020.1 | Symbols: SS2 | strictosidine synthase 2 | chr1:27835289-27837277 REVERSE LENGTH=335	1e-17
Ghi.6822.1.A1_s_at	24.699	up	CA993006	brassinosteroid	AT2G36800.1 | Symbols: DOGT1, UGT73C5 | don-glucosyltransferase 1 | chr2:15423493-15424980 REVERSE LENGTH=495	2e-53
Ghi.6858.1.A1_at	6.35261	up	CA992853	auxin	AT1G23540.1 | Symbols: IGI1, AtPERK12 | Protein kinase superfamily protein | chr1:8346942-8349786 REVERSE LENGTH=720	3e-24
Ghi.687.1.S1_at	3.97016	down	DQ060250.1	gibberellin	AT2G37640.1 | Symbols: ATEXPA3, ATEXP3, ATHEXP ALPHA 1.9, EXP3 | Barwin-like endoglucanases superfamily protein | chr2:15788077-15789812 REVERSE LENGTH=262	1e-58
Ghi.6891.1.S1_at	3.447	up	DN801390	abscisic acid	AT5G37770.1 | Symbols: TCH2, CML24 | EF hand calcium-binding protein family | chr5:14999075-14999560 REVERSE LENGTH=161	2e-17
Ghi.6898.1.S1_at	6.00013	up	CA992714	gibberellin	AT4G25420.1 | Symbols: GA5, GA20OX1, AT2301, ATGA20OX1 | 2-oxoglutarate (2OG) and Fe(II)-dependent oxygenase superfamily protein | chr4:12990982-12992409 REVERSE LENGTH=377	1e-32
Ghi.6901.1.A1_s_at	26.0604	up	CA992707	abscisic acid	AT1G27730.1 | Symbols: STZ, ZAT10 | salt tolerance zinc finger | chr1:9648302-9648985 REVERSE LENGTH=227	6e-12
Ghi.7019.1.A1_s_at	4.10291	down	DT048277	Brassinosteroid	AT5G51550.1 | Symbols: EXL3 | EXORDIUM like 3 | chr5:20939793-20940806 REVERSE LENGTH=337	5e-30
Ghi.710.1.A1_s_at	4.13244	up	CO498056	brassinosteroid	AT5G13170.1 | Symbols: SAG29, SWEET15, AtSWEET15 | senescence-associated gene 29 | chr5:4181331-4183171 REVERSE LENGTH=292	1e-84
Ghi.710.1.S1_s_at	10.6136	up	CO492001	brassinosteroid	AT5G13170.1 | Symbols: SAG29, SWEET15, AtSWEET15 | senescence-associated gene 29 | chr5:4181331-4183171 REVERSE LENGTH=292	1e-84
Ghi.7115.1.S1_s_at	3.34784	up	DR460629	abscisic acid	AT3G20770.1 | Symbols: EIN3, AtEIN3 | Ethylene insensitive 3 family protein | chr3:7260702-7262588 REVERSE LENGTH=628	9e-110
Ghi.7185.1.S1_s_at	3.00735	down	AI729378	auxin	AT3G28970.1 | Symbols: AAR3 | Domain of unknown function (DUF298) | chr3:10987970-10989782 REVERSE LENGTH=295	3e-53
Ghi.7276.1.S1_at	3.00218	down	AI732001	auxin	AT2G34650.1 | Symbols: PID, ABR | Protein kinase superfamily protein | chr2:14589934-14591557 REVERSE LENGTH=438	4e-37
Ghi.7280.1.S1_at	5.07395	down	AI731961	ethylene	AT1G15520.1 | Symbols: PDR12, ATPDR12, ABCG40, ATABCG40 | pleiotropic drug resistance 12 | chr1:5331993-5338175 REVERSE LENGTH=1423	2e-14
Ghi.7345.1.S1_at	5.43081	down	AI731401	ethylene	AT5G61790.1 | Symbols: CNX1, ATCNX1 | calnexin 1 | chr5:24827394-24829642 REVERSE LENGTH=530	2e-63
Ghi.7358.1.S1_s_at	3.04577	down	AI729970	brassinosteroid	AT1G71830.1 | Symbols: SERK1, ATSERK1 | somatic embryogenesis receptor-like kinase 1 | chr1:27018575-27021842 FORWARD LENGTH=625	2e-32
Ghi.7420.1.S1_at	3.39622	down	AI730877	abscisic acid	AT5G51640.1 | Symbols: YLS7, TBL17 | Plant protein of unknown function (DUF828) | chr5:20975401-20977378 REVERSE LENGTH=501	4e-29
Ghi.7446.1.S1_s_at	8.57992	down	AI725676	jasmonic acid	AT2G29980.1 | Symbols: FAD3 | fatty acid desaturase 3 | chr2:12781787-12784946 REVERSE LENGTH=386	3e-118
Ghi.7449.1.S1_at	7.76772	down	AI727371	brassinosteroid	AT2G03760.1 | Symbols: ST, ATST1, RAR047, ST1, AtSOT1, AtSOT12, SOT12 | sulphotransferase 12 | chr2:1149475-1150455 REVERSE LENGTH=326	6e-90
Ghi.7468.1.S1_at	3.77108	up	DR458413	Brassinosteroid	AT5G61430.1 | Symbols: ANAC100, ATNAC5, NAC100 | NAC domain containing protein 100 | chr5:24701328-24702553 REVERSE LENGTH=336	4e-70
Ghi.7588.1.S1_at	5.00033	down	AJ608934.1	abscisic acid	AT4G36830.1 | Symbols: HOS3-1 | GNS1/SUR4 membrane protein family | chr4:17349511-17350380 FORWARD LENGTH=289	2e-18
Ghi.7695.1.S1_at	4.09527	down	DT550410	abscisic acid	AT5G20270.1 | Symbols: HHP1 | heptahelical transmembrane protein1 | chr5:6841025-6842656 REVERSE LENGTH=332	2e-17
Ghi.7741.1.S1_at	5.70164	down	AI727228	auxin	AT4G39950.1 | Symbols: CYP79B2 | cytochrome P450, family 79, subfamily B, polypeptide 2 | chr4:18525311-18527284 FORWARD LENGTH=541	1e-12
Ghi.7783.1.A1_s_at	6.58583	down	AI726503	auxin	AT5G09810.1 | Symbols: ACT7 | actin 7 | chr5:3052809-3054220 FORWARD LENGTH=377	2e-55
Ghi.779.1.S1_at	34.8617	up	DN800052	salicylic acid	AT2G29420.1 | Symbols: ATGSTU7, GST25, GSTU7 | glutathione S-transferase tau 7 | chr2:12618111-12618871 REVERSE LENGTH=227	3e-31
Ghi.7874.1.S1_s_at	20.6187	up	AY962572.1	cytokinin	AT3G16770.1 | Symbols: RAP2.3, ATEBP, ERF72, EBP | ethylene-responsive element binding protein | chr3:5705784-5706768 FORWARD LENGTH=248	7e-36
Ghi.7876.1.S1_s_at	27.9636	up	DN803199	brassinosteroid	AT2G03760.1 | Symbols: ST, ATST1, RAR047, ST1, AtSOT1, AtSOT12, SOT12 | sulphotransferase 12 | chr2:1149475-1150455 REVERSE LENGTH=326	5e-21
Ghi.789.1.S1_at	4.8864	down	AF116537.2	auxin	AT1G18970.1 | Symbols: GLP4 | germin-like protein 4 | chr1:6554702-6555364 REVERSE LENGTH=220	7e-29
Ghi.7907.1.S1_s_at	50.0889	up	AI055500	abscisic acid	AT4G27410.2 | Symbols: RD26, ANAC072 | NAC (No Apical Meristem) domain transcriptional regulator superfamily protein | chr4:13707928-13709013 REVERSE LENGTH=297	2e-85
Ghi.7911.1.S1_x_at	34.0871	up	AY476737.1	auxin	AT5G57560.1 | Symbols: TCH4, XTH22 | Xyloglucan endotransglucosylase/hydrolase family protein | chr5:23307296-23308235 REVERSE LENGTH=284	8e-113
Ghi.7921.1.S1_x_at	10.8274	up	DQ303122.1	ethylene	AT1G05010.1 | Symbols: EFE, ACO4, EAT1 | ethylene-forming enzyme | chr1:1431419-1432695 REVERSE LENGTH=323	4e-123
Ghi.7950.1.S1_at	16.9594	up	AY366083.1	ethylene	AT5G19880.1 | Symbols: | Peroxidase superfamily protein | chr5:6720578-6722411 REVERSE LENGTH=329	2e-85
Ghi.7954.1.S1_s_at	7.7984	up	DT468555	salicylic acid	AT3G45640.1 | Symbols: ATMPK3, MPK3, ATMAPK3 | mitogen-activated protein kinase 3 | chr3:16756918-16758476 FORWARD LENGTH=370	0
Ghi.798.1.S1_s_at	6.5268	up	DQ116444.1	ethylene	AT1G05010.1 | Symbols: EFE, ACO4, EAT1 | ethylene-forming enzyme | chr1:1431419-1432695 REVERSE LENGTH=323	1e-131
Ghi.7983.1.S1_s_at	7.73321	down	AI729399	auxin	AT5G09810.1 | Symbols: ACT7 | actin 7 | chr5:3052809-3054220 FORWARD LENGTH=377	0
Ghi.7985.1.S1_s_at	3.322	up	DN759914	ethylene	AT4G27450.1 | Symbols: | Aluminium induced protein with YGL and LRDR motifs | chr4:13727665-13728683 REVERSE LENGTH=250	1e-103
Ghi.8023.1.S1_at	7.2664	up	DQ116443.1	ethylene	AT1G62380.1 | Symbols: ACO2, ATACO2 | ACC oxidase 2 | chr1:23082340-23084068 FORWARD LENGTH=320	5e-123
Ghi.8025.1.S1_s_at	3.40245	up	DQ122175.1	ethylene	AT1G05010.1 | Symbols: EFE, ACO4, EAT1 | ethylene-forming enzyme | chr1:1431419-1432695 REVERSE LENGTH=323	1e-127
Ghi.8056.1.S1_s_at	4.10487	down	AF159229.1	salicylic acid	AT2G29420.1 | Symbols: ATGSTU7, GST25, GSTU7 | glutathione S-transferase tau 7 | chr2:12618111-12618871 REVERSE LENGTH=227	5e-38
Ghi.8068.1.S1_s_at	3.64947	down	AF216497.1	auxin	AT3G28860.1 | Symbols: ATMDR1, ATMDR11, PGP19, MDR11, MDR1, ATPGP19, ABCB19, ATABCB19 | ATP binding cassette subfamily B19 | chr3:10870287-10877286 REVERSE LENGTH=1252	0
Ghi.807.1.S1_s_at	56.0491	up	DT465871	abscisic acid	AT1G27730.1 | Symbols: STZ, ZAT10 | salt tolerance zinc finger | chr1:9648302-9648985 REVERSE LENGTH=227	3e-31
Ghi.8085.1.S1_at	4.35546	up	AF329368.1	cytokinin	AT3G10520.1 | Symbols: AHB2, GLB2, ARATH GLB2, NSHB2, ATGLB2, HB2 | haemoglobin 2 | chr3:3276516-3277765 REVERSE LENGTH=158	3e-42
Ghi.8089.1.S1_at	9.0645	up	AF034133.1	Jasmonic acid	AT3G06490.1 | Symbols: MYB108, AtMYB108, BOS1 | myb domain protein 108 | chr3:2004298-2006358 FORWARD LENGTH=323	1e-64
Ghi.8105.1.A1_s_at	3.88335	up	AF488305.1	ethylene	AT5G19880.1 | Symbols: | Peroxidase superfamily protein | chr5:6720578-6722411 REVERSE LENGTH=329	4e-89
Ghi.8110.1.S1_at	8.60418	up	AY311597.1	ethylene	AT5G19880.1 | Symbols: | Peroxidase superfamily protein | chr5:6720578-6722411 REVERSE LENGTH=329	7e-71
Ghi.8113.1.S1_at	3.014	up	AY174160.1	ethylene	AT4G13620.1 | Symbols: | Integrase-type DNA-binding superfamily protein | chr4:7932138-7933304 FORWARD LENGTH=388	6e-21
Ghi.8115.1.S1_s_at	6.60436	down	AY366352.1	Jasmonic acid	AT5G40330.1 | Symbols: MYB23, ATMYB23, ATMYBRTF | myb domain protein 23 | chr5:16127849-16129468 FORWARD LENGTH=219	2e-55
Ghi.8139.1.S1_at	3.67553	down	Z68154.1	Brassinosteroid	AT3G23770.1 | Symbols: | O-Glycosyl hydrolases family 17 protein | chr3:8565556-8567196 FORWARD LENGTH=476	7e-43
Ghi.8149.1.S1_s_at	3.12214	down	DQ103699.1	abscisic acid	AT5G10560.1 | Symbols: | Glycosyl hydrolase family protein | chr5:3336335-3339351 REVERSE LENGTH=792	6e-18
Ghi.8161.1.S1_s_at	10.9232	up	AY781118.2	ethylene	AT5G47220.1 | Symbols: ATERF2, ATERF-2, ERF2 | ethylene responsive element binding factor 2 | chr5:19172023-19172754 REVERSE LENGTH=243	6e-52
Ghi.819.1.S1_at	3.60835	up	DR454436	auxin	AT2G04160.1 | Symbols: AIR3 | Subtilisin-like serine endopeptidase family protein | chr2:1401450-1407694 REVERSE LENGTH=772	6e-12
Ghi.8197.1.S1_at	4.8224	down	DT561863	salicylic acid	AT3G50280.1 | Symbols: | HXXXD-type acyl-transferase family protein | chr3:18637854-18639185 FORWARD LENGTH=443	1e-11
Ghi.8211.1.S1_s_at	5.22847	down	AI731607	ethylene	AT5G19880.1 | Symbols: | Peroxidase superfamily protein | chr5:6720578-6722411 REVERSE LENGTH=329	1e-36
Ghi.8236.1.S1_s_at	6.75418	down	DT567483	Brassinosteroid	AT2G17230.1 | Symbols: EXL5 | EXORDIUM like 5 | chr2:7494892-7495983 REVERSE LENGTH=363	3e-84
Ghi.8273.1.S1_s_at	3.38517	down	DR452690	auxin	AT5G54500.1 | Symbols: FQR1 | flavodoxin-like quinone reductase 1 | chr5:22124674-22126256 FORWARD LENGTH=204	7e-81
Ghi.8290.1.S1_s_at	3.69093	down	DR452522	brassinosteroid	AT2G45400.1 | Symbols: BEN1 | NAD(P)-binding Rossmann-fold superfamily protein | chr2:18703960-18706235 REVERSE LENGTH=364	3e-15
Ghi.8291.1.S1_s_at	11.3065	down	DT048047	ethylene	AT5G40990.1 | Symbols: GLIP1 | GDSL lipase 1 | chr5:16418920-16420400 FORWARD LENGTH=374	2e-27
Ghi.8385.1.S1_at	3.0509	up	CD486495	jasmonic acid	AT1G19570.1 | Symbols: DHAR1, ATDHAR1, DHAR5 | dehydroascorbate reductase | chr1:6773462-6774413 REVERSE LENGTH=213	6e-10
Ghi.8397.1.A1_at	7.01002	up	DT047672	ethylene	AT1G77120.1 | Symbols: ADH1, ADH, ATADH, ATADH1 | alcohol dehydrogenase 1 | chr1:28975509-28977216 FORWARD LENGTH=379	2e-12
Ghi.8448.1.S1_x_at	3.6265	down	AF521240.1	ethylene	AT5G19780.1 | Symbols: TUA5 | tubulin alpha-5 | chr5:6687212-6688926 FORWARD LENGTH=450	2e-92
Ghi.8466.1.A1_s_at	3.24343	up	DN759685	auxin	AT5G18930.1 | Symbols: BUD2, SAMDC4 | Adenosylmethionine decarboxylase family protein | chr5:6312172-6313215 REVERSE LENGTH=347	2e-20
Ghi.8485.2.A1_at	7.03442	up	DN760179	Cytokinin	AT4G31780.2 | Symbols: MGD1, MGDA | monogalactosyl diacylglycerol synthase 1 | chr4:15374222-15376961 FORWARD LENGTH=533	2e-38
Ghi.8495.1.S1_s_at	3.05034	up	DT049047	auxin	AT1G06400.1 | Symbols: ARA2, ATRABA1A, ATRAB11E, ARA-2 | Ras-related small GTP-binding family protein | chr1:1951089-1952686 REVERSE LENGTH=216	5e-36
Ghi.8524.1.S1_at	43.0689	up	DT048651	abscisic acid	AT5G10560.1 | Symbols: | Glycosyl hydrolase family protein | chr5:3336335-3339351 REVERSE LENGTH=792	5e-110
Ghi.8550.1.S1_at	3.2917	down	CO495268	salicylic acid	AT2G29420.1 | Symbols: ATGSTU7, GST25, GSTU7 | glutathione S-transferase tau 7 | chr2:12618111-12618871 REVERSE LENGTH=227	3e-44
Ghi.8577.1.S1_s_at	3.05225	down	DT050307	ethylene	AT4G27440.2 | Symbols: PORB | protochlorophyllide oxidoreductase B | chr4:13725648-13727107 FORWARD LENGTH=401	5e-23
Ghi.8611.1.S1_s_at	10.8502	down	CO499737	abscisic acid	AT5G27420.1 | Symbols: CNI1, ATL31 | carbon/nitrogen insensitive 1 | chr5:9684119-9685225 FORWARD LENGTH=368	2e-12
Ghi.8716.1.A1_at	3.94081	up	DV850186	jasmonic acid	AT4G05160.1 | Symbols: | AMP-dependent synthetase and ligase family protein | chr4:2664451-2666547 FORWARD LENGTH=544	2e-57
Ghi.8730.1.A1_at	3.37974	down	DT052016	ethylene	AT3G12390.1 | Symbols: | Nascent polypeptide-associated complex (NAC), alpha subunit family protein | chr3:3942344-3943595 FORWARD LENGTH=203	3e-24
Ghi.8749.1.S1_at	4.52161	up	DT463517	ethylene	AT5G47230.1 | Symbols: ERF5, ATERF-5, ATERF5 | ethylene responsive element binding factor 5 | chr5:19180072-19180974 FORWARD LENGTH=300	1e-46
Ghi.8869.1.S1_s_at	6.78271	down	DT457129	brassinosteroid	AT4G33430.2 | Symbols: BAK1 | BRI1-associated receptor kinase | chr4:16086654-16090288 REVERSE LENGTH=662	1e-15
Ghi.8887.1.S1_s_at	3.96493	down	DT456479	brassinosteroid	AT3G13380.1 | Symbols: BRL3 | BRI1-like 3 | chr3:4347240-4350734 FORWARD LENGTH=1164	3e-12
Ghi.896.1.S1_at	4.35218	up	DR453498	brassinosteroid	AT5G13170.1 | Symbols: SAG29, SWEET15, AtSWEET15 | senescence-associated gene 29 | chr5:4181331-4183171 REVERSE LENGTH=292	1e-10
Ghi.9045.1.A1_s_at	3.18154	down	DT048514	abscisic acid	AT1G07420.2 | Symbols: ATSMO2, SMO2-1 | sterol 4-alpha-methyl-oxidase 2-1 | chr1:2278918-2280033 FORWARD LENGTH=228	8e-29
Ghi.9055.2.A1_at	3.41474	down	DT459604	salicylic acid	AT3G11280.2 | Symbols: | Duplicated homeodomain-like superfamily protein | chr3:3533477-3534393 REVERSE LENGTH=263	2e-15
Ghi.9071.1.S1_s_at	5.29129	down	DT466627	ethylene	AT5G40990.1 | Symbols: GLIP1 | GDSL lipase 1 | chr5:16418920-16420400 FORWARD LENGTH=374	3e-30
Ghi.9102.1.S1_at	37.6355	up	DV849822	jasmonic acid	AT2G34810.1 | Symbols: | FAD-binding Berberine family protein | chr2:14685292-14686914 FORWARD LENGTH=540	1e-26
Ghi.9123.1.S1_at	3.76918	up	DN758298	salicylic acid	AT1G07530.1 | Symbols: SCL14, ATGRAS2, GRAS2 | SCARECROW-like 14 | chr1:2313828-2316137 REVERSE LENGTH=769	7e-124
Ghi.9151.2.S1_at	4.52526	up	DT049218	abscisic acid	AT1G64060.1 | Symbols: ATRBOH F, ATRBOHF, RBOHAP108, RBOHF, RBOH F | respiratory burst oxidase protein F | chr1:23770266-23776317 FORWARD LENGTH=944	1e-25
Ghi.9152.1.S1_at	18.2701	up	DT462541	abscisic acid	AT3G18130.1 | Symbols: RACK1C_AT | receptor for activated C kinase 1C | chr3:6211109-6212371 REVERSE LENGTH=326	4e-10
Ghi.9166.1.A1_s_at	3.50189	up	DT465682	auxin	AT4G31500.1 | Symbols: CYP83B1, SUR2, RNT1, RED1, ATR4 | cytochrome P450, family 83, subfamily B, polypeptide 1 | chr4:15273677-15275271 REVERSE LENGTH=499	2e-20
Ghi.9168.1.A1_s_at	4.87652	down	AY464053.1	abscisic acid	AT1G51500.1 | Symbols: CER5, D3, ABCG12, WBC12, ATWBC12 | ABC-2 type transporter family protein | chr1:19097967-19100972 REVERSE LENGTH=687	6e-67
Ghi.917.1.S1_at	3.83125	down	DQ116446.1	abscisic acid	AT2G38050.1 | Symbols: DET2, DWF6, ATDET2 | 3-oxo-5-alpha-steroid 4-dehydrogenase family protein | chr2:15921303-15922176 REVERSE LENGTH=262	5e-102
Ghi.9175.1.S1_at	13.72	up	DR462212	ethylene	AT5G61600.1 | Symbols: ERF104 | ethylene response factor 104 | chr5:24766643-24767368 REVERSE LENGTH=241	1e-30
Ghi.9176.3.A1_at	5.59525	up	DT464586	abscisic acid	AT1G52340.1 | Symbols: ABA2, SIS4, GIN1, SDR1, ISI4, SRE1, ATABA2, ATSDR1 | NAD(P)-binding Rossmann-fold superfamily protein | chr1:19489997-19491527 REVERSE LENGTH=285	5e-32
Ghi.9178.3.S1_at	6.58985	up	DT463164	abscisic acid	AT2G32020.1 | Symbols: | Acyl-CoA N-acyltransferases (NAT) superfamily protein | chr2:13631193-13631744 REVERSE LENGTH=183	3e-56
Ghi.9182.3.S1_at	14.9064	up	DT461494	abscisic acid	AT2G38470.1 | Symbols: WRKY33, ATWRKY33 | WRKY DNA-binding protein 33 | chr2:16108476-16110539 FORWARD LENGTH=519	4e-18
Ghi.9185.3.S1_at	3.12083	up	DT465466	ethylene	AT2G44950.1 | Symbols: RDO4, HUB1 | histone mono-ubiquitination 1 | chr2:18542602-18548247 REVERSE LENGTH=878	4e-15
Ghi.9186.1.S1_at	3.29817	up	DT465620	Brassinosteroid	AT3G16570.1 | Symbols: RALF23, ATRALF23 | rapid alkalinization factor 23 | chr3:5644748-5645164 FORWARD LENGTH=138	1e-24
Ghi.9192.1.S1_s_at	4.8687	up	DT468825	salicylic acid	AT1G80840.1 | Symbols: WRKY40, ATWRKY40 | WRKY DNA-binding protein 40 | chr1:30383834-30385356 FORWARD LENGTH=302	3e-51
Ghi.9210.1.A1_s_at	3.98056	up	DT464280	jasmonic acid	AT3G11820.2 | Symbols: SYP121, AT-SYR1, ATSYP121, SYR1, ATSYR1, PEN1 | syntaxin of plants 121 | chr3:3729540-3730775 REVERSE LENGTH=315	3e-42
Ghi.9213.3.A1_at	5.63892	up	DT462571	salicylic acid	AT2G40000.1 | Symbols: HSPRO2, ATHSPRO2 | ortholog of sugar beet HS1 PRO-1 2 | chr2:16700649-16701956 REVERSE LENGTH=435	4e-46
Ghi.9232.1.S1_at	3.61208	up	CA992854	salicylic acid	AT5G36970.1 | Symbols: NHL25 | NDR1/HIN1-like 25 | chr5:14604367-14605194 REVERSE LENGTH=248	2e-26
Ghi.9236.1.S1_at	17.47	up	DT463077	brassinosteroid	AT2G36800.1 | Symbols: DOGT1, UGT73C5 | don-glucosyltransferase 1 | chr2:15423493-15424980 REVERSE LENGTH=495	6e-81
Ghi.9240.1.S1_s_at	5.47761	up	DT468893	abscisic acid	AT2G38470.1 | Symbols: WRKY33, ATWRKY33 | WRKY DNA-binding protein 33 | chr2:16108476-16110539 FORWARD LENGTH=519	6e-125
Ghi.9240.3.A1_s_at	3.02802	up	DT466221	abscisic acid	AT2G38470.1 | Symbols: WRKY33, ATWRKY33 | WRKY DNA-binding protein 33 | chr2:16108476-16110539 FORWARD LENGTH=519	8e-65
Ghi.9249.4.A1_at	39.2958	up	DT461850	auxin	AT2G23170.1 | Symbols: GH3.3 | Auxin-responsive GH3 family protein | chr2:9864125-9866502 REVERSE LENGTH=595	5e-73
Ghi.925.1.S1_at	5.10551	up	DR453092	auxin	AT4G16890.1 | Symbols: SNC1, BAL | disease resistance protein (TIR-NBS-LRR class), putative | chr4:9500506-9505455 REVERSE LENGTH=1301	1e-11
Ghi.9268.1.S1_x_at	10.9319	up	DT463525	gibberellin	AT4G21690.1 | Symbols: ATGA3OX3, GA3OX3 | gibberellin 3-oxidase 3 | chr4:11527229-11529060 FORWARD LENGTH=349	3e-11
Ghi.9280.2.S1_at	8.36205	up	DT468148	gibberellin	AT4G21200.1 | Symbols: ATGA2OX8, GA2OX8 | gibberellin 2-oxidase 8 | chr4:11302751-11306601 FORWARD LENGTH=338	4e-31
Ghi.9280.3.A1_at	42.0181	up	DT462248	gibberellin	AT4G21200.1 | Symbols: ATGA2OX8, GA2OX8 | gibberellin 2-oxidase 8 | chr4:11302751-11306601 FORWARD LENGTH=338	2e-31
Ghi.9280.3.S1_at	5.84394	up	DT463005	gibberellin	AT4G21200.1 | Symbols: ATGA2OX8, GA2OX8 | gibberellin 2-oxidase 8 | chr4:11302751-11306601 FORWARD LENGTH=338	2e-31
Ghi.9281.1.A1_s_at	4.80651	up	DT047152	auxin	AT4G36740.1 | Symbols: HB-5, ATHB40, HB40 | homeobox protein 40 | chr4:17314649-17316314 REVERSE LENGTH=216	5e-51
Ghi.9296.1.S1_s_at	3.28249	up	DT527044	abscisic acid	AT1G45249.1 | Symbols: ABF2, AREB1, ATAREB1 | abscisic acid responsive elements-binding factor 2 | chr1:17165420-17167415 REVERSE LENGTH=416	1e-29
Ghi.9328.1.S1_s_at	12.107	up	DT048550	Brassinosteroid	AT1G61110.1 | Symbols: anac025, NAC025 | NAC domain containing protein 25 | chr1:22516730-22518055 FORWARD LENGTH=323	2e-49
Ghi.9334.1.A1_s_at	3.69626	up	DT467573	brassinosteroid	AT4G33430.2 | Symbols: BAK1 | BRI1-associated receptor kinase | chr4:16086654-16090288 REVERSE LENGTH=662	1e-46
Ghi.9336.3.S1_at	4.3015	up	DT464617	abscisic acid	AT4G23650.1 | Symbols: CDPK6, CPK3 | calcium-dependent protein kinase 6 | chr4:12324967-12327415 REVERSE LENGTH=529	6e-48
Ghi.9363.1.S1_at	6.49399	down	DT567198	auxin	AT5G09810.1 | Symbols: ACT7 | actin 7 | chr5:3052809-3054220 FORWARD LENGTH=377	6e-124
Ghi.9446.1.S1_at	13.8795	down	DT047992	ethylene	AT5G19780.1 | Symbols: TUA5 | tubulin alpha-5 | chr5:6687212-6688926 FORWARD LENGTH=450	4e-87
Ghi.9528.1.S1_at	4.11412	down	DT574448	salicylic acid	AT3G45640.1 | Symbols: ATMPK3, MPK3, ATMAPK3 | mitogen-activated protein kinase 3 | chr3:16756918-16758476 FORWARD LENGTH=370	9e-32
Ghi.954.1.A1_s_at	6.50911	up	DT049377	abscisic acid	AT4G34710.2 | Symbols: ADC2, SPE2, ATADC2 | arginine decarboxylase 2 | chr4:16560315-16562450 REVERSE LENGTH=711	4e-38
Ghi.9568.1.S1_at	6.70848	up	DT467159	salicylic acid	AT1G80840.1 | Symbols: WRKY40, ATWRKY40 | WRKY DNA-binding protein 40 | chr1:30383834-30385356 FORWARD LENGTH=302	3e-50
Ghi.9588.1.S1_s_at	4.07761	up	DT546040	abscisic acid	AT4G37260.1 | Symbols: MYB73, ATMYB73 | myb domain protein 73 | chr4:17540602-17541564 FORWARD LENGTH=320	3e-62
Ghi.967.1.S1_s_at	3.62634	up	AI728289	auxin	AT2G04160.1 | Symbols: AIR3 | Subtilisin-like serine endopeptidase family protein | chr2:1401450-1407694 REVERSE LENGTH=772	1e-66
Ghi.9730.1.S1_at	3.11905	down	AJ513349	Brassinosteroid	AT5G51550.1 | Symbols: EXL3 | EXORDIUM like 3 | chr5:20939793-20940806 REVERSE LENGTH=337	8e-66
Ghi.976.1.S1_s_at	6.55196	down	DR452560	auxin	AT1G53940.1 | Symbols: GLIP2 | GDSL-motif lipase 2 | chr1:20143279-20145780 FORWARD LENGTH=436	2e-18
Ghi.9823.1.S1_at	29.7761	up	DT464807	salicylic acid	AT2G40000.1 | Symbols: HSPRO2, ATHSPRO2 | ortholog of sugar beet HS1 PRO-1 2 | chr2:16700649-16701956 REVERSE LENGTH=435	1e-96
Ghi.9864.1.S1_s_at	4.56471	down	AI728054	ethylene	AT5G19880.1 | Symbols: | Peroxidase superfamily protein | chr5:6720578-6722411 REVERSE LENGTH=329	8e-28
Ghi.9871.1.S1_at	4.66872	up	DT046884	jasmonic acid	AT1G74950.1 | Symbols: JAZ2, TIFY10B | TIFY domain/Divergent CCT motif family protein | chr1:28148919-28150258 REVERSE LENGTH=249	3e-41
Ghi.9885.1.A1_at	10.8355	up	DT464230	Brassinosteroid	AT1G07340.1 | Symbols: ATSTP2, STP2 | sugar transporter 2 | chr1:2254873-2256712 FORWARD LENGTH=498	4e-31
Ghi.9910.1.S1_s_at	17.0683	down	DT048922	brassinosteroid	AT4G30610.1 | Symbols: BRS1, SCPL24 | alpha/beta-Hydrolases superfamily protein | chr4:14944219-14948391 FORWARD LENGTH=465	3e-11
Ghi.9930.1.S1_s_at	3.09995	down	AI728493	gibberellin	AT2G37640.1 | Symbols: ATEXPA3, ATEXP3, ATHEXP ALPHA 1.9, EXP3 | Barwin-like endoglucanases superfamily protein | chr2:15788077-15789812 REVERSE LENGTH=262	1e-41
Ghi.9954.1.S1_s_at	3.63556	up	DT467984	abscisic acid	AT4G37260.1 | Symbols: MYB73, ATMYB73 | myb domain protein 73 | chr4:17540602-17541564 FORWARD LENGTH=320	1e-75
Ghi.9954.2.A1_s_at	3.50341	up	DT467985	abscisic acid	AT4G37260.1 | Symbols: MYB73, ATMYB73 | myb domain protein 73 | chr4:17540602-17541564 FORWARD LENGTH=320	6e-50
GhiAffx.10268.1.S1_at	17.9362	up	DW501443.1	brassinosteroid	AT2G36800.1 | Symbols: DOGT1, UGT73C5 | don-glucosyltransferase 1 | chr2:15423493-15424980 REVERSE LENGTH=495	2e-23
GhiAffx.10836.1.A1_at	8.0821	up	DN800059	salicylic acid	AT2G43840.2 | Symbols: UGT74F1 | UDP-glycosyltransferase 74 F1 | chr2:18157681-18159166 FORWARD LENGTH=449	1e-27
GhiAffx.10920.2.S1_at	16.5367	up	DW237583.1	gibberellin	AT2G36830.1 | Symbols: GAMMA-TIP, TIP1;1, GAMMA-TIP1 | gamma tonoplast intrinsic protein | chr2:15445490-15446336 FORWARD LENGTH=251	9e-18
GhiAffx.11150.1.S1_at	3.63187	up	DW498534.1	ethylene	AT3G01040.2 | Symbols: GAUT13 | galacturonosyltransferase 13 | chr3:9392-11979 FORWARD LENGTH=532	2e-18
GhiAffx.11814.1.S1_at	4.17531	up	DT559261	ethylene	AT3G13920.4 | Symbols: EIF4A1 | eukaryotic translation initiation factor 4A1 | chr3:4592635-4594128 REVERSE LENGTH=407	3e-21
GhiAffx.12228.1.S1_at	12.6633	up	DW512183.1	abscisic acid	AT3G28580.1 | Symbols: | P-loop containing nucleoside triphosphate hydrolases superfamily protein | chr3:10715736-10717238 FORWARD LENGTH=500	4e-48
GhiAffx.12655.1.S1_at	3.77635	down	DT467428	auxin	AT3G09870.1 | Symbols: | SAUR-like auxin-responsive protein family | chr3:3027555-3027896 REVERSE LENGTH=113	3e-18
GhiAffx.13036.3.A1_s_at	3.64951	down	DT052868	abscisic acid	AT4G26110.1 | Symbols: NAP1;1, ATNAP1;1 | nucleosome assembly protein1;1 | chr4:13232712-13235502 FORWARD LENGTH=372	2e-16
GhiAffx.13316.3.S1_at	4.7476	down	DT527189	abscisic acid	AT4G26110.1 | Symbols: NAP1;1, ATNAP1;1 | nucleosome assembly protein1;1 | chr4:13232712-13235502 FORWARD LENGTH=372	4e-11
GhiAffx.13635.1.S1_s_at	4.28217	up	DW510763.1	gibberellin	AT1G01060.5 | Symbols: LHY | Homeodomain-like superfamily protein | chr1:33992-36836 REVERSE LENGTH=643	3e-63
GhiAffx.13852.1.S1_at	9.43057	up	DT046888	abscisic acid	AT3G26830.1 | Symbols: PAD3, CYP71B15 | Cytochrome P450 superfamily protein | chr3:9887990-9889560 FORWARD LENGTH=490	8e-41
GhiAffx.143.1.A1_at	3.77646	up	DT463853	auxin	AT5G50760.1 | Symbols: | SAUR-like auxin-responsive protein family | chr5:20644780-20645331 FORWARD LENGTH=183	1e-24
GhiAffx.15490.1.S1_at	3.43457	up	DW237402.1	abscisic acid	AT2G22570.1 | Symbols: ATNIC1, NIC1 | nicotinamidase 1 | chr2:9589604-9590846 REVERSE LENGTH=244	4e-89
GhiAffx.15654.1.S1_at	3.02766	down	DW515143.1	brassinosteroid	AT3G13380.1 | Symbols: BRL3 | BRI1-like 3 | chr3:4347240-4350734 FORWARD LENGTH=1164	2e-24
GhiAffx.1589.46.S1_s_at	7.56347	up	DW235449.1	jasmonic acid	AT1G72520.1 | Symbols: LOX4 | PLAT/LH2 domain-containing lipoxygenase family protein | chr1:27308611-27312589 FORWARD LENGTH=926	1e-81
GhiAffx.16184.1.S1_at	7.71819	up	DW506256.1	abscisic acid	AT3G20770.1 | Symbols: EIN3, AtEIN3 | Ethylene insensitive 3 family protein | chr3:7260702-7262588 REVERSE LENGTH=628	2e-32
GhiAffx.16447.1.A1_at	6.99236	up	DW232295.1	abscisic acid	AT1G05530.1 | Symbols: UGT75B2, UGT2 | UDP-glucosyl transferase 75B2 | chr1:1636496-1637863 REVERSE LENGTH=455	2e-102
GhiAffx.17865.1.S1_at	33.221	up	DW503063.1	ethylene	AT5G56010.1 | Symbols: HSP81-3, Hsp81.3, AtHsp90-3, AtHsp90.3 | heat shock protein 81-3 | chr5:22681410-22683911 FORWARD LENGTH=699	3e-105
GhiAffx.17894.1.S1_x_at	19.1115	up	DW224997.1	brassinosteroid	AT3G61460.1 | Symbols: BRH1 | brassinosteroid-responsive RING-H2 | chr3:22741701-22742213 REVERSE LENGTH=170	8e-11
GhiAffx.18103.1.S1_at	5.3632	down	DW232497.1	auxin	AT3G07390.1 | Symbols: AIR12 | auxin-responsive family protein | chr3:2365452-2366273 FORWARD LENGTH=273	2e-45
GhiAffx.18167.1.S1_at	4.67693	up	DW503009.1	abscisic acid	AT5G37770.1 | Symbols: TCH2, CML24 | EF hand calcium-binding protein family | chr5:14999075-14999560 REVERSE LENGTH=161	1e-14
GhiAffx.18577.1.A1_at	41.4543	up	DT048511	abscisic acid	AT1G52340.1 | Symbols: ABA2, SIS4, GIN1, SDR1, ISI4, SRE1, ATABA2, ATSDR1 | NAD(P)-binding Rossmann-fold superfamily protein | chr1:19489997-19491527 REVERSE LENGTH=285	1e-61
GhiAffx.1859.1.S1_at	13.3947	up	DT468306	salicylic acid	AT5G46350.1 | Symbols: WRKY8, ATWRKY8 | WRKY DNA-binding protein 8 | chr5:18801403-18803901 REVERSE LENGTH=326	5e-25
GhiAffx.1868.2.A1_at	4.08248	up	DW510018.1	auxin	AT2G33310.3 | Symbols: IAA13 | auxin-induced protein 13 | chr2:14114569-14115757 REVERSE LENGTH=246	9e-33
GhiAffx.19307.1.S1_s_at	21.1629	up	DW488464.1	Brassinosteroid	AT3G23770.1 | Symbols: | O-Glycosyl hydrolases family 17 protein | chr3:8565556-8567196 FORWARD LENGTH=476	2e-29
GhiAffx.19570.1.S1_at	28.5841	up	DW489734.1	auxin	AT4G37070.3 | Symbols: PLP1, PLA IVA, AtPLAIVA | Acyl transferase/acyl hydrolase/lysophospholipase superfamily protein | chr4:17465167-17467058 REVERSE LENGTH=383	2e-56
GhiAffx.20092.1.A1_s_at	10.0886	up	DT457460	Brassinosteroid	AT3G11980.1 | Symbols: MS2, FAR2 | Jojoba acyl CoA reductase-related male sterility protein | chr3:3814484-3816927 FORWARD LENGTH=616	7e-50
GhiAffx.20514.1.S1_s_at	4.74269	up	DW502367.1	gibberellin	AT2G36830.1 | Symbols: GAMMA-TIP, TIP1;1, GAMMA-TIP1 | gamma tonoplast intrinsic protein | chr2:15445490-15446336 FORWARD LENGTH=251	8e-17
GhiAffx.21004.1.A1_s_at	3.29215	up	DW234622.1	abscisic acid	AT4G25000.1 | Symbols: ATAMY1, AMY1 | alpha-amylase-like | chr4:12852109-12853825 REVERSE LENGTH=423	1e-60
GhiAffx.21534.1.S1_at	26.9797	up	DW495711.1	jasmonic acid	AT1G28480.1 | Symbols: GRX480, roxy19 | Thioredoxin superfamily protein | chr1:10013634-10014047 REVERSE LENGTH=137	3e-18
GhiAffx.21667.1.S1_at	4.69444	down	DW496472.1	abscisic acid	AT5G20910.1 | Symbols: AIP2 | RING/U-box superfamily protein | chr5:7092663-7094310 REVERSE LENGTH=310	4e-11
GhiAffx.22064.1.S1_at	9.91385	up	DW498676.1	brassinosteroid	AT1G17060.1 | Symbols: CYP72C1, SOB7 | cytochrome p450 72c1 | chr1:5832282-5835255 REVERSE LENGTH=476	1e-63
GhiAffx.22064.2.S1_at	4.91116	up	DW223824.1	brassinosteroid	AT1G17060.1 | Symbols: CYP72C1, SOB7 | cytochrome p450 72c1 | chr1:5832282-5835255 REVERSE LENGTH=476	6e-45
GhiAffx.22395.1.S1_at	3.77602	up	DW500466.1	abscisic acid	AT2G29090.2 | Symbols: CYP707A2 | cytochrome P450, family 707, subfamily A, polypeptide 2 | chr2:12495038-12499080 REVERSE LENGTH=482	2e-31
GhiAffx.22445.1.S1_at	5.79877	down	DW500723.1	salicylic acid	AT3G11280.2 | Symbols: | Duplicated homeodomain-like superfamily protein | chr3:3533477-3534393 REVERSE LENGTH=263	2e-14
GhiAffx.22909.1.S1_at	3.81472	down	DW503190.1	auxin	AT4G34760.1 | Symbols: | SAUR-like auxin-responsive protein family | chr4:16582471-16582794 REVERSE LENGTH=107	7e-42
GhiAffx.23083.1.A1_s_at	5.31737	down	DW228819.1	abscisic acid	AT3G26830.1 | Symbols: PAD3, CYP71B15 | Cytochrome P450 superfamily protein | chr3:9887990-9889560 FORWARD LENGTH=490	7e-25
GhiAffx.23718.1.S1_s_at	6.90637	down	DW507495.1	ethylene	AT5G40990.1 | Symbols: GLIP1 | GDSL lipase 1 | chr5:16418920-16420400 FORWARD LENGTH=374	4e-18
GhiAffx.24031.1.S1_at	4.67701	up	DW509164.1	gibberellin	AT1G60980.1 | Symbols: ATGA20OX4, GA20OX4 | gibberellin 20-oxidase 4 | chr1:22452573-22454140 FORWARD LENGTH=376	9e-25
GhiAffx.24039.1.S1_at	6.37008	up	DW509198.1	gibberellin	AT3G58070.1 | Symbols: GIS | C2H2 and C2HC zinc fingers superfamily protein | chr3:21506845-21507606 REVERSE LENGTH=253	3e-10
GhiAffx.24145.1.S1_at	5.58622	up	DW509732.1	brassinosteroid	AT4G30610.1 | Symbols: BRS1, SCPL24 | alpha/beta-Hydrolases superfamily protein | chr4:14944219-14948391 FORWARD LENGTH=465	2e-37
GhiAffx.24550.1.S1_at	4.70591	up	DN818231	auxin	AT5G54490.1 | Symbols: PBP1 | pinoid-binding protein 1 | chr5:22121458-22121841 FORWARD LENGTH=127	5e-32
GhiAffx.24931.1.S1_at	3.59294	up	DW513648.1	abscisic acid	AT5G51640.1 | Symbols: YLS7, TBL17 | Plant protein of unknown function (DUF828) | chr5:20975401-20977378 REVERSE LENGTH=501	3e-11
GhiAffx.25218.1.S1_s_at	3.08039	down	DW511133.1	brassinosteroid	AT3G13380.1 | Symbols: BRL3 | BRI1-like 3 | chr3:4347240-4350734 FORWARD LENGTH=1164	2e-49
GhiAffx.25338.1.A1_at	4.95591	up	DW515811.1	abscisic acid	AT5G37770.1 | Symbols: TCH2, CML24 | EF hand calcium-binding protein family | chr5:14999075-14999560 REVERSE LENGTH=161	6e-19
GhiAffx.25448.1.S1_at	6.89456	up	DW516354.1	salicylic acid	AT3G01080.1 | Symbols: WRKY58, ATWRKY58 | WRKY DNA-binding protein 58 | chr3:25507-27449 FORWARD LENGTH=423	7e-13
GhiAffx.25472.1.A1_s_at	3.68645	up	DW516477.1	ethylene	AT3G04720.1 | Symbols: PR4, HEL, PR-4 | pathogenesis-related 4 | chr3:1285691-1286531 REVERSE LENGTH=212	2e-76
GhiAffx.25508.1.S1_at	15.0782	up	DW496030.1	abscisic acid	AT5G64750.1 | Symbols: ABR1 | Integrase-type DNA-binding superfamily protein | chr5:25891679-25893656 FORWARD LENGTH=391	7e-17
GhiAffx.25722.1.A1_s_at	6.60371	up	DT463796	jasmonic acid	AT2G33150.1 | Symbols: PKT3, PED1, KAT2 | peroxisomal 3-ketoacyl-CoA thiolase 3 | chr2:14047814-14050983 REVERSE LENGTH=462	7e-30
GhiAffx.2573.1.A1_at	4.76806	up	DW236183.1	brassinosteroid	AT3G13380.1 | Symbols: BRL3 | BRI1-like 3 | chr3:4347240-4350734 FORWARD LENGTH=1164	1e-50
GhiAffx.25763.1.S1_x_at	13.0869	up	DW518140.1	auxin	AT4G31500.1 | Symbols: CYP83B1, SUR2, RNT1, RED1, ATR4 | cytochrome P450, family 83, subfamily B, polypeptide 1 | chr4:15273677-15275271 REVERSE LENGTH=499	1e-71
GhiAffx.26018.1.S1_at	3.89554	up	DW519688.1	Cytokinin	AT5G49720.1 | Symbols: ATGH9A1, TSD1, DEC, KOR, RSW2, IRX2, KOR1, GH9A1 | glycosyl hydrolase 9A1 | chr5:20197765-20200168 REVERSE LENGTH=621	3e-37
GhiAffx.2606.1.S1_at	3.64641	up	CO493943	abscisic acid	AT4G23260.2 | Symbols: CRK18 | cysteine-rich RLK (RECEPTOR-like protein kinase) 18 | chr4:12167528-12170055 REVERSE LENGTH=648	8e-60
GhiAffx.26171.1.A1_at	3.6629	down	DW520402.1	abscisic acid	AT1G08810.2 | Symbols: MYB60 | myb domain protein 60 | chr1:2819279-2819872 REVERSE LENGTH=197	2e-11
GhiAffx.26300.1.A1_s_at	5.27162	up	DW239254.1	abscisic acid	AT2G40180.1 | Symbols: ATHPP2C5, PP2C5 | phosphatase 2C5 | chr2:16782522-16784014 FORWARD LENGTH=390	6e-19
GhiAffx.2749.1.S1_a_at	17.159	up	CA993506	abscisic acid	AT5G57050.1 | Symbols: ABI2, AtABI2 | Protein phosphatase 2C family protein | chr5:23087720-23089303 FORWARD LENGTH=423	5e-86
GhiAffx.2749.2.S1_at	14.6024	up	DW504859.1	abscisic acid	AT1G72770.3 | Symbols: HAB1 | homology to ABI1 | chr1:27390998-27392851 FORWARD LENGTH=511	1e-57
GhiAffx.2752.1.S1_at	9.66253	up	CA993163	salicylic acid	AT2G29420.1 | Symbols: ATGSTU7, GST25, GSTU7 | glutathione S-transferase tau 7 | chr2:12618111-12618871 REVERSE LENGTH=227	4e-25
GhiAffx.27520.1.S1_at	3.51817	down	DR455120	salicylic acid	AT1G21270.1 | Symbols: WAK2 | wall-associated kinase 2 | chr1:7444997-7447345 FORWARD LENGTH=732	2e-31
GhiAffx.27546.1.S1_at	7.53227	up	DW507763.1	abscisic acid	AT4G34000.2 | Symbols: ABF3, DPBF5 | abscisic acid responsive elements-binding factor 3 | chr4:16296008-16297971 FORWARD LENGTH=454	5e-39
GhiAffx.28161.1.S1_s_at	11.4078	up	DT463913	ethylene	AT3G24500.1 | Symbols: MBF1C, ATMBF1C | multiprotein bridging factor 1C | chr3:8918755-8919201 FORWARD LENGTH=148	2e-56
GhiAffx.2821.1.S1_at	5.13518	down	AJ513325	abscisic acid	AT2G38050.1 | Symbols: DET2, DWF6, ATDET2 | 3-oxo-5-alpha-steroid 4-dehydrogenase family protein | chr2:15921303-15922176 REVERSE LENGTH=262	1e-13
GhiAffx.28714.1.S1_at	3.40852	up	DW232684.1	cytokinin	AT1G69040.2 | Symbols: ACR4 | ACT domain repeat 4 | chr1:25957843-25960079 FORWARD LENGTH=455	2e-43
GhiAffx.28716.1.S1_at	14.9773	up	DW512426.1	auxin	AT4G00880.1 | Symbols: | SAUR-like auxin-responsive protein family | chr4:366692-367060 REVERSE LENGTH=122	5e-30
GhiAffx.28787.1.S1_at	4.6602	up	DT468526	Brassinosteroid	AT2G16910.1 | Symbols: AMS | basic helix-loop-helix (bHLH) DNA-binding superfamily protein | chr2:7331721-7334077 FORWARD LENGTH=571	6e-10
GhiAffx.2994.1.S1_at	20.3212	up	AI729021	brassinosteroid	AT2G26710.1 | Symbols: BAS1, CYP734A1, CYP72B1 | Cytochrome P450 superfamily protein | chr2:11380700-11383413 FORWARD LENGTH=520	8e-13
GhiAffx.29995.1.A1_s_at	3.68896	down	DW224893.1	abscisic acid	AT5G20270.1 | Symbols: HHP1 | heptahelical transmembrane protein1 | chr5:6841025-6842656 REVERSE LENGTH=332	2e-50
GhiAffx.30132.1.S1_s_at	11.1066	up	DW486320.1	auxin	AT1G10210.2 | Symbols: ATMPK1, MPK1 | mitogen-activated protein kinase 1 | chr1:3349579-3350776 FORWARD LENGTH=370	6e-16
GhiAffx.30199.1.S1_at	22.8252	up	DW506814.1	salicylic acid	AT5G46350.1 | Symbols: WRKY8, ATWRKY8 | WRKY DNA-binding protein 8 | chr5:18801403-18803901 REVERSE LENGTH=326	7e-32
GhiAffx.30499.1.S1_at	57.8047	up	DW514660.1	auxin	AT2G26740.1 | Symbols: ATSEH, SEH | soluble epoxide hydrolase | chr2:11393148-11394257 REVERSE LENGTH=321	1e-94
GhiAffx.30915.1.S1_at	7.32494	up	DT466735	brassinosteroid	AT1G17060.1 | Symbols: CYP72C1, SOB7 | cytochrome p450 72c1 | chr1:5832282-5835255 REVERSE LENGTH=476	4e-49
GhiAffx.30941.1.S1_s_at	6.79473	up	DW482613.1	brassinosteroid	AT1G13260.1 | Symbols: RAV1, EDF4 | related to ABI3/VP1 1 | chr1:4542386-4543420 FORWARD LENGTH=344	2e-69
GhiAffx.31025.1.S1_at	12.656	up	DW506518.1	abscisic acid	AT5G37500.1 | Symbols: GORK | gated outwardly-rectifying K+ channel | chr5:14889758-14894883 REVERSE LENGTH=820	2e-14
GhiAffx.31068.1.S1_at	5.95667	up	DT466441	abscisic acid	AT2G19450.1 | Symbols: TAG1, AS11, ABX45, DGAT1, RDS1, ATDGAT | membrane bound O-acyl transferase (MBOAT) family protein | chr2:8426436-8429455 FORWARD LENGTH=520	8e-58
GhiAffx.31355.1.S1_s_at	12.4182	up	DT462536	abscisic acid	AT4G34138.1 | Symbols: UGT73B1 | UDP-glucosyl transferase 73B1 | chr4:16348267-16349858 REVERSE LENGTH=488	9e-86
GhiAffx.31721.2.S1_s_at	5.43497	up	DT458274	ethylene	AT2G25490.1 | Symbols: EBF1, FBL6 | EIN3-binding F box protein 1 | chr2:10848018-10850275 REVERSE LENGTH=628	9e-67
GhiAffx.31742.1.S1_at	3.42019	up	DT457950	abscisic acid	AT1G04120.2 | Symbols: MRP5 | multidrug resistance-associated protein 5 | chr1:1064848-1070396 REVERSE LENGTH=1509	1e-11
GhiAffx.32217.1.A1_s_at	4.16578	up	DW516324.1	ethylene	AT5G58950.1 | Symbols: | Protein kinase superfamily protein | chr5:23801136-23803025 REVERSE LENGTH=525	1e-54
GhiAffx.33367.1.S1_s_at	4.17832	down	DW226289.1	auxin	AT1G06400.1 | Symbols: ARA2, ATRABA1A, ATRAB11E, ARA-2 | Ras-related small GTP-binding family protein | chr1:1951089-1952686 REVERSE LENGTH=216	2e-55
GhiAffx.33623.1.S1_at	5.79521	up	AI055726	abscisic acid	AT2G22430.1 | Symbols: ATHB6, HB6 | homeobox protein 6 | chr2:9526470-9527612 REVERSE LENGTH=311	4e-18
GhiAffx.3411.1.A1_at	6.2338	up	DW497356.1	abscisic acid	AT1G27730.1 | Symbols: STZ, ZAT10 | salt tolerance zinc finger | chr1:9648302-9648985 REVERSE LENGTH=227	5e-15
GhiAffx.34270.1.A1_at	3.39907	up	DW237298.1	abscisic acid	AT3G63210.1 | Symbols: MARD1 | Protein of unknown function (DUF581) | chr3:23354019-23354906 REVERSE LENGTH=263	9e-28
GhiAffx.34421.1.A1_s_at	9.04326	up	DW226485.1	auxin	AT2G47000.1 | Symbols: MDR4, PGP4, ABCB4, ATPGP4 | ATP binding cassette subfamily B4 | chr2:19310008-19314750 REVERSE LENGTH=1286	8e-80
GhiAffx.34525.1.S1_s_at	3.2407	up	DW511571.1	abscisic acid	AT3G23050.1 | Symbols: IAA7, AXR2 | indole-3-acetic acid 7 | chr3:8194768-8196716 FORWARD LENGTH=243	1e-60
GhiAffx.3473.1.S1_at	16.9043	up	DW232059.1	gibberellin	AT1G01060.5 | Symbols: LHY | Homeodomain-like superfamily protein | chr1:33992-36836 REVERSE LENGTH=643	3e-13
GhiAffx.36084.1.A1_at	4.72256	up	DW516195.1	gibberellin	AT2G04240.2 | Symbols: XERICO | RING/U-box superfamily protein | chr2:1461816-1462304 REVERSE LENGTH=162	2e-46
GhiAffx.36125.1.A1_s_at	3.02772	down	DW480186.1	abscisic acid	AT5G51640.1 | Symbols: YLS7, TBL17 | Plant protein of unknown function (DUF828) | chr5:20975401-20977378 REVERSE LENGTH=501	1e-54
GhiAffx.3815.1.A1_s_at	3.63822	up	DW230150.1	ethylene	AT5G56010.1 | Symbols: HSP81-3, Hsp81.3, AtHsp90-3, AtHsp90.3 | heat shock protein 81-3 | chr5:22681410-22683911 FORWARD LENGTH=699	1e-55
GhiAffx.39399.1.S1_at	12.4388	up	DW499761.1	ethylene	AT5G47220.1 | Symbols: ATERF2, ATERF-2, ERF2 | ethylene responsive element binding factor 2 | chr5:19172023-19172754 REVERSE LENGTH=243	1e-23
GhiAffx.39417.1.A1_at	3.29833	up	DW499030.1	abscisic acid	AT4G34138.1 | Symbols: UGT73B1 | UDP-glucosyl transferase 73B1 | chr4:16348267-16349858 REVERSE LENGTH=488	1e-27
GhiAffx.39932.1.A1_at	3.1052	down	DW238102.1	brassinosteroid	AT2G03760.1 | Symbols: ST, ATST1, RAR047, ST1, AtSOT1, AtSOT12, SOT12 | sulphotransferase 12 | chr2:1149475-1150455 REVERSE LENGTH=326	1e-44
GhiAffx.40045.1.A1_s_at	4.35144	down	DW495842.1	ethylene	AT1G62380.1 | Symbols: ACO2, ATACO2 | ACC oxidase 2 | chr1:23082340-23084068 FORWARD LENGTH=320	2e-30
GhiAffx.40054.1.S1_at	6.74003	up	DW517290.1	gibberellin	AT1G69530.4 | Symbols: ATEXPA1, EXP1, AT-EXP1, ATEXP1, ATHEXP ALPHA 1.2, EXPA1 | expansin A1 | chr1:26142034-26143200 FORWARD LENGTH=274	2e-81
GhiAffx.40480.2.S1_at	6.62808	up	DW497946.1	abscisic acid	AT4G17615.1 | Symbols: CBL1, ATCBL1, SCABP5 | calcineurin B-like protein 1 | chr4:9817142-9818995 FORWARD LENGTH=213	4e-66
GhiAffx.40824.1.A1_at	4.76064	up	DW499731.1	abscisic acid	AT1G27730.1 | Symbols: STZ, ZAT10 | salt tolerance zinc finger | chr1:9648302-9648985 REVERSE LENGTH=227	2e-12
GhiAffx.41021.1.S1_s_at	4.9113	up	DN799888	abscisic acid	AT3G61890.1 | Symbols: ATHB-12, ATHB12, HB-12 | homeobox 12 | chr3:22914346-22915239 REVERSE LENGTH=235	4e-19
GhiAffx.41421.1.S1_at	4.74862	up	DW502847.1	salicylic acid	AT1G22070.1 | Symbols: TGA3 | TGA1A-related gene 3 | chr1:7789651-7791821 FORWARD LENGTH=384	2e-87
GhiAffx.41495.1.S1_at	6.01546	down	DW503271.1	auxin	AT2G38120.1 | Symbols: AUX1, WAV5, PIR1, MAP1 | Transmembrane amino acid transporter family protein | chr2:15973493-15976792 FORWARD LENGTH=485	7e-11
GhiAffx.41968.1.S1_at	3.81511	down	DW505719.1	auxin	AT3G50410.1 | Symbols: OBP1 | OBF binding protein 1 | chr3:18709872-18710633 FORWARD LENGTH=253	4e-47
GhiAffx.42418.1.S1_at	21.1185	up	DW503630.1	auxin	AT1G23540.1 | Symbols: IGI1, AtPERK12 | Protein kinase superfamily protein | chr1:8346942-8349786 REVERSE LENGTH=720	3e-27
GhiAffx.42527.1.A1_s_at	18.9913	up	DW508612.1	jasmonic acid	AT2G26690.1 | Symbols: | Major facilitator superfamily protein | chr2:11347347-11350916 REVERSE LENGTH=577	2e-34
GhiAffx.43038.1.S1_at	14.1321	up	DW497938.1	jasmonic acid	AT1G19640.1 | Symbols: JMT | jasmonic acid carboxyl methyltransferase | chr1:6789166-6791708 REVERSE LENGTH=389	3e-91
GhiAffx.4309.1.S1_at	3.07908	up	DW239447.1	abscisic acid	AT5G52660.2 | Symbols: | Homeodomain-like superfamily protein | chr5:21359423-21362037 REVERSE LENGTH=331	8e-69
GhiAffx.43241.1.S1_s_at	3.43835	up	DW512131.1	Cytokinin	AT2G28305.1 | Symbols: LOG1, ATLOG1 | Putative lysine decarboxylase family protein | chr2:12081186-12084307 FORWARD LENGTH=213	5e-31
GhiAffx.43485.1.S1_at	7.29997	up	DW513561.1	abscisic acid	AT5G51640.1 | Symbols: YLS7, TBL17 | Plant protein of unknown function (DUF828) | chr5:20975401-20977378 REVERSE LENGTH=501	2e-32
GhiAffx.44018.1.S1_at	4.29452	up	DW502867.1	cytokinin	AT1G30260.1 | Symbols: | BEST Arabidopsis thaliana protein match is: Galactosyltransferase family protein (TAIR:AT4G21060.1); Has 30 Blast hits to 30 proteins in 8 species: Archae - 0; Bacteria - 0; Metazoa - 0; Fungi - 0; Plants - 30; Viruses - 0; Other	7e-11
GhiAffx.44107.1.S1_at	4.89495	up	DW498292.1	abscisic acid	AT1G32640.1 | Symbols: ATMYC2, RD22BP1, JAI1, JIN1, MYC2, ZBF1 | Basic helix-loop-helix (bHLH) DNA-binding family protein | chr1:11799042-11800913 REVERSE LENGTH=623	6e-40
GhiAffx.44610.1.S1_s_at	11.3586	up	DW519438.1	ethylene	AT5G58950.1 | Symbols: | Protein kinase superfamily protein | chr5:23801136-23803025 REVERSE LENGTH=525	2e-43
GhiAffx.44794.1.S1_at	5.88121	up	DT463702	salicylic acid	AT1G07530.1 | Symbols: SCL14, ATGRAS2, GRAS2 | SCARECROW-like 14 | chr1:2313828-2316137 REVERSE LENGTH=769	8e-38
GhiAffx.45244.1.S1_x_at	5.58506	down	DT051989	Brassinosteroid	AT5G51550.1 | Symbols: EXL3 | EXORDIUM like 3 | chr5:20939793-20940806 REVERSE LENGTH=337	2e-88
GhiAffx.46630.1.S1_at	3.48626	up	DR456258	jasmonic acid	AT1G07640.3 | Symbols: OBP2 | Dof-type zinc finger DNA-binding family protein | chr1:2354707-2356012 REVERSE LENGTH=339	2e-25
GhiAffx.46685.1.S1_s_at	3.02805	up	DW496848.1	abscisic acid	AT2G43350.2 | Symbols: GPX3 | glutathione peroxidase 3 | chr2:18009195-18010533 REVERSE LENGTH=206	4e-48
GhiAffx.4691.1.A1_at	18.177	up	DW517948.1	gibberellin	AT1G78440.1 | Symbols: ATGA2OX1, GA2OX1 | Arabidopsis thaliana gibberellin 2-oxidase 1 | chr1:29511772-29512990 REVERSE LENGTH=329	5e-99
GhiAffx.4698.1.S1_s_at	3.89291	up	DW483766.1	salicylic acid	AT3G52430.1 | Symbols: PAD4, ATPAD4 | alpha/beta-Hydrolases superfamily protein | chr3:19431566-19434292 FORWARD LENGTH=541	3e-24
GhiAffx.47143.1.S1_at	5.72173	up	DR452389	jasmonic acid	AT5G42650.1 | Symbols: AOS, CYP74A, DDE2 | allene oxide synthase | chr5:17097803-17099359 REVERSE LENGTH=518	2e-27
GhiAffx.47164.1.A1_at	29.59	up	CO495471	jasmonic acid	AT2G34810.1 | Symbols: | FAD-binding Berberine family protein | chr2:14685292-14686914 FORWARD LENGTH=540	1e-19
GhiAffx.47936.1.S1_at	3.90131	up	DN780457	auxin	AT1G23540.1 | Symbols: IGI1, AtPERK12 | Protein kinase superfamily protein | chr1:8346942-8349786 REVERSE LENGTH=720	1e-49
GhiAffx.48533.1.S1_s_at	3.51875	up	DW502350.1	auxin	AT5G05730.1 | Symbols: ASA1, TRP5, AMT1, WEI2, JDL1 | anthranilate synthase alpha subunit 1 | chr5:1719740-1722811 REVERSE LENGTH=595	8e-109
GhiAffx.48583.1.S1_at	44.1786	up	AI055122	Jasmonic acid	AT3G06490.1 | Symbols: MYB108, AtMYB108, BOS1 | myb domain protein 108 | chr3:2004298-2006358 FORWARD LENGTH=323	2e-69
GhiAffx.48901.1.S1_at	4.58027	up	DW518199.1	auxin	AT1G18350.1 | Symbols: ATMKK7, BUD1, MKK7 | MAP kinase kinase 7 | chr1:6315686-6316609 FORWARD LENGTH=307	8e-25
GhiAffx.49477.1.A1_at	4.14244	down	DW499529.1	auxin	AT1G53940.1 | Symbols: GLIP2 | GDSL-motif lipase 2 | chr1:20143279-20145780 FORWARD LENGTH=436	4e-13
GhiAffx.4949.1.S1_at	4.65586	up	DW517184.1	cytokinin	AT5G25220.2 | Symbols: KNAT3 | KNOTTED1-like homeobox gene 3 | chr5:8736208-8738087 FORWARD LENGTH=419	4e-36
GhiAffx.5097.1.S1_at	11.3653	up	DW489433.1	Brassinosteroid	AT3G42960.1 | Symbols: ATA1, ASD, TA1 | TAPETUM 1 | chr3:15018735-15019656 REVERSE LENGTH=272	3e-13
GhiAffx.5219.1.S1_s_at	4.56834	down	DW504199.1	auxin	AT1G06400.1 | Symbols: ARA2, ATRABA1A, ATRAB11E, ARA-2 | Ras-related small GTP-binding family protein | chr1:1951089-1952686 REVERSE LENGTH=216	2e-59
GhiAffx.52399.3.S1_at	3.49068	up	AI055350	auxin	AT4G37060.1 | Symbols: PLP5, PLA IVB, AtPLAIVB | PATATIN-like protein 5 | chr4:17461573-17463734 REVERSE LENGTH=414	3e-16
GhiAffx.52546.3.S1_at	7.64811	up	AI054484	ethylene	AT5G40990.1 | Symbols: GLIP1 | GDSL lipase 1 | chr5:16418920-16420400 FORWARD LENGTH=374	1e-43
GhiAffx.53380.1.A1_x_at	7.04127	down	DW228959.1	salicylic acid	AT3G50280.1 | Symbols: | HXXXD-type acyl-transferase family protein | chr3:18637854-18639185 FORWARD LENGTH=443	4e-10
GhiAffx.53444.1.A1_s_at	3.71902	down	DW229324.1	auxin	AT2G04160.1 | Symbols: AIR3 | Subtilisin-like serine endopeptidase family protein | chr2:1401450-1407694 REVERSE LENGTH=772	1e-31
GhiAffx.53463.1.A1_s_at	3.41805	down	DW229666.1	brassinosteroid	AT2G26710.1 | Symbols: BAS1, CYP734A1, CYP72B1 | Cytochrome P450 superfamily protein | chr2:11380700-11383413 FORWARD LENGTH=520	5e-10
GhiAffx.53638.1.A1_s_at	4.25363	up	DW232569.1	gibberellin	AT1G69530.4 | Symbols: ATEXPA1, EXP1, AT-EXP1, ATEXP1, ATHEXP ALPHA 1.2, EXPA1 | expansin A1 | chr1:26142034-26143200 FORWARD LENGTH=274	4e-78
GhiAffx.53648.2.S1_at	4.35318	up	DW495997.1	auxin	AT3G12830.1 | Symbols: | SAUR-like auxin-responsive protein family | chr3:4079117-4079515 REVERSE LENGTH=132	6e-38
GhiAffx.54054.1.A1_at	5.56832	down	AW186948	auxin	AT2G44910.1 | Symbols: ATHB4, ATHB-4, HB4 | homeobox-leucine zipper protein 4 | chr2:18517887-18519525 REVERSE LENGTH=318	1e-41
GhiAffx.56254.1.S1_at	5.14896	up	DW517566.1	brassinosteroid	AT4G30610.1 | Symbols: BRS1, SCPL24 | alpha/beta-Hydrolases superfamily protein | chr4:14944219-14948391 FORWARD LENGTH=465	1e-105
GhiAffx.58174.1.S1_at	3.06025	down	DW234508.1	abscisic acid	AT1G18890.1 | Symbols: ATCDPK1, CPK10, CDPK1, AtCPK10 | calcium-dependent protein kinase 1 | chr1:6523468-6525736 REVERSE LENGTH=545	2e-18
GhiAffx.58305.1.S1_s_at	7.14738	up	DW243603.1	jasmonic acid	AT5G08790.1 | Symbols: ATAF2, anac081 | NAC (No Apical Meristem) domain transcriptional regulator superfamily protein | chr5:2859113-2860144 REVERSE LENGTH=283	2e-21
GhiAffx.5925.1.S1_at	4.89898	up	DW502097.1	salicylic acid	AT3G61190.2 | Symbols: BAP1 | BON association protein 1 | chr3:22650837-22651373 REVERSE LENGTH=178	6e-23
GhiAffx.5935.2.S1_s_at	30.1385	up	DW235907.1	salicylic acid	AT2G40000.1 | Symbols: HSPRO2, ATHSPRO2 | ortholog of sugar beet HS1 PRO-1 2 | chr2:16700649-16701956 REVERSE LENGTH=435	4e-51
GhiAffx.59432.1.S1_at	3.0062	down	DW499353.1	Brassinosteroid	AT3G23770.1 | Symbols: | O-Glycosyl hydrolases family 17 protein | chr3:8565556-8567196 FORWARD LENGTH=476	3e-25
GhiAffx.5954.1.S1_s_at	3.33235	up	DW225147.1	abscisic acid	AT5G27420.1 | Symbols: CNI1, ATL31 | carbon/nitrogen insensitive 1 | chr5:9684119-9685225 FORWARD LENGTH=368	5e-18
GhiAffx.59632.1.S1_at	3.08099	down	DW500344.1	salicylic acid	AT3G44730.1 | Symbols: ATKP1, KP1 | kinesin-like protein 1 | chr3:16285888-16290852 FORWARD LENGTH=1087	1e-32
GhiAffx.59955.1.S1_at	22.0701	up	DW501989.1	cytokinin	AT3G16857.2 | Symbols: ARR1, RR1 | response regulator 1 | chr3:5756113-5759139 FORWARD LENGTH=690	6e-15
GhiAffx.5999.2.S1_at	3.03026	up	DW233375.1	salicylic acid	AT5G33340.1 | Symbols: CDR1 | Eukaryotic aspartyl protease family protein | chr5:12594474-12595787 FORWARD LENGTH=437	8e-28
GhiAffx.60224.1.S1_s_at	3.40177	up	DW499308.1	ethylene	AT1G78080.1 | Symbols: RAP2.4 | related to AP2 4 | chr1:29364790-29365794 FORWARD LENGTH=334	3e-20
GhiAffx.60317.1.S1_at	22.2845	up	DW503700.1	ethylene	AT5G47220.1 | Symbols: ATERF2, ATERF-2, ERF2 | ethylene responsive element binding factor 2 | chr5:19172023-19172754 REVERSE LENGTH=243	7e-39
GhiAffx.6042.1.S1_s_at	3.3176	down	DW498160.1	gibberellin	AT5G59845.1 | Symbols: | Gibberellin-regulated family protein | chr5:24111443-24111808 FORWARD LENGTH=89	7e-15
GhiAffx.60562.1.S1_at	3.14009	down	DW505003.1	abscisic acid	AT3G54320.3 | Symbols: WRI1, WRI, ASML1 | Integrase-type DNA-binding superfamily protein | chr3:20114809-20118473 FORWARD LENGTH=430	1e-56
GhiAffx.60576.1.S1_at	3.2176	up	DW505061.1	jasmonic acid	AT2G26690.1 | Symbols: | Major facilitator superfamily protein | chr2:11347347-11350916 REVERSE LENGTH=577	2e-125
GhiAffx.61004.1.S1_at	9.61905	up	DW510847.1	auxin	AT4G36800.2 | Symbols: RCE1 | RUB1 conjugating enzyme 1 | chr4:17341237-17342148 REVERSE LENGTH=184	1e-22
GhiAffx.61237.1.S1_at	4.65804	up	DW495708.1	abscisic acid	AT2G26290.1 | Symbols: ARSK1 | root-specific kinase 1 | chr2:11192237-11194259 REVERSE LENGTH=424	3e-22
GhiAffx.61657.1.S1_at	6.36638	up	DW510592.1	ethylene	AT2G30860.1 | Symbols: ATGSTF9, GLUTTR, ATGSTF7, GSTF9 | glutathione S-transferase PHI 9 | chr2:13139132-13140057 FORWARD LENGTH=215	1e-52
GhiAffx.6177.1.S1_at	4.6204	up	DW505740.1	salicylic acid	AT5G46350.1 | Symbols: WRKY8, ATWRKY8 | WRKY DNA-binding protein 8 | chr5:18801403-18803901 REVERSE LENGTH=326	1e-27
GhiAffx.62078.1.S1_at	7.31163	up	DW517172.1	jasmonic acid	AT1G28480.1 | Symbols: GRX480, roxy19 | Thioredoxin superfamily protein | chr1:10013634-10014047 REVERSE LENGTH=137	6e-22
GhiAffx.62451.1.S1_at	6.23051	up	DW511048.1	abscisic acid	AT3G55610.1 | Symbols: P5CS2 | delta 1-pyrroline-5-carboxylate synthase 2 | chr3:20624278-20628989 REVERSE LENGTH=726	3e-139
GhiAffx.6258.3.S1_s_at	5.06104	down	DW244524.1	gibberellin	AT2G14900.1 | Symbols: | Gibberellin-regulated family protein | chr2:6404210-6405043 FORWARD LENGTH=108	2e-18
GhiAffx.62725.1.S1_at	5.39011	up	DW507823.1	abscisic acid	AT5G47100.1 | Symbols: CBL9, ATCBL9 | calcineurin B-like protein 9 | chr5:19129896-19131727 REVERSE LENGTH=213	6e-25
GhiAffx.63008.1.S1_s_at	4.0088	down	DW504223.1	Brassinosteroid	AT3G11980.1 | Symbols: MS2, FAR2 | Jojoba acyl CoA reductase-related male sterility protein | chr3:3814484-3816927 FORWARD LENGTH=616	1e-89
GhiAffx.6350.1.S1_at	7.31472	up	DW499539.1	cytokinin	AT5G06650.1 | Symbols: GIS2 | C2H2 and C2HC zinc fingers superfamily protein | chr5:2043486-2044061 FORWARD LENGTH=191	7e-16
GhiAffx.63871.1.S1_at	32.3615	up	DW240980.1	auxin	AT1G56010.2 | Symbols: NAC1, ANAC022 | NAC domain containing protein 1 | chr1:20946852-20949144 REVERSE LENGTH=324	3e-29
GhiAffx.63960.1.S1_at	3.47506	down	DW498090.1	salicylic acid	AT5G33340.1 | Symbols: CDR1 | Eukaryotic aspartyl protease family protein | chr5:12594474-12595787 FORWARD LENGTH=437	4e-15
GhiAffx.64116.1.S1_at	3.2097	up	DW234100.1	ethylene	AT1G32230.3 | Symbols: AtRCD1 | WWE protein-protein interaction domain protein family | chr1:11613427-11615748 FORWARD LENGTH=570	7e-30
GhiAffx.6717.1.S1_s_at	4.27771	down	DW508776.1	Brassinosteroid	AT3G16570.1 | Symbols: RALF23, ATRALF23 | rapid alkalinization factor 23 | chr3:5644748-5645164 FORWARD LENGTH=138	1e-27
GhiAffx.6766.1.S1_at	11.0888	up	DW504268.1	auxin	AT5G54490.1 | Symbols: PBP1 | pinoid-binding protein 1 | chr5:22121458-22121841 FORWARD LENGTH=127	5e-29
GhiAffx.6946.1.S1_at	4.42304	up	DW506425.1	Cytokinin	AT2G28305.1 | Symbols: LOG1, ATLOG1 | Putative lysine decarboxylase family protein | chr2:12081186-12084307 FORWARD LENGTH=213	2e-33
GhiAffx.7473.1.S1_at	4.04718	up	DW512099.1	gibberellin	AT5G25900.1 | Symbols: GA3, CYP701A3, ATKO1 | GA requiring 3 | chr5:9036073-9038278 FORWARD LENGTH=509	1e-15
GhiAffx.7659.1.S1_a_at	4.61567	up	DW227981.1	auxin	AT2G06850.1 | Symbols: EXGT-A1, EXT, XTH4 | xyloglucan endotransglucosylase/hydrolase 4 | chr2:2763619-2765490 FORWARD LENGTH=296	4e-65
GhiAffx.7865.1.S1_at	3.16683	up	DW503266.1	ethylene	AT5G07580.1 | Symbols: | Integrase-type DNA-binding superfamily protein | chr5:2399525-2400349 FORWARD LENGTH=274	1e-34
GhiAffx.7894.1.A1_at	3.05911	down	DW516917.1	gibberellin	AT2G37640.1 | Symbols: ATEXPA3, ATEXP3, ATHEXP ALPHA 1.9, EXP3 | Barwin-like endoglucanases superfamily protein | chr2:15788077-15789812 REVERSE LENGTH=262	3e-60
GhiAffx.8042.1.A1_at	5.31646	up	DW518715.1	Brassinosteroid	AT3G23770.1 | Symbols: | O-Glycosyl hydrolases family 17 protein | chr3:8565556-8567196 FORWARD LENGTH=476	1e-41
GhiAffx.8049.1.S1_at	11.9073	up	DW518753.1	abscisic acid	AT3G19580.2 | Symbols: AZF2, ZF2 | zinc-finger protein 2 | chr3:6803293-6804114 REVERSE LENGTH=273	2e-16
GhiAffx.8267.1.A1_s_at	7.58292	up	DW239565.1	abscisic acid	AT5G50720.1 | Symbols: ATHVA22E, HVA22E | HVA22 homologue E | chr5:20633442-20634502 REVERSE LENGTH=116	1e-41
GhiAffx.8694.1.S1_a_at	77.7969	up	DW499451.1	abscisic acid	AT4G05100.1 | Symbols: AtMYB74, MYB74 | myb domain protein 74 | chr4:2618557-2619790 FORWARD LENGTH=324	2e-44
GhiAffx.9876.1.A1_s_at	6.68448	up	DR454118	ethylene	AT1G59900.1 | Symbols: AT-E1 ALPHA, E1 ALPHA | pyruvate dehydrogenase complex E1 alpha subunit | chr1:22051368-22053660 FORWARD LENGTH=389	3e-12
GhiAffx.9876.1.S1_s_at	17.4332	up	CO499073	ethylene	AT1G59900.1 | Symbols: AT-E1 ALPHA, E1 ALPHA | pyruvate dehydrogenase complex E1 alpha subunit | chr1:22051368-22053660 FORWARD LENGTH=389	3e-12
Gra.1097.2.A1_s_at	4.6269	up	CO076098	Brassinosteroid	AT5G61430.1 | Symbols: ANAC100, ATNAC5, NAC100 | NAC domain containing protein 100 | chr5:24701328-24702553 REVERSE LENGTH=336	2e-15
Gra.111.1.S1_s_at	5.56034	up	CO097047	jasmonic acid	AT4G35770.3 | Symbols: SEN1, ATSEN1, DIN1 | Rhodanese/Cell cycle control phosphatase superfamily protein | chr4:16945073-16945964 FORWARD LENGTH=177	5e-17
Gra.1171.1.A1_s_at	3.36259	up	CO105755	brassinosteroid	AT2G26710.1 | Symbols: BAS1, CYP734A1, CYP72B1 | Cytochrome P450 superfamily protein | chr2:11380700-11383413 FORWARD LENGTH=520	6e-31
Gra.124.1.S1_s_at	7.79872	up	CO118372	abscisic acid	AT3G61890.1 | Symbols: ATHB-12, ATHB12, HB-12 | homeobox 12 | chr3:22914346-22915239 REVERSE LENGTH=235	5e-13
Gra.1243.1.S1_s_at	3.47148	down	CO123292	Brassinosteroid	AT2G17230.1 | Symbols: EXL5 | EXORDIUM like 5 | chr2:7494892-7495983 REVERSE LENGTH=363	2e-120
Gra.1268.2.A1_at	4.91203	up	CO131175	abscisic acid	AT5G10560.1 | Symbols: | Glycosyl hydrolase family protein | chr5:3336335-3339351 REVERSE LENGTH=792	6e-81
Gra.1351.1.A1_s_at	3.07995	down	CO107103	brassinosteroid	AT1G55610.2 | Symbols: BRL1 | BRI1 like | chr1:20779874-20783374 REVERSE LENGTH=1166	2e-35
Gra.1358.1.A1_at	6.21538	up	CO126276	salicylic acid	AT1G07530.1 | Symbols: SCL14, ATGRAS2, GRAS2 | SCARECROW-like 14 | chr1:2313828-2316137 REVERSE LENGTH=769	5e-56
Gra.1441.1.A1_at	3.21799	up	CO108911	ethylene	AT3G04580.2 | Symbols: EIN4 | Signal transduction histidine kinase, hybrid-type, ethylene sensor | chr3:1235576-1237965 REVERSE LENGTH=766	6e-81
Gra.1459.1.A1_s_at	5.681	up	CO123806	cytokinin	AT3G16857.2 | Symbols: ARR1, RR1 | response regulator 1 | chr3:5756113-5759139 FORWARD LENGTH=690	1e-12
Gra.1505.1.S1_s_at	3.35608	up	CO124107	jasmonic acid	AT4G29010.1 | Symbols: AIM1 | Enoyl-CoA hydratase/isomerase family | chr4:14297312-14302016 REVERSE LENGTH=721	3e-168
Gra.1530.2.S1_s_at	9.18112	up	CO125258	salicylic acid	AT3G01080.1 | Symbols: WRKY58, ATWRKY58 | WRKY DNA-binding protein 58 | chr3:25507-27449 FORWARD LENGTH=423	2e-29
Gra.1544.1.A1_s_at	8.069	up	CO091149	gibberellin	AT3G63010.1 | Symbols: ATGID1B, GID1B | alpha/beta-Hydrolases superfamily protein | chr3:23289717-23290998 FORWARD LENGTH=358	4e-145
Gra.1666.2.S1_s_at	3.52678	up	CO126268	abscisic acid	AT1G20630.1 | Symbols: CAT1 | catalase 1 | chr1:7146812-7149609 FORWARD LENGTH=492	0
Gra.1960.1.S1_at	4.99029	up	CO089442	ethylene	AT5G56330.1 | Symbols: ATACA8, ACA8 | alpha carbonic anhydrase 8 | chr5:22813768-22816162 FORWARD LENGTH=350	3e-30
Gra.2014.1.A1_s_at	7.32601	up	CO117573	abscisic acid	AT2G31750.1 | Symbols: UGT74D1 | UDP-glucosyl transferase 74D1 | chr2:13497312-13499870 FORWARD LENGTH=456	1e-31
Gra.2028.2.A1_s_at	5.35154	up	CO121708	jasmonic acid	AT4G05160.1 | Symbols: | AMP-dependent synthetase and ligase family protein | chr4:2664451-2666547 FORWARD LENGTH=544	7e-36
Gra.2038.1.S1_s_at	4.91419	down	CO113544	abscisic acid	AT5G25610.1 | Symbols: RD22, ATRD22 | BURP domain-containing protein | chr5:8914498-8916684 REVERSE LENGTH=392	6e-18
Gra.2045.1.A1_at	12.3906	up	CO124159	abscisic acid	AT3G12560.1 | Symbols: TRFL9, ATTBP2 | TRF-like 9 | chr3:3982272-3984848 REVERSE LENGTH=619	1e-78
Gra.2059.2.S1_s_at	7.19162	up	CO126593	salicylic acid	AT5G43940.1 | Symbols: HOT5, ADH2, GSNOR, ATGSNOR1, PAR2 | GroES-like zinc-binding dehydrogenase family protein | chr5:17684265-17686379 FORWARD LENGTH=379	2e-27
Gra.2085.2.S1_s_at	4.34311	up	CO117372	brassinosteroid	AT2G45400.1 | Symbols: BEN1 | NAD(P)-binding Rossmann-fold superfamily protein | chr2:18703960-18706235 REVERSE LENGTH=364	6e-43
Gra.2105.1.A1_s_at	7.88547	up	CO123877	salicylic acid	AT4G24230.6 | Symbols: ACBP3 | acyl-CoA-binding domain 3 | chr4:12567122-12568754 REVERSE LENGTH=366	2e-35
Gra.2112.1.A1_s_at	4.12664	down	CO086369	auxin	AT1G23540.1 | Symbols: IGI1, AtPERK12 | Protein kinase superfamily protein | chr1:8346942-8349786 REVERSE LENGTH=720	5e-49
Gra.212.1.A1_s_at	7.22726	up	CO100506	brassinosteroid	AT1G17060.1 | Symbols: CYP72C1, SOB7 | cytochrome p450 72c1 | chr1:5832282-5835255 REVERSE LENGTH=476	5e-75
Gra.2141.1.S1_s_at	10.6118	up	CO123471	ethylene	AT1G05010.1 | Symbols: EFE, ACO4, EAT1 | ethylene-forming enzyme | chr1:1431419-1432695 REVERSE LENGTH=323	2e-119
Gra.2213.2.S1_s_at	3.4207	down	CO085268	ethylene	AT5G54190.1 | Symbols: PORA | protochlorophyllide oxidoreductase A | chr5:21991183-21992773 REVERSE LENGTH=405	2e-140
Gra.2478.1.S1_s_at	3.05624	up	CO122431	auxin	AT2G06850.1 | Symbols: EXGT-A1, EXT, XTH4 | xyloglucan endotransglucosylase/hydrolase 4 | chr2:2763619-2765490 FORWARD LENGTH=296	8e-25
Gra.254.1.S1_s_at	20.196	down	CO091055	ethylene	AT5G40990.1 | Symbols: GLIP1 | GDSL lipase 1 | chr5:16418920-16420400 FORWARD LENGTH=374	1e-27
Gra.2575.1.S1_s_at	14.2683	up	CO124000	ethylene	AT1G59900.1 | Symbols: AT-E1 ALPHA, E1 ALPHA | pyruvate dehydrogenase complex E1 alpha subunit | chr1:22051368-22053660 FORWARD LENGTH=389	1e-39
Gra.260.2.S1_s_at	3.9277	up	CO073957	abscisic acid	AT3G20770.1 | Symbols: EIN3, AtEIN3 | Ethylene insensitive 3 family protein | chr3:7260702-7262588 REVERSE LENGTH=628	3e-17
Gra.271.1.S1_s_at	4.2843	up	CO090332	ethylene	AT4G32285.2 | Symbols: | ENTH/ANTH/VHS superfamily protein | chr4:15586003-15587910 FORWARD LENGTH=635	1e-13
Gra.2722.2.A1_s_at	3.72417	up	CO085482	abscisic acid	AT3G26830.1 | Symbols: PAD3, CYP71B15 | Cytochrome P450 superfamily protein | chr3:9887990-9889560 FORWARD LENGTH=490	5e-50
Gra.2758.1.A1_at	5.78688	up	CO081889	gibberellin	AT2G36830.1 | Symbols: GAMMA-TIP, TIP1;1, GAMMA-TIP1 | gamma tonoplast intrinsic protein | chr2:15445490-15446336 FORWARD LENGTH=251	2e-18
Gra.2844.1.S1_s_at	4.68671	up	CO087535	brassinosteroid	AT5G13170.1 | Symbols: SAG29, SWEET15, AtSWEET15 | senescence-associated gene 29 | chr5:4181331-4183171 REVERSE LENGTH=292	2e-68
Gra.2907.1.A1_at	6.13649	up	CO100462	Brassinosteroid	AT3G23770.1 | Symbols: | O-Glycosyl hydrolases family 17 protein | chr3:8565556-8567196 FORWARD LENGTH=476	1e-39
Gra.2907.1.S1_at	3.70212	up	CO087539	Brassinosteroid	AT3G23770.1 | Symbols: | O-Glycosyl hydrolases family 17 protein | chr3:8565556-8567196 FORWARD LENGTH=476	1e-39
Gra.2963.1.S1_at	8.85345	up	CO091032	brassinosteroid	AT2G36800.1 | Symbols: DOGT1, UGT73C5 | don-glucosyltransferase 1 | chr2:15423493-15424980 REVERSE LENGTH=495	7e-82
Gra.3000.1.S1_at	7.32059	up	CO090134	brassinosteroid	AT2G36800.1 | Symbols: DOGT1, UGT73C5 | don-glucosyltransferase 1 | chr2:15423493-15424980 REVERSE LENGTH=495	9e-77
Gra.3079.2.A1_s_at	6.53232	up	CO091050	auxin	AT4G31500.1 | Symbols: CYP83B1, SUR2, RNT1, RED1, ATR4 | cytochrome P450, family 83, subfamily B, polypeptide 1 | chr4:15273677-15275271 REVERSE LENGTH=499	3e-45
Gra.374.2.S1_s_at	4.43123	up	CO113724	ethylene	AT4G37870.1 | Symbols: PCK1, PEPCK | phosphoenolpyruvate carboxykinase 1 | chr4:17802974-17806332 REVERSE LENGTH=671	4e-115
Gra.38.1.S1_s_at	5.9159	up	CO123081	jasmonic acid	AT3G45140.1 | Symbols: LOX2, ATLOX2 | lipoxygenase 2 | chr3:16525437-16529233 FORWARD LENGTH=896	9e-48
Gra.47.3.S1_x_at	8.42466	up	CO098885	Brassinosteroid	AT1G07340.1 | Symbols: ATSTP2, STP2 | sugar transporter 2 | chr1:2254873-2256712 FORWARD LENGTH=498	3e-135
Gra.666.1.A1_s_at	6.8127	up	CO088352	abscisic acid	AT4G33950.2 | Symbols: OST1, SNRK2-6, SRK2E, SNRK2.6, P44 | Protein kinase superfamily protein | chr4:16272819-16274657 FORWARD LENGTH=314	2e-20
Gra.718.1.S1_s_at	18.7243	up	CO085887	salicylic acid	AT1G77760.1 | Symbols: NIA1, GNR1, NR1 | nitrate reductase 1 | chr1:29236005-29239367 REVERSE LENGTH=917	0
Gra.744.1.S1_s_at	4.82348	up	CO084540	Brassinosteroid	AT4G08950.1 | Symbols: EXO | Phosphate-responsive 1 family protein | chr4:5740378-5741322 FORWARD LENGTH=314	2e-111
Gra.875.2.S1_at	4.03874	up	CO123341	ethylene	AT1G62740.1 | Symbols: Hop2 | stress-inducible protein, putative | chr1:23231026-23233380 FORWARD LENGTH=571	1e-83
Gra.885.1.A1_at	6.40837	up	CO073952	ethylene	AT2G39760.2 | Symbols: ATBPM3, BPM3 | BTB/POZ/MATH-domains containing protein | chr2:16583213-16584815 FORWARD LENGTH=343	3e-11
Gra.937.1.S1_s_at	6.56288	down	CO124765	ethylene	AT5G19780.1 | Symbols: TUA5 | tubulin alpha-5 | chr5:6687212-6688926 FORWARD LENGTH=450	5e-65
Gra.952.1.A1_at	4.62417	up	CO070151	auxin	AT5G45710.1 | Symbols: AT-HSFA4C, RHA1, HSFA4C | winged-helix DNA-binding transcription factor family protein | chr5:18541576-18542706 FORWARD LENGTH=345	2e-31
Gra.994.2.S1_s_at	5.30569	down	CO090035	ethylene	AT2G16940.2 | Symbols: | Splicing factor, CC1-like | chr2:7342869-7347052 REVERSE LENGTH=610	4e-13
GraAffx.11285.2.A1_s_at	3.20758	up	CO082123	gibberellin	AT2G36830.1 | Symbols: GAMMA-TIP, TIP1;1, GAMMA-TIP1 | gamma tonoplast intrinsic protein | chr2:15445490-15446336 FORWARD LENGTH=251	9e-34
GraAffx.11740.1.A1_s_at	6.70572	up	CO074425	jasmonic acid	AT1G19640.1 | Symbols: JMT | jasmonic acid carboxyl methyltransferase | chr1:6789166-6791708 REVERSE LENGTH=389	1e-87
GraAffx.12559.1.S1_s_at	5.57351	up	CO070613	abscisic acid	AT1G20630.1 | Symbols: CAT1 | catalase 1 | chr1:7146812-7149609 FORWARD LENGTH=492	8e-146
GraAffx.12789.1.A1_s_at	4.36867	up	CO132723	auxin	AT5G45710.1 | Symbols: AT-HSFA4C, RHA1, HSFA4C | winged-helix DNA-binding transcription factor family protein | chr5:18541576-18542706 FORWARD LENGTH=345	1e-26
GraAffx.1410.1.S1_at	10.2095	up	CO125821	auxin	AT5G65980.1 | Symbols: | Auxin efflux carrier family protein | chr5:26392444-26394232 FORWARD LENGTH=395	5e-103
GraAffx.14386.1.S1_at	44.1781	up	CO124856	auxin	AT4G30960.1 | Symbols: CIPK6, SIP3, SNRK3.14, ATCIPK6 | SOS3-interacting protein 3 | chr4:15067400-15068725 FORWARD LENGTH=441	6e-36
GraAffx.15033.1.S1_at	8.88242	up	CO125965	abscisic acid	AT2G26290.1 | Symbols: ARSK1 | root-specific kinase 1 | chr2:11192237-11194259 REVERSE LENGTH=424	2e-102
GraAffx.15820.1.S1_s_at	7.07486	down	CO123702	salicylic acid	AT3G50280.1 | Symbols: | HXXXD-type acyl-transferase family protein | chr3:18637854-18639185 FORWARD LENGTH=443	1e-24
GraAffx.16137.1.S1_at	4.83529	up	CO129458	auxin	AT1G24260.1 | Symbols: SEP3, AGL9 | K-box region and MADS-box transcription factor family protein | chr1:8593790-8595862 REVERSE LENGTH=250	5e-73
GraAffx.16450.1.S1_at	3.86695	down	CO121835	ethylene	AT5G40990.1 | Symbols: GLIP1 | GDSL lipase 1 | chr5:16418920-16420400 FORWARD LENGTH=374	5e-36
GraAffx.17500.1.A1_s_at	9.71501	up	CO129510	Brassinosteroid	AT1G61110.1 | Symbols: anac025, NAC025 | NAC domain containing protein 25 | chr1:22516730-22518055 FORWARD LENGTH=323	9e-66
GraAffx.18318.1.A1_x_at	4.12728	up	CO124588	abscisic acid	AT4G34000.2 | Symbols: ABF3, DPBF5 | abscisic acid responsive elements-binding factor 3 | chr4:16296008-16297971 FORWARD LENGTH=454	3e-75
GraAffx.20159.1.A1_s_at	13.5712	up	CO110779	ethylene	AT1G05010.1 | Symbols: EFE, ACO4, EAT1 | ethylene-forming enzyme | chr1:1431419-1432695 REVERSE LENGTH=323	5e-136
GraAffx.2127.1.S1_at	3.2373	down	CO122380	gibberellin	AT3G13890.2 | Symbols: MYB26 | myb domain protein 26 | chr3:4576744-4578027 REVERSE LENGTH=358	7e-68
GraAffx.25432.2.A1_s_at	3.9877	up	CO074608	cytokinin	AT4G37790.1 | Symbols: HAT22 | Homeobox-leucine zipper protein family | chr4:17768241-17769272 FORWARD LENGTH=278	6e-17
GraAffx.26642.1.S1_s_at	3.04552	up	CO097744	gibberellin	AT4G36880.1 | Symbols: CP1 | cysteine proteinase1 | chr4:17374692-17376180 REVERSE LENGTH=376	1e-48
GraAffx.26883.1.A1_s_at	4.78655	up	CO090919	abscisic acid	AT4G21410.1 | Symbols: CRK29 | cysteine-rich RLK (RECEPTOR-like protein kinase) 29 | chr4:11402463-11405025 REVERSE LENGTH=679	1e-17
GraAffx.27319.1.S1_s_at	3.68455	down	CO089724	auxin	AT5G57560.1 | Symbols: TCH4, XTH22 | Xyloglucan endotransglucosylase/hydrolase family protein | chr5:23307296-23308235 REVERSE LENGTH=284	3e-50
GraAffx.27366.1.S1_at	43.4759	up	CO089616	abscisic acid	AT3G55610.1 | Symbols: P5CS2 | delta 1-pyrroline-5-carboxylate synthase 2 | chr3:20624278-20628989 REVERSE LENGTH=726	1e-123
GraAffx.27698.1.S1_s_at	3.06202	up	CO122282	salicylic acid	AT5G26780.1 | Symbols: SHM2 | serine hydroxymethyltransferase 2 | chr5:9418299-9421725 FORWARD LENGTH=517	3e-58
GraAffx.27948.1.S1_s_at	8.2068	up	CO087928	abscisic acid	AT1G52340.1 | Symbols: ABA2, SIS4, GIN1, SDR1, ISI4, SRE1, ATABA2, ATSDR1 | NAD(P)-binding Rossmann-fold superfamily protein | chr1:19489997-19491527 REVERSE LENGTH=285	3e-64
GraAffx.28942.1.S1_s_at	5.71183	up	CO085044	abscisic acid	AT3G24520.1 | Symbols: AT-HSFC1, HSFC1 | heat shock transcription factor C1 | chr3:8941455-8942531 FORWARD LENGTH=330	4e-34
GraAffx.29995.1.S1_s_at	11.1431	up	CO081974	Brassinosteroid	AT1G61110.1 | Symbols: anac025, NAC025 | NAC domain containing protein 25 | chr1:22516730-22518055 FORWARD LENGTH=323	1e-48
GraAffx.30013.1.S1_at	3.90473	up	CO081915	auxin	AT4G31500.1 | Symbols: CYP83B1, SUR2, RNT1, RED1, ATR4 | cytochrome P450, family 83, subfamily B, polypeptide 1 | chr4:15273677-15275271 REVERSE LENGTH=499	3e-48
GraAffx.31796.1.A1_a_at	4.52362	up	CO076737	abscisic acid	AT1G54100.2 | Symbols: ALDH7B4 | aldehyde dehydrogenase 7B4 | chr1:20195435-20198853 REVERSE LENGTH=508	2e-141
GraAffx.3187.1.S1_s_at	30.8415	up	CO117420	auxin	AT1G18350.1 | Symbols: ATMKK7, BUD1, MKK7 | MAP kinase kinase 7 | chr1:6315686-6316609 FORWARD LENGTH=307	2e-27
GraAffx.33589.1.A1_x_at	3.39052	up	CO071453	abscisic acid	AT5G65310.2 | Symbols: ATHB5, ATHB-5, HB5 | homeobox protein 5 | chr5:26102457-26103854 REVERSE LENGTH=294	2e-28
GraAffx.34313.1.S1_s_at	3.96056	down	CA994247	gibberellin	AT1G66350.1 | Symbols: RGL1, RGL | RGA-like 1 | chr1:24748327-24749862 FORWARD LENGTH=511	9e-30
GraAffx.8613.1.S1_s_at	3.19068	up	CO089807	abscisic acid	AT3G11050.1 | Symbols: ATFER2, FER2 | ferritin 2 | chr3:3463651-3465294 FORWARD LENGTH=253	1e-72
GraAffx.9255.1.S1_x_at	3.37521	down	CO086463	gibberellin	AT2G36830.1 | Symbols: GAMMA-TIP, TIP1;1, GAMMA-TIP1 | gamma tonoplast intrinsic protein | chr2:15445490-15446336 FORWARD LENGTH=251	2e-28
GraAffx.9640.1.S1_s_at	3.84533	down	CO084695	abscisic acid	AT1G44170.2 | Symbols: ALDH3H1, ALDH4 | aldehyde dehydrogenase 3H1 | chr1:16796564-16800031 REVERSE LENGTH=484	8e-134
GraAffx.9648.1.S1_s_at	7.34186	up	CO084661	cytokinin	AT5G25220.2 | Symbols: KNAT3 | KNOTTED1-like homeobox gene 3 | chr5:8736208-8738087 FORWARD LENGTH=419	2e-112

## Sheet: 10 dpa
10 dpa
Probe set_IDs	Fold Change	Regulation	Accession No.	Phyto hormone	At Gene-ID and Annotation	E-value
GarAffx.24390.1.S1_s_at	8.71533	down	BF273948	cytokinin	AT3G10520.1 | Symbols: AHB2, GLB2, ARATH GLB2, NSHB2, ATGLB2, HB2 | haemoglobin 2 | chr3:3276516-3277765 REVERSE LENGTH=158	9e-40
GarAffx.24961.1.S1_s_at	4.08402	down	AY641990.1	abscisic acid	AT5G25610.1 | Symbols: RD22, ATRD22 | BURP domain-containing protein | chr5:8914498-8916684 REVERSE LENGTH=392	4e-49
GarAffx.24961.2.S1_s_at	4.20115	down	AY641991.1	abscisic acid	AT5G25610.1 | Symbols: RD22, ATRD22 | BURP domain-containing protein | chr5:8914498-8916684 REVERSE LENGTH=392	5e-36
GarAffx.37201.1.S1_at	15.7541	down	AF352575.1	abscisic acid	AT1G07420.1 | Symbols: ATSMO2, SMO2-1 | sterol 4-alpha-methyl-oxidase 2-1 | chr1:2277910-2280033 FORWARD LENGTH=266	1e-140
GarAffx.37322.1.S1_s_at	5.39582	down	AY626160.1	abscisic acid	AT4G09460.1 | Symbols: AtMYB6, MYB6 | myb domain protein 6 | chr4:5993019-5994038 FORWARD LENGTH=236	1e-44
GarAffx.9898.1.S1_s_at	9.61702	down	BQ404875	jasmonic acid	AT1G74020.1 | Symbols: SS2 | strictosidine synthase 2 | chr1:27835289-27837277 REVERSE LENGTH=335	3e-29
GbaAffx.196.1.A1_at	5.80442	up	AY572462.1	cytokinin	AT3G16770.1 | Symbols: RAP2.3, ATEBP, ERF72, EBP | ethylene-responsive element binding protein | chr3:5705784-5706768 FORWARD LENGTH=248	3e-30
GbaAffx.196.1.A1_s_at	45.6131	up	AY572462.1	cytokinin	AT3G16770.1 | Symbols: RAP2.3, ATEBP, ERF72, EBP | ethylene-responsive element binding protein | chr3:5705784-5706768 FORWARD LENGTH=248	3e-30
Ghi.10001.1.A1_at	4.25229	up	DT465861	jasmonic acid	AT5G42650.1 | Symbols: AOS, CYP74A, DDE2 | allene oxide synthase | chr5:17097803-17099359 REVERSE LENGTH=518	6e-83
Ghi.10001.2.S1_at	3.40417	up	DT465860	jasmonic acid	AT5G42650.1 | Symbols: AOS, CYP74A, DDE2 | allene oxide synthase | chr5:17097803-17099359 REVERSE LENGTH=518	3e-102
Ghi.10002.1.S1_at	12.486	down	DN758503	abscisic acid	AT5G25610.1 | Symbols: RD22, ATRD22 | BURP domain-containing protein | chr5:8914498-8916684 REVERSE LENGTH=392	3e-22
Ghi.10004.1.S1_at	3.03762	up	DT049318	salicylic acid	AT3G49530.1 | Symbols: ANAC062, NTL6, NAC062 | NAC domain containing protein 62 | chr3:18362639-18364717 REVERSE LENGTH=469	7e-68
Ghi.10018.1.S1_s_at	4.06535	up	DN760071	salicylic acid	AT3G04670.1 | Symbols: WRKY39, ATWRKY39 | WRKY DNA-binding protein 39 | chr3:1266530-1267691 REVERSE LENGTH=330	4e-35
Ghi.10022.2.S1_s_at	14.5145	down	DT564348	brassinosteroid	AT1G20330.1 | Symbols: SMT2, CVP1, FRL1 | sterol methyltransferase 2 | chr1:7038968-7040053 REVERSE LENGTH=361	6e-126
Ghi.1004.1.A1_at	3.70201	down	DT051302	Brassinosteroid	AT3G23770.1 | Symbols: | O-Glycosyl hydrolases family 17 protein | chr3:8565556-8567196 FORWARD LENGTH=476	7e-43
Ghi.10061.1.S1_s_at	12.1853	up	DT049928	salicylic acid	AT1G80840.1 | Symbols: WRKY40, ATWRKY40 | WRKY DNA-binding protein 40 | chr1:30383834-30385356 FORWARD LENGTH=302	5e-59
Ghi.10066.1.S1_at	5.12798	down	DT527522	auxin	AT2G04160.1 | Symbols: AIR3 | Subtilisin-like serine endopeptidase family protein | chr2:1401450-1407694 REVERSE LENGTH=772	3e-118
Ghi.10074.2.S1_at	20.3347	up	DT461698	abscisic acid	AT2G30020.1 | Symbols: | Protein phosphatase 2C family protein | chr2:12814437-12815904 FORWARD LENGTH=396	1e-21
Ghi.10095.1.S1_x_at	12.6506	down	DT465449	ethylene	AT5G19780.1 | Symbols: TUA5 | tubulin alpha-5 | chr5:6687212-6688926 FORWARD LENGTH=450	6e-95
Ghi.1011.1.A1_s_at	116.311	up	DT463974	salicylic acid	AT5G36970.1 | Symbols: NHL25 | NDR1/HIN1-like 25 | chr5:14604367-14605194 REVERSE LENGTH=248	2e-13
Ghi.10117.4.S1_at	4.80831	up	DT462946	salicylic acid	AT5G33340.1 | Symbols: CDR1 | Eukaryotic aspartyl protease family protein | chr5:12594474-12595787 FORWARD LENGTH=437	2e-14
Ghi.10136.1.A1_s_at	8.50825	up	AI727913	ethylene	AT3G01040.2 | Symbols: GAUT13 | galacturonosyltransferase 13 | chr3:9392-11979 FORWARD LENGTH=532	2e-20
Ghi.10155.1.S1_at	18.2983	up	CD486357	abscisic acid	AT3G21780.1 | Symbols: UGT71B6 | UDP-glucosyl transferase 71B6 | chr3:7675051-7676490 REVERSE LENGTH=479	7e-60
Ghi.102.1.S1_x_at	4.48195	down	U88318.1	jasmonic acid	AT2G24210.1 | Symbols: TPS10 | terpene synthase 10 | chr2:10294330-10297401 FORWARD LENGTH=591	1e-79
Ghi.1022.1.S1_x_at	3.59658	down	DT467657	auxin	AT4G31500.1 | Symbols: CYP83B1, SUR2, RNT1, RED1, ATR4 | cytochrome P450, family 83, subfamily B, polypeptide 1 | chr4:15273677-15275271 REVERSE LENGTH=499	1e-42
Ghi.10228.1.S1_at	18.7507	up	DT560413	gibberellin	AT3G63010.1 | Symbols: ATGID1B, GID1B | alpha/beta-Hydrolases superfamily protein | chr3:23289717-23290998 FORWARD LENGTH=358	8e-155
Ghi.10251.1.S1_s_at	7.89333	up	DT557811	jasmonic acid	AT2G24850.1 | Symbols: TAT3, TAT | tyrosine aminotransferase 3 | chr2:10583070-10585152 REVERSE LENGTH=445	5e-12
Ghi.10272.1.A1_at	19.1273	down	DT049998	salicylic acid	AT5G33340.1 | Symbols: CDR1 | Eukaryotic aspartyl protease family protein | chr5:12594474-12595787 FORWARD LENGTH=437	4e-10
Ghi.10292.1.S1_s_at	7.90799	up	DT456116	auxin	AT5G45710.1 | Symbols: AT-HSFA4C, RHA1, HSFA4C | winged-helix DNA-binding transcription factor family protein | chr5:18541576-18542706 FORWARD LENGTH=345	6e-35
Ghi.10316.1.A1_s_at	4.25349	down	DT458481	Brassinosteroid	AT2G17230.1 | Symbols: EXL5 | EXORDIUM like 5 | chr2:7494892-7495983 REVERSE LENGTH=363	3e-92
Ghi.10316.1.S1_s_at	83.4777	down	DT051688	Brassinosteroid	AT2G17230.1 | Symbols: EXL5 | EXORDIUM like 5 | chr2:7494892-7495983 REVERSE LENGTH=363	3e-92
Ghi.10323.1.S1_at	3.56725	down	DT572399	abscisic acid	AT1G48630.1 | Symbols: RACK1B_AT | receptor for activated C kinase 1B | chr1:17981977-17983268 REVERSE LENGTH=326	3e-24
Ghi.10327.1.S1_s_at	65.2002	up	DT463653	auxin	AT1G19180.2 | Symbols: TIFY10A | jasmonate-zim-domain protein 1 | chr1:6622708-6623271 FORWARD LENGTH=187	5e-22
Ghi.10329.1.S1_at	8.19325	up	DT466921	salicylic acid	AT1G07530.1 | Symbols: SCL14, ATGRAS2, GRAS2 | SCARECROW-like 14 | chr1:2313828-2316137 REVERSE LENGTH=769	2e-51
Ghi.10344.1.S1_s_at	5.18262	up	DT467135	salicylic acid	AT5G26920.1 | Symbols: CBP60G | Cam-binding protein 60-like G | chr5:9475860-9478448 FORWARD LENGTH=563	9e-67
Ghi.10345.1.S1_at	4.12949	down	DT047250	gibberellin	AT3G63010.1 | Symbols: ATGID1B, GID1B | alpha/beta-Hydrolases superfamily protein | chr3:23289717-23290998 FORWARD LENGTH=358	3e-23
Ghi.10373.2.A1_s_at	9.31104	up	DT468444	abscisic acid	AT4G21410.1 | Symbols: CRK29 | cysteine-rich RLK (RECEPTOR-like protein kinase) 29 | chr4:11402463-11405025 REVERSE LENGTH=679	3e-14
Ghi.10388.1.S1_at	4.2888	up	DT558776	auxin	AT4G30960.1 | Symbols: CIPK6, SIP3, SNRK3.14, ATCIPK6 | SOS3-interacting protein 3 | chr4:15067400-15068725 FORWARD LENGTH=441	3e-144
Ghi.10388.2.S1_at	6.20643	up	DT469076	auxin	AT4G30960.1 | Symbols: CIPK6, SIP3, SNRK3.14, ATCIPK6 | SOS3-interacting protein 3 | chr4:15067400-15068725 FORWARD LENGTH=441	9e-19
Ghi.1039.1.S1_s_at	10.2669	down	L08199.1	ethylene	AT5G19880.1 | Symbols: | Peroxidase superfamily protein | chr5:6720578-6722411 REVERSE LENGTH=329	9e-33
Ghi.10425.3.S1_s_at	98.2223	up	DN827840	salicylic acid	AT5G36970.1 | Symbols: NHL25 | NDR1/HIN1-like 25 | chr5:14604367-14605194 REVERSE LENGTH=248	3e-15
Ghi.10443.1.S1_at	8.38228	up	DT049130	ethylene	AT4G39780.1 | Symbols: | Integrase-type DNA-binding superfamily protein | chr4:18458216-18459034 REVERSE LENGTH=272	4e-18
Ghi.10450.1.S1_s_at	8.936	up	DN757535	jasmonic acid	AT1G28480.1 | Symbols: GRX480, roxy19 | Thioredoxin superfamily protein | chr1:10013634-10014047 REVERSE LENGTH=137	1e-34
Ghi.10462.1.S1_at	3.32665	up	DN758022	abscisic acid	AT1G75750.1 | Symbols: GASA1 | GAST1 protein homolog 1 | chr1:28441813-28442284 REVERSE LENGTH=98	2e-30
Ghi.10485.1.S1_s_at	33.0578	up	DV849736	abscisic acid	AT1G27730.1 | Symbols: STZ, ZAT10 | salt tolerance zinc finger | chr1:9648302-9648985 REVERSE LENGTH=227	2e-46
Ghi.10493.1.S1_s_at	12.3603	up	DT466412	auxin	AT5G57560.1 | Symbols: TCH4, XTH22 | Xyloglucan endotransglucosylase/hydrolase family protein | chr5:23307296-23308235 REVERSE LENGTH=284	1e-63
Ghi.10494.1.S1_s_at	3.18089	down	DT048095	auxin	AT5G09810.1 | Symbols: ACT7 | actin 7 | chr5:3052809-3054220 FORWARD LENGTH=377	0
Ghi.10536.1.S1_s_at	3.72234	down	DN759629	auxin	AT2G22670.4 | Symbols: IAA8 | indoleacetic acid-induced protein 8 | chr2:9636877-9638459 FORWARD LENGTH=338	4e-61
Ghi.10609.1.S1_s_at	59.1629	down	DN761916	abscisic acid	AT1G80080.1 | Symbols: TMM, AtRLP17 | Leucine-rich repeat (LRR) family protein | chr1:30128073-30129563 REVERSE LENGTH=496	1e-31
Ghi.10613.1.S1_at	4.76817	up	DT466039	jasmonic acid	AT5G05580.1 | Symbols: FAD8 | fatty acid desaturase 8 | chr5:1664331-1666345 FORWARD LENGTH=435	4e-104
Ghi.10620.1.S1_at	12.8422	up	DT465545	abscisic acid	AT4G37260.1 | Symbols: MYB73, ATMYB73 | myb domain protein 73 | chr4:17540602-17541564 FORWARD LENGTH=320	2e-46
Ghi.10637.1.S1_at	11.6161	down	DV849063	ethylene	AT1G79530.1 | Symbols: GAPCP-1 | glyceraldehyde-3-phosphate dehydrogenase of plastid 1 | chr1:29916232-29919088 REVERSE LENGTH=422	2e-37
Ghi.10663.1.S1_s_at	15.0268	down	DN780778	ethylene	AT5G54190.2 | Symbols: PORA | protochlorophyllide oxidoreductase A | chr5:21991183-21992238 REVERSE LENGTH=284	1e-67
Ghi.10670.1.S1_x_at	5.15379	up	DN779635	salicylic acid	AT3G52430.1 | Symbols: PAD4, ATPAD4 | alpha/beta-Hydrolases superfamily protein | chr3:19431566-19434292 FORWARD LENGTH=541	8e-55
Ghi.10686.1.A1_at	4.19233	up	DT053150	abscisic acid	AT3G11410.1 | Symbols: ATPP2CA, AHG3, PP2CA | protein phosphatase 2CA | chr3:3584181-3585649 REVERSE LENGTH=399	3e-38
Ghi.10688.1.S1_s_at	15.6324	down	CO498138	gibberellin	AT2G04240.2 | Symbols: XERICO | RING/U-box superfamily protein | chr2:1461816-1462304 REVERSE LENGTH=162	3e-37
Ghi.10696.1.S1_s_at	3.42197	up	DT048320	abscisic acid	AT5G58670.1 | Symbols: ATPLC1, ATPLC, PLC1 | phospholipase C1 | chr5:23704457-23706751 REVERSE LENGTH=561	3e-41
Ghi.10704.1.S1_s_at	3.04624	up	AY038061.1	jasmonic acid	AT2G33150.1 | Symbols: PKT3, PED1, KAT2 | peroxisomal 3-ketoacyl-CoA thiolase 3 | chr2:14047814-14050983 REVERSE LENGTH=462	5e-175
Ghi.10732.1.S1_s_at	5.72074	up	DT463909	jasmonic acid	AT2G33150.1 | Symbols: PKT3, PED1, KAT2 | peroxisomal 3-ketoacyl-CoA thiolase 3 | chr2:14047814-14050983 REVERSE LENGTH=462	1e-77
Ghi.10736.1.S1_at	4.87036	down	DT456470	abscisic acid	AT1G07420.1 | Symbols: ATSMO2, SMO2-1 | sterol 4-alpha-methyl-oxidase 2-1 | chr1:2277910-2280033 FORWARD LENGTH=266	1e-25
Ghi.1074.1.S1_s_at	14.5182	up	DN758679	abscisic acid	AT1G27730.1 | Symbols: STZ, ZAT10 | salt tolerance zinc finger | chr1:9648302-9648985 REVERSE LENGTH=227	8e-49
Ghi.10747.1.S1_at	14.0718	up	DV850132	ethylene	AT5G47220.1 | Symbols: ATERF2, ATERF-2, ERF2 | ethylene responsive element binding factor 2 | chr5:19172023-19172754 REVERSE LENGTH=243	7e-45
Ghi.10753.1.S1_at	8.11368	up	DN760125	ethylene	AT4G27450.1 | Symbols: | Aluminium induced protein with YGL and LRDR motifs | chr4:13727665-13728683 REVERSE LENGTH=250	5e-85
Ghi.10778.2.S1_at	27.9311	up	CA993737	auxin	AT2G06850.1 | Symbols: EXGT-A1, EXT, XTH4 | xyloglucan endotransglucosylase/hydrolase 4 | chr2:2763619-2765490 FORWARD LENGTH=296	8e-11
Ghi.10795.1.S1_s_at	133.504	down	CD486563	salicylic acid	AT4G12470.1 | Symbols: AZI1 | azelaic acid induced 1 | chr4:7401371-7401856 REVERSE LENGTH=161	1e-16
Ghi.10799.1.S1_s_at	4.079	up	DV849802	gibberellin	AT4G36880.1 | Symbols: CP1 | cysteine proteinase1 | chr4:17374692-17376180 REVERSE LENGTH=376	9e-55
Ghi.10818.3.S1_s_at	3.95936	down	DT527195	brassinosteroid	AT1G78300.1 | Symbols: GRF2, 14-3-3OMEGA, GF14 OMEGA | general regulatory factor 2 | chr1:29461883-29463052 FORWARD LENGTH=259	7e-30
Ghi.10822.1.S1_at	11.2704	down	CD485933	auxin	AT2G06850.1 | Symbols: EXGT-A1, EXT, XTH4 | xyloglucan endotransglucosylase/hydrolase 4 | chr2:2763619-2765490 FORWARD LENGTH=296	2e-65
Ghi.10826.1.S1_at	5.00431	up	DN827439	Brassinosteroid	AT3G23770.1 | Symbols: | O-Glycosyl hydrolases family 17 protein | chr3:8565556-8567196 FORWARD LENGTH=476	9e-35
Ghi.1113.1.S1_at	5.11241	up	DT543312	abscisic acid	AT5G66880.1 | Symbols: SNRK2-3, SNRK2.3, SRK2I | sucrose nonfermenting 1(SNF1)-related protein kinase 2.3 | chr5:26710697-26712732 FORWARD LENGTH=361	2e-51
Ghi.1114.1.S1_s_at	49.0052	up	DN817396	abscisic acid	AT5G37770.1 | Symbols: TCH2, CML24 | EF hand calcium-binding protein family | chr5:14999075-14999560 REVERSE LENGTH=161	2e-10
Ghi.1119.1.S1_s_at	20.9517	down	DT051997	brassinosteroid	AT5G05690.1 | Symbols: CPD, CYP90A, CYP90, CBB3, DWF3, CYP90A1 | Cytochrome P450 superfamily protein | chr5:1702907-1706705 REVERSE LENGTH=472	2e-64
Ghi.1151.1.A1_at	16.8225	down	U58283.1	abscisic acid	AT4G18780.1 | Symbols: CESA8, IRX1, ATCESA8, LEW2 | cellulose synthase family protein | chr4:10312846-10316719 REVERSE LENGTH=985	0
Ghi.1153.1.S1_s_at	5.78671	down	DR459135	auxin	AT5G65940.3 | Symbols: CHY1 | beta-hydroxyisobutyryl-CoA hydrolase 1 | chr5:26376927-26379161 REVERSE LENGTH=342	8e-38
Ghi.1175.2.S1_s_at	13.0596	down	DQ023526.1	ethylene	AT5G19780.1 | Symbols: TUA5 | tubulin alpha-5 | chr5:6687212-6688926 FORWARD LENGTH=450	4e-83
Ghi.1175.3.A1_s_at	6.49813	up	DN781299	abscisic acid	AT3G26830.1 | Symbols: PAD3, CYP71B15 | Cytochrome P450 superfamily protein | chr3:9887990-9889560 FORWARD LENGTH=490	1e-22
Ghi.1198.1.S1_at	44.4224	down	AI725771	brassinosteroid	AT2G26710.1 | Symbols: BAS1, CYP734A1, CYP72B1 | Cytochrome P450 superfamily protein | chr2:11380700-11383413 FORWARD LENGTH=520	1e-15
Ghi.1209.1.S1_at	4.29774	up	AI731941	abscisic acid	AT5G19330.1 | Symbols: ARIA | ARM repeat protein interacting with ABF2 | chr5:6508095-6512701 REVERSE LENGTH=710	2e-15
Ghi.121.2.S1_at	8.14903	down	DN759535	auxin	AT1G23540.1 | Symbols: IGI1, AtPERK12 | Protein kinase superfamily protein | chr1:8346942-8349786 REVERSE LENGTH=720	8e-46
Ghi.1249.1.S1_a_at	4.17142	down	DN759645	gibberellin	AT2G14900.1 | Symbols: | Gibberellin-regulated family protein | chr2:6404210-6405043 FORWARD LENGTH=108	7e-26
Ghi.1314.1.S1_x_at	6.53185	down	AY345605.1	ethylene	AT5G19780.1 | Symbols: TUA5 | tubulin alpha-5 | chr5:6687212-6688926 FORWARD LENGTH=450	0
Ghi.1314.2.S1_s_at	12.3687	down	AY345603.1	ethylene	AT5G19780.1 | Symbols: TUA5 | tubulin alpha-5 | chr5:6687212-6688926 FORWARD LENGTH=450	5e-155
Ghi.1324.1.S1_at	10.4497	up	DN758359	auxin	AT1G28130.2 | Symbols: GH3.17 | Auxin-responsive GH3 family protein | chr1:9826379-9827883 FORWARD LENGTH=466	1e-63
Ghi.1378.1.S1_at	5.34469	down	CA992997	ethylene	AT3G13224.2 | Symbols: | RNA-binding (RRM/RBD/RNP motifs) family protein | chr3:4254848-4256621 FORWARD LENGTH=358	8e-14
Ghi.1443.1.S1_x_at	3.72884	down	DT046629	auxin	AT5G13930.1 | Symbols: CHS, TT4, ATCHS | Chalcone and stilbene synthase family protein | chr5:4488762-4490035 FORWARD LENGTH=395	0
Ghi.1449.1.S1_s_at	5.29762	up	DN780764	abscisic acid	AT4G18780.1 | Symbols: CESA8, IRX1, ATCESA8, LEW2 | cellulose synthase family protein | chr4:10312846-10316719 REVERSE LENGTH=985	3e-26
Ghi.1456.1.S1_at	11.1814	down	CA993106	ethylene	AT3G52930.1 | Symbols: | Aldolase superfamily protein | chr3:19627383-19628874 REVERSE LENGTH=358	5e-90
Ghi.1456.1.S1_x_at	13.0927	down	CA993106	ethylene	AT3G52930.1 | Symbols: | Aldolase superfamily protein | chr3:19627383-19628874 REVERSE LENGTH=358	5e-90
Ghi.1464.1.S1_s_at	29.1866	up	DN781387	ethylene	AT4G15530.6 | Symbols: PPDK | pyruvate orthophosphate dikinase | chr4:8864828-8870748 REVERSE LENGTH=963	2e-144
Ghi.1484.1.S1_at	40.0733	down	DR460542	salicylic acid	AT4G12470.1 | Symbols: AZI1 | azelaic acid induced 1 | chr4:7401371-7401856 REVERSE LENGTH=161	2e-19
Ghi.1492.1.S1_at	45.7666	up	DN781087	auxin	AT4G31500.1 | Symbols: CYP83B1, SUR2, RNT1, RED1, ATR4 | cytochrome P450, family 83, subfamily B, polypeptide 1 | chr4:15273677-15275271 REVERSE LENGTH=499	3e-20
Ghi.1501.1.S1_at	6.1011	up	DN780981	auxin	AT1G24180.1 | Symbols: IAR4 | Thiamin diphosphate-binding fold (THDP-binding) superfamily protein | chr1:8560777-8563382 REVERSE LENGTH=393	1e-11
Ghi.1543.2.S1_at	4.88169	down	DN780085	brassinosteroid	AT4G36540.2 | Symbols: BEE2 | BR enhanced expression 2 | chr4:17243699-17244965 FORWARD LENGTH=302	4e-17
Ghi.1558.1.S1_at	4.13605	down	DV848944	ethylene	AT1G79530.1 | Symbols: GAPCP-1 | glyceraldehyde-3-phosphate dehydrogenase of plastid 1 | chr1:29916232-29919088 REVERSE LENGTH=422	4e-72
Ghi.1589.1.S1_s_at	7.82988	up	DN762289	auxin	AT5G19140.1 | Symbols: ATAILP1, AILP1 | Aluminium induced protein with YGL and LRDR motifs | chr5:6423398-6425785 FORWARD LENGTH=234	4e-101
Ghi.1614.1.S1_at	8.40667	up	DT563480	auxin	AT5G43890.1 | Symbols: YUC5, SUPER1 | Flavin-binding monooxygenase family protein | chr5:17648857-17650131 REVERSE LENGTH=424	3e-39
Ghi.1623.1.S1_at	7.22219	down	DN760802	auxin	AT2G04160.1 | Symbols: AIR3 | Subtilisin-like serine endopeptidase family protein | chr2:1401450-1407694 REVERSE LENGTH=772	3e-16
Ghi.1640.1.S1_at	3.12638	down	DN760199	brassinosteroid	AT4G00710.1 | Symbols: BSK3 | BR-signaling kinase 3 | chr4:290807-293096 FORWARD LENGTH=489	1e-23
Ghi.1644.1.S1_s_at	12.7378	down	AF513859.1	brassinosteroid	AT3G19820.3 | Symbols: DWF1 | cell elongation protein / DWARF1 / DIMINUTO (DIM) | chr3:6879835-6881616 REVERSE LENGTH=561	0
Ghi.1650.1.S1_s_at	4.45254	up	DN758296	abscisic acid	AT5G63980.1 | Symbols: SAL1, ALX8, ATSAL1, HOS2, FRY1, RON1 | Inositol monophosphatase family protein | chr5:25609840-25611802 FORWARD LENGTH=407	6e-21
Ghi.166.1.S1_s_at	4.28971	down	DT563385	auxin	AT4G31500.1 | Symbols: CYP83B1, SUR2, RNT1, RED1, ATR4 | cytochrome P450, family 83, subfamily B, polypeptide 1 | chr4:15273677-15275271 REVERSE LENGTH=499	3e-41
Ghi.1706.1.S1_s_at	4.50392	down	DN759834	jasmonic acid	AT1G70700.1 | Symbols: JAZ9, TIFY7 | TIFY domain/Divergent CCT motif family protein | chr1:26654951-26656804 FORWARD LENGTH=267	7e-13
Ghi.171.1.S1_at	5.73277	down	DR462085	abscisic acid	AT1G74660.1 | Symbols: MIF1 | mini zinc finger 1 | chr1:28047742-28048050 REVERSE LENGTH=102	1e-11
Ghi.1711.1.S1_s_at	6.71133	down	DN759798	abscisic acid	AT1G70000.2 | Symbols: | myb-like transcription factor family protein | chr1:26363674-26364635 REVERSE LENGTH=261	2e-54
Ghi.1739.2.S1_s_at	18.1237	up	DN759923	jasmonic acid	AT1G17420.1 | Symbols: LOX3 | lipoxygenase 3 | chr1:5977512-5981384 FORWARD LENGTH=919	1e-33
Ghi.1739.4.S1_x_at	22.5658	up	DT464580	jasmonic acid	AT1G17420.1 | Symbols: LOX3 | lipoxygenase 3 | chr1:5977512-5981384 FORWARD LENGTH=919	2e-19
Ghi.175.1.S1_at	7.29185	up	DR462047	auxin	AT2G06850.1 | Symbols: EXGT-A1, EXT, XTH4 | xyloglucan endotransglucosylase/hydrolase 4 | chr2:2763619-2765490 FORWARD LENGTH=296	7e-37
Ghi.1750.1.S1_at	3.01814	down	DT574886	auxin	AT2G04160.1 | Symbols: AIR3 | Subtilisin-like serine endopeptidase family protein | chr2:1401450-1407694 REVERSE LENGTH=772	6e-34
Ghi.1766.1.S1_s_at	6.15557	down	AY138252.1	abscisic acid	AT3G15730.1 | Symbols: PLDALPHA1, PLD | phospholipase D alpha 1 | chr3:5330835-5333474 FORWARD LENGTH=810	0
Ghi.1797.1.S1_at	5.7655	down	DT051908	jasmonic acid	AT4G05160.1 | Symbols: | AMP-dependent synthetase and ligase family protein | chr4:2664451-2666547 FORWARD LENGTH=544	2e-80
Ghi.180.1.S1_s_at	23.5854	down	DT050683	auxin	AT4G31500.1 | Symbols: CYP83B1, SUR2, RNT1, RED1, ATR4 | cytochrome P450, family 83, subfamily B, polypeptide 1 | chr4:15273677-15275271 REVERSE LENGTH=499	5e-61
Ghi.1806.1.S1_at	3.06779	down	DN757817	ethylene	AT3G01040.2 | Symbols: GAUT13 | galacturonosyltransferase 13 | chr3:9392-11979 FORWARD LENGTH=532	3e-12
Ghi.1820.1.S1_s_at	3.77545	down	DV850298	abscisic acid	AT5G67500.2 | Symbols: VDAC2 | voltage dependent anion channel 2 | chr5:26935223-26937123 FORWARD LENGTH=303	1e-15
Ghi.1847.1.S1_at	14.7311	up	DV850045	jasmonic acid	AT2G26690.1 | Symbols: | Major facilitator superfamily protein | chr2:11347347-11350916 REVERSE LENGTH=577	1e-28
Ghi.1883.1.S1_at	4.19377	down	DV849399	abscisic acid	AT5G59320.1 | Symbols: LTP3 | lipid transfer protein 3 | chr5:23929051-23929492 FORWARD LENGTH=115	4e-21
Ghi.1893.1.S1_at	42.3948	down	DV849529	ethylene	AT5G19780.1 | Symbols: TUA5 | tubulin alpha-5 | chr5:6687212-6688926 FORWARD LENGTH=450	3e-35
Ghi.1916.1.S1_s_at	6.14159	up	DV849181	auxin	AT5G43890.1 | Symbols: YUC5, SUPER1 | Flavin-binding monooxygenase family protein | chr5:17648857-17650131 REVERSE LENGTH=424	5e-30
Ghi.1927.1.S1_at	39.9687	down	DV849072	auxin	AT5G09810.1 | Symbols: ACT7 | actin 7 | chr5:3052809-3054220 FORWARD LENGTH=377	8e-88
Ghi.1933.1.A1_x_at	3.40615	down	CA992810	salicylic acid	AT2G43840.2 | Symbols: UGT74F1 | UDP-glycosyltransferase 74 F1 | chr2:18157681-18159166 FORWARD LENGTH=449	1e-18
Ghi.1933.2.A1_at	5.54776	down	DT048637	brassinosteroid	AT2G36800.1 | Symbols: DOGT1, UGT73C5 | don-glucosyltransferase 1 | chr2:15423493-15424980 REVERSE LENGTH=495	2e-16
Ghi.1970.1.S1_s_at	5.40239	up	M88323.1	abscisic acid	AT4G15910.1 | Symbols: ATDI21, DI21 | drought-induced 21 | chr4:9028657-9029269 FORWARD LENGTH=104	3e-10
Ghi.1999.1.A1_s_at	33.8322	up	DT463683	abscisic acid	AT1G27730.1 | Symbols: STZ, ZAT10 | salt tolerance zinc finger | chr1:9648302-9648985 REVERSE LENGTH=227	3e-37
Ghi.2039.1.S1_x_at	15.8244	down	AY189969.1	gibberellin	AT1G69530.3 | Symbols: ATEXPA1, EXP1, AT-EXP1, ATEXP1, ATHEXP ALPHA 1.2, EXPA1 | expansin A1 | chr1:26142034-26143200 FORWARD LENGTH=275	4e-70
Ghi.2060.1.S1_s_at	25.6369	down	DT049026	salicylic acid	AT4G12470.1 | Symbols: AZI1 | azelaic acid induced 1 | chr4:7401371-7401856 REVERSE LENGTH=161	2e-12
Ghi.2060.2.S1_x_at	54.3814	down	DN759860	salicylic acid	AT4G12470.1 | Symbols: AZI1 | azelaic acid induced 1 | chr4:7401371-7401856 REVERSE LENGTH=161	4e-12
Ghi.207.1.S1_s_at	11.2919	down	DT049604	salicylic acid	AT3G50280.1 | Symbols: | HXXXD-type acyl-transferase family protein | chr3:18637854-18639185 FORWARD LENGTH=443	2e-32
Ghi.2090.1.S1_s_at	4.11497	up	DT569469	ethylene	AT2G37340.1 | Symbols: RSZ33, ATRSZ33, RS2Z33, AT-RS2Z33 | arginine/serine-rich zinc knuckle-containing protein 33 | chr2:15670372-15672331 REVERSE LENGTH=290	4e-15
Ghi.2113.1.S1_at	4.62059	down	CD485652	cytokinin	AT2G01830.2 | Symbols: WOL, CRE1, WOL1, AHK4, ATCRE1 | CHASE domain containing histidine kinase protein | chr2:363332-368016 REVERSE LENGTH=1080	2e-179
Ghi.2120.1.S1_x_at	15.2734	down	AY338496.1	abscisic acid	AT2G46680.2 | Symbols: ATHB-7, ATHB7, HB-7 | homeobox 7 | chr2:19165777-19166773 REVERSE LENGTH=256	3e-10
Ghi.2137.1.S1_s_at	4.58569	down	DT051002	gibberellin	AT3G03450.1 | Symbols: RGL2 | RGA-like 2 | chr3:819636-821279 REVERSE LENGTH=547	8e-28
Ghi.2174.1.S1_s_at	3.41873	up	DT558795	abscisic acid	AT3G09600.2 | Symbols: | Homeodomain-like superfamily protein | chr3:2946459-2948200 FORWARD LENGTH=282	5e-73
Ghi.2175.1.S1_s_at	18.2774	down	AY275430.1	auxin	AT4G31500.1 | Symbols: CYP83B1, SUR2, RNT1, RED1, ATR4 | cytochrome P450, family 83, subfamily B, polypeptide 1 | chr4:15273677-15275271 REVERSE LENGTH=499	2e-70
Ghi.2186.1.S1_s_at	18.8746	down	CB350432	salicylic acid	AT5G33340.1 | Symbols: CDR1 | Eukaryotic aspartyl protease family protein | chr5:12594474-12595787 FORWARD LENGTH=437	6e-18
Ghi.2234.1.S1_s_at	5.18766	down	DT548444	gibberellin	AT4G35390.1 | Symbols: AGF1 | AT-hook protein of GA feedback 1 | chr4:16829603-16830502 FORWARD LENGTH=299	6e-12
Ghi.2255.1.S1_at	4.16955	up	AY962571.1	cytokinin	AT3G16770.1 | Symbols: RAP2.3, ATEBP, ERF72, EBP | ethylene-responsive element binding protein | chr3:5705784-5706768 FORWARD LENGTH=248	1e-38
Ghi.23.2.A1_at	4.4098	up	DT465757	ethylene	AT3G61510.1 | Symbols: ACS1, AT-ACS1 | ACC synthase 1 | chr3:22763495-22765730 REVERSE LENGTH=488	6e-98
Ghi.234.1.S1_s_at	8.24252	up	AF361893.2	abscisic acid	AT1G55020.1 | Symbols: LOX1, ATLOX1 | lipoxygenase 1 | chr1:20525798-20530143 FORWARD LENGTH=859	0
Ghi.2351.1.A1_s_at	6.10507	up	DT462678	abscisic acid	AT2G26290.1 | Symbols: ARSK1 | root-specific kinase 1 | chr2:11192237-11194259 REVERSE LENGTH=424	2e-10
Ghi.2459.1.S1_at	3.54435	down	DT554624	auxin	AT5G15310.2 | Symbols: ATMYB16, ATMIXTA, MYB16 | myb domain protein 16 | chr5:4974894-4976106 FORWARD LENGTH=315	2e-83
Ghi.2474.1.A1_at	25.2646	down	AJ513176	abscisic acid	AT1G01560.2 | Symbols: ATMPK11, MPK11 | MAP kinase 11 | chr1:202345-204189 FORWARD LENGTH=369	1e-22
Ghi.249.1.A1_at	13.2954	down	DQ204496.1	gibberellin	AT1G69530.4 | Symbols: ATEXPA1, EXP1, AT-EXP1, ATEXP1, ATHEXP ALPHA 1.2, EXPA1 | expansin A1 | chr1:26142034-26143200 FORWARD LENGTH=274	9e-94
Ghi.2511.1.S1_at	6.71586	down	DT049195	gibberellin	AT4G35390.1 | Symbols: AGF1 | AT-hook protein of GA feedback 1 | chr4:16829603-16830502 FORWARD LENGTH=299	5e-18
Ghi.2516.1.S1_s_at	10.2949	down	DT552219	auxin	AT5G13930.1 | Symbols: CHS, TT4, ATCHS | Chalcone and stilbene synthase family protein | chr5:4488762-4490035 FORWARD LENGTH=395	7e-75
Ghi.2573.1.S1_at	10.7278	down	DT553854	Brassinosteroid	AT3G23770.1 | Symbols: | O-Glycosyl hydrolases family 17 protein | chr3:8565556-8567196 FORWARD LENGTH=476	9e-52
Ghi.259.1.S1_at	6.58032	down	DR461388	salicylic acid	AT4G25490.1 | Symbols: CBF1, DREB1B, ATCBF1 | C-repeat/DRE binding factor 1 | chr4:13021921-13022562 REVERSE LENGTH=213	2e-13
Ghi.2608.2.A1_at	226.332	up	DT463212	salicylic acid	AT2G40000.1 | Symbols: HSPRO2, ATHSPRO2 | ortholog of sugar beet HS1 PRO-1 2 | chr2:16700649-16701956 REVERSE LENGTH=435	2e-28
Ghi.2608.2.S1_at	19.2777	up	DT463212	salicylic acid	AT2G40000.1 | Symbols: HSPRO2, ATHSPRO2 | ortholog of sugar beet HS1 PRO-1 2 | chr2:16700649-16701956 REVERSE LENGTH=435	2e-28
Ghi.261.1.S1_at	4.7801	down	DR461367	cytokinin	AT5G21482.1 | Symbols: CKX7, ATCKX5 | cytokinin oxidase 7 | chr5:7226842-7230052 FORWARD LENGTH=524	1e-36
Ghi.2616.1.S1_s_at	9.47797	down	DT545336	gibberellin	AT4G30270.1 | Symbols: MERI5B, MERI-5, XTH24, SEN4 | xyloglucan endotransglucosylase/hydrolase 24 | chr4:14819445-14820448 REVERSE LENGTH=269	3e-29
Ghi.2725.2.S1_at	7.76034	down	DT550027	brassinosteroid	AT4G33430.1 | Symbols: BAK1, RKS10, SERK3, ELG, ATSERK3, ATBAK1 | BRI1-associated receptor kinase | chr4:16086654-16090288 REVERSE LENGTH=615	2e-14
Ghi.273.2.S1_at	9.505	down	AI729395	salicylic acid	AT4G38830.1 | Symbols: CRK26 | cysteine-rich RLK (RECEPTOR-like protein kinase) 26 | chr4:18122339-18124943 FORWARD LENGTH=665	6e-26
Ghi.2766.2.S1_s_at	6.00468	up	DT550860	abscisic acid	AT5G27420.1 | Symbols: CNI1, ATL31 | carbon/nitrogen insensitive 1 | chr5:9684119-9685225 FORWARD LENGTH=368	9e-43
Ghi.2804.1.S1_s_at	7.61632	down	DR461504	auxin	AT3G16500.1 | Symbols: PAP1, IAA26 | phytochrome-associated protein 1 | chr3:5612801-5614208 REVERSE LENGTH=269	1e-34
Ghi.2823.1.S1_s_at	5.24191	down	DT568342	salicylic acid	AT3G45640.1 | Symbols: ATMPK3, MPK3, ATMAPK3 | mitogen-activated protein kinase 3 | chr3:16756918-16758476 FORWARD LENGTH=370	5e-21
Ghi.2840.1.A1_s_at	3.60561	down	DT051669	gibberellin	AT4G36880.1 | Symbols: CP1 | cysteine proteinase1 | chr4:17374692-17376180 REVERSE LENGTH=376	3e-20
Ghi.2840.2.S1_x_at	4.44399	down	DT527421	ethylene	AT5G45890.1 | Symbols: SAG12 | senescence-associated gene 12 | chr5:18613300-18614759 FORWARD LENGTH=346	4e-37
Ghi.2847.2.S1_s_at	4.33012	up	DN827265	cytokinin	AT1G05850.1 | Symbols: POM1, ERH2, ELP1, CTL1, ELP, HOT2, ATCTL1 | Chitinase family protein | chr1:1766833-1768117 REVERSE LENGTH=321	7e-18
Ghi.3008.1.S1_at	11.3339	up	DT467062	abscisic acid	AT1G72770.3 | Symbols: HAB1 | homology to ABI1 | chr1:27390998-27392851 FORWARD LENGTH=511	2e-55
Ghi.3035.1.A1_at	3.37643	up	DR454404	salicylic acid	AT1G10170.1 | Symbols: ATNFXL1, NFXL1 | NF-X-like 1 | chr1:3333925-3337491 REVERSE LENGTH=1188	5e-13
Ghi.3038.1.A1_s_at	8.76018	up	DT467565	abscisic acid	AT1G72770.3 | Symbols: HAB1 | homology to ABI1 | chr1:27390998-27392851 FORWARD LENGTH=511	2e-15
Ghi.3041.1.S1_s_at	12.2662	down	DQ118244.1	Jasmonic acid	AT5G24520.3 | Symbols: TTG1, TTG | Transducin/WD40 repeat-like superfamily protein | chr5:8371708-8372733 REVERSE LENGTH=341	1e-91
Ghi.3126.1.S1_s_at	6.56194	up	DT527299	salicylic acid	AT1G07530.1 | Symbols: SCL14, ATGRAS2, GRAS2 | SCARECROW-like 14 | chr1:2313828-2316137 REVERSE LENGTH=769	3e-23
Ghi.3132.1.S1_at	4.37148	up	DT047322	gibberellin	AT3G03450.1 | Symbols: RGL2 | RGA-like 2 | chr3:819636-821279 REVERSE LENGTH=547	1e-44
Ghi.3135.1.S1_at	62.7094	up	DT469074	jasmonic acid	AT2G26690.1 | Symbols: | Major facilitator superfamily protein | chr2:11347347-11350916 REVERSE LENGTH=577	3e-55
Ghi.3139.1.A1_at	57.9762	up	DT469066	abscisic acid	AT2G38470.1 | Symbols: WRKY33, ATWRKY33 | WRKY DNA-binding protein 33 | chr2:16108476-16110539 FORWARD LENGTH=519	8e-18
Ghi.316.1.S1_s_at	3.55997	down	DN779695	abscisic acid	AT1G56070.1 | Symbols: LOS1 | Ribosomal protein S5/Elongation factor G/III/V family protein | chr1:20968245-20971077 REVERSE LENGTH=843	4e-72
Ghi.317.1.S1_s_at	15.3207	down	DN758245	ethylene	AT5G19780.1 | Symbols: TUA5 | tubulin alpha-5 | chr5:6687212-6688926 FORWARD LENGTH=450	0
Ghi.3171.1.S1_at	3.57423	up	DT468827	brassinosteroid	AT3G13380.1 | Symbols: BRL3 | BRI1-like 3 | chr3:4347240-4350734 FORWARD LENGTH=1164	6e-42
Ghi.3193.2.A1_at	20.7742	up	DT468618	salicylic acid	AT5G46350.1 | Symbols: WRKY8, ATWRKY8 | WRKY DNA-binding protein 8 | chr5:18801403-18803901 REVERSE LENGTH=326	1e-21
Ghi.3201.1.S1_s_at	7.15313	up	AI730171	abscisic acid	AT4G37260.1 | Symbols: MYB73, ATMYB73 | myb domain protein 73 | chr4:17540602-17541564 FORWARD LENGTH=320	2e-45
Ghi.3204.1.S1_at	6.38045	up	DT468471	ethylene	AT3G04580.2 | Symbols: EIN4 | Signal transduction histidine kinase, hybrid-type, ethylene sensor | chr3:1235576-1237965 REVERSE LENGTH=766	6e-45
Ghi.3232.1.S1_at	40.4279	up	DT462100	auxin	AT1G18350.1 | Symbols: ATMKK7, BUD1, MKK7 | MAP kinase kinase 7 | chr1:6315686-6316609 FORWARD LENGTH=307	2e-12
Ghi.3235.1.A1_at	41.4357	up	DT463078	brassinosteroid	AT2G36800.1 | Symbols: DOGT1, UGT73C5 | don-glucosyltransferase 1 | chr2:15423493-15424980 REVERSE LENGTH=495	2e-60
Ghi.3235.1.S1_s_at	11.6033	up	DT468154	brassinosteroid	AT2G36800.1 | Symbols: DOGT1, UGT73C5 | don-glucosyltransferase 1 | chr2:15423493-15424980 REVERSE LENGTH=495	2e-60
Ghi.3246.1.A1_at	30.4995	up	DT466510	abscisic acid	AT4G21410.1 | Symbols: CRK29 | cysteine-rich RLK (RECEPTOR-like protein kinase) 29 | chr4:11402463-11405025 REVERSE LENGTH=679	1e-21
Ghi.3246.4.A1_at	9.46645	up	DT466010	abscisic acid	AT4G21410.1 | Symbols: CRK29 | cysteine-rich RLK (RECEPTOR-like protein kinase) 29 | chr4:11402463-11405025 REVERSE LENGTH=679	3e-25
Ghi.3264.1.S1_s_at	44.4045	up	DT466083	jasmonic acid	AT5G08790.1 | Symbols: ATAF2, anac081 | NAC (No Apical Meristem) domain transcriptional regulator superfamily protein | chr5:2859113-2860144 REVERSE LENGTH=283	3e-86
Ghi.3273.2.S1_at	8.47459	up	DT466049	abscisic acid	AT2G38470.1 | Symbols: WRKY33, ATWRKY33 | WRKY DNA-binding protein 33 | chr2:16108476-16110539 FORWARD LENGTH=519	2e-20
Ghi.3278.1.A1_s_at	6.40795	up	DT467721	salicylic acid	AT5G43940.2 | Symbols: HOT5 | GroES-like zinc-binding dehydrogenase family protein | chr5:17684265-17686379 FORWARD LENGTH=391	4e-29
Ghi.3286.1.S1_at	7.36727	up	DT467648	abscisic acid	AT1G27730.1 | Symbols: STZ, ZAT10 | salt tolerance zinc finger | chr1:9648302-9648985 REVERSE LENGTH=227	6e-43
Ghi.3288.2.A1_at	10.0033	up	DT467632	auxin	AT4G31500.1 | Symbols: CYP83B1, SUR2, RNT1, RED1, ATR4 | cytochrome P450, family 83, subfamily B, polypeptide 1 | chr4:15273677-15275271 REVERSE LENGTH=499	6e-47
Ghi.3288.2.S1_at	37.9312	up	DT467632	auxin	AT4G31500.1 | Symbols: CYP83B1, SUR2, RNT1, RED1, ATR4 | cytochrome P450, family 83, subfamily B, polypeptide 1 | chr4:15273677-15275271 REVERSE LENGTH=499	6e-47
Ghi.3291.1.S1_at	7.44408	down	DT467607	salicylic acid	AT1G21250.1 | Symbols: WAK1, PRO25 | cell wall-associated kinase | chr1:7439512-7441892 FORWARD LENGTH=735	1e-11
Ghi.3328.1.A1_at	170.594	up	DT463239	abscisic acid	AT3G26830.1 | Symbols: PAD3, CYP71B15 | Cytochrome P450 superfamily protein | chr3:9887990-9889560 FORWARD LENGTH=490	2e-18
Ghi.3381.1.S1_x_at	41.744	up	DT466623	abscisic acid	AT2G26290.1 | Symbols: ARSK1 | root-specific kinase 1 | chr2:11192237-11194259 REVERSE LENGTH=424	4e-64
Ghi.3382.1.A1_at	12.4766	up	DT466056	brassinosteroid	AT2G36800.1 | Symbols: DOGT1, UGT73C5 | don-glucosyltransferase 1 | chr2:15423493-15424980 REVERSE LENGTH=495	5e-60
Ghi.3387.1.A1_x_at	6.39396	up	DT466567	ethylene	AT5G40990.1 | Symbols: GLIP1 | GDSL lipase 1 | chr5:16418920-16420400 FORWARD LENGTH=374	8e-50
Ghi.3446.1.A1_at	34.9685	up	DT462755	auxin	AT1G56010.2 | Symbols: NAC1, ANAC022 | NAC domain containing protein 1 | chr1:20946852-20949144 REVERSE LENGTH=324	3e-11
Ghi.3459.1.A1_at	10.1394	up	DT465574	ethylene	AT1G15520.1 | Symbols: PDR12, ATPDR12, ABCG40, ATABCG40 | pleiotropic drug resistance 12 | chr1:5331993-5338175 REVERSE LENGTH=1423	7e-40
Ghi.3476.1.S1_at	4.27975	up	DT465326	salicylic acid	AT2G29420.1 | Symbols: ATGSTU7, GST25, GSTU7 | glutathione S-transferase tau 7 | chr2:12618111-12618871 REVERSE LENGTH=227	8e-37
Ghi.3502.1.A1_at	12.4868	up	DT464589	abscisic acid	AT3G28580.1 | Symbols: | P-loop containing nucleoside triphosphate hydrolases superfamily protein | chr3:10715736-10717238 FORWARD LENGTH=500	2e-26
Ghi.3545.1.S1_s_at	3.00714	up	DT464259	ethylene	AT4G01370.1 | Symbols: ATMPK4, MPK4 | MAP kinase 4 | chr4:567219-568889 FORWARD LENGTH=376	3e-103
Ghi.3547.1.S1_s_at	9.03275	up	CA993086	abscisic acid	AT5G37770.1 | Symbols: TCH2, CML24 | EF hand calcium-binding protein family | chr5:14999075-14999560 REVERSE LENGTH=161	2e-26
Ghi.3565.2.A1_a_at	5.18908	up	DT464242	abscisic acid	AT5G37770.1 | Symbols: TCH2, CML24 | EF hand calcium-binding protein family | chr5:14999075-14999560 REVERSE LENGTH=161	1e-20
Ghi.3569.1.S1_s_at	3.87214	down	AI731504	auxin	AT1G23540.1 | Symbols: IGI1, AtPERK12 | Protein kinase superfamily protein | chr1:8346942-8349786 REVERSE LENGTH=720	2e-58
Ghi.3574.1.S1_s_at	11.7679	up	DT464086	Brassinosteroid	AT1G61110.1 | Symbols: anac025, NAC025 | NAC domain containing protein 25 | chr1:22516730-22518055 FORWARD LENGTH=323	1e-34
Ghi.3578.1.A1_at	10.4834	up	DT464071	auxin	AT4G36740.1 | Symbols: HB-5, ATHB40, HB40 | homeobox protein 40 | chr4:17314649-17316314 REVERSE LENGTH=216	1e-45
Ghi.3578.1.S1_s_at	56.0783	up	DT567472	auxin	AT4G36740.1 | Symbols: HB-5, ATHB40, HB40 | homeobox protein 40 | chr4:17314649-17316314 REVERSE LENGTH=216	1e-45
Ghi.3599.2.A1_a_at	31.252	up	DT463858	ethylene	AT3G46930.1 | Symbols: | Protein kinase superfamily protein | chr3:17286160-17288032 FORWARD LENGTH=475	9e-11
Ghi.3605.2.A1_s_at	8.65169	up	DT463140	abscisic acid	AT3G02850.1 | Symbols: SKOR | STELAR K+ outward rectifier | chr3:619701-623473 REVERSE LENGTH=828	6e-24
Ghi.3620.1.S1_x_at	3.06515	up	AI054637	brassinosteroid	AT2G26710.1 | Symbols: BAS1, CYP734A1, CYP72B1 | Cytochrome P450 superfamily protein | chr2:11380700-11383413 FORWARD LENGTH=520	2e-76
Ghi.3625.2.S1_s_at	3.21665	down	DV849707	abscisic acid	AT4G26110.2 | Symbols: NAP1;1 | nucleosome assembly protein1;1 | chr4:13232712-13235060 FORWARD LENGTH=359	9e-13
Ghi.3637.1.A1_at	3.39217	up	DT463377	brassinosteroid	AT1G17060.1 | Symbols: CYP72C1, SOB7 | cytochrome p450 72c1 | chr1:5832282-5835255 REVERSE LENGTH=476	3e-26
Ghi.364.1.S1_s_at	27.4788	down	AI731396	ethylene	AT5G40990.1 | Symbols: GLIP1 | GDSL lipase 1 | chr5:16418920-16420400 FORWARD LENGTH=374	7e-33
Ghi.3654.2.S1_s_at	8.18151	down	DT463119	brassinosteroid	AT4G33430.2 | Symbols: BAK1 | BRI1-associated receptor kinase | chr4:16086654-16090288 REVERSE LENGTH=662	5e-85
Ghi.367.1.S1_s_at	11.0006	down	DT049733	jasmonic acid	AT2G29980.1 | Symbols: FAD3 | fatty acid desaturase 3 | chr2:12781787-12784946 REVERSE LENGTH=386	1e-61
Ghi.3673.1.S1_at	8.46433	up	DT462887	ethylene	AT1G22190.1 | Symbols: | Integrase-type DNA-binding superfamily protein | chr1:7836245-7837030 FORWARD LENGTH=261	6e-18
Ghi.3685.1.S1_at	7.05397	up	DT462671	abscisic acid	AT2G30020.1 | Symbols: | Protein phosphatase 2C family protein | chr2:12814437-12815904 FORWARD LENGTH=396	2e-19
Ghi.3711.1.A1_at	17.9409	up	DT461581	abscisic acid	AT3G15730.1 | Symbols: PLDALPHA1, PLD | phospholipase D alpha 1 | chr3:5330835-5333474 FORWARD LENGTH=810	8e-20
Ghi.3743.1.A1_at	29.2986	up	DT462103	salicylic acid	AT1G80840.1 | Symbols: WRKY40, ATWRKY40 | WRKY DNA-binding protein 40 | chr1:30383834-30385356 FORWARD LENGTH=302	1e-11
Ghi.3770.1.A1_at	7.28345	up	DT461906	brassinosteroid	AT1G71830.1 | Symbols: SERK1, ATSERK1 | somatic embryogenesis receptor-like kinase 1 | chr1:27018575-27021842 FORWARD LENGTH=625	9e-19
Ghi.3770.1.S1_at	4.01257	up	DT461906	brassinosteroid	AT1G71830.1 | Symbols: SERK1, ATSERK1 | somatic embryogenesis receptor-like kinase 1 | chr1:27018575-27021842 FORWARD LENGTH=625	9e-19
Ghi.3815.1.A1_at	5.88866	up	DT461503	salicylic acid	AT3G04670.1 | Symbols: WRKY39, ATWRKY39 | WRKY DNA-binding protein 39 | chr3:1266530-1267691 REVERSE LENGTH=330	3e-29
Ghi.3815.1.S1_at	5.71553	up	DT461503	salicylic acid	AT3G04670.1 | Symbols: WRKY39, ATWRKY39 | WRKY DNA-binding protein 39 | chr3:1266530-1267691 REVERSE LENGTH=330	3e-29
Ghi.382.1.S1_at	23.6337	down	DT456172	salicylic acid	AT1G21250.1 | Symbols: WAK1, PRO25 | cell wall-associated kinase | chr1:7439512-7441892 FORWARD LENGTH=735	7e-13
Ghi.3822.1.A1_at	4.75781	up	DT461268	abscisic acid	AT4G34131.1 | Symbols: UGT73B3 | UDP-glucosyl transferase 73B3 | chr4:16343268-16344713 REVERSE LENGTH=481	6e-57
Ghi.3844.1.S1_at	4.96146	down	DR457192	Brassinosteroid	AT1G31880.1 | Symbols: NLM9, BRX | DZC (Disease resistance/zinc finger/chromosome condensation-like region) domain containing protein | chr1:11447804-11450053 FORWARD LENGTH=344	1e-40
Ghi.3847.1.S1_at	3.05615	down	DV849114	jasmonic acid	AT2G24850.1 | Symbols: TAT3, TAT | tyrosine aminotransferase 3 | chr2:10583070-10585152 REVERSE LENGTH=445	1e-13
Ghi.3870.1.A1_at	3.9786	up	DT457699	abscisic acid	AT1G31930.3 | Symbols: XLG3 | extra-large GTP-binding protein 3 | chr1:11465832-11468961 FORWARD LENGTH=848	2e-22
Ghi.3889.1.S1_s_at	3.44362	down	DN758104	auxin	AT4G32880.1 | Symbols: ATHB-8, ATHB8, HB-8 | homeobox gene 8 | chr4:15863587-15867822 REVERSE LENGTH=833	1e-49
Ghi.3928.2.S1_s_at	3.99462	down	DT550420	gibberellin	AT1G30040.2 | Symbols: ATGA2OX2, GA2OX2 | gibberellin 2-oxidase | chr1:10537769-10538781 FORWARD LENGTH=268	3e-10
Ghi.3931.1.S1_s_at	3.98872	down	DT053669	abscisic acid	AT2G18960.1 | Symbols: AHA1, PMA, OST2, HA1 | H(+)-ATPase 1 | chr2:8221858-8227268 FORWARD LENGTH=949	9e-77
Ghi.3987.2.S1_at	4.74479	down	DT551538	abscisic acid	AT5G27420.1 | Symbols: CNI1, ATL31 | carbon/nitrogen insensitive 1 | chr5:9684119-9685225 FORWARD LENGTH=368	2e-12
Ghi.4.1.A1_at	136.436	up	CK987701	abscisic acid	AT1G52340.1 | Symbols: ABA2, SIS4, GIN1, SDR1, ISI4, SRE1, ATABA2, ATSDR1 | NAD(P)-binding Rossmann-fold superfamily protein | chr1:19489997-19491527 REVERSE LENGTH=285	4e-65
Ghi.4122.1.A1_at	3.5434	up	DR453315	cytokinin	AT3G11540.2 | Symbols: SPY | Tetratricopeptide repeat (TPR)-like superfamily protein | chr3:3632842-3637547 FORWARD LENGTH=732	2e-11
Ghi.4122.1.S1_s_at	4.84168	up	DT457702	cytokinin	AT3G11540.2 | Symbols: SPY | Tetratricopeptide repeat (TPR)-like superfamily protein | chr3:3632842-3637547 FORWARD LENGTH=732	2e-11
Ghi.4134.2.S1_s_at	5.8587	down	DT457464	auxin	AT1G59870.1 | Symbols: PEN3, PDR8, ATPDR8, ABCG36, ATABCG36 | ABC-2 and Plant PDR ABC-type transporter family protein | chr1:22034661-22039844 FORWARD LENGTH=1469	3e-15
Ghi.4137.1.S1_at	15.0343	down	DN758201	abscisic acid	AT1G64060.1 | Symbols: ATRBOH F, ATRBOHF, RBOHAP108, RBOHF, RBOH F | respiratory burst oxidase protein F | chr1:23770266-23776317 FORWARD LENGTH=944	2e-112
Ghi.4162.1.S1_x_at	3.24166	down	DR458738	salicylic acid	AT4G05320.6 | Symbols: UBQ10 | polyubiquitin 10 | chr4:2718559-2719932 FORWARD LENGTH=381	2e-36
Ghi.417.1.A1_s_at	7.71504	down	DT046659	ethylene	AT5G40990.1 | Symbols: GLIP1 | GDSL lipase 1 | chr5:16418920-16420400 FORWARD LENGTH=374	5e-10
Ghi.4210.1.S1_at	3.31573	up	DT456193	cytokinin	AT1G27320.1 | Symbols: AHK3, HK3 | histidine kinase 3 | chr1:9487780-9492027 FORWARD LENGTH=1036	6e-28
Ghi.4315.1.S1_at	4.34458	down	DT455587	ethylene	AT1G05710.5 | Symbols: | basic helix-loop-helix (bHLH) DNA-binding superfamily protein | chr1:1716198-1717023 FORWARD LENGTH=149	1e-29
Ghi.4318.2.A1_s_at	10.1376	up	DT054325	auxin	AT2G14960.1 | Symbols: GH3.1 | Auxin-responsive GH3 family protein | chr2:6451659-6453670 REVERSE LENGTH=590	2e-46
Ghi.4318.3.S1_s_at	9.72895	up	AI729810	auxin	AT4G37390.1 | Symbols: YDK1, GH3.2, BRU6, GH3-2, AUR3 | Auxin-responsive GH3 family protein | chr4:17579722-17581768 FORWARD LENGTH=603	3e-78
Ghi.4327.1.S1_s_at	5.35265	down	DT054238	cytokinin	AT1G78240.2 | Symbols: TSD2, QUA2 | S-adenosyl-L-methionine-dependent methyltransferases superfamily protein | chr1:29433173-29435815 REVERSE LENGTH=684	3e-24
Ghi.4351.1.S1_s_at	14.5611	down	AY464058.1	brassinosteroid	AT4G34160.1 | Symbols: CYCD3;1, CYCD3 | CYCLIN D3;1 | chr4:16357903-16359304 FORWARD LENGTH=376	2e-81
Ghi.4357.1.A1_x_at	23.3062	up	DT046779	auxin	AT4G27260.1 | Symbols: GH3.5, WES1 | Auxin-responsive GH3 family protein | chr4:13653704-13655892 FORWARD LENGTH=612	4e-24
Ghi.4376.1.S1_x_at	5.56988	down	AY305726.1	auxin	AT5G09810.1 | Symbols: ACT7 | actin 7 | chr5:3052809-3054220 FORWARD LENGTH=377	0
Ghi.4376.2.S1_a_at	5.42852	down	AY305732.1	auxin	AT5G09810.1 | Symbols: ACT7 | actin 7 | chr5:3052809-3054220 FORWARD LENGTH=377	0
Ghi.4412.1.S1_s_at	3.48563	down	DT053339	abscisic acid	AT1G35720.1 | Symbols: ANNAT1, OXY5, ATOXY5 | annexin 1 | chr1:13225304-13226939 FORWARD LENGTH=317	2e-103
Ghi.442.1.S1_at	7.35541	down	DR459559	abscisic acid	AT3G02850.1 | Symbols: SKOR | STELAR K+ outward rectifier | chr3:619701-623473 REVERSE LENGTH=828	2e-31
Ghi.4421.1.A1_s_at	8.85531	down	DT046485	auxin	AT1G15690.1 | Symbols: AVP1, ATAVP3, AVP-3, AtVHP1;1 | Inorganic H pyrophosphatase family protein | chr1:5399115-5402185 FORWARD LENGTH=770	3e-27
Ghi.4476.1.A1_at	3.13169	up	DR457437	jasmonic acid	AT2G44810.1 | Symbols: DAD1 | alpha/beta-Hydrolases superfamily protein | chr2:18479095-18480168 FORWARD LENGTH=357	8e-13
Ghi.448.1.S1_at	3.96774	down	DR459469	abscisic acid	AT3G56860.5 | Symbols: UBA2A | UBP1-associated protein 2A | chr3:21050708-21052144 REVERSE LENGTH=478	2e-10
Ghi.4512.1.A1_x_at	35.6531	down	DT053077	brassinosteroid	AT2G45400.1 | Symbols: BEN1 | NAD(P)-binding Rossmann-fold superfamily protein | chr2:18703960-18706235 REVERSE LENGTH=364	2e-13
Ghi.4534.1.A1_s_at	4.69726	down	DT051550	abscisic acid	AT5G67500.2 | Symbols: VDAC2 | voltage dependent anion channel 2 | chr5:26935223-26937123 FORWARD LENGTH=303	1e-13
Ghi.4548.2.S1_s_at	6.33992	down	DR457304	salicylic acid	AT1G37130.1 | Symbols: NIA2, B29, NIA2-1, CHL3, NR, NR2, ATNR2 | nitrate reductase 2 | chr1:14158617-14161652 FORWARD LENGTH=917	3e-15
Ghi.4550.1.A1_at	15.8281	up	DT051102	abscisic acid	AT5G27420.1 | Symbols: CNI1, ATL31 | carbon/nitrogen insensitive 1 | chr5:9684119-9685225 FORWARD LENGTH=368	3e-11
Ghi.4573.1.S1_at	4.48228	down	DT052179	gibberellin	AT2G36830.1 | Symbols: GAMMA-TIP, TIP1;1, GAMMA-TIP1 | gamma tonoplast intrinsic protein | chr2:15445490-15446336 FORWARD LENGTH=251	6e-115
Ghi.4597.1.S1_at	3.73961	up	DT052045	abscisic acid	AT2G18960.1 | Symbols: AHA1, PMA, OST2, HA1 | H(+)-ATPase 1 | chr2:8221858-8227268 FORWARD LENGTH=949	6e-63
Ghi.4613.1.S1_at	6.22828	down	DT051915	gibberellin	AT2G36830.1 | Symbols: GAMMA-TIP, TIP1;1, GAMMA-TIP1 | gamma tonoplast intrinsic protein | chr2:15445490-15446336 FORWARD LENGTH=251	5e-79
Ghi.4617.1.A1_at	30.5802	down	DT048631	ethylene	AT5G19780.1 | Symbols: TUA5 | tubulin alpha-5 | chr5:6687212-6688926 FORWARD LENGTH=450	3e-35
Ghi.4629.1.S1_x_at	68.9164	down	AY345606.1	ethylene	AT5G19780.1 | Symbols: TUA5 | tubulin alpha-5 | chr5:6687212-6688926 FORWARD LENGTH=450	3e-78
Ghi.4636.1.A1_s_at	3.17691	down	DT053047	abscisic acid	AT4G21410.1 | Symbols: CRK29 | cysteine-rich RLK (RECEPTOR-like protein kinase) 29 | chr4:11402463-11405025 REVERSE LENGTH=679	3e-35
Ghi.4648.2.A1_s_at	11.9862	down	AY464057.1	abscisic acid	AT5G25610.1 | Symbols: RD22, ATRD22 | BURP domain-containing protein | chr5:8914498-8916684 REVERSE LENGTH=392	4e-18
Ghi.4652.1.A1_at	3.59501	up	DT052718	brassinosteroid	AT4G39400.1 | Symbols: BRI1, CBB2, DWF2, BIN1, ATBRI1 | Leucine-rich receptor-like protein kinase family protein | chr4:18324826-18328416 FORWARD LENGTH=1196	3e-47
Ghi.4662.1.A1_x_at	9.57784	down	DT051590	auxin	AT4G12550.1 | Symbols: AIR1 | Auxin-Induced in Root cultures 1 | chr4:7439176-7439511 FORWARD LENGTH=111	1e-12
Ghi.4663.1.A1_x_at	13.7231	down	DT051323	ethylene	AT5G19780.1 | Symbols: TUA5 | tubulin alpha-5 | chr5:6687212-6688926 FORWARD LENGTH=450	3e-137
Ghi.4688.1.A1_at	5.20556	down	DT050474	ethylene	AT1G79530.1 | Symbols: GAPCP-1 | glyceraldehyde-3-phosphate dehydrogenase of plastid 1 | chr1:29916232-29919088 REVERSE LENGTH=422	7e-32
Ghi.4703.1.A1_s_at	5.49254	up	DN758737	gibberellin	AT1G66350.1 | Symbols: RGL1, RGL | RGA-like 1 | chr1:24748327-24749862 FORWARD LENGTH=511	4e-30
Ghi.4703.1.S1_at	6.2168	up	DT051314	gibberellin	AT1G66350.1 | Symbols: RGL1, RGL | RGA-like 1 | chr1:24748327-24749862 FORWARD LENGTH=511	4e-30
Ghi.4705.1.A1_s_at	8.15695	down	DT051169	auxin	AT1G70560.1 | Symbols: WEI8, TAA1, SAV3 | tryptophan aminotransferase of Arabidopsis 1 | chr1:26604894-26607319 FORWARD LENGTH=391	7e-23
Ghi.4714.1.A1_s_at	4.54061	down	DT050196	abscisic acid	AT5G37770.1 | Symbols: TCH2, CML24 | EF hand calcium-binding protein family | chr5:14999075-14999560 REVERSE LENGTH=161	2e-18
Ghi.4722.1.A1_at	8.99307	down	DT050359	abscisic acid	AT5G51640.1 | Symbols: YLS7, TBL17 | Plant protein of unknown function (DUF828) | chr5:20975401-20977378 REVERSE LENGTH=501	3e-14
Ghi.4725.1.S1_s_at	8.63721	down	AI726805	auxin	AT2G06850.1 | Symbols: EXGT-A1, EXT, XTH4 | xyloglucan endotransglucosylase/hydrolase 4 | chr2:2763619-2765490 FORWARD LENGTH=296	7e-97
Ghi.4741.1.S1_s_at	101.948	down	AY291285.1	cytokinin	AT1G05850.1 | Symbols: POM1, ERH2, ELP1, CTL1, ELP, HOT2, ATCTL1 | Chitinase family protein | chr1:1766833-1768117 REVERSE LENGTH=321	2e-119
Ghi.4770.1.S1_at	12.3407	down	DT050642	salicylic acid	AT3G11280.2 | Symbols: | Duplicated homeodomain-like superfamily protein | chr3:3533477-3534393 REVERSE LENGTH=263	2e-60
Ghi.4795.1.A1_s_at	3.15487	down	DT050576	auxin	AT1G28130.2 | Symbols: GH3.17 | Auxin-responsive GH3 family protein | chr1:9826379-9827883 FORWARD LENGTH=466	3e-32
Ghi.4796.1.S1_at	12.6782	up	CD809347	auxin	AT4G31500.1 | Symbols: CYP83B1, SUR2, RNT1, RED1, ATR4 | cytochrome P450, family 83, subfamily B, polypeptide 1 | chr4:15273677-15275271 REVERSE LENGTH=499	3e-46
Ghi.4838.1.S1_at	5.99885	down	AI054785	jasmonic acid	AT4G37760.1 | Symbols: SQE3 | squalene epoxidase 3 | chr4:17744085-17746426 FORWARD LENGTH=525	6e-144
Ghi.4838.2.A1_at	4.35151	down	DT050256	jasmonic acid	AT4G37760.1 | Symbols: SQE3 | squalene epoxidase 3 | chr4:17744085-17746426 FORWARD LENGTH=525	1e-32
Ghi.4895.1.A1_at	9.29256	down	DT049985	abscisic acid	AT5G51640.1 | Symbols: YLS7, TBL17 | Plant protein of unknown function (DUF828) | chr5:20975401-20977378 REVERSE LENGTH=501	4e-11
Ghi.4967.1.S1_s_at	18.4439	down	AI729781	auxin	AT4G39950.1 | Symbols: CYP79B2 | cytochrome P450, family 79, subfamily B, polypeptide 2 | chr4:18525311-18527284 FORWARD LENGTH=541	1e-26
Ghi.4983.1.A1_at	4.70518	up	DV849718	abscisic acid	AT3G19580.2 | Symbols: AZF2, ZF2 | zinc-finger protein 2 | chr3:6803293-6804114 REVERSE LENGTH=273	4e-31
Ghi.4993.1.A1_at	5.23827	down	DN757939	salicylic acid	AT4G12470.1 | Symbols: AZI1 | azelaic acid induced 1 | chr4:7401371-7401856 REVERSE LENGTH=161	3e-20
Ghi.5000.1.S1_s_at	12.563	down	AF165924.1	abscisic acid	AT3G47620.1 | Symbols: AtTCP14, TCP14 | TEOSINTE BRANCHED, cycloidea and PCF (TCP) 14 | chr3:17559004-17560473 FORWARD LENGTH=489	1e-50
Ghi.5002.1.S1_s_at	7.33821	up	DT049512	jasmonic acid	AT4G29010.1 | Symbols: AIM1 | Enoyl-CoA hydratase/isomerase family | chr4:14297312-14302016 REVERSE LENGTH=721	7e-18
Ghi.5022.4.A1_s_at	41.038	up	DT049392	ethylene	AT1G73500.1 | Symbols: ATMKK9, MKK9 | MAP kinase kinase 9 | chr1:27639419-27640351 REVERSE LENGTH=310	1e-39
Ghi.503.1.S1_at	5.37374	down	AY626159.1	auxin	AT4G32880.1 | Symbols: ATHB-8, ATHB8, HB-8 | homeobox gene 8 | chr4:15863587-15867822 REVERSE LENGTH=833	2e-10
Ghi.5032.1.A1_s_at	3.44229	up	DT049348	brassinosteroid	AT1G17060.1 | Symbols: CYP72C1, SOB7 | cytochrome p450 72c1 | chr1:5832282-5835255 REVERSE LENGTH=476	7e-10
Ghi.5057.1.S1_s_at	3.36469	down	DT049270	abscisic acid	AT1G02205.3 | Symbols: CER1 | Fatty acid hydroxylase superfamily | chr1:418818-422154 FORWARD LENGTH=630	5e-28
Ghi.5065.1.S1_s_at	3.28904	down	DT456500	jasmonic acid	AT1G19570.1 | Symbols: DHAR1, ATDHAR1, DHAR5 | dehydroascorbate reductase | chr1:6773462-6774413 REVERSE LENGTH=213	5e-75
Ghi.5068.1.S1_at	6.30716	up	AW587517	auxin	AT2G06850.1 | Symbols: EXGT-A1, EXT, XTH4 | xyloglucan endotransglucosylase/hydrolase 4 | chr2:2763619-2765490 FORWARD LENGTH=296	1e-45
Ghi.5119.1.S1_s_at	20.5863	down	DT049005	auxin	AT4G37060.1 | Symbols: PLP5, PLA IVB, AtPLAIVB | PATATIN-like protein 5 | chr4:17461573-17463734 REVERSE LENGTH=414	1e-21
Ghi.5209.1.A1_at	4.2225	up	DT468517	ethylene	AT1G17440.2 | Symbols: EER4, TAF12B | Transcription initiation factor TFIID subunit A | chr1:5984407-5987663 REVERSE LENGTH=683	1e-45
Ghi.5215.1.A1_at	3.24218	down	DT048596	ethylene	AT3G01040.2 | Symbols: GAUT13 | galacturonosyltransferase 13 | chr3:9392-11979 FORWARD LENGTH=532	4e-53
Ghi.5237.1.S1_at	6.06947	down	DT048535	auxin	AT2G04160.1 | Symbols: AIR3 | Subtilisin-like serine endopeptidase family protein | chr2:1401450-1407694 REVERSE LENGTH=772	2e-94
Ghi.524.1.S1_x_at	102.624	down	DR458487	auxin	AT5G19530.2 | Symbols: ACL5 | S-adenosyl-L-methionine-dependent methyltransferases superfamily protein | chr5:6589176-6591070 REVERSE LENGTH=332	6e-16
Ghi.5264.1.A1_x_at	4.47682	down	DT048410	brassinosteroid	AT1G11680.1 | Symbols: CYP51G1, EMB1738, CYP51A2, CYP51 | CYTOCHROME P450 51G1 | chr1:3938925-3940585 FORWARD LENGTH=488	1e-16
Ghi.5278.1.A1_at	4.64902	up	DT048336	salicylic acid	AT2G41010.1 | Symbols: ATCAMBP25, CAMBP25 | calmodulin (CAM)-binding protein of 25 kDa | chr2:17114015-17114731 REVERSE LENGTH=238	4e-16
Ghi.529.1.S1_at	10.2846	down	DR458378	ethylene	AT3G52930.1 | Symbols: | Aldolase superfamily protein | chr3:19627383-19628874 REVERSE LENGTH=358	9e-15
Ghi.5310.1.S1_x_at	9.63837	down	DR456489	abscisic acid	AT5G27420.1 | Symbols: CNI1, ATL31 | carbon/nitrogen insensitive 1 | chr5:9684119-9685225 FORWARD LENGTH=368	2e-14
Ghi.5365.1.A1_at	24.7786	down	DT048061	abscisic acid	AT2G22430.1 | Symbols: ATHB6, HB6 | homeobox protein 6 | chr2:9526470-9527612 REVERSE LENGTH=311	7e-10
Ghi.5385.1.S1_s_at	24.571	down	DT047980	abscisic acid	AT1G80080.1 | Symbols: TMM, AtRLP17 | Leucine-rich repeat (LRR) family protein | chr1:30128073-30129563 REVERSE LENGTH=496	7e-19
Ghi.5437.1.S1_at	11.2987	down	DT047754	salicylic acid	AT1G37130.1 | Symbols: NIA2, B29, NIA2-1, CHL3, NR, NR2, ATNR2 | nitrate reductase 2 | chr1:14158617-14161652 FORWARD LENGTH=917	3e-17
Ghi.5451.1.S1_at	17.7364	up	DQ122174.1	auxin	AT4G11280.1 | Symbols: ACS6, ATACS6 | 1-aminocyclopropane-1-carboxylic acid (acc) synthase 6 | chr4:6864168-6865922 FORWARD LENGTH=495	1e-177
Ghi.5515.1.A1_s_at	8.07965	up	DT463826	abscisic acid	AT3G11050.1 | Symbols: ATFER2, FER2 | ferritin 2 | chr3:3463651-3465294 FORWARD LENGTH=253	2e-46
Ghi.5529.1.S1_x_at	3.58882	down	AY072821.1	abscisic acid	AT5G25610.1 | Symbols: RD22, ATRD22 | BURP domain-containing protein | chr5:8914498-8916684 REVERSE LENGTH=392	2e-70
Ghi.5529.2.S1_s_at	4.08575	down	AI731201	abscisic acid	AT5G25610.1 | Symbols: RD22, ATRD22 | BURP domain-containing protein | chr5:8914498-8916684 REVERSE LENGTH=392	2e-65
Ghi.5550.1.A1_s_at	107.27	down	DT052588	cytokinin	AT1G05850.1 | Symbols: POM1, ERH2, ELP1, CTL1, ELP, HOT2, ATCTL1 | Chitinase family protein | chr1:1766833-1768117 REVERSE LENGTH=321	8e-31
Ghi.5551.1.A1_s_at	33.8419	down	DT047344	auxin	AT4G30080.1 | Symbols: ARF16 | auxin response factor 16 | chr4:14703369-14705564 REVERSE LENGTH=670	4e-34
Ghi.5565.2.S1_a_at	14.4057	up	DT468184	ethylene	AT1G15520.1 | Symbols: PDR12, ATPDR12, ABCG40, ATABCG40 | pleiotropic drug resistance 12 | chr1:5331993-5338175 REVERSE LENGTH=1423	0
Ghi.5565.5.S1_s_at	8.23632	up	DT465300	ethylene	AT1G15520.1 | Symbols: PDR12, ATPDR12, ABCG40, ATABCG40 | pleiotropic drug resistance 12 | chr1:5331993-5338175 REVERSE LENGTH=1423	6e-115
Ghi.5565.7.A1_x_at	12.4358	up	CD486452	ethylene	AT1G15520.1 | Symbols: PDR12, ATPDR12, ABCG40, ATABCG40 | pleiotropic drug resistance 12 | chr1:5331993-5338175 REVERSE LENGTH=1423	6e-30
Ghi.5619.1.A1_at	17.4747	down	DT047141	auxin	AT2G26740.1 | Symbols: ATSEH, SEH | soluble epoxide hydrolase | chr2:11393148-11394257 REVERSE LENGTH=321	5e-20
Ghi.5634.1.A1_x_at	3.22216	up	DT047081	abscisic acid	AT5G47100.1 | Symbols: CBL9, ATCBL9 | calcineurin B-like protein 9 | chr5:19129896-19131727 REVERSE LENGTH=213	2e-11
Ghi.564.1.S1_s_at	11.5432	down	AI731645	ethylene	AT5G40990.1 | Symbols: GLIP1 | GDSL lipase 1 | chr5:16418920-16420400 FORWARD LENGTH=374	2e-13
Ghi.5640.1.S1_s_at	4.52527	down	DT047051	jasmonic acid	AT2G26690.1 | Symbols: | Major facilitator superfamily protein | chr2:11347347-11350916 REVERSE LENGTH=577	1e-62
Ghi.5675.1.A1_x_at	20.5392	down	DT046810	salicylic acid	AT4G12470.1 | Symbols: AZI1 | azelaic acid induced 1 | chr4:7401371-7401856 REVERSE LENGTH=161	8e-26
Ghi.5701.1.A1_at	27.4813	up	DT046689	salicylic acid	AT2G43840.2 | Symbols: UGT74F1 | UDP-glycosyltransferase 74 F1 | chr2:18157681-18159166 FORWARD LENGTH=449	2e-19
Ghi.5744.2.S1_s_at	51.9124	down	DN760209	auxin	AT2G06850.1 | Symbols: EXGT-A1, EXT, XTH4 | xyloglucan endotransglucosylase/hydrolase 4 | chr2:2763619-2765490 FORWARD LENGTH=296	2e-73
Ghi.5746.1.S1_s_at	9.52867	down	AY345604.1	ethylene	AT5G19780.1 | Symbols: TUA5 | tubulin alpha-5 | chr5:6687212-6688926 FORWARD LENGTH=450	0
Ghi.5775.1.A1_at	7.12407	up	DT457409	ethylene	AT3G23150.1 | Symbols: ETR2 | Signal transduction histidine kinase, hybrid-type, ethylene sensor | chr3:8255156-8257560 FORWARD LENGTH=773	3e-45
Ghi.5775.1.S1_s_at	20.9642	up	DT455881	ethylene	AT3G23150.1 | Symbols: ETR2 | Signal transduction histidine kinase, hybrid-type, ethylene sensor | chr3:8255156-8257560 FORWARD LENGTH=773	3e-45
Ghi.5778.1.S1_s_at	4.50137	up	DT466399	gibberellin	AT4G35390.1 | Symbols: AGF1 | AT-hook protein of GA feedback 1 | chr4:16829603-16830502 FORWARD LENGTH=299	3e-38
Ghi.5786.1.S1_at	7.45579	down	CO499670	jasmonic acid	AT2G26690.1 | Symbols: | Major facilitator superfamily protein | chr2:11347347-11350916 REVERSE LENGTH=577	1e-20
Ghi.58.1.S1_s_at	6.26042	up	DN761594	abscisic acid	AT4G23650.1 | Symbols: CDPK6, CPK3 | calcium-dependent protein kinase 6 | chr4:12324967-12327415 REVERSE LENGTH=529	9e-96
Ghi.58.3.S1_a_at	4.00019	up	DT462771	abscisic acid	AT4G23650.1 | Symbols: CDPK6, CPK3 | calcium-dependent protein kinase 6 | chr4:12324967-12327415 REVERSE LENGTH=529	1e-85
Ghi.5817.1.S1_at	5.77014	up	DV850218	salicylic acid	AT1G62830.1 | Symbols: LDL1, SWP1, ATSWP1, ATLSD1, LSD1 | LSD1-like 1 | chr1:23264638-23267172 REVERSE LENGTH=844	4e-11
Ghi.5825.1.A1_s_at	3.07107	down	CO499506	ethylene	AT2G45820.1 | Symbols: | Remorin family protein | chr2:18863147-18864576 REVERSE LENGTH=190	4e-16
Ghi.5843.1.A1_s_at	4.21571	up	CO499324	abscisic acid	AT5G10560.1 | Symbols: | Glycosyl hydrolase family protein | chr5:3336335-3339351 REVERSE LENGTH=792	5e-20
Ghi.5849.1.S1_s_at	3.56869	down	DR454104	auxin	AT5G09810.1 | Symbols: ACT7 | actin 7 | chr5:3052809-3054220 FORWARD LENGTH=377	4e-118
Ghi.5852.2.A1_s_at	5.10917	down	CO499223	salicylic acid	AT1G77760.1 | Symbols: NIA1, GNR1, NR1 | nitrate reductase 1 | chr1:29236005-29239367 REVERSE LENGTH=917	7e-14
Ghi.5857.1.S1_at	4.81116	down	DT047851	auxin	AT2G22670.4 | Symbols: IAA8 | indoleacetic acid-induced protein 8 | chr2:9636877-9638459 FORWARD LENGTH=338	6e-52
Ghi.5859.1.A1_s_at	37.1759	down	CO499146	auxin	AT1G19840.1 | Symbols: | SAUR-like auxin-responsive protein family | chr1:6872794-6873255 REVERSE LENGTH=153	2e-34
Ghi.5861.1.S1_s_at	3.67613	down	DN760012	auxin	AT1G15690.1 | Symbols: AVP1, ATAVP3, AVP-3, AtVHP1;1 | Inorganic H pyrophosphatase family protein | chr1:5399115-5402185 FORWARD LENGTH=770	2e-105
Ghi.5865.1.S1_s_at	7.45345	down	DT551449	Brassinosteroid	AT3G23770.1 | Symbols: | O-Glycosyl hydrolases family 17 protein | chr3:8565556-8567196 FORWARD LENGTH=476	9e-11
Ghi.5872.3.A1_a_at	4.09367	down	CO498986	auxin	AT1G18970.1 | Symbols: GLP4 | germin-like protein 4 | chr1:6554702-6555364 REVERSE LENGTH=220	4e-10
Ghi.5875.1.A1_at	3.30544	up	CO496650	brassinosteroid	AT2G26710.1 | Symbols: BAS1, CYP734A1, CYP72B1 | Cytochrome P450 superfamily protein | chr2:11380700-11383413 FORWARD LENGTH=520	7e-29
Ghi.5897.1.S1_s_at	4.55376	up	DV850346	ethylene	AT2G20950.4 | Symbols: | Arabidopsis phospholipase-like protein (PEARLI 4) family | chr2:9003295-9005354 FORWARD LENGTH=530	2e-21
Ghi.6.1.S1_at	6.24862	down	DR463919	abscisic acid	AT1G31930.3 | Symbols: XLG3 | extra-large GTP-binding protein 3 | chr1:11465832-11468961 FORWARD LENGTH=848	2e-84
Ghi.6061.1.S1_at	13.9579	down	DT047912	ethylene	AT5G05170.1 | Symbols: CESA3, IXR1, ATCESA3, ATH-B, CEV1 | Cellulose synthase family protein | chr5:1530401-1535090 REVERSE LENGTH=1065	0
Ghi.6079.1.S1_s_at	19.8292	down	DT054332	abscisic acid	AT1G35720.1 | Symbols: ANNAT1, OXY5, ATOXY5 | annexin 1 | chr1:13225304-13226939 FORWARD LENGTH=317	4e-44
Ghi.6088.1.S1_s_at	83.2489	up	DT466983	salicylic acid	AT3G45640.1 | Symbols: ATMPK3, MPK3, ATMAPK3 | mitogen-activated protein kinase 3 | chr3:16756918-16758476 FORWARD LENGTH=370	1e-137
Ghi.6088.2.A1_s_at	75.1701	up	DV849489	salicylic acid	AT3G45640.1 | Symbols: ATMPK3, MPK3, ATMAPK3 | mitogen-activated protein kinase 3 | chr3:16756918-16758476 FORWARD LENGTH=370	2e-28
Ghi.6088.2.S1_at	54.5437	up	DT467539	salicylic acid	AT3G45640.1 | Symbols: ATMPK3, MPK3, ATMAPK3 | mitogen-activated protein kinase 3 | chr3:16756918-16758476 FORWARD LENGTH=370	2e-28
Ghi.6103.1.S1_at	7.80347	down	CO491198	auxin	AT5G13930.1 | Symbols: CHS, TT4, ATCHS | Chalcone and stilbene synthase family protein | chr5:4488762-4490035 FORWARD LENGTH=395	2e-50
Ghi.6107.1.S1_x_at	3.34852	down	DN758335	abscisic acid	AT1G54100.2 | Symbols: ALDH7B4 | aldehyde dehydrogenase 7B4 | chr1:20195435-20198853 REVERSE LENGTH=508	3e-10
Ghi.6131.1.S1_s_at	5.27918	down	DT046923	ethylene	AT5G19780.1 | Symbols: TUA5 | tubulin alpha-5 | chr5:6687212-6688926 FORWARD LENGTH=450	7e-94
Ghi.6152.1.S1_at	3.23462	down	CO495149	abscisic acid	AT1G74740.1 | Symbols: CPK30, CDPK1A, ATCPK30 | calcium-dependent protein kinase 30 | chr1:28080199-28082476 REVERSE LENGTH=541	3e-12
Ghi.6188.1.A1_at	76.9406	down	CO493635	gibberellin	AT2G37640.1 | Symbols: ATEXPA3, ATEXP3, ATHEXP ALPHA 1.9, EXP3 | Barwin-like endoglucanases superfamily protein | chr2:15788077-15789812 REVERSE LENGTH=262	3e-45
Ghi.6236.1.S1_s_at	37.552	down	AY189971.1	auxin	AT2G06850.1 | Symbols: EXGT-A1, EXT, XTH4 | xyloglucan endotransglucosylase/hydrolase 4 | chr2:2763619-2765490 FORWARD LENGTH=296	2e-75
Ghi.6236.2.S1_s_at	25.0456	down	D88413.1	auxin	AT2G06850.1 | Symbols: EXGT-A1, EXT, XTH4 | xyloglucan endotransglucosylase/hydrolase 4 | chr2:2763619-2765490 FORWARD LENGTH=296	2e-83
Ghi.6271.1.S1_x_at	3.45971	down	DN779712	ethylene	AT5G19780.1 | Symbols: TUA5 | tubulin alpha-5 | chr5:6687212-6688926 FORWARD LENGTH=450	1e-89
Ghi.6292.2.S1_at	23.3643	down	AI727156	gibberellin	AT2G36830.1 | Symbols: GAMMA-TIP, TIP1;1, GAMMA-TIP1 | gamma tonoplast intrinsic protein | chr2:15445490-15446336 FORWARD LENGTH=251	5e-29
Ghi.6298.1.A1_s_at	15.6191	down	CD486518	ethylene	AT5G19780.1 | Symbols: TUA5 | tubulin alpha-5 | chr5:6687212-6688926 FORWARD LENGTH=450	3e-171
Ghi.6307.1.A1_s_at	13.697	down	AI727277	abscisic acid	AT5G57800.1 | Symbols: FLP1, YRE, CER3, WAX2 | Fatty acid hydroxylase superfamily | chr5:23420589-23423832 FORWARD LENGTH=632	7e-122
Ghi.6309.2.A1_at	3.28677	down	CO496220	gibberellin	AT5G27320.1 | Symbols: ATGID1C, GID1C | alpha/beta-Hydrolases superfamily protein | chr5:9629254-9630746 FORWARD LENGTH=344	1e-24
Ghi.6324.1.A1_x_at	3.791	down	CO491193	abscisic acid	AT5G59320.1 | Symbols: LTP3 | lipid transfer protein 3 | chr5:23929051-23929492 FORWARD LENGTH=115	1e-16
Ghi.634.1.S1_s_at	3.0838	down	AY255521.1	abscisic acid	AT1G51500.1 | Symbols: CER5, D3, ABCG12, WBC12, ATWBC12 | ABC-2 type transporter family protein | chr1:19097967-19100972 REVERSE LENGTH=687	0
Ghi.6360.1.A1_at	10.6056	down	DT051246	ethylene	AT1G02500.2 | Symbols: SAM1, SAM-1, MAT1, AtSAM1 | S-adenosylmethionine synthetase 1 | chr1:519037-520218 FORWARD LENGTH=393	2e-33
Ghi.6408.1.A1_s_at	3.33339	up	DT463720	jasmonic acid	AT3G56400.1 | Symbols: WRKY70, ATWRKY70 | WRKY DNA-binding protein 70 | chr3:20909082-20910409 REVERSE LENGTH=294	8e-15
Ghi.6423.1.A1_at	4.97224	down	CO490711	abscisic acid	AT3G57530.1 | Symbols: CPK32, ATCPK32, CDPK32 | calcium-dependent protein kinase 32 | chr3:21296898-21299351 REVERSE LENGTH=538	1e-36
Ghi.6429.1.S1_at	216.325	up	CF932111	abscisic acid	AT5G59320.1 | Symbols: LTP3 | lipid transfer protein 3 | chr5:23929051-23929492 FORWARD LENGTH=115	8e-12
Ghi.6433.1.S1_at	41.6746	up	CF932068	ethylene	AT2G14580.1 | Symbols: ATPRB1, PRB1 | basic pathogenesis-related protein 1 | chr2:6225703-6226188 REVERSE LENGTH=161	3e-56
Ghi.6443.2.A1_s_at	29.8637	up	CF932178	ethylene	AT3G04720.1 | Symbols: PR4, HEL, PR-4 | pathogenesis-related 4 | chr3:1285691-1286531 REVERSE LENGTH=212	3e-39
Ghi.6443.2.S1_at	41.4588	up	CF932178	ethylene	AT3G04720.1 | Symbols: PR4, HEL, PR-4 | pathogenesis-related 4 | chr3:1285691-1286531 REVERSE LENGTH=212	3e-39
Ghi.6461.1.A1_at	4.52506	up	CF075616	auxin	AT2G26740.1 | Symbols: ATSEH, SEH | soluble epoxide hydrolase | chr2:11393148-11394257 REVERSE LENGTH=321	2e-13
Ghi.6470.1.S1_s_at	16.6046	down	CD486699	salicylic acid	AT4G12470.1 | Symbols: AZI1 | azelaic acid induced 1 | chr4:7401371-7401856 REVERSE LENGTH=161	8e-26
Ghi.6472.1.A1_s_at	49.4899	down	CD485893	salicylic acid	AT4G12470.1 | Symbols: AZI1 | azelaic acid induced 1 | chr4:7401371-7401856 REVERSE LENGTH=161	3e-12
Ghi.6480.1.S1_at	4.34822	down	CD486289	abscisic acid	AT3G26830.1 | Symbols: PAD3, CYP71B15 | Cytochrome P450 superfamily protein | chr3:9887990-9889560 FORWARD LENGTH=490	6e-44
Ghi.6498.1.S1_s_at	15.3704	down	U62778.1	gibberellin	AT2G36830.1 | Symbols: GAMMA-TIP, TIP1;1, GAMMA-TIP1 | gamma tonoplast intrinsic protein | chr2:15445490-15446336 FORWARD LENGTH=251	3e-80
Ghi.6502.1.S1_at	4.11559	down	AJ513177	ethylene	AT2G19590.1 | Symbols: ACO1, ATACO1 | ACC oxidase 1 | chr2:8476239-8477354 REVERSE LENGTH=310	8e-119
Ghi.6506.1.S1_s_at	14.1231	down	CF932126	gibberellin	AT2G36830.1 | Symbols: GAMMA-TIP, TIP1;1, GAMMA-TIP1 | gamma tonoplast intrinsic protein | chr2:15445490-15446336 FORWARD LENGTH=251	4e-114
Ghi.6521.1.S1_at	90.5376	up	CD486070	cytokinin	AT1G05850.1 | Symbols: POM1, ERH2, ELP1, CTL1, ELP, HOT2, ATCTL1 | Chitinase family protein | chr1:1766833-1768117 REVERSE LENGTH=321	4e-33
Ghi.6524.1.A1_at	5.92278	up	CO492525	auxin	AT5G18930.1 | Symbols: BUD2, SAMDC4 | Adenosylmethionine decarboxylase family protein | chr5:6312172-6313215 REVERSE LENGTH=347	7e-19
Ghi.6538.1.S1_at	205.007	up	CD485949	Brassinosteroid	AT1G61110.1 | Symbols: anac025, NAC025 | NAC domain containing protein 25 | chr1:22516730-22518055 FORWARD LENGTH=323	7e-69
Ghi.6539.1.S1_s_at	53.7632	up	CD485942	salicylic acid	AT2G40000.1 | Symbols: HSPRO2, ATHSPRO2 | ortholog of sugar beet HS1 PRO-1 2 | chr2:16700649-16701956 REVERSE LENGTH=435	5e-34
Ghi.6559.1.S1_at	3.47359	up	CD485748	ethylene	AT5G19880.1 | Symbols: | Peroxidase superfamily protein | chr5:6720578-6722411 REVERSE LENGTH=329	1e-46
Ghi.6568.1.S1_at	16.2582	down	CD485653	ethylene	AT5G40990.1 | Symbols: GLIP1 | GDSL lipase 1 | chr5:16418920-16420400 FORWARD LENGTH=374	4e-16
Ghi.6620.1.S1_at	13.1029	down	CA993642	jasmonic acid	AT2G34810.1 | Symbols: | FAD-binding Berberine family protein | chr2:14685292-14686914 FORWARD LENGTH=540	4e-19
Ghi.6655.1.S1_at	10.0043	up	CA993778	abscisic acid	AT1G54100.2 | Symbols: ALDH7B4 | aldehyde dehydrogenase 7B4 | chr1:20195435-20198853 REVERSE LENGTH=508	3e-159
Ghi.6655.2.S1_s_at	10.1118	up	DT456191	abscisic acid	AT1G54100.2 | Symbols: ALDH7B4 | aldehyde dehydrogenase 7B4 | chr1:20195435-20198853 REVERSE LENGTH=508	2e-66
Ghi.6674.1.A1_s_at	3.72615	up	CA993725	salicylic acid	AT1G80840.1 | Symbols: WRKY40, ATWRKY40 | WRKY DNA-binding protein 40 | chr1:30383834-30385356 FORWARD LENGTH=302	2e-29
Ghi.6676.1.S1_s_at	15.1442	up	CA993443	abscisic acid	AT3G28210.1 | Symbols: PMZ, SAP12 | zinc finger (AN1-like) family protein | chr3:10520585-10521223 FORWARD LENGTH=186	2e-55
Ghi.6714.1.S1_s_at	6.88403	down	CA993201	ethylene	AT5G40990.1 | Symbols: GLIP1 | GDSL lipase 1 | chr5:16418920-16420400 FORWARD LENGTH=374	3e-13
Ghi.6742.1.A1_at	4.06752	up	CA992819	salicylic acid	AT4G26840.1 | Symbols: SUM1, SUMO 1, SUMO1, ATSUMO1 | small ubiquitin-like modifier 1 | chr4:13497466-13498458 FORWARD LENGTH=100	3e-44
Ghi.6808.1.S1_s_at	5.85383	up	CA993089	abscisic acid	AT3G15210.1 | Symbols: ATERF-4, ERF4, RAP2.5, ATERF4 | ethylene responsive element binding factor 4 | chr3:5121472-5122140 FORWARD LENGTH=222	3e-16
Ghi.6822.1.A1_s_at	45.8561	up	CA993006	brassinosteroid	AT2G36800.1 | Symbols: DOGT1, UGT73C5 | don-glucosyltransferase 1 | chr2:15423493-15424980 REVERSE LENGTH=495	2e-53
Ghi.6850.1.S1_at	3.72496	up	DT463873	auxin	AT1G49010.1 | Symbols: | Duplicated homeodomain-like superfamily protein | chr1:18132714-18133778 FORWARD LENGTH=314	3e-43
Ghi.6858.1.A1_at	22.9837	up	CA992853	auxin	AT1G23540.1 | Symbols: IGI1, AtPERK12 | Protein kinase superfamily protein | chr1:8346942-8349786 REVERSE LENGTH=720	3e-24
Ghi.687.1.S1_at	39.025	down	DQ060250.1	gibberellin	AT2G37640.1 | Symbols: ATEXPA3, ATEXP3, ATHEXP ALPHA 1.9, EXP3 | Barwin-like endoglucanases superfamily protein | chr2:15788077-15789812 REVERSE LENGTH=262	1e-58
Ghi.6891.1.S1_at	3.47122	down	DN801390	abscisic acid	AT5G37770.1 | Symbols: TCH2, CML24 | EF hand calcium-binding protein family | chr5:14999075-14999560 REVERSE LENGTH=161	2e-17
Ghi.6898.1.S1_at	20.9231	up	CA992714	gibberellin	AT4G25420.1 | Symbols: GA5, GA20OX1, AT2301, ATGA20OX1 | 2-oxoglutarate (2OG) and Fe(II)-dependent oxygenase superfamily protein | chr4:12990982-12992409 REVERSE LENGTH=377	1e-32
Ghi.690.1.A1_s_at	54.5897	down	DR456152	gibberellin	AT5G15230.1 | Symbols: GASA4 | GAST1 protein homolog 4 | chr5:4945017-4946025 FORWARD LENGTH=106	6e-26
Ghi.690.2.S1_s_at	10.6545	down	DT459608	gibberellin	AT5G15230.1 | Symbols: GASA4 | GAST1 protein homolog 4 | chr5:4945017-4946025 FORWARD LENGTH=106	2e-42
[truncated: 852 more rows]
