# Supplementary material for: Genome‐wide transcriptomic and proteomic analyses of bollworm‐infested developing cotton bolls revealed the genes and pathways involved in the insect pest defence mechanism
Source: Plant Biotechnol J. 2016 Jan 22;14(6):1438–55. doi: 10.1111/pbi.12508 (PMC5066800; doi:10.1111/pbi.12508)
Supplement: Supplementary file 15 — Table S14 List of Differentially expressed proteins identified by MALDI TOF/TOF. Fold change values (BS/CN) are tabulated along with the protein identification details. [file PBI-14-1438-s011.xls]

## Sheet: Protein IDs DEPs
Supporting Table S14: List of Differentially expressed proteins (DEPs) identified by MALDI TOF/TOF. Fold change values (BS/CN) are tabulated along with the protein identification details. List of differntially expressed transcripts (DETs) corresponding to the respective DEPs are tabulated
2D PAGE Annotation ID	Accession no		Protein ID -[Source]	Theo Mol Wt	Observed Mol wt	%Seq cov	Theoretical pI	Observed pI	Observed m/z	No of Unique peptides	MS/MS-Peptides sequenced	Individual Ion score	MOWSE score	Fold change BS/CN
	NCBInr	G arboreum, G raimondii												0 dpa	2 dpa	5 dpa
1 (CN)	gi|657951139	Cotton_A_24691	chaperonin 60 subunit beta 2, chloroplastic [Malus domestica]	64614	58	1	5.8	5.24893	1298.71	1	R.DLINILEEAIR.G	48	48	2.11665	-1.1574	-1.86566
2 (CN)	gi|118488735	Cotton_A_24924	unknown [Populus trichocarpa]	45306	52	8	5.14	5.13229	1691.82	2	R.GQPVLNTGSPITVPVGR.A	92	135	1.05346	-1.9924	-1.25829
		Cotton_D_gene_10014221	ATP synthase beta subunit 1 [Gossypium hirsutum]						2060.89		R.QISELGIYPAVDPLDSTSR.M	82
3 (CN)	gi|22003604		ribulose-1,5-bisphosphate carboxylase/oxygenase large subunit, partial [Vismia baccifera]	48739	52	2	6.18	6.01268	1261.59	1	R.DITLGMVDLLR.D + Oxidation (M)	70	70	0	-2.06586	-1.98476
4 (CN)	gi|11587	Cotton_A_36255	unnamed protein product [Hordeum vulgare]	47517	44	5	6.32	6.67653	1465.63	2	K.TFQGPPHGIQVER.D	75	84	0	1.10008	-3.6767
		Cotton_D_gene_10018308							1187.55		R.DNGLLLHIHR.A	59
			Ribulose bisphosphate carboxylase
5 (CN)	gi|100380	Cotton_A_22968	ribulose-bisphosphate carboxylase activase [Nicotiana tabacum]	26084	52	15	5.01	6.01268	2089.21	2	R.VPIIVTGNDFSTLYAPLIR.D	73	204	-1.19893	-1.30252	-2.17846
		Cotton_D_gene_10021522							1883.01		K.IVDTFPGQSIDFFGALR.A	131
6 (CN)	gi|19988	Cotton_A_18167	ribulose bisphosphate carboxylase activase [Nicotiana tabacum]	23024	46	9	4.83	4.96067	2089.16	1	R.VPIIVTGNDFSTLYAPLIR.D	75	75	0	0	-1.71638
		Cotton_D_gene_10021522
7 (CN)	gi|100380	Cotton_A_22968	ribulose-bisphosphate carboxylase activase [Nicotiana tabacum]	26084	46	15	5.01	4.88389	2089.21	2	R.VPIIVTGNDFSTLYAPLIR.D	73	204	1.28643	-1.23643	-7.18922
		Cotton_D_gene_10021522							1883.01		K.IVDTFPGQSIDFFGALR.A	131
8 (CN)	gi|158144895	Cotton_A_00516	Enolase [Gossypium hirsutum]	47850	48	3	5.6	5.53	1811.78	1	R.IEEELGAEAVYAGASFR.A	49	49	1.99913	1.00634	1.17003
		Cotton_D_gene_10005023
9 (CN)	gi|158144895	Cotton_A_00516	Enolase [Gossypium hirsutum]	47982	48	3	5.09	5.53	1811.7	1	R.IEEELGAEAVYAGASFR.A	105	105	2.43219	-1.14394	-1.40456
		Cotton_D_gene_10005023
10 (CN)	gi|1169534	Cotton_A_00516	Enolase [Ricinus communis]	48111	48	8	5.56	5.743	1804.93	2	R.AAVPSGASTGIYEALELR.D	95	95	2.11218	-1.2399	1.27659
		Cotton_D_gene_10003918							2252.06		R.SGETEDTFIADLSVGLATGQIK.T
11 (CN)	gi|1531674	Cotton_A_10905	actin [Striga asiatica]	41947	42	16	5.38	5.19203	1459.6854	4	K.AEYDESGPSIVHR.K	87	464	1.48663	1.14483	-1.95598
		Cotton_D_gene_10028725							1515.7679		K.IWHHTFYNELR.V	81
									1774.9165		K.NYELPDGQVITIGAER.F	131
									2183.0753		K.DLYGNIVLSGGSTMFPGIADR.M	164
12 (CN)	gi|565348054		actin-71-like [Solanum tuberosum]	41919	42	28	5.31	5.26316	1515.77	7	K.IWHHTFYNELR.V	84	495	0	-3.17968	-4.6597
	gi|32186890		actin [Gossypium hirsutum]						1954.06		R.VAPEEHPVLLTEAPLNPK.A	87
									3151.5		R.TTGIVLDSGDGVSHTVPIYEGYALPHAILR.L	51
									1774.91		K.NYELPDGQVITIGAER.F	143
									2183.06		K.DLYGNIVLSGGSTMFPGIADR.M	168
									2199.07		K.DLYGNIVLSGGSTMFPGIADR.M + Oxidation (M)	128
									1459.7		K.AEYDESGPSIVHR.K	98
13 (CN)	gi|113217	Cotton_A_10903	Actin-1 [Daucus carota]	42246	41	9	5.64	5.34139	1774.81	2	K.NYELPDGQVITIGAER.F	133	133	1.78019	-1.29871	-1.78875
		Cotton_D_gene_10028725							2199		K.DLYGNIVLSGGSTMFPGIADR.M + Oxidation (M)	41
14 (CN)	gi|127046	Cotton_A_05522	S-adenosylmethionine synthase	43618	44	3	5.57	5.46799	1453.62	1	R.FVIGGPHGDAGLTGR.K	105	105	1.67482	0	-12.4432
		Cotton_D_gene_10004205	[Dianthus caryophyllus]
15 (CN)	gi|558605803	Cotton_A_22634	S-adenosylmethionine synthetase [Gossypium hirsutum]	43500	44	19	5.49	5.6603	2417.13	5	K.VLVNIEQQSPDIAQGVHGHFTK.R	75	336	1.97929	-1.36073	-1.18877
		Cotton_D_gene_10008718							2649.23		R.VHTVLISTQHDETVTNDEIAADLK.E	63
									1141.56		K.TIFHLNPSGR.F	60
									1295.72		K.IPDKEILQIVK.E	54
									979.422		K.TAAYGHFGR.D	84
16 (CN)	gi|166872	Cotton_A_05522	S-adenosylmethionine synthetase [Arabidopsis thaliana]	43573	41	6	5.5	5.6603	1141.5	2	K.TIFHLNPSGR.F	45	94	1.66442	0	-4.13526
		Cotton_D_gene_10004205							1453.63		R.FVIGGPHGDAGLTGR.K	49
17 (CN)	gi|211906450		phosphoglycerate kinase [Gossypium hirsutum]	42294	40	13	5.97	6.5814	1767.1	4	K.MVAALPDGGVLLLENVR.F	78	368	1.49878	-1.73998	-1.25625
									1783.12		K.MVAALPDGGVLLLENVR.F + oxidation (M)	105
									1934.11		K.LASLADLYVNDAFGTAHR.A	153
									2076.12		R.VDLNVPLDDNFNITDDTR.I	111
18 (CN)	gi|590623158	Cotton_A_12384	GDSL-like Lipase/Acylhydrolase superfamily protein [Theobroma cacao]	40281	39	13	5.19	4.89513	1560.7663	3	R.QILGGVNYASAAAGIR.E	144	351	1.60427	-1.3311	-1.56782
									1759.7199		R.SYSAQSSSDAYPIDIR.R	96
									1851.7945		R.ANYLPYGIDFPNGPTGR.F	112
19 (CN)	gi|74273629	Cotton_A_11375	gibberellin 20-oxidase 1 [Gossypium hirsutum]	41720	40	13	5.35	5.42105	1387.64	3	R.EIVTYFSYPLR.S	56	141	-1.00033	-1.13855	-2.77337
									2334.11		R.HTDPGTITLLLQDQVGGLQATR.D	44
									2153.93		R.EGDKPILEEPITFAEMYR.R + Oxidation (M)	41
20 (CN)	gi|74273629	Cotton_A_11375	gibberellin 20-oxidase 1 [Gossypium hirsutum]	41720	40	5	5.35	5.42105	921.452	2	K.TLQASFVR.D	45	79	-2.0943	-2.07819	-1.62593
									1387.67		R.EIVTYFSYPLR.S	44
21 (CN)	gi|74273631	Cotton_A_09953	gibberellin 3-hydroxylase 1 [Gossypium hirsutum]	40544	40	15	5.39	5.52063	1644.7718	3	K.IPSEYTEVTSEYAR.Q	88	213	1.14968	-1.2381	-4.6379
									2373.2831		K.IILKPLPETVSETEPPLFPPR.T	132
									2410.1178		K.EYIRPQEELTSIGNVFEEEK.K	71
22 (CN)	gi|242065066		hypothetical protein SORBIDRAFT_04g019020 [Sorghum bicolor]	39131	37	15	6.28	6.18393	1672.83	4	R.LSSINVENIEENRR.A	79	258	1.56798	-1.10644	-2.07509
									3071.35		R.TVPAAVPAIVFLSGGQSEEEATLNLNAMNK.L	104
									3087.34		R.TVPAAVPAIVFLSGGQSEEEATLNLNAMNK.L + Oxidation (M)	100
			Fructose bisphosphate aldolase*						1311.64		K.KPWSLSFSFGR.A	77
23 (CN)	gi|211906444	Cotton_A_21151	Fructokinase [Gossypium hirsutum]	35200	35	8	5.28	5.01565	1254.6268	3	R.LPLWPSADEAR.K	45	121	1.14239	1.03704	-1.74212
									1633.7624		K.QNGVSGDGILFDQGAR.T	52
									2154.0511		R.NPSADMLLTPEELNLDLIR.S	49
24 (CN)	gi|398363571	Cotton_A_21151	Fructokinase [Actinidia deliciosa]	34686	35	10	5.49	5.09957	2170.13	2	R.NPSADMLLTPEELNLDLIR.S + Oxidation (M)	121	137	-1.03534	-1.26759	-1.85848
		Cotton_D_gene_10026457							1776.92		K.VFHYGSISLIVEPCR.A	59
25 (CN)	gi|357454485	Cotton_A_21151	Fructokinase [Medicago truncatula]	35386	35	7	5.2	5.19772	1350.72	3	K.APGGAPANVAIAVSR.L	40	95	0	0	-10.5612
		Cotton_D_gene_10026457							1254.62		R.LPLWPSADEAR.K	55
									1434.7001		K.ESGALLSYDPNLR.L	50
26 (CN)	gi|211906444	Cotton_A_19795	fructokinase [Gossypium hirsutum]	35200	35	10	5.28	5.24324	1334.71	2	K.APGGAPANVAIAVAR.L	60	116	1.82425	-1.1337	1.0032
									2197.05		R.NPSADMLLKPEELNLDLIR.S + Oxidation (M)	101
27 (CN)	gi|11133373	Cotton_A_06357	Malate dehydrogenase [Medicago sativa]	35866	35	6	6.39	5.34566	2015.94	1	R.VLVTGAAGQIGYALVPMIAR.G + Oxidation (M)	49	49	-7.35617	-1.86867	-5.18818
		Cotton_D_gene_10007036
28 (CN)	gi|38194890	Cotton_A_34147	Annexin1 [Gossypium hirsutum]	36149	34	10	6.19	6.33615	1426.62	4	K.SLDEELSSDFER.A	63	130	2.92301	1.19397	-1.01039
		Cotton_D_gene_10014827							1330.71		R.AVVLFTLDPAER.D	51
									1088.53		R.SSHELFNVR.K	69
									1114.6813		K.LLVPLVSAFR.Y	46
29 (CN)	gi|211906452	Cotton_D_gene_10018716	annexin [Gossypium hirsutum]	35988	35	10	6.74	6.40803	1013.5257	3	R.SPEELLAVR.R	43	127	3.13118	2.26176	-1.83429
									1429.6640		K.DKEFNHEEIIR.I	56
									1612.7627		R.LAYEDLYQEDLIK.R	116
30 (CN)	gi|2459926		annexin [Lavatera thuringiaca]	36233	35	8	6.06	6.5074	1713.73	2	K.SLEEDVAHHTTGDFR.K	61	122	1.5683	1.8954	-1.44341
									1387.71		K.ADPKDEFLALLR.S	61
31 (CN)	gi|487791	Cotton_A_23951	GF14omega isoform [Arabidopsis thaliana]	29224	32	6	4.71	4.5753	1803.8658	2	K.SAQDIANAELAPTHPIR.L	114	114	1.61413	-1.00456	1.02609
		Cotton_D_gene_10008370							1205.6189		K.DSTLIMQLLR.D + Oxidation (M)	34	117
32 (CN)	No hits	Cotton_D_gene_10002303	Glycine-rich RNA-binding protein	28330	28	15	4.64	4.50749	1768.7910	2	K.LFVGGISYQTDDQGLR.E	114	159	1.88474	-1.02441	-1.2706
									2915.1906		R.GFGFVTYTSSEDASSALQALDGQTLHGR.Q	75
33 (CN)	gi|89212810	Cotton_A_02837	14-3-3-like protein [Gossypium hirsutum]	28948	29	6	4.8	4.76966	1915.97	1	K.HLIPSSSTGESTVFYYK.M	46	46	1.906	1.39657	1.06426
		Cotton_D_gene_10011661
34 (CN)	gi|487791	Cotton_D_gene_10034142	GF14omega isoform [Arabidopsis thaliana]	29224	29	6	4.71	4.561	1803.88	2	K.SAQDIANAELAPTHPIR.L	67	140	1.32977	1.43558	-1.39842
									2248.02		K.FMENVVSAVPAPDELTVEER.N + Oxidation (M)	74
			14-3-3d protein [Gossypium hirsutum]
35 (CN)	gi|148912162	Cotton_D_gene_10032249	cytosolic ascorbate peroxidase 1 [Gossypium hirsutum]	27738	24	38	5.93	5.37696	1868.89	5	K.HPAELAHAANNGLDIAVR.L	83	357	1.51004	-1.23382	2.07714
									2625.15		R.QVFSAQMGLSDQHIVALSGGHTLGR.C + Oxidation (M)	57
									2319.98		R.SGFEGPWTTNPLIFDNSYFK.E	59
									1611.9		K.VLLSDPVFRPLVEK.Y	51
									2076.83		K.YAADEDAFFADYTEAHLK.L	108
36 (CN)	gi|211906514	Cotton_A_25522	Lactoylglutathione lyase [Gossypium hirsutum] Glyoxalase I	32609	28	15	5.69	5.83215	905.4737	4	R.FLHAVYR.V	62	237	0	1.27124	-5.76549
		Cotton_D_gene_10035068							1278.6237		K.ITSFLDPDGWK.T	104
									1465.7564		K.DPDGYIFELIQR.A	95
									1580.8377		K.SGEVVEHVIQELGGK.V	119
37 (CN)	gi|21283	Cotton_A_34833	unnamed protein product [Spinacia oleracea]	35249	29	11	5.56	5.07966	1760.78	2	K.DGIDYAAVTVQLPGGER.V	79	134	0	-1.80772	-1.45624
		Cotton_D_gene_10037016							2240.01		K.QLVASGKPDSFGGDFLVPSYR.G	55
			Photosystem II oxygen-evolving enhancer protein 1
38 (CN)	gi|595836886	Cotton_A_06985	hypothetical protein PRUPE_ppa010410mg [Prunus persica]	28055	27	42	8.31	6.97252	1276.54	10	R.NHYNSPQTCR.A	68	404	4.47129	-1.15686	1.58246
									1065.48		R.ASSYSEFFK.R	75
									1209.65		R.GGFALHTLTHR.S	74
			Osmotin like protein*	27566					1276.54		R.NHYNSPQTCR.A	68
									1341.67		R.SFPAPTVHWSGR.I	90
									1603.63		K.SGCAAFGTDELCCR.N	118
									2615.19		R.IECNGLGGATPITIAQFSLHHGGHK.D	81
									2745.07		K.HACPATFTYAHDSPSLMHDCSSPR.E	49
									2761.08		K.HACPATFTYAHDSPSLMHDCSSPR.E + Oxidation (M)	45
39 (CN)	gi|351721962	Cotton_A_25156	Proteasome subunit alpha type-6 [Glycine max]	27489	25	11	5.83	5.50213	1156.56	2	R.HITIFSPEGR.L	56	106	-1.42536	2.87025	-1.18743
									2056.92		R.VLTTDEIDEHLTAISERD.-	50
40 (CN)	gi|148912162	Cotton_D_gene_10032249	Cytosolic ascorbate peroxidase 1 [Gossypium hirsutum]	27738	25	12	5.93	6.16913	1611.9175	2	K.VLLSDPVFRPLVEK.Y	43	78	0	1.98382	-1.30106
									1868.9318		K.HPAELAHAANNGLDIAVR.L	46
41 (CN)	gi|124488472	Cotton_A_21666	Benzoquinone reductase [Gossypium hirsutum]	21789	22	46	6.2	6.40381	1766.79	8	K.VYIVYYSMYGHVEK.L + Oxidation (M)	45	471	0	2.24486	-1.16014
									1727.86		K.LWQVPETLSDEILGK.M	46
									2641.18		K.SDVPIITPHDLPEADGFIFGFPTR.F	220
									1224.53		K.AFMDATGGLWR.T	68
									1240.53		K.AFMDATGGLWR.T + Oxidation (M)	45
									1486.61		K.GGSPYGAGTYAGDGTR.M	133
									1719.76		R.MPSELEFAQAFHQGK.Y	99
									1735.75		R.MPSELEFAQAFHQGK.Y + Oxidation (M)	108
42 (CN)	gi|18399910	Cotton_A_11219	Putative 3-hydroxyacyl-ACP dehydratase [Arabidopsis thaliana]	24340	25	10	8.61	6.79915	1006.5463	2	R.FPFLLVDR.V	54	99	0	-1.45095	-2.40195
		Cotton_D_gene_10036532							1664.8051		R.FPAYPTVMDINQIR.E	63
43 (CN)	gi|590621352	Cotton_D_gene_10006733	Proteasome subunit alpha type-5-A isoform 1 [Theobroma cacao]	36201	24	16	5.29	4.60112	1423.87	3	R.LFQVEYAIEAIK.L	50	88	1.08419	0	-1.75882
									2505.37		R.FSYGEPMTVESTTQALCDLALR.F + Oxidation (M)	44
									2146.2		K.VAPTYHLYTPSEVEAVITR.L	54
44 (CN)	gi|158512763	Cotton_A_00927	Chalcone--flavonone isomerase [Gossypium hirsutum]	24560	23	4	5.02	4.96442	1020.53	1	K.TLFLGGAGER.G	52	52	1.77036	1.20298	-1.44792
		Cotton_D_gene_10024605
45 (CN)	gi|6716760	Cotton_A_13982	Methionine synthase [Coffea arabica]	24659	22	13	5.69	4.90824	1482.7597	2	K.AGINVIQIDEAALR.E	51	90	1.83966	1.27371	-1.2196
		Cotton_D_gene_10006208							1658.7504		K.YGAGIGPGVYDIHSPR.I	49
46 (CN)	gi|225458573	Cotton_A_06933	uncharacterized protein At1g47420, mitochondrial [Vitis vinifera]	26662	16	13	7.74	4.85581	1766.9373	2	K.ITVLGTSGLSGSYVEQR.A	67	191	-2.65947	-1.28041	-1.35648
		Cotton_D_gene_10025832							1893.9109		R.YATYLDAFGPNETYLR.K	124
47 (CN)	gi|536838	Cotton_A_09183	NADPH thioredoxin reductase, partial [Helianthus annuus]	12229	17	12	4.83	4.80337	1600.8440	2	K.VNGLFFAIGHEPATK.F	63	130	1.77473	-0.563465	-1.06009
		Cotton_D_gene_10033182							1848.9501		K.IEVIWNSVVVEAYGDR.V	97
48 (CN)	gi|211906510	Cotton_A_33364	Major latex-like protein [Gossypium hirsutum]	17163	16	25	5.46	5.06117	1303.7130	3	R.LINYAEGSPIVK.V	97	235	1.706	1.09194	-1.83571
		Cotton_D_gene_10009055							1398.7392		K.YVYSIIDGDLLK.Y	100
									1722.8086		R.DSTTIFPQALSHDYK.S	127
49 (CN)	gi|211906512	Cotton_D_gene_10006229	Copper/zinc superoxide dismutase [Gossypium hirsutum]	15356	17	53	5.47	5.1522	3425.4	4	K.AVAVLSSNEGVSGTVFFSQEGDGPTTVTGNLSGLK.A	164	524	1.74648	-1.04568	-1.11985
									1153.46		K.EHGAPEDENR.H	76
									2335.96		R.HAGDLGNVTVGDDGCASFSITDK.Q	195
									1365.77		K.QIPLTGPNSIIGR.A	89
50 (CN)	gi|30841452	Cotton_A_38992	Putative major latex-like protein [Gossypium barbadense]	14727	16	24	5.87	5.25178	2416.11	2	K.VQGCDLHEGEFGTPGVVICWR.Y	129	164	1.54581	0	-1.60603
		Cotton_D_gene_10014373							1220.69		K.SFVITIQTSPK.S	45
51 (CN)	gi|211906474		Glycine-rich RNA-binding protein [Gossypium hirsutum]	17075	17	22	7.82	6.81818	930.5042	3	R.GFGFVTFR.D	54	200	2.0349	0	-1.58992
									1467.6989		R.CFVGGLAWATDDR.A	66
									1726.8744		R.ALEEAFSAFGEIVESK.I	80
52 (CN)	gi|136640	Cotton_A_06136	Ubiquitin-conjugating enzyme E2 [Triticum aestivum]	17405	15	11	5.67	5.10953	2019	1	K.LTLQFTEDYPNKPPTVR.F	67	67	1.71751	-1.02403	-1.23314
		Cotton_D_gene_10006709
53 (CN)	gi|30841324	Cotton_D_gene_10037393	Profilin [Gossypium hirsutum]	14924	16	23	5.38	5.36273	1432.7701	2	K.FMVIQGEPGAVIR.G + Oxidation (M)	70	163	1.54938	1.26765	-1.45472
									1931.9634		K.DFDEPGHLAPTGLHLGGAK.F	139
54 (CN)	gi|89212812	Cotton_A_00400	Actin depolymerizing factor 2 [Gossypium hirsutum]	16243	17	11	6.74	6.47569	1891.8509	1	R.YAVYDFDFLTAENVPK.S	102	102	0	1.61006	-1.30017
		Cotton_D_gene_10010403
55 (CN)	gi|89212812	Cotton_A_00400	Actin depolymerizing factor 2 [Gossypium hirsutum]	16243	16	20	6.74	6.48626	1439.7642	2	R.IFFIAWSPDTSR.I	45	115	0	-1.4284	-2.19344
		Cotton_D_gene_10010403							1891.9347		R.YAVYDFDFLTAENVPK.S	72
56 (CN)	gi|7024451	Cotton_A_00739	Glycine-rich RNA-binding protein [Citrus unshiu]	16896	15	4	7.85	5.58748	930.456	1	R.GFGFVTFR.D	39	39	0	1.08091	-1.35948
		Cotton_D_gene_10018295
S1	gi|123656	Cotton_A_22954	Chloroplast envelope membrane Heat shock protein 70 [Spinacia oleracea]	72143	66	4	5.34	5.19915	1473.72	2	R.TTPSYVAFTDSER.L	55	130	1.99303	-1.18553	1.10786
		Cotton_D_gene_10002715							1680.87		K.NAVVTVPAYFNDSQR.Q	75
S2	gi|6911551	Cotton_A_22954	Heat shock protein 70 [Cucumis sativus]	71843	66	18	5.07	5.15647	1313.6478	6	R.FEELNMDLFR.K	82	410	2.20224	-1.0002	1.38167
		Cotton_D_gene_10002715							1329.6634		R.FEELNMDLFR.K + Oxidation (M)	(50)
									1680.8934		K.NAVVTVPAYFNDSQR.Q	111
									2574.2893		K.SINPDEAVAYGAAVQAAILSGEGNEK.V	144
									2588.2283		K.GEGPAIGIDLGTTYSCVGVWQHDR.V	128
									2658.2929		K.EQVFSTYSDNQPGVLIQVYEGER.A	205
S3		Cotton_A_07341	Heat shock protein 60 isoform 1 [Theobroma cacao]*	61588	66	4	5.84	5.19915	1304.6780	2	R.NVVIEQSYGAPK.V	46	81	2.05623	-1.35357	1.74094
		Cotton_D_gene_10015510							1403.7176		R.GYISPYFITNTK.T	45
S4	gi|300265	Cotton_A_15827	HSP68=68 kda [Solanum peruvianum]	62456	63	2	5.2	5.4936	1564.86	1	K.AVITVPAYFNDAQR.Q	67	67	3.00677	-1.13822	-1.04304
		Cotton_D_gene_10038223
S5	gi|211906494	Cotton_A_00363	Heat shock protein 70 [Gossypium hirsutum]	71277	64	7	5.14	5.38834	1329.5401	3	R.FEELNMDLFR.K + Oxidation (M)	48	129	-1.16453	1.41912	1.23723
		Cotton_D_gene_10002715							1680.7331		K.NAVVTVPAYFNDSQR.Q	45
									2658.1215		K.EQVFSTYSDNQPGVLIQVYEGER.A	46
S6	gi|6682833		Calcium-binding protein [Oryza sativa]	48.067	57	4	4.52	4.8427	1068.52	2	K.GIQTSEDYR.F	66	120	2.98692	1.58348	1.4449
									1161.6		K.KPEGYDDIPK.E	54
S7	gi|2493130	Cotton_A_07603	V-type proton ATPase subunit B 2 [Gossypium hirsutum]	43330	53	9	5.07	5.02845	1928.69	3	R.GYPGYMYTDLATIYER.A + Oxidation (M)	70	131	1.67246	1.3828	1.93294
		Cotton_D_gene_10012495							1596.77		R.QIYPPINVLPSLSR.L	89
									1045.4		K.TLDQYYSR.D	42
S8	gi|7525018	Cotton_A_10609	ATP synthase CF1 alpha subunit [Arabidopsis thaliana]	55351	52	5	5.19	5.266	1416.88	2	K.IAQIPVSEAYLGR.V	67	132	1.2135	-2.53358	-1.89925
									1553.85		R.EAYPGDVFYLHSR.L	65
S9	gi|242129046	Cotton_D_gene_10014221	ATP synthase beta subunit 1 [Gossypium hirsutum]	59987	51	32	5.9	5.32148	2575.09	11	K.ITDEFTGAGAIGQVCQVIGAVVDVR.F	125	1186	0	-2.03656	-1.96232
									2268.97		R.FDEGLPPILTALEVMDHSIR.L + Oxidation (M)	64
									1723.77		R.LVLEVAQHLGENMVR.T + Oxidation (M)	67
									1135.5		K.TDHFLPIHR.E	65
									1173.56		K.VVDLLAPYQR.G	69
									1390.57		K.AHGGFSVFAGVGER.T	111
									1399.65		R.VGLTGLTVAEHFR.D	109
									1864.78		R.DAEGQDVLLFIDNIFR.F	117
									1492.65		R.FTQANSEVSALLGR.I	110
									2185.96		R.IPSAVGYQPTLATDLGGLQER.I	196
									2688.14		K.NLQDIIAILGMDELSEDDKLTVAR.A + Oxidation (M)	110
									1723.77		R.LVLEVAQHLGENMVR.T + Oxidation (M)	66
S10	gi|114421	Cotton_A_24924	ATP synthase subunit beta [Nicotiana plumbaginifolia]	59933	51	14	5.95	5.37269	1173.6337	5	K.VVDLLAPYQR.G	44	144	-1.52117	-2.14462	-3.57538
		Cotton_D_gene_10014221							1399.7375		R.VGLTGLTVAEHFR.D	53
									1864.8821		R.DAEGQDVLLFIDNIFR.F	45
									2060.9885		R.QISELGIYPAVDPLDSTSR.M	56
									2186.0696		R.IPSAVGYQPTLATDLGGLQER.I	111
S11	gi|590673007	Cotton_A_36606	HXXXD-type acyl-transferase family protein [Theobroma cacao]	50648	50	5	6.06	6.16491	1135.5163	2	K.LGKDEDGVFR.V	42	123	4.71349	-1.85801	-1.2454
				48186					1723.7580		K.VYDVDFGWGKPEGVR.S	81
S12	No Hits	Cotton_A_05940	Nucleus-like protein [Theobroma cacao]*	42801	49	7	4.8	4.74719	1563.8548	2	R.KPEYEQFESGHGR.K	75	136	0	-3.68525	2.21895
		Cotton_D_gene_10001707							1598.8712		R.FEPAPAFGAGSGDYGR.K	87
S13	gi|99698	Cotton_A_36317	Glutamate-ammonia ligase [Arabidopsis thaliana]	40932	39	3	5.4	5.56614	1345.71	1	K.EHIAAYGEGNER.R	93	93	0	1.85983	3.73244
		Cotton_D_gene_10010365
S14	gi|99698	Cotton_A_36317	Glutamate-ammonia ligase [Arabidopsis thaliana]	40932	38	3	5.4	5.71124	1345.53	1	K.EHIAAYGEGNER.R	86	86	2.10028	1.36494	1.27549
		Cotton_D_gene_10010365
S14	gi|211906462	Cotton_A_36317	Glutamine synthase [Gossypium hirsutum]	39360	39	8	5.77	5.70555	1610.66	3	R.HKEHIAAYGEGNER.R	98	281	0	1.75664	1.6139
		Cotton_D_gene_10010365							1345.54		K.EHIAAYGEGNER.R	73
									1803.71		R.HETADINSFSWGVANR.G	110
S15	gi|121334	Cotton_A_17882	Glutamine synthetase PR-1 [Phaseolus vulgaris]	39265	39	7	5.78	5.57326	1345.7	2	K.EHIAAYGEGNER.R	104	203	1.52508	1.53798	1.72003
		Cotton_D_gene_10034869							1844.02		R.HETADINTFLWGVANR.G	99
S16	gi|2218152	Cotton_A_17250	Type IIIa membrane protein cp-wap13 [Vigna unguiculata]	40081	39	3	6.24	5.948	1501.61	1	K.VPEGFDYELYNR.N	85	85	1.20723	1.41463	-5.28027
		Cotton_D_gene_10000579
S17	gi|242066214	Cotton_A_09183	hypothetical protein SORBIDRAFT_04g030050 [Sorghum bicolor]	35006	35	10	5.83	5.77525	1664.7610	3	R.GISACAVCDGAAPIFR.N	52	201	-1.48374	-1.12802	-1.37015
		Cotton_D_gene_10033182							1898.9541		R.VCIIGSGPAAHTAAIYAAR.A	48
									1693.7796		R.LNFPGSGDGLGGFWNR.G	111
			Thioredoxin reductase*
S18	gi|1808684		hypothetical protein [Sporobolus stapfianus]	32151	35	2	5.73	5.704	905.401	1	R.MLHAVYR.V + Oxidation (M)	45	45	2.24911	-1.09034	1.53903
S19	gi|22947842	Cotton_A_35323	20S proteasome alpha 6 subunit [Nicotiana benthamiana]	30143	33	11	5.07	5.61735	1679.8359	4	K.VDDHIGVAIAGLTADGR.V	69	263	2.72907	1.03487	1.51533
									1710.7432		R.NQYDTDVTTWSPAGR.L	90
									1228.5664		R.RFENFADSSR.D	50
									2172.9632		R.NECINYNFTYESPLPVGR.L	136
S20	gi|570709913	Cotton_A_19795	Fructokinase [Camellia sinensis]	35400	35	4	5.32	5.19772	1634.66	2	K.ENGVSGDGILFDKGAR.T	105	105	0	0	-10.5612
	gi|211906444	Cotton_D_gene_10001338	fructokinase [Gossypium hirsutum]	35200					1334.64		K.APGGAPANVAIAVAR.L	46	46
S21	gi|89212810	Cotton_A_26496	14-3-3-like protein [Gossypium hirsutum]	28948	30	11	4.8	4.7809	1006.6	2	R.EQQVYLAR.L	65	210	Observed only in BS
									2085.16		K.AYEAATSTASSDLPPTHPIR.L	146			0.18815	1.20424
S22	gi|21283	Cotton_A_34833	Unnamed protein product [Spinacia oleracea]	35249	30	10	5.58	5.01138	1761.01	2	K.DGIDYAAVTVQLPGGER.V	106	185	-2.15761	-1.2321	-1.45923
		Cotton_D_gene_10037016	Photosystem II protein 33kD						1562.89		R.GGSTGYDNAVALPAGGR.G	79
S23	gi|590663408	Cotton_D_gene_10030567	Carbonic anhydrase 2, CA2 [Theobroma cacao]	29877	27	5	5.41	5.12945	1530.8383	2	R.NIANMVPPFDQLR.H + Oxidation (M)	46	71	-1.48372	-1.50015	2.57111
									1939.0719		K.ESVNNSLGNLLTYPYVR.D	24
S24	gi|590663408	Cotton_D_gene_10030567	Carbonic anhydrase 2, CA2 [Theobroma cacao]	29877	27	5	5.41	5.287	1530.8351	2	R.NIANMVPPFDQLR.H + Oxidation (M)	60	206	0	1.16043	9.11433
									1939.0664		K.ESVNNSLGNLLTYPYVR.D	147
S25	gi|590663408	Cotton_D_gene_10030567	Carbonic anhydrase 2, CA2 [Theobroma cacao]	29877	25	11	5.41	5.799	1530.77	2	R.NIANMVPPFDQLR.H + Oxidation (M)	50	140	0	3.58985	3.0979
				30892					1938.9894		K.ESVNNSLGNLLTYPYVR.D	90
S26	gi|3334405	Cotton_A_40624	V-type proton ATPase subunit E [Gossypium hirsutum]	27266	27	4	6.5	6.972	1177.62	1	K.IVFENTLDAR.L	68	68	0	-1.08196	-2.65662
		Cotton_D_gene_10017551
S27	gi|1729760	Cotton_A_35181	Chitinase [Gossypium hirsutum]	29187	24	13	5.93	4.99	2055.05	2	R.GPIQISYNYNYGPAGEAIK.A	121	166	0	1.73219	2.28453
		Cotton_D_gene_10016535							1918.86		K.VSYGDNLDCYNQRPFA.-	45
S28	No Hits	Cotton_A_00425	In2-1 family protein [Populus trichocarpa]	27496	22	9	5.31	5.30014	1152.5052	3	K.YDDGPFLLGR.D	48	144	4.49591	1.27951	-1.13928
		Cotton_D_gene_10000786	GST superfamily						1280.5968		K.KYDDGPFLLGR.D	58
									1506.6239		R.LYTSYTCPFAQR.V	47
S29	gi|595943039	Cotton_A_12321	hypothetical protein PRUPE_ppa011246mg [Prunus persica] glutathione S-transferase F9-like*	24993	23	8	5.83	5.50925	1199.49	2	K.GEHKDPEFLK.L	49	98	2.88939	1.9734	1.3093
		Cotton_D_gene_10004724							1036.44		K.VLDIYEER.L	49
S30	No Hits	Cotton_A_37748	Disease resistance response protein, putative [Theobroma cacao]*	21358	22	15	8.63	5.655	1620.9176	2	R.YPPTDYVPSPDTIR.E	106	132	2.78325	1.61046	2.11757
									1699.9304		K.FTAVFYADFGFTTGR.F	25
S31	gi|2511588	Cotton_A_03176	multicatalytic endopeptidase complex, proteasome component, alpha subunit [Arabidopsis thaliana]	27260	24	7	5.6	5.95306	1156.52	2	R.HITIFSPEGR.L	58	75	0	2.96276	-2.27724
		Cotton_D_gene_10026800							1144.52		R.LFQVEYAFK.A	59
S32	No hits	Cotton_A_06985	Osmotin-like protein [Theobroma cacao]	27566	26	11	8.31	5.85633	1341.6495	2	R.SFPAPTVHWSGR.I	80	163	1.48089	-1.56458	1.31308
		Cotton_D_gene_10032209							1603.6027		K.SGCAAFGTDELCCR.N	83
S33	gi|40643247	Cotton_A_12630	allene oxide cyclase [Hordeum vulgare subsp. vulgare]	26099	22	5	8.99	6.80338	1528.6763	1	K.VQELHVYELNER.D	71	71	8.10068	2.58719	1.35882
		Cotton_D_gene_10007843
S34	gi|417093	Cotton_A_34451	Glutathione S-transferase [Silene vulgaris]	24641	21	3	5.88	5.29872	964.521	3	K.VLDVYEAR.L	44	206	2.63851	1.54971	1.11004
		Cotton_D_gene_10038143							1877.8605		K.GTDFQFVPINMAAGEHK.S + Oxidation (M)	65
									2440.0648		K.SENYLSLNPFGQVPAFEDGDLK.L	98
S35	gi|224107999	Cotton_A_08337	Proteasome subunit beta type 2-2 family protein [Populus trichocarpa]	23269	21	9	5.54	5.809	1010.45	2	K.NVALYQFR.N	62	126	0	1.922	1.69233
		Cotton_D_gene_10005293							1196.62		R.LVVAPPNFVIK.I	64
S36	gi|10505374	Cotton_A_36744	PR protein class 10 [Gossypium hirsutum]	17314	19	18	4.85	5.45804	1838.87	2	M.GVVTYDYENTSPVAPAR.L	88	168	Observed only in BS
		Cotton_D_gene_10015674							1601.79		K.INFVEGLPFQYMK.H + Oxidation (M)	80		0	0	2.43876
S37	gi|10505370	Cotton_A_14927	PR protein class 10 [Gossypium hirsutum]	17314	18	28	4.85	5.49075	1810.88	3	M.GVVTYNYESTSPVAPAR.L	46	257	Observed only in BS
		Cotton_D_gene_10010317							1573.76		K.INFAEGLPFQYMK.H + Oxidation (M)	89		0	0	1.53996
									1791.86		K.FYTVGDYVITEDEIK.A	122
S38	No hits	Cotton_A_39173	Putative 21 kDa trypsin inhibitor [Theobroma bicolor]	24990	19	20	6.3	5.83357	958.4487	3	K.CPEVVAQR.G	57	242	0	0	10.3275
									1783.9444		R.LSTDINIEFIPLRPR.L	76
									2139.8638		K.YCPAVCGTCPALCNEIVR.D	109
S39	No hits	Cotton_A_06985	Osmotin-like protein [Theobroma cacao]	27566	19	14	8.31	6.0148	1065.4730	3	R.ASSYSEFFK.H	59	163	Observed only in BS
		Cotton_D_gene_10032209							1341.6495		R.SFPAPTVHWSGR.I	80		0	0.512884	2.17001
									1603.6027		K.SGCAAFGTDELCCR.N	83
S40	gi|567873291	Cotton_A_22681	hypothetical protein CICLE_v10012955mg [Citrus clementina]	18276	18	29	5.92	6.39112	1316.6275	4	K.SGSPLIPLTEFR.E	81	81	-1.0604	-1.27404	1.2191
		Cotton_D_gene_10026064							2003.8872		K.ILDAIEDLKLDSLVMGSR.G + Oxidation (M)	37	192
									2100.7645		K.YDVETDIEVLDMLDTASR.Q + Oxidation (M)	107
			Adenine nucleotide alpha hydrolases						2228.8483		K.KYDVETDIEVLDMLDTASR.Q + Oxidation (M)	52
S41	gi|211906454	Cotton_A_14514	Peroxiredoxin [Gossypium hirsutum]	17300	17	25	5.58	5.61309	1610.66	3	R.HKEHIAAYGEGNER.R	98	156	2.52582	2.07603	1.27594
		Cotton_D_gene_10010181							1345.54		K.EHIAAYGEGNER.R	73
									1803.71		R.HETADINSFSWGVANR.G	110
Spot no-CN: Protein spots identified from Control boll proteome - 2D-PAGE gels (Please refer Figure 3 (a))
S-Spot no: Protein spots identified from Bollworm infested boll proteome - 2D-PAGE gels (Please refere Figure 3 (b))
