# Supplementary material for: Genome‐wide transcriptomic and proteomic analyses of bollworm‐infested developing cotton bolls revealed the genes and pathways involved in the insect pest defence mechanism
Source: Plant Biotechnol J. 2016 Jan 22;14(6):1438–55. doi: 10.1111/pbi.12508 (PMC5066800; doi:10.1111/pbi.12508)
Supplement: Supplementary file 16 — Table S15 List of commonly identified genes in the transcriptome and proteome data sets. [file PBI-14-1438-s012.xls]

## Sheet: Table S15
Supporting Table S15 : List of Commonly identified genes in transcriptome and proteome datasets
					2D-PAGE Proteome				Microarray based Transcriptome
2D PAGE Annotation ID	Accession no			Protein ID -[Source]	Fold change					Fold change
	NCBInr	G arboreum, G raimondii	GEO		0 dpa	2 dpa	5 dpa	Probe set ID	Unigene ID	0 dpa	2 dpa	5 dpa	10 dpa
1 (CN)	gi|657951139	Cotton_A_24691	CA992993	chaperonin 60 subunit beta 2, chloroplastic [Malus domestica]	2.11665	-1.1574	-1.86566	Ghi.6825.2.A1_at	Ghi.6825	----	----	-3.6502	-6.79114
2 (CN)	gi|118488735	Cotton_A_24924	DW493614.1	unknown [Populus trichocarpa]	1.05346	-1.9924	-1.25829	GhiAffx.7848.1.S1_at	Ghi.15414	----	----	7.00716	----
		Cotton_D_gene_10014221		ATP synthase beta subunit 1 [Gossypium hirsutum]
6 (CN)	gi|19988	Cotton_A_18167	AF329934.1	ribulose bisphosphate carboxylase activase [Nicotiana tabacum]	0	0	-1.71638	Ghi.1138.1.S1_at	Ghi.1138	4.57889	----	4.03042	----
		Cotton_D_gene_10021522
11 (CN)	gi|1531674	Cotton_A_10905	AY305726.1	actin [Striga asiatica]	1.48663	1.14483	-1.95598	Ghi.4376.1.S1_x_at	Ghi.4376	----	----	----	-5.56988
		Cotton_D_gene_10028725
13 (CN)	gi|113217	Cotton_A_10903	AY305732.1	Actin-1 [Daucus carota]	1.78019	-1.29871	-1.78875	Ghi.4376.2.S1_a_at	Ghi.4376	----	----	----	-5.42852
		Cotton_D_gene_10028725
17 (CN)	gi|211906450		DT469106	phosphoglycerate kinase [Gossypium hirsutum]	1.49878	-1.73998	-1.25625	Ghi.815.1.S1_s_at	Ghi.815	----	----	----	-3.44422
19 (CN)	gi|74273629	Cotton_A_11375	DQ122181.1	gibberellin 20-oxidase 1 [Gossypium hirsutum]	-1.00033	-1.13855	-2.77337	Ghi.7987.1.S1_s_at	Ghi.17176	----	----	----	-3.26027
20 (CN)	gi|74273629	Cotton_A_11375		gibberellin 20-oxidase 1 [Gossypium hirsutum]	-2.0943	-2.07819	-1.62593
22 (CN)	gi|242065066		DR455082	hypothetical protein SORBIDRAFT_04g019020 [Sorghum bicolor]	1.56798	-1.10644	-2.07509	Ghi.8554.1.S1_at	Ghi.8554	----	----	----	-5.64229
				Fructose bisphosphate aldolase*
27 (CN)	gi|11133373	Cotton_A_06357	DW232960.1	Malate dehydrogenase [Medicago sativa]	-7.35617	-1.86867	-5.18818	GhiAffx.25489.1.A1_s_at	Ghi.6349	-3.54372	-3.22402	----	-25.4364
		Cotton_D_gene_10007036
33 (CN)	gi|89212810	Cotton_A_02837	DN780148	14-3-3-like protein [Gossypium hirsutum]	1.906	1.39657	1.06426	Ghi.8512.1.S1_s_at	Ghi.8512	----	----	----	-4.876
		Cotton_D_gene_10011661
36 (CN)	gi|211906514	Cotton_A_25522	DW239769.1	Lactoylglutathione lyase [Gossypium hirsutum] Glyoxalase I	0	1.27124	-5.76549	GhiAffx.1589.31.S1_at	Ghi.1667	----	----	----	-32.2107
		Cotton_D_gene_10035068
38 (CN)	gi|595836886	Cotton_A_06985	DR461718	hypothetical protein PRUPE_ppa010410mg [Prunus persica]	4.47129	-1.15686	-0.631928	Ghi.2835.1.S1_s_at	Ghi.2835	----	----	----	-7.78801
				Osmotin like protein*
41 (CN)	gi|124488472	Cotton_A_21666	DR452690	Benzoquinone reductase [Gossypium hirsutum]	0	2.24486	-1.16014	Ghi.8273.1.S1_s_at	Ghi.8273	----	----	-3.38517	----
45 (CN)	gi|6716760	Cotton_A_13982	DN759874	Methionine synthase [Coffea arabica]	1.83966	1.27371	-1.2196	Ghi.10551.1.S1_s_at	Ghi.16908	----	----	----	-3.59589
		Cotton_D_gene_10006208
49 (CN)	gi|211906512	Cotton_D_gene_10006229	DQ120514.1	Copper/zinc superoxide dismutase [Gossypium hirsutum]	1.74648	-1.04568	-1.11985	Ghi.8153.1.S1_s_at	Ghi.8153	----	----	----	-3.32292
51 (CN)	gi|211906474		DT465699	Glycine-rich RNA-binding protein [Gossypium hirsutum]	2.0349	0	-1.58992	GhiAffx.12755.2.S1_at	Ghi.14223	----	-3.3274	----	-3.29824
53 (CN)	gi|30841324	Cotton_D_gene_10037393	AY189970.1	Profilin [Gossypium hirsutum]	1.54938	1.26765	-1.45472	Ghi.468.1.A1_s_at	Ghi.16435	----	----	----	-48.2866
S3		Cotton_A_07341	DW487642.1	Heat shock protein 60 isoform 1 [Theobroma cacao]*	2.05623	-1.35357	1.74094	GhiAffx.49935.1.S1_s_at	Ghi.4817	----	-3.11519	----	-5.79668
		Cotton_D_gene_10015510
S4	gi|300265	Cotton_A_15827	DT557438	HSP68=68 kda [Solanum peruvianum]	3.00677	-1.13822	-1.04304	Ghi.9618.1.S1_s_at	Ghi.9618	----	----	----	-3.02304
		Cotton_D_gene_10038223
S5	gi|211906494	Cotton_A_00363	DT553329	Heat shock protein 70 [Gossypium hirsutum]	-1.16453	1.41912	1.23723	Ghi.4325.2.S1_x_at	Ghi.17431	----	----	----	3.37223
		Cotton_D_gene_10002715
S8	gi|7525018	Cotton_A_10609	DW242450.1	ATP synthase CF1 alpha subunit [Arabidopsis thaliana]	1.2135	-2.53358	-1.89925	GhiAffx.44858.1.S1_at		----	----	3.91982	----
S10	gi|114421	Cotton_A_24924	DW493614.1	ATP synthase subunit beta [Nicotiana plumbaginifolia]	-1.52117	-2.14462	-3.57538	GhiAffx.7848.1.S1_at	Ghi.15414	----	----	7.00716	----
		Cotton_D_gene_10014221
S11	gi|590673007	Cotton_A_36606	DW228959.1	HXXXD-type acyl-transferase family protein [Theobroma cacao]	4.71349	-1.85801	-1.2454	GhiAffx.53380.1.A1_x_at	Ghi.9988	----	----	-7.04127	-11.0284
S14	gi|211906462	Cotton_A_36317	CA993194	Glutamine synthase [Gossypium hirsutum]	0	1.75664	1.6139	Ghi.6753.1.S1_at	Ghi.6753	----	----	----	-5.28033
		Cotton_D_gene_10010365
S16	gi|2218152	Cotton_A_17250	DW518788.1	Type IIIa membrane protein cp-wap13 [Vigna unguiculata]	1.20723	1.41463	-5.28027	GhiAffx.5524.1.A1_at	Ghi.11158	----	----	----	-3.67824
		Cotton_D_gene_10000579
S17	gi|242066214	Cotton_A_09183	DN827983	hypothetical protein SORBIDRAFT_04g030050 [Sorghum bicolor]	-1.48374	-1.12802	-1.37015	Ghi.5654.2.S1_s_at	Ghi.5654	----	----	----	4.56915
		Cotton_D_gene_10033182
				Thioredoxin reductase*
S19	gi|22947842	Cotton_A_35323	DT456261	20S proteasome alpha 6 subunit [Nicotiana benthamiana]	2.72907	1.03487	1.51533	Ghi.2262.1.S1_x_at	Ghi.18009	----	----	----	-3.51195
S23	gi|590663408	Cotton_D_gene_10030567		Carbonic anhydrase 2, CA2 [Theobroma cacao]	-1.48372	-1.50015	2.57111
S24	gi|590663408	Cotton_D_gene_10030567		Carbonic anhydrase 2, CA2 [Theobroma cacao]	0	1.16043	9.11433
S25	gi|590663408	Cotton_D_gene_10030567	DT462875	Carbonic anhydrase 2, CA2 [Theobroma cacao]	0	3.58985	3.0979	GhiAffx.2041.1.A1_s_at		3.19087	10.6349	14.6305	10.0376
S27	gi|1729760	Cotton_A_35181	DT554033	Chitinase [Gossypium hirsutum]	0	1.73219	2.28453	Ghi.2559.1.S1_s_at	Ghi.2559	40.7564	21.2912	8.05437	49.5149
		Cotton_D_gene_10016535
S29	gi|595943039	Cotton_A_12321	DW510592.1	hypothetical protein PRUPE_ppa011246mg [Prunus persica] glutathione S-transferase F9-like*	2.88939	1.9734	1.3093	GhiAffx.61657.1.S1_at	Ghi.12559	----	----	6.36638	38.6216
		Cotton_D_gene_10004724
S30	No Hits	Cotton_A_37748	DR461486	Disease resistance response protein, putative [Theobroma cacao]*	2.78325	1.61046	2.11757	Ghi.246.1.S1_s_at	Ghi.246	----	----	----	-4.63042
S31	gi|2511588	Cotton_A_03176	DW235671.1	multicatalytic endopeptidase complex, proteasome component, alpha subunit [Arabidopsis thaliana]	0	2.96276	-2.27724	GhiAffx.5861.1.S1_at	Ghi.15586	----	-9.00714	----	-14.6631
		Cotton_D_gene_10026800
S34	gi|417093	Cotton_A_34451	DW510592.1	Glutathione S-transferase [Silene vulgaris]	2.63851	1.54971	1.11004	GhiAffx.61657.1.S1_at	Ghi.12559	----	----	6.36638	38.6216
		Cotton_D_gene_10038143
S36	gi|10505374	Cotton_A_36744	AF305066.1	PR protein class 10 [Gossypium hirsutum]	0	0	2.43876	Ghi.6462.1.S1_x_at	Ghi.8390	3.37262	3.50698	----	28.7117
		Cotton_D_gene_10015674
S37	gi|10505370	Cotton_A_14927	DW496455.1	PR protein class 10 [Gossypium hirsutum]	0	0	1.53996	GhiAffx.21657.1.S1_at	Ghi.21449	----	----	3.81933	11.1252
		Cotton_D_gene_10010317
S38	No hits	Cotton_A_39173	DW497119.1	Putative 21 kDa trypsin inhibitor [Theobroma bicolor]	0	0	10.3275	GhiAffx.4536.1.S1_x_at	Ghi.4850	----	----	24.2776	23.0276
S41	gi|211906454	Cotton_A_14514	DW515650.1	Peroxiredoxin [Gossypium hirsutum]	2.52582	2.07603	1.27594	GhiAffx.25306.1.A1_s_at	Ghi.11267	----	----	----	-3.26205
		Cotton_D_gene_10010181
