# Supplementary material for: Genome‐wide transcriptomic and proteomic analyses of bollworm‐infested developing cotton bolls revealed the genes and pathways involved in the insect pest defence mechanism
Source: Plant Biotechnol J. 2016 Jan 22;14(6):1438–55. doi: 10.1111/pbi.12508 (PMC5066800; doi:10.1111/pbi.12508)
Supplement: Supplementary file 17 — Table S16 Cluster wise list of differentially expressed transcripts included in the Hierarchical Cluster Analysis depicted in Figure 5a. [file PBI-14-1438-s013.xls]

## Sheet: Table S16
Supporting Table S16 . List of differentially expressed transcripts included in the Hierarchical Cluster Analysis depicted in the Figure 5a
SI.No	Probe Set IDs	UniGene ID	Acce.No	NetAffx annotation	0 dpa	2 dpa	5 dpa	10 dpa	Cluster No	Gene Order
1	Ghi.3743.1.S1_at	Ghi.3743	DT462103	Transcribed locus	6.81	8.56	0	3.72	Cluster-1	1
2	Ghi.3769.1.A1_at	Ghi.3769	DT461907	Transcribed locus, weakly similar to NP_683317.1 wall-associated kinase-related [Arabidopsis thaliana]	7.19	11.16	0	4.68	Cluster-1	2
3	Ghi.10443.1.S1_at	Ghi.10443	DT049130	Transcribed locus, weakly similar to NP_173355.3 AP2 domain-containing transcription factor, putative [Arabidopsis thaliana]	14.35	19.23	3.42	8.38	Cluster-1	3
4	GhiAffx.34163.1.A1_at		DW224484.1		7.1	10.16	0	3.58	Cluster-1	4
5	Ghi.3143.1.S1_at	Ghi.3143	DN760117	Transcribed locus	4.47	6.21	0	0	Cluster-1	5
6	Ghi.6680.1.A1_at	Ghi.6680	CA993710	Transcribed locus	3.88	5.52	0	0	Cluster-1	6
7	Ghi.5780.1.S1_s_at	Ghi.17495	DN779262	Transcribed locus, weakly similar to NP_193070.1 leucine-rich repeat family protein / extensin family protein [Arabidopsis thaliana]	3.07	4.72	0	0	Cluster-1	7
8	GhiAffx.24140.1.S1_at		DW509720.1		3.74	5.75	0	0	Cluster-1	8
9	Ghi.3539.1.A1_at	Ghi.3539	DT464595	Transcribed locus	3.78	4.92	0	0	Cluster-1	9
10	GhiAffx.23244.1.A1_x_at	Ghi.2628	DW504887.1	Transcribed locus, moderately similar to NP_178651.1 protein kinase, putative [Arabidopsis thaliana]	3.79	4.88	0	0	Cluster-1	10
11	GhiAffx.37608.1.A1_at	Ghi.15431	DT466727	Transcribed locus, strongly similar to NP_085491.1 ribosomal protein L5 [Arabidopsis thaliana]	3.05	4.08	0	0	Cluster-1	11
12	GhiAffx.47051.1.S1_s_at		DR453086		3.95	5.34	0	0	Cluster-1	12
13	Ghi.6748.1.A1_at	Ghi.6748	CA993446	Transcribed locus	7.55	9.07	0	0	Cluster-1	13
14	GhiAffx.59905.1.S1_at	Ghi.11317	DW501755.1	Transcribed locus, weakly similar to NP_564644.1 senescence-associated protein-related [Arabidopsis thaliana]	5.01	6.07	0	0	Cluster-1	14
15	Ghi.3146.1.A1_at	Ghi.3146	DT469027	Transcribed locus, moderately similar to NP_567808.1 protein phosphatase 2C, putative / PP2C, putative [Arabidopsis thaliana]	4.73	7.64	0	0	Cluster-1	15
16	Ghi.6871.1.A1_at	Ghi.6871	DT527618	Transcribed locus, weakly similar to NP_193178.1 lesion inducing protein-related [Arabidopsis thaliana]	4.32	7.11	0	0	Cluster-1	16
17	Ghi.9180.2.S1_s_at	Ghi.9180	DT465069	Transcribed locus, weakly similar to NP_193829.2 basic helix-loop-helix (bHLH) family protein [Arabidopsis thaliana]	7.97	13.19	0	0	Cluster-1	17
18	Ghi.2998.1.A1_x_at	Ghi.2998	DT052325	Transcribed locus, moderately similar to NP_001050447.1 Os03g0438100 [Oryza sativa (japonica cultivar-group)]	3.85	6.49	0	0	Cluster-1	18
19	GhiAffx.50753.1.S1_s_at		AI728156		3.14	5.42	0	0	Cluster-1	19
20	Ghi.3417.1.A1_at	Ghi.3417	DT466087	Transcribed locus, weakly similar to NP_001063634.1 Os09g0510500 [Oryza sativa (japonica cultivar-group)]	4.9	8.67	0	0	Cluster-1	20
21	GhiAffx.6864.1.S1_at		DW505527.1		3.06	5.53	0	0	Cluster-1	21
22	GhiAffx.1589.19.S1_at	Ghi.11194	DR458569	Transcribed locus, weakly similar to NP_192765.1 wound-responsive family protein [Arabidopsis thaliana]	3.41	6.54	0	0	Cluster-1	22
23	GhiAffx.49663.1.S1_at	Ghi.19671	DT467939	Transcribed locus	7.94	15.58	0	0	Cluster-1	23
24	Ghi.4398.1.A1_at	Ghi.19344	DT053625	Transcribed locus	3.23	7.1	0	0	Cluster-1	24
25	Gra.312.1.S1_at	Gra.312	CO088668	Transcribed locus, weakly similar to NP_176763.1 catalytic [Arabidopsis thaliana]	7.69	16.51	0	0	Cluster-1	25
26	Ghi.4781.1.S1_s_at	Ghi.4781	DT050670	Transcribed locus, moderately similar to NP_196610.2 PAS2 (PASTICCINO 2) [Arabidopsis thaliana]	0	0	-6.22	-4.74	Cluster-1	26
27	Ghi.634.1.S1_s_at	Ghi.16335	AY255521.1	ABC transporter (WBC1)	0	0	-4.43	-3.08	Cluster-1	27
28	Ghi.7741.1.S1_at	Ghi.7741	AI727228	Transcribed locus, moderately similar to NP_182121.1 CYP86A8 (LACERATA); fatty acid (omega-1)-hydroxylase/ oxygen binding [Arabidopsis thaliana]	0	0	-5.7	-3.99	Cluster-1	28
29	Ghi.7266.1.S1_x_at	Ghi.17157	AW186665	Transcribed locus	0	0	-4.99	-3.35	Cluster-1	29
30	Ghi.10132.3.S1_x_at	Ghi.10132	CO498723	3-ketoacyl-CoA reductase 1	0	0	-3.64	-3.14	Cluster-1	30
31	GhiAffx.40791.1.S1_at	Ghi.14263	DW499532.1	Transcribed locus, moderately similar to XP_001770459.1 predicted protein [Physcomitrella patens subsp. patens]	0	0	-4.53	-3.91	Cluster-1	31
32	Ghi.579.1.S1_at	Ghi.579	AY338495.1	Homeodomain protein BNLGHi6313 (bnlghi6313)	0	0	-5.93	-5.04	Cluster-1	32
33	Ghi.9693.1.A1_at	Ghi.9693	DT048787	Transcribed locus, weakly similar to NP_001064966.1 Os10g0498200 [Oryza sativa (japonica cultivar-group)]	0	0	-12.43	-10.46	Cluster-1	33
34	Ghi.10556.1.S1_s_at		DR454856		0	0	-6.3	-3.59	Cluster-1	34
35	GhiAffx.24203.1.S1_at	Ghi.14659	DW509998.1	Transcribed locus	0	0	-8.7	-5.41	Cluster-1	35
36	GhiAffx.25699.1.S1_at	Ghi.2059	DW517722.1	Transcribed locus, moderately similar to XP_001761857.1 predicted protein [Physcomitrella patens subsp. patens]	0	0	-13.11	-7.96	Cluster-1	36
37	Ghi.6739.1.A1_at	Ghi.6739	CA993410	Transcribed locus	21.24	16.78	5.37	8.98	Cluster-1	37
38	GraAffx.26308.1.A1_s_at		CO118830		11.68	8.83	0	3.11	Cluster-1	38
39	Ghi.10432.1.S1_s_at	Ghi.10432	DR459938	Transcribed locus, moderately similar to NP_195741.1 transferase family protein [Arabidopsis thaliana]	4.05	3.04	0	0	Cluster-1	39
40	Ghi.5544.1.A1_at	Ghi.5544	DT047367	Transcribed locus	4.17	3.12	0	0	Cluster-1	40
41	GhiAffx.25398.1.S1_at	Ghi.12466	DW516152.1	Transcribed locus, weakly similar to NP_173414.1 MP (MONOPTEROS); transcription factor [Arabidopsis thaliana]	4.96	3.88	0	0	Cluster-1	41
42	Ghi.3209.1.A1_at	Ghi.3209	DT468418	Transcribed locus, weakly similar to NP_196176.1 transducin family protein / WD-40 repeat family protein [Arabidopsis thaliana]	15.51	11.14	0	0	Cluster-1	42
43	Ghi.3417.2.A1_at	Ghi.3417	DT462387	Transcribed locus, weakly similar to NP_001063634.1 Os09g0510500 [Oryza sativa (japonica cultivar-group)]	10.26	7.41	0	0	Cluster-1	43
44	Ghi.6557.1.S1_at	Ghi.6557	CD485783	Transcribed locus	16.03	11.57	0	0	Cluster-1	44
45	GhiAffx.62734.1.S1_at	Ghi.12954	DW516278.1	Transcribed locus, moderately similar to NP_001048160.1 Os02g0755000 [Oryza sativa (japonica cultivar-group)]	6.17	4.28	0	0	Cluster-1	45
46	Ghi.3410.1.A1_s_at	Ghi.3410	DT463904	Transcribed locus, weakly similar to NP_199049.2 binding / ubiquitin-protein ligase [Arabidopsis thaliana]	4.1	3.36	0	0	Cluster-1	46
47	Ghi.296.1.S1_s_at	Ghi.296	DR461081	Transcribed locus	4.11	3.48	0	0	Cluster-1	47
48	Ghi.4709.1.A1_at	Ghi.4709	DT051290	Transcribed locus	3.57	3.03	0	0	Cluster-1	48
49	Ghi.909.1.S1_s_at	Ghi.909	DR453290	Transcribed locus	4.84	4.06	0	0	Cluster-1	49
50	Ghi.1896.1.S1_x_at	Ghi.3540	DV849494	Transcribed locus, weakly similar to XP_001781857.1 predicted protein [Physcomitrella patens subsp. patens]	6.93	5.99	0	0	Cluster-1	50
51	GhiAffx.40839.1.S1_at		DW499830.1		5.96	5.25	0	0	Cluster-1	51
52	GhiAffx.46141.1.S1_s_at	Ghi.10897	DW239288.1	Transcribed locus, weakly similar to NP_187970.1 oxidoreductase, 2OG-Fe(II) oxygenase family protein [Arabidopsis thaliana]	7.31	6.4	0	0	Cluster-1	52
53	GhiAffx.15325.1.S1_at	Ghi.11886	DT466359	Transcribed locus, weakly similar to NP_174579.1 O-methyltransferase family 2 protein [Arabidopsis thaliana]	12.7	11.78	4.74	4.07	Cluster-1	53
54	Ghi.4341.1.S1_at	Ghi.4341	DT054111	Transcribed locus, strongly similar to NP_180972.1 protein transport protein sec61, putative [Arabidopsis thaliana]	0	0	-3.19	-3.41	Cluster-1	54
55	Ghi.10323.1.S1_at	Ghi.10323	DT572399	Transcribed locus, moderately similar to NP_190535.1 transducin family protein / WD-40 repeat family protein [Arabidopsis thaliana]	0	0	-3.41	-3.57	Cluster-1	55
56	Gra.1472.2.A1_x_at	Gra.1472	CO085252	Transcribed locus, strongly similar to XP_001691876.1 alpha tubulin 1 [Chlamydomonas reinhardtii]	0	0	-4.23	-4.47	Cluster-1	56
57	Ghi.3195.1.A1_at	Ghi.3195	DT468607	Transcribed locus, weakly similar to NP_568984.1 protease inhibitor/seed storage/lipid transfer protein (LTP) family protein [Arabidopsis thaliana]	3.09	3.11	0	0	Cluster-1	57
58	Ghi.3251.2.S1_at	Ghi.3251	DT468006	Transcribed locus, weakly similar to NP_179861.2 basic helix-loop-helix (bHLH) family protein [Arabidopsis thaliana]	5.04	5.07	0	0	Cluster-1	58
59	GhiAffx.34717.1.S1_at		DW229329.1		6.65	6.69	0	0	Cluster-1	59
60	GhiAffx.12107.1.S1_at	Ghi.13579	DW243015.1	Transcribed locus, moderately similar to NP_172268.1 LOB domain protein 1 / lateral organ boundaries domain protein 1 (LBD1) [Arabidopsis thaliana]	6.43	6.4	0	0	Cluster-1	60
61	Ghi.7469.1.S1_at	Ghi.7469	AI730362	Transcribed locus, strongly similar to NP_566988.1 ACT3 (ACTIN 3); structural constituent of cytoskeleton [Arabidopsis thaliana]	0	0	-3.51	-3.59	Cluster-1	61
62	Ghi.9071.1.S1_s_at	Ghi.17096	DT466627	Transcribed locus, moderately similar to XP_001751561.1 predicted protein [Physcomitrella patens subsp. patens]	0	0	-5.29	-5.43	Cluster-1	62
63	Ghi.8730.1.A1_at	Ghi.2549	DT052016	Transcribed locus, moderately similar to NP_190516.1 nascent polypeptide-associated complex (NAC) domain-containing protein [Arabidopsis thaliana]	0	0	-3.38	-3.42	Cluster-1	63
64	GhiAffx.16950.1.S1_at	Ghi.12062	AI729300	Transcribed locus, weakly similar to NP_181306.2 CER1 protein, putative [Arabidopsis thaliana]	0	0	-3.75	-3.81	Cluster-1	64
65	GhiAffx.2821.1.S1_at	Ghi.18854	AJ513325	Transcribed locus, weakly similar to NP_565389.1 3-oxo-5-alpha-steroid 4-dehydrogenase family protein / steroid 5-alpha-reductase family protein [Arabidopsis thaliana]	0	0	-5.14	-5.23	Cluster-1	65
66	Ghi.7093.1.S1_at	Ghi.7093	AW186841	Transcribed locus	3.39	3.51	0	0	Cluster-1	66
67	Ghi.5456.1.A1_s_at	Ghi.5456	DT047687	Transcribed locus	4.81	4.9	0	0	Cluster-1	67
68	GhiAffx.7956.1.S1_at		DW517627.1		3.4	3.48	0	0	Cluster-1	68
69	Ghi.8777.1.S1_at	Ghi.8777	DN758512	Transcribed locus, weakly similar to NP_001077440.1 basic helix-loop-helix (bHLH) family protein [Arabidopsis thaliana]	3.24	3.51	0	0	Cluster-1	69
70	GhiAffx.45586.1.S1_at		AF362734.1		4.38	4.71	0	0	Cluster-1	70
71	Ghi.3774.1.A1_at	Ghi.3774	DT461890	Transcribed locus	0	0	-3.6	-3.38	Cluster-1	71
72	Ghi.7983.1.S1_s_at	Ghi.8561	AI729399	Transcribed locus, strongly similar to NP_566988.1 ACT3 (ACTIN 3); structural constituent of cytoskeleton [Arabidopsis thaliana]	0	0	-7.73	-7.23	Cluster-1	72
73	Ghi.10132.1.S1_s_at	Ghi.10132	CO496470	3-ketoacyl-CoA reductase 1	0	0	-4.48	-4.36	Cluster-1	73
74	GhiAffx.50950.1.A1_at	Ghi.16453	DT046451	Transcribed locus, weakly similar to NP_974430.1 WRI1 (WRINKLED 1); DNA binding / transcription factor [Arabidopsis thaliana]	0	0	-3.51	-3.42	Cluster-1	74
75	GhiAffx.62683.1.S1_s_at	Ghi.13298	DW508704.1	Transcribed locus, weakly similar to NP_187250.1 leucine-rich repeat family protein [Arabidopsis thaliana]	0	0	-3.17	-3.07	Cluster-1	75
76	Ghi.8290.1.S1_s_at	Ghi.8290	DR452522	Transcribed locus, weakly similar to NP_001065487.1 Os10g0576900 [Oryza sativa (japonica cultivar-group)]	0	0	-3.69	-3.54	Cluster-1	76
77	GhiAffx.51288.1.A1_at	Ghi.5951	CO492837	Transcribed locus, weakly similar to NP_564450.1 unknown protein [Arabidopsis thaliana]	0	0	-3.67	-3.51	Cluster-1	77
78	Ghi.664.1.S1_at	Ghi.664	CA992783	Transcribed locus, moderately similar to NP_191705.1 BRH1 (BRASSINOSTEROID-RESPONSIVE RING-H2); protein binding / zinc ion binding [Arabidopsis thaliana]	3.59	3.32	0	0	Cluster-1	78
79	GhiAffx.14606.1.A1_at	Ghi.14792	DW478118.1	Transcribed locus	3.34	3.2	0	0	Cluster-1	79
80	GhiAffx.4206.1.A1_at	Ghi.16128	DW480118.1	Transcribed locus	3.77	3.6	0	0	Cluster-1	80
81	GhiAffx.12968.1.S1_at	Ghi.19534	DT462835	Transcribed locus	4.02	3.93	0	0	Cluster-1	81
82	GhiAffx.49750.1.S1_at	Ghi.15848	DW499389.1	Transcribed locus, weakly similar to NP_182100.2 BAP2 (BON ASSOCIATION PROTEIN 2) [Arabidopsis thaliana]	3.57	3.5	0	0	Cluster-1	82
83	Ghi.7194.1.S1_s_at	Ghi.7194	AI727866	Transcribed locus, weakly similar to NP_191954.3 unknown protein [Arabidopsis thaliana]	0	0	-3.16	-3.8	Cluster-1	83
84	Ghi.7276.1.S1_at	Ghi.7276	AI732001	Transcribed locus, moderately similar to NP_190047.2 protein kinase family protein [Arabidopsis thaliana]	0	0	-3	-3.6	Cluster-1	84
85	Ghi.7446.1.S1_s_at	Ghi.7446	AI725676	Transcribed locus, moderately similar to NP_180559.1 FAD3 (FATTY ACID DESATURASE 3); omega-3 fatty acid desaturase [Arabidopsis thaliana]	0	0	-8.58	-10.26	Cluster-1	85
86	Ghi.8218.1.S1_s_at	Ghi.8218	DR454800	Transcribed locus, weakly similar to NP_177431.1 acid phosphatase survival protein SurE, putative [Arabidopsis thaliana]	0	0	-5.68	-6.89	Cluster-1	86
87	Ghi.9838.1.S1_s_at	Ghi.9838	DT550629	Transcribed locus, moderately similar to XP_001694051.1 hypothetical transcription factor Hap5a-like protein [Chlamydomonas reinhardtii]	0	0	-3.05	-3.69	Cluster-1	87
88	Ghi.7321.1.S1_at	Ghi.7321	AI731572	Transcribed locus, moderately similar to NP_182212.1 unknown protein [Arabidopsis thaliana]	0	0	-3.27	-3.89	Cluster-1	88
89	Ghi.8149.1.S1_s_at	Ghi.16321	DQ103699.1	Endo-alpha-1,4-glucanase	0	0	-3.12	-3.7	Cluster-1	89
90	GhiAffx.27520.1.S1_at	Ghi.20667	DR455120	Transcribed locus, moderately similar to NP_191501.1 ACR4 (ARABIDOPSIS CRINKLY4); kinase [Arabidopsis thaliana]	0	0	-3.52	-4.17	Cluster-1	90
91	Ghi.7388.1.S1_at	Ghi.7388	AI731161	Transcribed locus, weakly similar to NP_564682.1 protease inhibitor/seed storage/lipid transfer protein (LTP) family protein [Arabidopsis thaliana]	0	0	-3.36	-4.2	Cluster-1	91
92	GhiAffx.11967.1.S1_at		DT568036		0	0	-3.28	-4.14	Cluster-1	92
93	Ghi.4575.1.A1_at	Ghi.4575	DT052175	Transcribed locus, weakly similar to NP_568271.2 annexin, putative [Arabidopsis thaliana]	0	0	-5.8	-7.1	Cluster-1	93
94	GhiAffx.28112.1.S1_x_at	Ghi.7399	DT468414	Transcribed locus, moderately similar to NP_197483.1 EMB2734 (EMBRYO DEFECTIVE 2734); lyase [Arabidopsis thaliana]	0	0	-3.1	-3.79	Cluster-1	94
95	Ghi.539.1.S1_x_at	Ghi.16508	AY072823.1	Fiddlehead-like protein (FDH)	0	0	-4.71	-5.79	Cluster-1	95
96	GraAffx.26480.1.S1_s_at		CO092066		0	0	-3.06	-3.77	Cluster-1	96
97	Ghi.5081.2.S1_s_at	Ghi.5081	DT547536	Transcribed locus, weakly similar to NP_173419.1 glyoxal oxidase-related [Arabidopsis thaliana]	0	0	-11.01	-12.25	Cluster-1	97
98	Ghi.5640.1.S1_s_at	Ghi.5640	DT047051	Transcribed locus, moderately similar to NP_196844.1 proton-dependent oligopeptide transport (POT) family protein [Arabidopsis thaliana]	0	0	-4.09	-4.53	Cluster-1	98
99	GhiAffx.13036.3.A1_s_at		DT052868		0	0	-3.65	-4.03	Cluster-1	99
100	Ghi.4441.1.A1_s_at	Ghi.4441	DT052979	Transcribed locus	0	0	-3.43	-3.91	Cluster-1	100
101	GhiAffx.53463.1.A1_s_at	Ghi.2127	DW229666.1	Transcribed locus, moderately similar to NP_191946.1 CYP86A2 (ABERRANT INDUCTION OF TYPE THREE GENES 1); oxygen binding [Arabidopsis thaliana]	0	0	-3.42	-3.93	Cluster-1	101
102	Ghi.7850.1.S1_s_at	Ghi.7850	DT556903	Transcribed locus, moderately similar to NP_568102.1 short-chain dehydrogenase/reductase (SDR) family protein [Arabidopsis thaliana]	0	0	-3.53	-4	Cluster-1	102
103	GhiAffx.64269.1.S1_at	Ghi.16247	DW245249.1	Transcribed locus, weakly similar to NP_187190.1 unknown protein [Arabidopsis thaliana]	0	0	-3.59	-4.05	Cluster-1	103
104	Ghi.8577.1.S1_s_at	Ghi.8577	DT050307	Transcribed locus, moderately similar to NP_568102.1 short-chain dehydrogenase/reductase (SDR) family protein [Arabidopsis thaliana]	0	0	-3.05	-3.54	Cluster-1	104
105	GhiAffx.22476.1.S1_s_at	Ghi.16027	DW517513.1	Transcribed locus, strongly similar to NP_194751.1 small nuclear ribonucleoprotein F, putative / snRNP-F, putative / Sm protein F, putative [Arabidopsis thaliana]	0	0	-3.08	-3.58	Cluster-1	105
106	Gra.286.1.S1_s_at	Gra.286	CO089689	Transcribed locus, moderately similar to XP_001694051.1 hypothetical transcription factor Hap5a-like protein [Chlamydomonas reinhardtii]	0	0	-3.11	-3.6	Cluster-1	106
107	Ghi.5310.1.S1_x_at	Ghi.5310	DR456489	Transcribed locus, moderately similar to NP_191714.1 zinc finger (C3HC4-type RING finger) family protein [Arabidopsis thaliana]	0	0	-3.98	-9.64	Cluster-1	107
108	Ghi.1065.1.S1_at	Ghi.7690	DT052242	Transcribed locus, weakly similar to NP_197207.1 UDP-glucoronosyl/UDP-glucosyl transferase family protein [Arabidopsis thaliana]	0	0	-3.69	-8.86	Cluster-1	108
109	GhiAffx.26171.1.A1_at	Ghi.16866	DW520402.1	Transcribed locus	0	0	-3.66	-8.78	Cluster-1	109
110	Ghi.6568.1.S1_at	Ghi.6568	CD485653	Transcribed locus, moderately similar to NP_001078631.1 GDSL-motif lipase/hydrolase family protein [Arabidopsis thaliana]	0	0	-6.94	-16.26	Cluster-1	110
111	Ghi.917.1.S1_at	Ghi.917	DQ116446.1	Steroid 5-alpha-reductase (DET2)	0	0	-3.83	-9.09	Cluster-1	111
112	Ghi.523.1.S1_s_at	Ghi.523	DN758144	Transcribed locus, weakly similar to NP_176511.1 C2 domain-containing protein [Arabidopsis thaliana]	0	0	-3.5	-7.88	Cluster-1	112
113	GhiAffx.2115.1.S1_s_at	Ghi.16135	DW236466.1	Transcribed locus, moderately similar to NP_001078112.1 structural constituent of ribosome [Arabidopsis thaliana]	0	0	-3.03	-6.82	Cluster-1	113
114	Ghi.8887.1.S1_s_at	Ghi.10267	DT456479	Transcribed locus, weakly similar to NP_566589.1 RLK902 (receptor-like kinase 902); ATP binding / kinase/ protein serine/threonine kinase [Arabidopsis thaliana]	0	0	-3.96	-8.9	Cluster-1	114
115	Ghi.850.1.S1_at	Ghi.850	DR454028	Transcribed locus, weakly similar to NP_566396.1 NHL1 (NDR1/HIN1-like 1) [Arabidopsis thaliana]	0	0	-3.56	-8.06	Cluster-1	115
116	Ghi.7695.1.S1_at	Ghi.7695	DT550410	Transcribed locus, weakly similar to NP_197527.1 HHP1 (HEPTAHELICAL TRANSMEMBRANE PROTEIN1) [Arabidopsis thaliana]	0	0	-4.1	-9.4	Cluster-1	116
117	GhiAffx.15071.1.S1_s_at	Ghi.14186	DW503070.1	Transcribed locus, weakly similar to NP_565833.1 ATOFP15/OFP15 (Arabidopsis thaliana ovate family protein 15)	0	0	-3.87	-8.95	Cluster-1	117
118	Ghi.9734.1.S1_at	Ghi.9734	AW186914	Transcribed locus, weakly similar to NP_200345.1 long-chain-alcohol O-fatty-acyltransferase family protein / wax synthase family protein [Arabidopsis thaliana]	-4.1	-4.89	-11.25	-20.51	Cluster-1	118
119	Ghi.1468.1.S1_s_at	Ghi.11507	DN781357	Transcribed locus	0	0	-3.31	-6.77	Cluster-1	119
120	Ghi.3082.2.A1_x_at	Ghi.3082	DT047002	Transcribed locus, strongly similar to NP_179277.1 PIP2;8/PIP3B (plasma membrane intrinsic protein 2;8); water channel [Arabidopsis thaliana]	0	0	-3.1	-6.35	Cluster-1	120
121	Gra.649.1.S1_s_at	Gra.649	CO081444	Transcribed locus, moderately similar to NP_001055842.1 Os05g0477600 [Oryza sativa (japonica cultivar-group)]	0	0	-3.31	-6.7	Cluster-1	121
122	Ghi.3366.2.A1_s_at	Ghi.3366	DT466823	Transcribed locus, moderately similar to NP_564014.1 UBP15 (UBIQUITIN-SPECIFIC PROTEASE 15); ubiquitin-specific protease [Arabidopsis thaliana]	0	0	-3.02	-6.04	Cluster-1	122
123	GhiAffx.24644.1.S1_at	Ghi.11399	DW503005.1	Transcribed locus	0	0	-4.07	-7.99	Cluster-1	123
124	Ghi.3907.1.S1_at	Ghi.3907	DT052943	Transcribed locus	0	0	-5.21	-11.08	Cluster-1	124
125	Ghi.632.1.S1_at	Ghi.632	DR456705	Transcribed locus	0	0	-3.04	-6.46	Cluster-1	125
126	Ghi.7783.1.A1_s_at	Ghi.7783	AI726503	Transcribed locus, strongly similar to NP_187818.1 ACT11 (ACTIN-11); structural constituent of cytoskeleton [Arabidopsis thaliana]	0	0	-6.59	-13.99	Cluster-1	126
127	Ghi.9604.1.S1_s_at	Ghi.17368	DT563373	Transcribed locus, weakly similar to NP_194476.2 CBS domain-containing protein [Arabidopsis thaliana]	0	0	-3.47	-7.34	Cluster-1	127
128	GhiAffx.1245.1.A1_s_at	Ghi.9627	DW499446.1	Transcribed locus, strongly similar to NP_199441.1 KAS I (3-KETOACYL-ACYL CARRIER PROTEIN SYNTHASE I); fatty-acid synthase [Arabidopsis thaliana]	0	0	-3.68	-7.75	Cluster-1	128
129	Ghi.7297.1.S1_at	Ghi.7297	AI731835	Transcribed locus	0	0	-3.13	-6.77	Cluster-1	129
130	Ghi.8759.1.A1_s_at	Ghi.8759	DR454695	Transcribed locus	0	0	-6.03	-13.07	Cluster-1	130
131	GhiAffx.2461.1.A1_s_at		CO496594		0	0	-3.25	-7.16	Cluster-1	131
132	GhiAffx.57705.1.S1_s_at	Ghi.3984	DW506178.1	Transcribed locus, moderately similar to NP_188029.1 (S)-2-hydroxy-acid oxidase, peroxisomal, putative / glycolate oxidase, putative / short chain alpha-hydroxy acid oxidase, putative [Arabidopsis thaliana]	0	0	-3.51	-7.78	Cluster-1	132
133	GarAffx.29986.1.S1_s_at		AW725588		0	0	-6.21	-18.1	Cluster-1	133
134	Ghi.9930.1.S1_s_at	Ghi.9930	AI728493	Transcribed locus, moderately similar to NP_566197.1 ATEXPA13 (ARABIDOPSIS THALIANA EXPANSIN A13) [Arabidopsis thaliana]	0	0	-3.1	-8.96	Cluster-1	134
135	Ghi.207.1.S1_s_at	Ghi.16305	DT049604	Acyltransferase-like protein (ACY)	0	0	-4.01	-11.29	Cluster-1	135
136	Ghi.783.1.S1_s_at	Ghi.24462	L17308.1	Proline-rich cell wall protein	0	0	-12.51	-35.13	Cluster-1	136
137	Ghi.734.1.S1_at	Ghi.734	DR455414	Transcribed locus, weakly similar to NP_173265.1 unknown protein [Arabidopsis thaliana]	0	0	-6.22	-17.78	Cluster-1	137
138	Ghi.7358.1.S1_s_at	Ghi.17082	AI729970	Transcribed locus, moderately similar to NP_974311.1 leucine-rich repeat transmembrane protein kinase, putative [Arabidopsis thaliana]	0	0	-3.05	-8.72	Cluster-1	138
139	Ghi.6590.1.S1_s_at	Ghi.6590	AI728226	Transcribed locus, moderately similar to NP_187203.1 F-actin capping protein alpha subunit family protein [Arabidopsis thaliana]	0	0	-3.5	-10.5	Cluster-1	139
140	GhiAffx.5219.1.S1_s_at	Ghi.7569	DW504199.1	Transcribed locus, moderately similar to NP_187397.1 AtRABA5b (Arabidopsis Rab GTPase homolog A5b); GTP binding [Arabidopsis thaliana]	0	0	-4.57	-13.74	Cluster-1	140
141	Gra.2662.1.S1_s_at	Gra.2662	CO117769	Transcribed locus, moderately similar to NP_180524.1 catalytic [Arabidopsis thaliana]	0	0	-3.31	-10.1	Cluster-1	141
142	Ghi.5748.1.S1_s_at	Ghi.5748	DR432346	Transcribed locus	0	0	-25.88	-85.04	Cluster-1	142
143	GhiAffx.22653.1.S1_s_at	Ghi.7800	DW501429.1	Transcribed locus, weakly similar to NP_187722.1 zinc finger (C3HC4-type RING finger) family protein [Arabidopsis thaliana]	0	0	-5.93	-19.64	Cluster-1	143
144	Ghi.5282.1.A1_at	Ghi.17573	DT048325	Transcribed locus, weakly similar to NP_196354.1 IPK2a (INOSITOL POLYPHOSPHATE KINASE 2 ALPHA); inositol or phosphatidylinositol kinase [Arabidopsis thaliana]	0	0	-3.31	-10.55	Cluster-1	144
145	Ghi.8358.1.S1_x_at	Ghi.8358	DT456322	Transcribed locus, moderately similar to NP_188258.1 GDSL-motif lipase/hydrolase family protein [Arabidopsis thaliana]	0	0	-6.23	-19.7	Cluster-1	145
146	Ghi.724.1.S1_s_at	Ghi.724	DR455558	Transcribed locus, weakly similar to NP_001045323.1 Os01g0935800 [Oryza sativa (japonica cultivar-group)]	0	0	-3.71	-11.59	Cluster-1	146
147	GhiAffx.34326.1.S1_s_at		DW225806.1		0	0	-3.46	-10.81	Cluster-1	147
148	GraAffx.2127.1.S1_at		CO122380		0	0	-3.24	-10.15	Cluster-1	148
149	Ghi.1224.1.S1_x_at	Ghi.1224	DT052468	Transcribed locus, weakly similar to NP_001078194.1 protein binding / zinc ion binding [Arabidopsis thaliana]	0	0	-3.09	-8.32	Cluster-1	149
150	Ghi.4486.1.S1_s_at	Ghi.16984	DT052664	Transcribed locus, weakly similar to NP_564798.1 beta-fructosidase (BFRUCT3) / beta-fructofuranosidase / invertase, vacuolar [Arabidopsis thaliana]	0	0	-5.67	-15.27	Cluster-1	150
151	GhiAffx.12501.1.S1_at		DT527311		0	0	-3.34	-8.82	Cluster-1	151
152	GhiAffx.23258.1.S1_at	Ghi.16322	DW504953.1	Proline-rich protein (PRP5)	0	0	-3	-7.97	Cluster-1	152
153	Ghi.5188.1.A1_s_at	Ghi.5188	DT048700	Transcribed locus, moderately similar to NP_566589.1 RLK902 (receptor-like kinase 902); ATP binding / kinase/ protein serine/threonine kinase [Arabidopsis thaliana]	0	0	-4.42	-12.08	Cluster-1	153
154	Ghi.8611.2.A1_at	Ghi.8611	AI727213	Transcribed locus, moderately similar to NP_182139.1 zinc finger (C3HC4-type RING finger) family protein [Arabidopsis thaliana]	0	0	-3.58	-9.87	Cluster-1	154
155	GhiAffx.22444.1.S1_at	Ghi.13699	DW500755.1	Transcribed locus, weakly similar to NP_176645.3 plastocyanin-like domain-containing protein [Arabidopsis thaliana]	0	0	-5.52	-15.16	Cluster-1	155
156	Ghi.6307.1.A1_s_at	Ghi.6307	AI727277	Transcribed locus, moderately similar to NP_200588.2 WAX2; catalytic [Arabidopsis thaliana]	0	0	-5.29	-13.7	Cluster-1	156
157	Ghi.9446.1.S1_at	Ghi.16940	DT047992	Beta-tubulin 17	0	0	-13.88	-35.7	Cluster-1	157
158	Ghi.6385.1.S1_s_at	Ghi.16283	DT050194	Putative membrane protein (xl3 gene)	0	0	-3.9	-10.19	Cluster-1	158
159	Gra.2334.1.A1_s_at		CO127281		0	0	-5.36	-13.96	Cluster-1	159
160	GhiAffx.33367.1.S1_s_at	Ghi.22124	DW226289.1	Transcribed locus, moderately similar to NP_201330.1 AtRABA4a (Arabidopsis Rab GTPase homolog A4a); GTP binding [Arabidopsis thaliana]	0	0	-4.18	-10.39	Cluster-1	160
161	Gra.2122.1.A1_at	Gra.2122	CO125886	Transcribed locus, weakly similar to NP_173419.1 unknown protein [Arabidopsis thaliana]	0	0	-3.98	-9.93	Cluster-1	161
162	GhiAffx.7894.1.A1_at		DW516917.1		0	0	-3.06	-7.55	Cluster-1	162
163	GhiAffx.62337.1.S1_at	Ghi.14329	DW497105.1	Transcribed locus, weakly similar to NP_680125.1 ATOFP6/OFP6 (Arabidopsis thaliana ovate family protein 6)	-3.7	-3.03	-7.93	-15.46	Cluster-1	163
164	Ghi.4967.1.S1_s_at	Ghi.4967	AI729781	Transcribed locus, moderately similar to NP_172626.1 CYP77B1 (cytochrome P450, family 77, subfamily B, polypeptide 1); oxygen binding [Arabidopsis thaliana]	0	-3.61	-10.22	-18.44	Cluster-1	164
165	GhiAffx.50753.1.A1_at		DT050545		10.17	8.24	4.43	0	Cluster-1	165
166	Gra.2842.4.A1_a_at	Gra.2842	CO083478	Transcribed locus, weakly similar to NP_201042.2 enzyme inhibitor/ pectinesterase/ pectinesterase inhibitor [Arabidopsis thaliana]	6.66	3.2	0	-4.76	Cluster-1	166
167	Ghi.7283.1.S1_s_at	Ghi.7283	AI731943	Transcribed locus, weakly similar to NP_195909.1 transferase family protein [Arabidopsis thaliana]	-4.51	-3.93	-6.82	-9.33	Cluster-1	167
168	Ghi.5225.1.A1_at	Ghi.5225	DT048757	Transcribed locus, strongly similar to NP_187416.1 small nuclear ribonucleoprotein D1, putative / snRNP core protein D1, putative / Sm protein D1, putative [Arabidopsis thaliana]	0	0	-3.15	-5.96	Cluster-1	168
169	Ghi.5237.1.S1_at	Ghi.5237	DT048535	Transcribed locus, moderately similar to NP_568765.1 subtilase family protein [Arabidopsis thaliana]	0	0	-3.22	-6.07	Cluster-1	169
170	Ghi.5363.1.S1_x_at	Ghi.17010	DT048064	3-ketoacyl-CoA synthase 6	0	0	-10.59	-19.67	Cluster-1	170
171	Ghi.6825.2.A1_at	Ghi.6825	CA992993	Transcribed locus, moderately similar to NP_001045601.1 Os02g0102900 [Oryza sativa (japonica cultivar-group)]	0	0	-3.65	-6.79	Cluster-1	171
172	Ghi.6009.1.S1_s_at	Ghi.6009	AI726197	Transcribed locus, moderately similar to NP_001055645.1 Os05g0435700 [Oryza sativa (japonica cultivar-group)]	0	0	-3.3	-6.39	Cluster-1	172
173	Ghi.6281.1.A1_at	Ghi.6281	DR456049	Transcribed locus, strongly similar to NP_193002.1 endomembrane protein 70, putative [Arabidopsis thaliana]	0	0	-5.33	-10.25	Cluster-1	173
174	Ghi.6033.1.S1_s_at	Ghi.6033	AW187338	Transcribed locus	0	0	-3.33	-6.37	Cluster-1	174
175	Ghi.1545.1.S1_at	Ghi.1545	DR463018	Transcribed locus, weakly similar to NP_565266.1 unknown protein [Arabidopsis thaliana]	0	0	-3.18	-6.1	Cluster-1	175
176	GhiAffx.62108.1.S1_at	Ghi.11757	DW513090.1	Transcribed locus, weakly similar to NP_175097.1 universal stress protein (USP) family protein [Arabidopsis thaliana]	0	0	-11.32	-21.69	Cluster-1	176
177	Ghi.7659.1.S1_s_at	Ghi.17010	AI729379	3-ketoacyl-CoA synthase 6	0	0	-7.27	-12.96	Cluster-1	177
178	GhiAffx.25600.1.S1_s_at		DW517196.1		0	0	-4.78	-8.75	Cluster-1	178
179	GhiAffx.42296.1.S1_at	Ghi.14425	DW507429.1	Transcribed locus, moderately similar to NP_187815.2 EMB2738 (EMBRYO DEFECTIVE 2738); GTP binding [Arabidopsis thaliana]	0	0	-3.12	-5.64	Cluster-1	179
180	Ghi.1378.1.S1_at	Ghi.18411	CA992997	Transcribed locus, weakly similar to NP_181259.1 29 kDa ribonucleoprotein, chloroplast, putative / RNA-binding protein cp29, putative [Arabidopsis thaliana]	0	0	-3.38	-5.34	Cluster-1	180
181	Ghi.824.1.S1_at	Ghi.824	DR454424	Transcribed locus	0	0	-10.04	-15.69	Cluster-1	181
182	GhiAffx.53380.1.A1_x_at	Ghi.9988	DW228959.1	Transcribed locus, moderately similar to NP_197782.1 EMB3009 (EMBRYO DEFECTIVE 3009); transferase [Arabidopsis thaliana]	0	0	-7.04	-11.03	Cluster-1	182
183	Ghi.10392.1.S1_at	Ghi.10392	AI729570	Transcribed locus, moderately similar to NP_197347.1 unknown protein [Arabidopsis thaliana]	0	0	-3.39	-5.48	Cluster-1	183
184	Ghi.894.1.S1_x_at	Ghi.894	DR453517	Transcribed locus	0	0	-3.8	-6.14	Cluster-1	184
185	Ghi.5160.1.A1_at	Ghi.5160	DT048800	Transcribed locus	0	0	-3.92	-6.33	Cluster-1	185
186	GhiAffx.41309.1.S1_s_at		DT527425		0	0	-4.22	-6.79	Cluster-1	186
187	GhiAffx.29995.1.A1_s_at	Ghi.7695	DW224893.1	Transcribed locus, weakly similar to NP_197527.1 HHP1 (HEPTAHELICAL TRANSMEMBRANE PROTEIN1) [Arabidopsis thaliana]	0	0	-3.69	-5.9	Cluster-1	187
188	GraAffx.16271.1.S1_s_at		CO122349		0	0	-4.45	-7.11	Cluster-1	188
189	Ghi.9421.1.S1_s_at	Ghi.9421	DT565170	Transcribed locus, moderately similar to NP_197430.1 esterase/lipase/thioesterase family protein [Arabidopsis thaliana]	0	0	-3.03	-5.07	Cluster-1	189
190	GhiAffx.26802.1.S1_s_at		DW243828.1		0	0	-3.1	-5.26	Cluster-1	190
191	Ghi.7825.1.A1_s_at	Ghi.7825	AI725880	Transcribed locus, moderately similar to NP_190240.1 TIM9 (EMBRYO DEFECTIVE 2474); protein translocase [Arabidopsis thaliana]	0	0	-3.06	-5.36	Cluster-1	191
192	Ghi.5687.1.A1_x_at	Ghi.9988	DR463086	Transcribed locus, moderately similar to NP_197782.1 EMB3009 (EMBRYO DEFECTIVE 3009); transferase [Arabidopsis thaliana]	0	0	-3.38	-5.87	Cluster-1	192
193	GhiAffx.39932.1.A1_at		DW238102.1		0	0	-3.11	-5.41	Cluster-1	193
194	Gra.3066.1.S1_s_at	Gra.2578	CO091240	Transcribed locus, moderately similar to NP_179354.1 phosphoserine transaminase/ transaminase [Arabidopsis thaliana]	0	0	-3.77	-6.57	Cluster-1	194
195	GhiAffx.24798.1.S1_at		DW512973.1		7.55	8.26	3	0	Cluster-1	195
196	Ghi.3251.1.S1_at	Ghi.3251	DT464395	Transcribed locus, weakly similar to NP_179861.2 basic helix-loop-helix (bHLH) family protein [Arabidopsis thaliana]	8.23	10.05	4.96	3.16	Cluster-1	196
197	Ghi.1518.1.S1_s_at	Ghi.1518	DN780608	Transcribed locus	0	0	-3.38	-4.98	Cluster-1	197
198	Ghi.5184.1.A1_s_at	Ghi.9843	DT048714	Beta-ketoacyl-CoA synthase (KCS2)	0	0	-5.89	-8.78	Cluster-1	198
199	Ghi.7853.1.S1_at	Ghi.16284	AF443118.1	Polyphosphoinositide binding protein (Ssh2)	0	0	-6.31	-9.42	Cluster-1	199
200	GhiAffx.62092.1.S1_at	Ghi.18761	DW513001.1	Transcribed locus, moderately similar to XP_001764154.1 predicted protein [Physcomitrella patens subsp. patens]	0	0	-6.61	-9.83	Cluster-1	200
201	GhiAffx.63449.1.A1_s_at		DW520166.1		0	0	-3.24	-4.86	Cluster-1	201
202	Ghi.7138.1.S1_s_at	Ghi.7138	DR455752	Transcribed locus, moderately similar to NP_001051932.1 Os03g0853800 [Oryza sativa (japonica cultivar-group)]	0	0	-3.7	-5.6	Cluster-1	202
203	Ghi.8762.1.S1_a_at	Ghi.8762	DT054166	Transcribed locus, weakly similar to NP_564029.1 unknown protein [Arabidopsis thaliana]	0	0	-3.29	-5.01	Cluster-1	203
204	GhiAffx.46551.1.S1_s_at	Ghi.12668	DR456905	Transcribed locus, moderately similar to XP_001753727.1 predicted protein [Physcomitrella patens subsp. patens]	0	0	-3.62	-5.52	Cluster-1	204
205	Ghi.7110.1.S1_at	Ghi.7110	AW187976	Transcribed locus	0	0	-5.36	-7.56	Cluster-1	205
206	Ghi.7185.1.S1_s_at	Ghi.7185	AI729378	Transcribed locus, weakly similar to NP_189539.1 unknown protein [Arabidopsis thaliana]	0	0	-3.01	-4.2	Cluster-1	206
207	Ghi.3936.2.A1_at		DT460030		0	0	-3.8	-5.41	Cluster-1	207
208	Ghi.796.1.S1_s_at	Ghi.796	DR454726	Transcribed locus, moderately similar to NP_178826.1 40S ribosomal protein S16 (RPS16A) [Arabidopsis thaliana]	0	0	-3.83	-5.46	Cluster-1	208
209	GhiAffx.53259.1.S1_s_at	Ghi.2601	DW228504.1	Transcribed locus, moderately similar to NP_568252.1 diaminopimelate decarboxylase, putative / DAP carboxylase, putative [Arabidopsis thaliana]	0	0	-3.59	-5.13	Cluster-1	209
210	Ghi.7569.1.S1_x_at	Ghi.7569	AI729321	Transcribed locus, moderately similar to NP_187397.1 AtRABA5b (Arabidopsis Rab GTPase homolog A5b); GTP binding [Arabidopsis thaliana]	0	0	-4.71	-6.8	Cluster-1	210
211	GhiAffx.26316.1.S1_at	Ghi.15676	DW504941.1	Transcribed locus, moderately similar to NP_187329.1 thioredoxin family protein [Arabidopsis thaliana]	0	0	-3.02	-4.37	Cluster-1	211
212	Ghi.8115.1.S1_s_at	Ghi.8115	AY366352.1	MYB family transcription factor	0	0	-6.6	-9.48	Cluster-1	212
213	Gra.695.2.A1_at	Gra.695	CO086949	Transcribed locus, weakly similar to NP_974829.1 unknown protein [Arabidopsis thaliana]	0	0	-4.98	-7.17	Cluster-1	213
214	Ghi.7492.1.S1_s_at	Ghi.7492	AI730059	Transcribed locus, strongly similar to NP_190556.2 ATARLA1C (ADP-ribosylation factor-like A1C); GTP binding [Arabidopsis thaliana]	0	0	-4.81	-6.18	Cluster-1	214
215	GhiAffx.23635.1.S1_at		DW506983.1		0	0	-3.13	-4.1	Cluster-1	215
216	Ghi.1481.1.S1_at	Ghi.1481	DN781211	Transcribed locus, weakly similar to NP_001059669.1 Os07g0489800 [Oryza sativa (japonica cultivar-group)]	0	0	-4.69	-6.3	Cluster-1	216
217	GhiAffx.27430.1.S1_at	Ghi.15128	DW509176.1	Transcribed locus, moderately similar to NP_565778.1 unknown protein [Arabidopsis thaliana]	0	0	-3.03	-4.08	Cluster-1	217
218	Ghi.2039.1.S1_x_at	Ghi.2039	AY189969.1	Alpha-expansin 1	0	0	-11.66	-15.82	Cluster-1	218
219	GhiAffx.63008.1.S1_s_at	Ghi.12641	DW504223.1	Transcribed locus, weakly similar to NP_567936.2 acyl CoA reductase, putative [Arabidopsis thaliana]	0	0	-4.01	-5.44	Cluster-1	219
220	Ghi.7367.1.S1_s_at	Ghi.7367	AI731255	Transcribed locus, moderately similar to NP_566739.1 unknown protein [Arabidopsis thaliana]	0	0	-3.57	-4.88	Cluster-1	220
221	GhiAffx.27731.1.S1_at		DR458363		0	0	-4.75	-6.5	Cluster-1	221
222	Gra.1336.1.S1_s_at	Gra.1336	CO116186	Transcribed locus, moderately similar to NP_188258.1 carboxylic ester hydrolase/ hydrolase, acting on ester bonds [Arabidopsis thaliana]	0	0	-3.88	-5.34	Cluster-1	222
223	Ghi.1936.1.S1_s_at	Ghi.2086	DV848985	Transcribed locus, strongly similar to NP_180524.1 thiamine biosynthesis family protein / thiC family protein [Arabidopsis thaliana]	-5.14	0	-5.58	-10.03	Cluster-1	223
224	Ghi.6264.1.A1_s_at	Ghi.6264	CO493264	Transcribed locus, weakly similar to NP_566712.1 protease inhibitor/seed storage/lipid transfer protein (LTP) family protein [Arabidopsis thaliana]	5.25	9.76	4.79	0	Cluster-1	224
225	GhiAffx.43699.1.A1_at		DW240034.1		-3.98	0	-4.1	-8.86	Cluster-1	225
226	Ghi.10406.1.S1_s_at	Ghi.10406	DR460119	Transcribed locus, weakly similar to NP_568418.1 unknown protein [Arabidopsis thaliana]	-4.37	0	-3.37	-7.68	Cluster-1	226
227	GhiAffx.61382.1.S1_x_at	Ghi.21819	DW235118.1	Transcribed locus, weakly similar to NP_197201.1 NADP-dependent oxidoreductase, putative [Arabidopsis thaliana]	-4.02	0	-3.35	-8.37	Cluster-1	227
228	Ghi.1004.1.A1_at	Ghi.16504	DT051302	Endo-1,3-beta-glucanase, clone CF922	0	5.3	0	-3.7	Cluster-1	228
229	Ghi.9950.1.S1_s_at	Ghi.9950	DT562911	Transcribed locus, moderately similar to NP_176653.1 CP5 [Arabidopsis thaliana]	3.28	9.76	3.73	0	Cluster-1	229
230	GraAffx.11740.1.A1_s_at		CO074425		5.4	9.69	6.71	3.53	Cluster-1	230
231	Ghi.9531.1.S1_s_at	Ghi.9531	DQ122189.1	3-ketoacyl-CoA synthase	-3.01	0	-4.09	-5.31	Cluster-1	231
232	GhiAffx.47143.1.S1_at	Ghi.12825	DR452389	Transcribed locus, weakly similar to NP_001049436.1 Os03g0225900 [Oryza sativa (japonica cultivar-group)]	6.1	24.12	5.72	0	Cluster-1	232
233	Ghi.6766.1.S1_at	Ghi.6766	CA993266	Transcribed locus	6.95	11.09	6.25	0	Cluster-1	233
234	Ghi.10547.1.S1_at	Ghi.10547	DN758139	Transcribed locus, weakly similar to NP_001057157.1 Os06g0218600 [Oryza sativa (japonica cultivar-group)]	0	7.15	0	-11.15	Cluster-1	234
235	GhiAffx.42005.1.S1_at		DN826542		0	3.16	0	-5	Cluster-1	235
236	Ghi.10547.3.S1_a_at	Ghi.10547	DR458023	Transcribed locus, weakly similar to NP_001057157.1 Os06g0218600 [Oryza sativa (japonica cultivar-group)]	0	4.22	0	-8.19	Cluster-1	236
237	GhiAffx.43470.1.S1_at		DW513430.1		0	3.44	0	-6.8	Cluster-1	237
238	Ghi.9253.2.A1_a_at	Ghi.9253	DT466833	Transcribed locus, moderately similar to NP_177743.1 SKS5 (SKU5 Similar 5); copper ion binding / oxidoreductase [Arabidopsis thaliana]	15.17	18.26	14.07	5.96	Cluster-1	238
239	GhiAffx.14296.1.A1_s_at	Ghi.14345	DW226414.1	Transcribed locus, weakly similar to NP_200052.1 photoassimilate-responsive protein, putative [Arabidopsis thaliana]	5.78	7.69	5.32	0	Cluster-1	239
240	Ghi.9168.1.A1_s_at	Ghi.9168	AY464053.1	Transcribed locus, weakly similar to NP_175557.1 ABC transporter family protein [Arabidopsis thaliana]	-3.15	0	-4.88	-9.51	Cluster-1	240
241	GhiAffx.9636.1.S1_s_at	Ghi.14126	DW513982.1	Transcribed locus, weakly similar to NP_189149.2 unknown protein [Arabidopsis thaliana]	-4.16	0	-6.59	-11.45	Cluster-1	241
242	Ghi.8355.1.A1_at	Ghi.8355	CA992719	Transcribed locus, weakly similar to NP_172220.1 17.8 kDa class I heat shock protein (HSP17.8-CI) [Arabidopsis thaliana]	20.63	25.61	13.68	0	Cluster-1	242
243	GraAffx.28388.1.S1_s_at		CO086694		5.69	6.35	4.83	3.31	Cluster-1	243
244	Ghi.3524.2.A1_at	Ghi.17833	DT468351	Transcribed locus, moderately similar to NP_001060003.1 Os07g0564500 [Oryza sativa (japonica cultivar-group)]	0	19.1	0	7.39	Cluster-2	1
245	Ghi.4920.1.A1_at	Ghi.4920	DN758194	Transcribed locus	17.44	47.99	9.66	26.14	Cluster-2	2
246	Ghi.3282.1.A1_x_at	Ghi.3282	DT467689	Transcribed locus, weakly similar to NP_564075.1 unknown protein [Arabidopsis thaliana]	0	11.62	3.46	6.13	Cluster-2	3
247	Ghi.9584.4.S1_at	Ghi.9584	DT049252	Transcribed locus, moderately similar to NP_193037.1 oxidoreductase, zinc-binding dehydrogenase family protein [Arabidopsis thaliana]	7.78	27.65	12.63	21.22	Cluster-2	4
248	Ghi.9263.5.A1_x_at	Ghi.17862	DR462841	Transcribed locus, weakly similar to NP_189162.1 AGC2-1 (OXIDATIVE SIGNAL-INDUCIBLE1); kinase [Arabidopsis thaliana]	0	5.17	0	3.45	Cluster-2	5
249	Ghi.5199.1.A1_at	Ghi.5199	DT048668	Transcribed locus, moderately similar to NP_175247.1 ATPER1 (Arabidopsis thaliana 1-cysteine peroxiredoxin 1); antioxidant	0	4.75	0	3.36	Cluster-2	6
250	GhiAffx.59715.1.S1_at	Ghi.16596	DW505344.1	Transcribed locus, weakly similar to XP_001769646.1 predicted protein [Physcomitrella patens subsp. patens]	0	4.84	0	3.61	Cluster-2	7
251	Gra.38.1.S1_s_at	Gra.38	CO123081	Transcribed locus	5.33	15.23	5.92	11.39	Cluster-2	8
252	Ghi.6732.1.A1_at	Ghi.6732	CA993437	Transcribed locus, weakly similar to NP_563962.1 unknown protein [Arabidopsis thaliana]	7.41	13.11	4.47	11.37	Cluster-2	9
253	Ghi.6873.1.A1_at	Ghi.6873	CA992796	Transcribed locus	5.04	11.71	3.76	11.21	Cluster-2	10
254	GhiAffx.24459.1.S1_at	Ghi.15807	DW511259.1	Transcribed locus, weakly similar to NP_566473.2 subtilase family protein [Arabidopsis thaliana]	-3.04	0	-3.99	0	Cluster-2	11
255	Ghi.3234.2.S1_s_at	Ghi.3354	DT466967	Transcribed locus, moderately similar to NP_974347.1 NADK1 (NAD kinase 1); NAD+ kinase [Arabidopsis thaliana]	0	4.19	0	5.91	Cluster-2	12
256	Ghi.3913.1.S1_at	Ghi.3913	DT455621	Transcribed locus, weakly similar to NP_173638.1 AP2 domain-containing transcription factor, putative [Arabidopsis thaliana]	0	3.04	0	4.09	Cluster-2	13
257	Ghi.6416.1.A1_at	Ghi.6416	DT468316	Transcribed locus, moderately similar to NP_196227.1 ATGPAT7/GPAT7 (GLYCEROL-3-PHOSPHATE ACYLTRANSFERASE 7); 1-acylglycerol-3-phosphate O-acyltransferase/ acyltransferase [Arabidopsis thaliana]	0	4.68	0	6.25	Cluster-2	14
258	Gra.1487.1.A1_x_at	Gra.1487	CO127539	Transcribed locus, weakly similar to NP_001078790.1 ATFP3 (Arabidopsis thaliana farnesylated protein 3)	0	3.57	0	4.76	Cluster-2	15
259	Ghi.8284.1.S1_at	Ghi.8284	DT466352	Transcribed locus, weakly similar to NP_190005.1 pyridine nucleotide-disulphide oxidoreductase family protein [Arabidopsis thaliana]	0	3.71	0	4.88	Cluster-2	16
260	GraAffx.13780.1.S1_s_at		CO129649		0	5.77	0	7.46	Cluster-2	17
261	Ghi.5418.1.A1_at	Ghi.5418	DT047820	Transcribed locus	0	3.6	0	4.19	Cluster-2	18
262	Ghi.10503.3.S1_s_at	Ghi.10503	DT468818	Transcribed locus, weakly similar to NP_188501.1 U-box domain-containing protein [Arabidopsis thaliana]	0	3.06	0	3.63	Cluster-2	19
263	GhiAffx.10340.1.S1_at	Ghi.12071	DW500137.1	Transcribed locus, weakly similar to NP_974947.1 basic helix-loop-helix (bHLH) family protein [Arabidopsis thaliana]	0	5.64	0	6.69	Cluster-2	20
264	Ghi.7507.1.S1_at	Ghi.7507	AI729787	Transcribed locus, moderately similar to NP_176847.1 AT;CDKD;2/CAK4AT/CDKD1;2/CDKD;2 (CYCLIN-DEPENDENT KINASE D1;2); kinase/ protein binding / protein serine/threonine kinase [Arabidopsis thaliana]	0	3.42	0	4.07	Cluster-2	21
265	Ghi.10018.1.S1_s_at	Ghi.10018	DN760071	Transcribed locus, weakly similar to NP_565574.1 WRKY17 (WRKY DNA-binding protein 17); transcription factor [Arabidopsis thaliana]	0	3.59	0	4.07	Cluster-2	22
266	GhiAffx.6425.1.S1_at	Ghi.3934	DW500331.1	Transcribed locus, moderately similar to NP_178399.1 RNS1 (RIBONUCLEASE 1); endoribonuclease [Arabidopsis thaliana]	0	6.81	0	7.63	Cluster-2	23
267	GraAffx.33607.1.A1_at		CO071380		0	4.1	0	4.62	Cluster-2	24
268	Ghi.23.2.A1_at	Ghi.16541	DT465757	ACC synthase (ACS)	0	3.62	0	4.41	Cluster-2	25
269	Gra.3014.1.S1_at	Gra.3014	CO093983	Transcribed locus, weakly similar to NP_190639.1 nucleic acid binding / transcription factor/ zinc ion binding [Arabidopsis thaliana]	0	4.24	0	5.23	Cluster-2	26
270	Gra.1762.1.S1_s_at	Gra.1487	CO119913	Transcribed locus, weakly similar to NP_001078790.1 ATFP3 (Arabidopsis thaliana farnesylated protein 3)	0	3.49	0	4.39	Cluster-2	27
271	Ghi.1903.1.S1_at	Ghi.1903	DV849376	Transcribed locus, weakly similar to NP_191179.1 amino acid transporter family protein [Arabidopsis thaliana]	0	3.63	0	3.92	Cluster-2	28
272	Ghi.3772.1.S1_s_at	Ghi.3772	DT461900	Transcribed locus, weakly similar to NP_001067209.1 Os12g0601300 [Oryza sativa (japonica cultivar-group)]	0	3.31	0	3.44	Cluster-2	29
273	Ghi.6252.1.S1_at	Ghi.6252	DT461676	Transcribed locus, weakly similar to NP_198741.1 F-box family protein [Arabidopsis thaliana]	0	3.14	0	3.25	Cluster-2	30
274	Ghi.8033.1.S1_s_at	Ghi.16611	DQ122187.1	Tryptophan decarboxylase	0	10.55	0	11.06	Cluster-2	31
275	Gra.390.1.S1_s_at	Gra.390	CO072031	Transcribed locus, weakly similar to NP_175895.1 ATPRP1 (PROLINE-RICH PROTEIN 1); structural constituent of cell wall [Arabidopsis thaliana]	0	3.21	0	3.1	Cluster-2	32
276	GraAffx.9640.1.S1_s_at		CO084695		-4.01	0	-3.85	0	Cluster-2	33
277	Ghi.8360.1.A1_at	Ghi.8360	DN827236	Transcribed locus, weakly similar to NP_001053720.1 Os04g0593400 [Oryza sativa (japonica cultivar-group)]	0	4.31	0	3.53	Cluster-2	34
278	Ghi.4598.1.A1_at	Ghi.17103	DT052085	Transcribed locus, strongly similar to NP_187502.2 RGP3 (REVERSIBLY GLYCOSYLATED POLYPEPTIDE 3); alpha-1,4-glucan-protein synthase (UDP-forming) [Arabidopsis thaliana]	0	3.8	0	3.17	Cluster-2	35
279	GhiAffx.7683.2.A1_at	Ghi.18547	DW514519.1	Transcribed locus, moderately similar to NP_001046800.1 Os02g0462800 [Oryza sativa (japonica cultivar-group)]	0	4.85	0	4.06	Cluster-2	36
280	Ghi.5525.1.A1_s_at	Ghi.5525	DT047418	Transcribed locus, moderately similar to NP_001053473.1 Os04g0546500 [Oryza sativa (japonica cultivar-group)]	0	3.99	0	3.64	Cluster-2	37
281	Ghi.9263.4.S1_at	Ghi.9263	DT463504	Transcribed locus, weakly similar to NP_193036.1 protein kinase family protein [Arabidopsis thaliana]	0	3.51	0	3.16	Cluster-2	38
282	GhiAffx.844.1.A1_x_at	Ghi.3210	CO492611	Transcribed locus, moderately similar to NP_180232.1 beta-ketoacyl-CoA synthase, putative [Arabidopsis thaliana]	0	3.74	0	3.25	Cluster-2	39
283	GhiAffx.21532.1.S1_at	Ghi.14042	CA993875	Transcribed locus, weakly similar to NP_186914.1 pentatricopeptide (PPR) repeat-containing protein [Arabidopsis thaliana]	14.25	63.25	21.79	59.99	Cluster-2	40
284	GbaAffx.196.1.A1_at		AY572462.1		6.12	8.38	3.75	5.8	Cluster-2	41
285	Ghi.10001.1.A1_at	Ghi.10001	DT465861	Transcribed locus, moderately similar to NP_199079.1 AOS (ALLENE OXIDE SYNTHASE); hydro-lyase/ oxygen binding [Arabidopsis thaliana]	6.06	8.1	0	4.25	Cluster-2	42
286	Ghi.10001.2.S1_at	Ghi.10001	DT465860	Transcribed locus, moderately similar to NP_199079.1 AOS (ALLENE OXIDE SYNTHASE); hydro-lyase/ oxygen binding [Arabidopsis thaliana]	3.99	6.07	0	3.4	Cluster-2	43
287	Ghi.9953.2.S1_at	Ghi.9953	DT570225	Transcribed locus, weakly similar to NP_194112.1 WRKY53 (WRKY DNA-binding protein 53); transcription factor [Arabidopsis thaliana]	5.71	8.4	0	4.66	Cluster-2	44
288	Ghi.3454.1.S1_at	Ghi.3454	DT465653	Transcribed locus	3.31	5.09	0	3.48	Cluster-2	45
289	GhiAffx.49733.1.A1_s_at		DT466956		4.56	7.07	0	5.09	Cluster-2	46
290	Ghi.9263.1.A1_a_at	Ghi.9263	DT463505	Transcribed locus, weakly similar to NP_193036.1 protein kinase family protein [Arabidopsis thaliana]	3.08	5.89	0	3.6	Cluster-2	47
291	Ghi.10613.1.S1_at	Ghi.10613	DT466039	Transcribed locus, moderately similar to NP_196177.1 FAD8 (FATTY ACID DESATURASE 8); omega-3 fatty acid desaturase [Arabidopsis thaliana]	9.37	19.52	3.3	4.77	Cluster-2	48
292	GhiAffx.40066.1.A1_at		DW495923.1		8.95	24.07	0	3.4	Cluster-2	49
293	Ghi.9950.2.A1_s_at	Ghi.9950	DT463446	Transcribed locus, moderately similar to NP_176653.1 CP5 [Arabidopsis thaliana]	3.37	10.46	0	0	Cluster-2	50
294	Ghi.1865.3.A1_x_at	Ghi.17310	DV849838	Transcribed locus, moderately similar to NP_001053524.1 Os04g0556300 [Oryza sativa (japonica cultivar-group)]	5.33	10.93	3.17	5.06	Cluster-2	51
295	GhiAffx.12687.1.A1_at		DW489633.1		4.07	7.56	3.23	4.24	Cluster-2	52
296	Ghi.6765.1.A1_at	Ghi.6765	CA993268	Transcribed locus	7.29	22.92	3.22	5.11	Cluster-2	53
297	GhiAffx.5925.1.S1_at	Ghi.12812	DW502097.1	Transcribed locus, weakly similar to NP_182100.2 BAP2 (BON ASSOCIATION PROTEIN 2) [Arabidopsis thaliana]	7.22	22.62	4.9	6.98	Cluster-2	54
298	Ghi.6324.1.A1_x_at	Ghi.17251	CO491193	Transcribed locus, weakly similar to NP_187489.1 LTP6 (Lipid transfer protein 6); lipid binding [Arabidopsis thaliana]	-4.62	0	-4.09	-3.79	Cluster-2	55
299	GhiAffx.25545.1.A1_at		DW516886.1		9.47	14.1	9.98	10.59	Cluster-2	56
300	Ghi.4287.1.S1_at	Ghi.4287	DT455838	Transcribed locus	0	5.17	0	0	Cluster-2	57
301	Ghi.7899.2.S1_x_at	Ghi.7899	AI055542	Transcribed locus	0	3.23	0	0	Cluster-2	58
302	Ghi.6447.1.S1_s_at	Ghi.6447	CK640607	Transcribed locus, weakly similar to NP_196758.1 unknown protein [Arabidopsis thaliana]	0	4.34	0	0	Cluster-2	59
303	GhiAffx.19284.1.S1_at	Ghi.16038	DW518022.1	Transcribed locus, moderately similar to NP_566935.1 short-chain dehydrogenase/reductase (SDR) family protein [Arabidopsis thaliana]	0	4.11	0	0	Cluster-2	60
304	Ghi.10174.1.A1_x_at	Ghi.10174	DT052887	Transcribed locus, weakly similar to NP_199516.1 ATP binding / protein binding / shikimate kinase/ zinc ion binding [Arabidopsis thaliana]	0	3.33	0	0	Cluster-2	61
305	Ghi.3227.2.S1_at	Ghi.3227	DT468198	Transcribed locus	0	5.2	0	0	Cluster-2	62
306	Ghi.9237.3.A1_at	Ghi.9237	DT467538	Transcribed locus, weakly similar to NP_566249.1 ATL6 (Arabidopsis T?xicos en Levadura 6); protein binding / zinc ion binding [Arabidopsis thaliana]	0	3.22	0	0	Cluster-2	63
307	Ghi.1739.3.S1_s_at	Ghi.1739	DT462617	Transcribed locus, moderately similar to NP_177396.1 lipoxygenase, putative [Arabidopsis thaliana]	0	3.75	0	0	Cluster-2	64
308	Ghi.3613.1.S1_at	Ghi.3613	DT463759	Transcribed locus, weakly similar to NP_566697.1 receptor protein kinase-related [Arabidopsis thaliana]	0	9.14	0	0	Cluster-2	65
309	Ghi.9161.1.S1_at	Ghi.9161	DT464214	Transcribed locus, weakly similar to NP_176764.1 acyl-activating enzyme 12 (AAE12) [Arabidopsis thaliana]	0	7.07	0	0	Cluster-2	66
310	Ghi.7946.1.S1_at	Ghi.17043	AI055148	Transcribed locus, moderately similar to NP_172644.1 prephenate dehydratase family protein [Arabidopsis thaliana]	0	3.04	0	0	Cluster-2	67
311	GhiAffx.16365.1.A1_s_at	Ghi.14384	DW481985.1	Transcribed locus	0	3.1	0	0	Cluster-2	68
312	Gra.2485.1.A1_at	Gra.2485	CO072245	Transcribed locus, weakly similar to NP_564532.1 lipid binding [Arabidopsis thaliana]	0	4.46	0	0	Cluster-2	69
313	GraAffx.26518.1.A1_s_at		CO091962		0	3.84	0	0	Cluster-2	70
314	Ghi.6771.1.A1_s_at	Ghi.6771	CA993233	Transcribed locus, weakly similar to XP_001761358.1 transcription factor WRKY1 [Physcomitrella patens subsp. patens]	0	4.19	0	0	Cluster-2	71
315	Ghi.9212.1.A1_at	Ghi.9212	DT466857	Transcribed locus, weakly similar to NP_001056863.1 Os06g0158100 [Oryza sativa (japonica cultivar-group)]	0	4.03	0	0	Cluster-2	72
316	Ghi.5090.1.A1_s_at	Ghi.5090	DT049135	Transcribed locus	0	3.72	0	0	Cluster-2	73
317	GhiAffx.2193.2.S1_s_at	Ghi.17674	DT458790	Transcribed locus, weakly similar to NP_001046985.1 Os02g0523500 [Oryza sativa (japonica cultivar-group)]	0	3.13	0	0	Cluster-2	74
318	Ghi.5699.1.A1_at	Ghi.5699	DT046714	Transcribed locus	0	3.56	0	0	Cluster-2	75
319	Ghi.3227.1.A1_at	Ghi.3227	DT465930	Transcribed locus	0	3.54	0	0	Cluster-2	76
320	Gra.2704.1.S1_s_at	Gra.1089	CO083508	Transcribed locus, weakly similar to NP_171723.2 CER1 (ECERIFERUM 1) [Arabidopsis thaliana]	0	3.01	0	0	Cluster-2	77
321	GhiAffx.49923.1.S1_at		DT464570		0	4.05	0	0	Cluster-2	78
322	GhiAffx.50849.1.S1_at	Ghi.11931	DW494656.1	Transcribed locus, weakly similar to NP_199759.1 ATCP1 (CA2+-BINDING PROTEIN 1); calcium ion binding [Arabidopsis thaliana]	0	4.72	0	0	Cluster-2	79
323	GhiAffx.32053.1.S1_x_at	Ghi.10151	DW502453.1	Transcribed locus, moderately similar to NP_180851.1 ATPDIL2-3 (PDI-LIKE 2-3); protein disulfide isomerase [Arabidopsis thaliana]	0	4.4	0	0	Cluster-2	80
324	Gra.1348.1.A1_at	Gra.1348	CO109431	Transcribed locus, moderately similar to NP_173005.1 PDR12; ATPase, coupled to transmembrane movement of substances [Arabidopsis thaliana]	0	3.81	0	0	Cluster-2	81
325	Ghi.269.1.S1_at	Ghi.269	DT546296	Transcribed locus, weakly similar to NP_565096.1 unknown protein [Arabidopsis thaliana]	0	3.43	0	0	Cluster-2	82
326	Ghi.3218.1.A1_at	Ghi.3218	DT468296	Transcribed locus, moderately similar to NP_177795.1 OPR2 (12-oxophytodienoate reductase 2); 12-oxophytodienoate reductase [Arabidopsis thaliana]	0	3.55	0	0	Cluster-2	83
327	Ghi.5420.1.S1_s_at	Ghi.5420	DT047803	Transcribed locus, weakly similar to NP_179975.1 defense-related protein, putative [Arabidopsis thaliana]	0	3.84	0	0	Cluster-2	84
328	Ghi.9263.5.S1_at	Ghi.17862	DR462841	Transcribed locus, weakly similar to NP_189162.1 AGC2-1 (OXIDATIVE SIGNAL-INDUCIBLE1); kinase [Arabidopsis thaliana]	0	3.55	0	0	Cluster-2	85
329	GhiAffx.26021.1.S1_at	Ghi.16198	DW232275.1	Transcribed locus, weakly similar to NP_565231.1 lactoylglutathione lyase family protein / glyoxalase I family protein [Arabidopsis thaliana]	0	3.84	0	0	Cluster-2	86
330	GhiAffx.45063.1.A1_at	Ghi.11778	DW240018.1	Transcribed locus, weakly similar to NP_001056895.1 Os06g0163300 [Oryza sativa (japonica cultivar-group)]	0	3.44	0	0	Cluster-2	87
331	Ghi.306.4.S1_s_at	Ghi.10369	AI730268	Transcribed locus, moderately similar to NP_001062221.1 Os08g0512700 [Oryza sativa (japonica cultivar-group)]	0	3.17	0	0	Cluster-2	88
332	GhiAffx.3428.1.S1_at	Ghi.11724	DW502842.1	Transcribed locus, weakly similar to NP_566966.1 aspartyl protease family protein [Arabidopsis thaliana]	0	3.59	0	0	Cluster-2	89
333	Ghi.4468.1.A1_s_at	Ghi.4468	DR463750	Transcribed locus, strongly similar to NP_194222.1 protein transport protein SEC61 gamma subunit, putative [Arabidopsis thaliana]	0	3.17	0	0	Cluster-2	90
334	GhiAffx.61663.1.S1_s_at	Ghi.1391	DW503024.1	Transcribed locus, weakly similar to NP_194775.1 glycine-rich protein [Arabidopsis thaliana]	0	3.59	0	0	Cluster-2	91
335	Ghi.6619.1.S1_at	Ghi.6619	CA994314	Transcribed locus, strongly similar to NP_181500.1 ATEXPA4 (ARABIDOPSIS THALIANA EXPANSIN A4) [Arabidopsis thaliana]	0	3.27	0	0	Cluster-2	92
336	GhiAffx.23700.1.S1_s_at	Ghi.5217	DW507395.1	Transcribed locus, weakly similar to NP_180586.2 unknown protein [Arabidopsis thaliana]	0	4.25	0	0	Cluster-2	93
337	Ghi.3596.3.S1_at	Ghi.3596	DT465566	Transcribed locus, moderately similar to NP_564504.1 protein phosphatase 2C-related / PP2C-related [Arabidopsis thaliana]	0	3.9	0	0	Cluster-2	94
338	Ghi.876.1.A1_a_at	Ghi.876	DR453751	Transcribed locus, moderately similar to NP_850638.1 zinc finger (DHHC type) family protein [Arabidopsis thaliana]	0	3.28	0	0	Cluster-2	95
339	Gra.39.1.A1_a_at	Gra.39	CO099146	Transcribed locus, weakly similar to NP_001049653.1 Os03g0265900 [Oryza sativa (japonica cultivar-group)]	0	3.92	0	0	Cluster-2	96
340	Ghi.7387.1.S1_s_at	Ghi.7387	AI727522	Transcribed locus, weakly similar to NP_566713.1 protease inhibitor/seed storage/lipid transfer protein (LTP) family protein [Arabidopsis thaliana]	0	3.2	0	0	Cluster-2	97
341	GhiAffx.42066.1.S1_at	Ghi.15866	DW506203.1	Transcribed locus, weakly similar to NP_001025752.1 outer mitochondrial membrane cytochrome b5 [Gallus gallus]	0	3.02	0	0	Cluster-2	98
342	GhiAffx.36373.1.S1_at		DW481359.1		0	4.02	0	0	Cluster-2	99
343	Gra.2921.2.S1_s_at	Gra.3663	CO090773	Transcribed locus, weakly similar to NP_191800.1 CP12-2 [Arabidopsis thaliana]	0	4.21	0	0	Cluster-2	100
344	GhiAffx.59844.1.S1_at	Ghi.16191	DW237295.1	Transcribed locus, moderately similar to NP_196854.1 unknown protein [Arabidopsis thaliana]	0	3.04	0	0	Cluster-2	101
345	GhiAffx.6455.1.S1_s_at	Ghi.12545	DW500673.1	Transcribed locus, moderately similar to NP_001031695.1 DNA binding [Arabidopsis thaliana]	0	3.2	0	0	Cluster-2	102
346	Ghi.1865.1.A1_x_at	Ghi.17310	DT053588	Transcribed locus, moderately similar to NP_001053524.1 Os04g0556300 [Oryza sativa (japonica cultivar-group)]	0	3.28	0	0	Cluster-2	103
347	GhiAffx.4187.1.S1_at	Ghi.1812	DW479879.1	Transcribed locus, strongly similar to NP_085478.1 NADH dehydrogenase subunit 5 [Arabidopsis thaliana]	0	3.16	0	0	Cluster-2	104
348	GhiAffx.63588.1.A1_at	Ghi.10431	DT050079	Transcribed locus, moderately similar to NP_194789.1 signal recognition particle receptor alpha subunit family protein [Arabidopsis thaliana]	0	3.09	0	0	Cluster-2	105
349	GraAffx.27047.2.S1_s_at	Gra.2145	CO095373	Transcribed locus, moderately similar to NP_193037.1 oxidoreductase/ zinc ion binding [Arabidopsis thaliana]	0	3.07	0	0	Cluster-2	106
350	Ghi.9147.2.A1_at	Ghi.9147	DT461541	Transcribed locus, moderately similar to NP_565695.1 ASL5 (phosphoenolpyruvate carboxykinase1) [Arabidopsis thaliana]	0	4.91	0	0	Cluster-2	107
351	GraAffx.30905.2.A1_s_at		CO107003		0	3.31	0	0	Cluster-2	108
352	Gra.1831.1.A1_s_at	Gra.1831	CO114775	Transcribed locus	0	4.1	0	0	Cluster-2	109
353	Ghi.3573.1.A1_s_at	Ghi.3573	DN757523	Transcribed locus, weakly similar to NP_195080.2 metallo-beta-lactamase family protein [Arabidopsis thaliana]	0	3.37	0	0	Cluster-2	110
354	Ghi.3801.1.S1_s_at	Ghi.3801	DT461612	Transcribed locus, weakly similar to NP_197630.1 ANAC090 (Arabidopsis NAC domain containing protein 90); transcription factor [Arabidopsis thaliana]	0	4.06	0	0	Cluster-2	111
355	GhiAffx.42068.1.S1_at	Ghi.10900	DW234777.1	Transcribed locus, weakly similar to NP_566590.1 unknown protein [Arabidopsis thaliana]	0	3.98	0	0	Cluster-2	112
356	GhiAffx.6226.1.S1_at		DW497976.1		0	4.15	0	0	Cluster-2	113
357	Ghi.8490.1.S1_at	Ghi.8490	DT047400	Transcribed locus, weakly similar to NP_192260.1 RMA1 (Ring finger protein with Membrane Anchor 1); protein binding / ubiquitin-protein ligase/ zinc ion binding [Arabidopsis thaliana]	0	3.88	0	0	Cluster-2	114
358	Ghi.876.2.S1_at	Ghi.876	DT459395	Transcribed locus, moderately similar to NP_850638.1 zinc finger (DHHC type) family protein [Arabidopsis thaliana]	0	3.4	0	0	Cluster-2	115
359	Ghi.9253.1.S1_at	Ghi.9253	DT465758	Transcribed locus, moderately similar to NP_177743.1 SKS5 (SKU5 Similar 5); copper ion binding / oxidoreductase [Arabidopsis thaliana]	0	5.96	0	0	Cluster-2	116
360	GraAffx.31884.1.S1_s_at		CO076464		0	3.15	0	0	Cluster-2	117
361	Ghi.3169.1.S1_at	Ghi.3169	AY074794.1	Bacterial-induced peroxidase (pod2)	0	3.38	0	0	Cluster-2	118
362	Ghi.7728.1.S1_at	Ghi.7728	AI727487	Transcribed locus, moderately similar to NP_564717.1 DNAJ heat shock N-terminal domain-containing protein [Arabidopsis thaliana]	0	4.96	0	0	Cluster-2	119
363	GhiAffx.4101.1.S1_s_at	Ghi.12352	DW507512.1	Transcribed locus, moderately similar to NP_199380.1 FK506-binding protein 1 (FKBP13) [Arabidopsis thaliana]	0	3.7	0	0	Cluster-2	120
364	Gra.2150.1.A1_s_at	Gra.2150	CO079435	Transcribed locus, weakly similar to NP_001055531.1 Os05g0410200 [Oryza sativa (japonica cultivar-group)]	0	4.53	0	0	Cluster-2	121
365	Ghi.1773.1.S1_s_at	Ghi.1773	DR457529	Transcribed locus, weakly similar to NP_194650.1 GGT3 (GAMMA-GLUTAMYL TRANSPEPTIDASE 3); gamma-glutamyltransferase/ glutathione gamma-glutamylcysteinyltransferase [Arabidopsis thaliana]	0	3.12	0	0	Cluster-2	122
366	GhiAffx.5398.1.S1_s_at	Ghi.6771	DW492439.1	Transcribed locus, weakly similar to XP_001761358.1 transcription factor WRKY1 [Physcomitrella patens subsp. patens]	0	3.11	0	0	Cluster-2	123
367	Ghi.8010.2.S1_s_at	Ghi.17095	DT465500	Transcribed locus, moderately similar to NP_001105037.1 isopentenyl pyrophosphate isomerase [Zea mays]	0	3.03	0	0	Cluster-2	124
368	GhiAffx.62123.1.S1_at		DR453505		0	3.25	0	0	Cluster-2	125
369	GhiAffx.4136.1.S1_at	Ghi.15139	DW489972.1	Transcribed locus	0	3.03	0	0	Cluster-2	126
370	GhiAffx.24082.1.A1_s_at		DW509453.1		-3.97	0	-3.41	-4.19	Cluster-2	127
371	Ghi.3047.1.S1_a_at	Ghi.17962	DR463298	Transcribed locus, moderately similar to NP_194188.1 mitochondrial substrate carrier family protein [Arabidopsis thaliana]	7.65	5.52	0	3.1	Cluster-2	128
372	Ghi.3565.2.A1_a_at	Ghi.3565	DT464242	Transcribed locus, moderately similar to NP_031615.1 calmodulin 2 [Mus musculus]	9.25	7.01	0	5.19	Cluster-2	129
373	GhiAffx.25253.1.S1_at	Ghi.16005	DW519559.1	Transcribed locus, weakly similar to NP_194142.1 unknown protein [Arabidopsis thaliana]	24.49	16.85	4.78	14.35	Cluster-2	130
374	Ghi.3801.1.A1_at	Ghi.3801	DT461612	Transcribed locus, weakly similar to NP_197630.1 ANAC090 (Arabidopsis NAC domain containing protein 90); transcription factor [Arabidopsis thaliana]	49.55	44.24	10.55	30.56	Cluster-2	131
375	GhiAffx.24506.1.S1_at	Ghi.15812	DW496064.1	Transcribed locus, weakly similar to NP_180160.2 glycine-rich protein / oleosin [Arabidopsis thaliana]	0	0	-26.03	-11.4	Cluster-2	132
376	Ghi.7935.3.A1_at	Ghi.7935	DT468935	Transcribed locus, moderately similar to NP_195693.1 L-ascorbate oxidase, putative [Arabidopsis thaliana]	4.6	4.23	0	3.09	Cluster-2	133
377	GhiAffx.60792.1.S1_at	Ghi.15698	DW497379.1	DRE-binding protein 3b (DBP3b)	4.67	4.06	0	3.09	Cluster-2	134
378	Ghi.3540.1.A1_at	Ghi.17877	DT463979	Transcribed locus, moderately similar to XP_001760493.1 predicted protein [Physcomitrella patens subsp. patens]	4.25	5.71	0	5.23	Cluster-2	135
379	GhiAffx.1557.1.A1_at		DT467271		3.13	4.14	0	3.29	Cluster-2	136
380	Ghi.6714.1.S1_s_at	Ghi.6714	CA993201	Transcribed locus, weakly similar to NP_198322.1 GDSL-motif lipase/hydrolase family protein [Arabidopsis thaliana]	0	0	-34.48	-6.88	Cluster-2	137
381	Ghi.9228.1.A1_at	Ghi.9228	DT462097	Transcribed locus, weakly similar to NP_174654.1 ATPP2-A4 (Phloem protein 2-A4) [Arabidopsis thaliana]	4.56	4.67	0	3.97	Cluster-2	138
382	Ghi.9720.1.S1_at	Ghi.10484	DN758410	Transcribed locus, moderately similar to XP_001779530.1 predicted protein [Physcomitrella patens subsp. patens]	7.53	8.46	0	6.28	Cluster-2	139
383	Ghi.2264.1.A1_at	Ghi.2264	DT467902	Transcribed locus, moderately similar to NP_195118.1 protein phosphatase 2C family protein / PP2C family protein [Arabidopsis thaliana]	3.02	3.07	0	3.02	Cluster-2	140
384	Ghi.1978.1.S1_s_at	Ghi.1978	DT456135	Transcribed locus, weakly similar to NP_190091.2 unknown protein [Arabidopsis thaliana]	0	0	-3.32	0	Cluster-2	141
385	Ghi.8197.1.S1_at	Ghi.8197	DT561863	Transcribed locus, weakly similar to NP_199704.1 transferase family protein [Arabidopsis thaliana]	0	0	-4.82	0	Cluster-2	142
386	Ghi.2344.1.S1_at	Ghi.2344	DQ118243.1	Myb transcription factor MYB30	0	0	-3.45	0	Cluster-2	143
387	GhiAffx.25159.1.A1_at		DW514902.1		0	0	-3.37	0	Cluster-2	144
388	Ghi.1572.1.S1_at	Ghi.1572	DN779609	Transcribed locus, moderately similar to NP_565668.1 unknown protein [Arabidopsis thaliana]	0	0	-3.32	0	Cluster-2	145
389	GhiAffx.22445.1.S1_at	Ghi.11794	DW500723.1	Transcribed locus, weakly similar to NP_179759.1 MEE3 (maternal effect embryo arrest 3); DNA binding / transcription factor [Arabidopsis thaliana]	0	0	-5.8	0	Cluster-2	146
390	GhiAffx.37193.1.A1_s_at	Ghi.6666	DW516055.1	Transcribed locus	0	0	-8.57	0	Cluster-2	147
391	Ghi.7218.1.S1_s_at	Ghi.7218	AW187053	Transcribed locus, weakly similar to NP_179254.2 proline-rich family protein [Arabidopsis thaliana]	0	0	-3.36	0	Cluster-2	148
392	Gra.254.1.S1_s_at	Gra.254	CO091055	Transcribed locus, moderately similar to NP_001078631.1 GDSL-motif lipase/hydrolase family protein [Arabidopsis thaliana]	0	0	-20.2	0	Cluster-2	149
393	GhiAffx.46136.2.S1_at	Ghi.11720	DW495900.1	Transcribed locus	0	0	-3.58	0	Cluster-2	150
394	Ghi.9528.1.S1_at	Ghi.9528	DT574448	Transcribed locus, moderately similar to NP_001031507.1 CDKB1;2 (cyclin-dependent kinase B1;2); kinase [Arabidopsis thaliana]	0	0	-4.11	0	Cluster-2	151
395	Ghi.680.1.S1_s_at	Ghi.680	AF044205.1	Transcribed locus, weakly similar to NP_497450.1 Y22D7AR.1 [Caenorhabditis elegans]	0	0	-5.09	0	Cluster-2	152
396	GraAffx.28476.1.A1_s_at		CO086426		0	0	-3.27	0	Cluster-2	153
397	Ghi.257.1.S1_at	Ghi.257	DR461405	Transcribed locus	0	0	-3.04	0	Cluster-2	154
398	Ghi.8722.1.A1_at	Ghi.8722	AI726548	Transcribed locus, strongly similar to NP_180995.1 60S ribosomal protein L18A (RPL18aB) [Arabidopsis thaliana]	0	0	-3.15	0	Cluster-2	155
399	GarAffx.17438.1.S1_s_at		BE053864		0	0	-3.15	0	Cluster-2	156
400	GraAffx.11130.1.A1_at		CO077240		0	0	-3.38	0	Cluster-2	157
401	Ghi.298.1.S1_s_at	Ghi.298	DR461074	Transcribed locus	0	0	-3.98	0	Cluster-2	158
402	Ghi.7182.1.S1_x_at	Ghi.7182	DR455916	Transcribed locus	0	0	-4.3	0	Cluster-2	159
403	Ghi.8273.1.S1_s_at	Ghi.8273	DR452690	Clone BR1 benzoquinone reductase	0	0	-3.39	0	Cluster-2	160
404	GhiAffx.60562.1.S1_at	Ghi.21701	DW505003.1	Transcribed locus, moderately similar to XP_001758400.1 predicted protein [Physcomitrella patens subsp. patens]	0	0	-3.14	0	Cluster-2	161
405	GhiAffx.64259.1.S1_s_at	Ghi.16138	DW228465.1	Transcribed locus	0	0	-3.27	0	Cluster-2	162
406	Ghi.9980.1.A1_x_at	Ghi.18021	DT047504	Transcribed locus, moderately similar to NP_174260.1 GDSL-motif lipase/hydrolase family protein [Arabidopsis thaliana]	0	0	-4.67	0	Cluster-2	163
407	GhiAffx.12655.1.S1_at	Ghi.11378	DT467428	Transcribed locus	0	0	-3.78	0	Cluster-2	164
408	Ghi.5801.1.A1_at	Ghi.5801	CO492902	Transcribed locus, moderately similar to NP_179935.1 GDSL-motif lipase/hydrolase family protein [Arabidopsis thaliana]	0	0	-3.13	0	Cluster-2	165
409	GhiAffx.4429.1.S1_at	Ghi.14965	DW482508.1	Transcribed locus, weakly similar to NP_180238.2 protein kinase family protein [Arabidopsis thaliana]	0	0	-3.31	0	Cluster-2	166
410	Ghi.9635.1.A1_s_at	Ghi.9635	DV849464	Transcribed locus, weakly similar to NP_181730.1 unknown protein [Arabidopsis thaliana]	0	0	-3.04	0	Cluster-2	167
411	GhiAffx.13871.1.S1_s_at	Ghi.9635	DW498268.1	Transcribed locus, weakly similar to NP_181730.1 unknown protein [Arabidopsis thaliana]	0	0	-3.45	0	Cluster-2	168
412	Ghi.8139.1.S1_at	Ghi.8139	Z68154.1	G.hirsutum mRNA for 1,3-beta-glucanase	0	0	-3.68	0	Cluster-2	169
413	Gra.2038.1.S1_s_at	Gra.2038	CO113544	Transcribed locus, weakly similar to NP_001052280.1 Os04g0225700 [Oryza sativa (japonica cultivar-group)]	0	0	-4.91	0	Cluster-2	170
414	GhiAffx.49923.1.A1_x_at		DT464570		10.36	10.6	0	11.19	Cluster-2	171
415	GhiAffx.42319.1.A1_at		DW233480.1		3.81	3.01	0	3.12	Cluster-2	172
416	GhiAffx.7054.1.S1_at	Ghi.9926	DW509967.1	Transcribed locus, weakly similar to XP_001773353.1 predicted protein [Physcomitrella patens subsp. patens]	14.18	11.85	0	11.43	Cluster-2	173
417	Ghi.10344.1.S1_s_at	Ghi.10344	DT467135	Transcribed locus, weakly similar to XP_001761878.1 predicted protein [Physcomitrella patens subsp. patens]	5.08	3.64	0	5.18	Cluster-2	174
418	GhiAffx.8460.1.S1_at	Ghi.3302	DW238677.1	Transcribed locus, moderately similar to NP_193459.1 L-lactate dehydrogenase, putative [Arabidopsis thaliana]	5.6	4.36	0	5.8	Cluster-2	175
419	Ghi.9151.2.S1_at	Ghi.19266	DT049218	Transcribed locus, moderately similar to NP_199919.1 RHD2 (ROOT HAIR DEFECTIVE 2) [Arabidopsis thaliana]	10.04	8.8	4.53	11	Cluster-2	176
420	GhiAffx.63363.1.S1_at	Ghi.16082	DV849767	Transcribed locus	6.57	4.56	0	8.03	Cluster-2	177
421	Ghi.7128.2.S1_x_at	Ghi.9668	DR462868	Transcribed locus, weakly similar to NP_194559.2 hydroxyproline-rich glycoprotein family protein [Arabidopsis thaliana]	3.3	3.04	0	3.86	Cluster-2	178
422	GhiAffx.25235.1.A1_at		DW515288.1		3.82	3.27	0	4.26	Cluster-2	179
423	GhiAffx.4354.1.S1_at	Ghi.13518	DW495910.1	Transcribed locus, moderately similar to NP_194377.2 calcium ion binding [Arabidopsis thaliana]	4.42	4.03	0	5.64	Cluster-2	180
424	GraAffx.12807.1.A1_s_at		CO117485		3.25	3.17	0	4.31	Cluster-2	181
425	Ghi.4782.1.S1_s_at	Ghi.4782	DT465973	Transcribed locus, moderately similar to NP_850045.2 TET8 (TETRASPANIN8) [Arabidopsis thaliana]	4.57	0	0	3.12	Cluster-3	1
426	Ghi.10797.1.S1_at	Ghi.10797	DN758069	Transcribed locus, moderately similar to NP_173714.2 multi-copper oxidase type I family protein [Arabidopsis thaliana]	4.31	0	0	3.11	Cluster-3	2
427	Ghi.9441.1.S1_s_at	Ghi.9441	DN816950	Transcribed locus, weakly similar to NP_565406.1 peptidoglycan-binding LysM domain-containing protein [Arabidopsis thaliana]	5.1	0	0	3.73	Cluster-3	3
428	Ghi.706.1.S1_at	Ghi.17927	DT466750	Transcribed locus, weakly similar to NP_194112.1 WRKY53 (WRKY DNA-binding protein 53); transcription factor [Arabidopsis thaliana]	5.01	0	0	3.8	Cluster-3	4
429	Ghi.1407.1.A1_s_at	Ghi.1407	DT051753	Transcribed locus	5.7	0	0	3.49	Cluster-3	5
430	Ghi.9192.1.S1_s_at	Ghi.9192	DT468825	WRKY transcription factor 2 (WRKY)	11.55	4.96	4.87	8.88	Cluster-3	6
431	Ghi.9441.2.A1_s_at	Ghi.9441	DT468380	Transcribed locus, weakly similar to NP_565406.1 peptidoglycan-binding LysM domain-containing protein [Arabidopsis thaliana]	8.06	0	0	4.7	Cluster-3	7
432	Ghi.6885.1.A1_s_at	Ghi.6885	CA992766	Transcribed locus, weakly similar to XP_001780289.1 predicted protein [Physcomitrella patens subsp. patens]	15.59	4.4	0	9.81	Cluster-3	8
433	Ghi.2847.1.S1_s_at	Ghi.2847	DT465458	Transcribed locus, weakly similar to NP_191010.1 ATEP3 (Arabidopsis thaliana chitinase class IV); chitinase	25.31	8.1	4.94	15.91	Cluster-3	9
434	Ghi.8400.1.S1_s_at	Ghi.9142	DN827419	Transcribed locus, moderately similar to NP_565369.1 secretory protein, putative [Arabidopsis thaliana]	23.15	3.02	0	10.53	Cluster-3	10
435	GhiAffx.23718.1.S1_s_at	Ghi.14713	DW507495.1	Transcribed locus, moderately similar to NP_974125.1 GDSL-motif lipase/hydrolase family protein [Arabidopsis thaliana]	0	-5.87	-6.91	-3.98	Cluster-3	11
436	Ghi.3427.1.A1_s_at		DT465993		21.97	8.45	7.89	13.58	Cluster-3	12
437	Ghi.9194.3.S1_x_at	Ghi.9194	CD485682	Transcribed locus, weakly similar to NP_172940.1 unknown protein [Arabidopsis thaliana]	55.41	5.27	6.52	24.43	Cluster-3	13
438	GhiAffx.11150.1.S1_at	Ghi.20227	DW498534.1	Transcribed locus, moderately similar to NP_189474.2 GATL10 (Galacturonosyltransferase-like 10); polygalacturonate 4-alpha-galacturonosyltransferase/ transferase, transferring hexosyl groups [Arabidopsis thaliana]	16.48	3.32	3.63	8.49	Cluster-3	14
439	Ghi.6616.1.A1_at	Ghi.8727	DR460259	Transcribed locus	13.76	3.08	3.03	8.26	Cluster-3	15
440	Ghi.6408.1.A1_s_at	Ghi.6408	DT463720	Transcribed locus, weakly similar to NP_191199.1 WRKY70 (WRKY DNA-binding protein 70); transcription factor [Arabidopsis thaliana]	7.29	0	0	3.33	Cluster-3	16
441	GhiAffx.39417.1.A1_at		DW499030.1		6.46	3.24	3.3	4.72	Cluster-3	17
442	Ghi.9194.1.S1_a_at	Ghi.17791	DN826143	Transcribed locus, weakly similar to NP_172940.1 unknown protein [Arabidopsis thaliana]	56.11	4.77	7.07	30.75	Cluster-3	18
443	Ghi.4134.2.S1_s_at	Ghi.4134	DT457464	Transcribed locus, moderately similar to NP_180259.1 ATPDR4/PDR4 (PLEIOTROPIC DRUG RESISTANCE 4); ATPase, coupled to transmembrane movement of substances [Arabidopsis thaliana]	0	-5.08	-3.02	-5.86	Cluster-3	19
444	Ghi.5647.1.S1_at	Ghi.5647	DT046991	Transcribed locus, weakly similar to NP_187835.2 methyltransferase [Arabidopsis thaliana]	0	-4.89	-3.06	-5.41	Cluster-3	20
445	Ghi.6673.1.A1_at	Ghi.6673	CA993732	Transcribed locus, weakly similar to NP_197941.1 unknown protein [Arabidopsis thaliana]	0	-5.27	-3.94	-6.87	Cluster-3	21
446	Ghi.2354.2.S1_s_at	Ghi.2354	DT468491	Transcribed locus, weakly similar to NP_198037.2 unknown protein [Arabidopsis thaliana]	0	-5.12	-3.31	-6.3	Cluster-3	22
447	GhiAffx.53760.1.S1_s_at	Ghi.14150	DW511291.1	Transcribed locus, weakly similar to NP_001077853.1 DNA-binding protein, putative [Arabidopsis thaliana]	0	-4.4	-3.03	-5.38	Cluster-3	23
448	GarAffx.13408.1.S1_s_at		BM357988		0	-3.45	-3.1	-4.21	Cluster-3	24
449	Ghi.5521.1.A1_s_at	Ghi.5521	DT047436	Transcribed locus	25.43	5.76	7.01	0	Cluster-3	25
450	Ghi.4113.1.S1_s_at	Ghi.4113	AW187577	Transcribed locus, weakly similar to NP_195729.1 legume lectin family protein [Arabidopsis thaliana]	0	-3.49	-3.45	-4.61	Cluster-3	26
451	GhiAffx.40674.1.S1_s_at	Ghi.15795	DT049929	Transcribed locus	0	-4.27	-4.19	-5.53	Cluster-3	27
452	Ghi.9911.2.S1_s_at	Ghi.9757	DT561935	Transcribed locus, moderately similar to NP_195146.1 EDA9 (embryo sac development arrest 9); NAD binding / amino acid binding / cofactor binding / oxidoreductase, acting on the CH-OH group of donors, NAD or NADP as acceptor / phosphoglycerate dehydrogenase [Arabidopsis thaliana]	0	-3.12	-3.1	-3.98	Cluster-3	28
453	GhiAffx.60504.1.A1_s_at		DW504671.1		43.64	17.09	17.79	11.86	Cluster-3	29
454	Ghi.9268.1.S1_x_at	Ghi.17268	DT463525	Transcribed locus, weakly similar to NP_175691.1 2-oxoglutarate-dependent dioxygenase, putative [Arabidopsis thaliana]	25.53	7.7	10.93	3.47	Cluster-3	30
455	GhiAffx.58305.1.S1_s_at	Ghi.9119	DW243603.1	Transcribed locus, moderately similar to NP_171677.1 ATAF1 (Arabidopsis NAC domain containing protein 2); transcription factor [Arabidopsis thaliana]	11.51	6.23	7.15	5.27	Cluster-3	31
456	Ghi.10753.1.S1_at	Ghi.10753	DN760125	Transcribed locus, moderately similar to NP_567775.1 unknown protein [Arabidopsis thaliana]	52.84	0	16.97	8.11	Cluster-3	32
457	Ghi.10462.1.S1_at	Ghi.10462	DN758022	Transcribed locus, moderately similar to NP_565116.1 GASA1 (GAST1 PROTEIN HOMOLOG 1) [Arabidopsis thaliana]	20.77	3.66	7.15	3.33	Cluster-3	33
458	GhiAffx.23127.1.S1_at	Ghi.15660	DW504228.1	Transcribed locus, weakly similar to NP_001060514.1 Os07g0657600 [Oryza sativa (japonica cultivar-group)]	0	-4.46	-3.24	-4.24	Cluster-3	34
459	Ghi.8424.1.A1_at	Ghi.8424	CO490790	Transcribed locus	21.44	4.66	8.11	5.69	Cluster-3	35
460	GhiAffx.36503.1.S1_at	Ghi.10579	DW238688.1	Transcribed locus, strongly similar to NP_182240.1 ATGOLS1 (ARABIDOPSIS THALIANA GALACTINOL SYNTHASE 1); transferase, transferring hexosyl groups [Arabidopsis thaliana]	23.34	4.21	8.38	5.78	Cluster-3	36
461	Ghi.10537.1.S1_at	Ghi.10537	DT544051	Transcribed locus, moderately similar to NP_181254.1 PIP2B (plasma membrane intrinsic protein 2;2); water channel [Arabidopsis thaliana]	14.44	0	4.63	0	Cluster-3	37
462	GhiAffx.4691.1.A1_at	Ghi.15255	DW517948.1	Transcribed locus, weakly similar to NP_177965.1 ATGA2OX1 (GIBBERELLIN 2-OXIDASE 1); gibberellin 2-beta-dioxygenase [Arabidopsis thaliana]	26.98	14.11	18.18	14.11	Cluster-3	38
463	GhiAffx.62628.1.S1_s_at	Ghi.11265	DW515433.1	Transcribed locus	13.48	0	4.82	0	Cluster-3	39
464	Ghi.374.1.A1_at	Ghi.374	DR460282	Transcribed locus, moderately similar to NP_564635.1 MAP3KA (Mitogen-activated protein kinase kinase kinase 3); kinase [Arabidopsis thaliana]	4.94	3.21	3.97	3.25	Cluster-3	40
465	Ghi.1309.1.S1_s_at	Ghi.1309	CF932162	Transcribed locus, moderately similar to NP_195131.1 caffeoyl-CoA 3-O-methyltransferase, putative [Arabidopsis thaliana]	6.82	0	3.1	0	Cluster-3	41
466	GhiAffx.2606.1.S1_at		CO493943		8.13	0	3.65	0	Cluster-3	42
467	GbaAffx.197.1.S1_s_at		AY279356.1		7.24	0	3.67	0	Cluster-3	43
468	GhiAffx.2014.1.S1_s_at	Ghi.17889	DT463554	Transcribed locus, weakly similar to NP_001050033.1 Os03g0335200 [Oryza sativa (japonica cultivar-group)]	6.15	0	3.05	0	Cluster-3	44
469	GhiAffx.2577.1.A1_s_at	Ghi.4641	DN759538	Transcribed locus, moderately similar to NP_849960.1 PAP10; protein serine/threonine phosphatase [Arabidopsis thaliana]	8.42	0	4.08	0	Cluster-3	45
470	Gra.2722.2.A1_s_at	Gra.2722	CO085482	Transcribed locus, weakly similar to NP_974364.1 CYP71B20; heme binding / iron ion binding / monooxygenase/ oxygen binding [Arabidopsis thaliana]	7.65	0	3.72	0	Cluster-3	46
471	Ghi.2234.1.S1_s_at	Ghi.2234	DT548444	Transcribed locus, weakly similar to NP_192945.2 DNA-binding family protein [Arabidopsis thaliana]	0	-5.93	-3.15	-5.19	Cluster-3	47
472	GraAffx.28264.1.A1_s_at		CO091105		34.86	4.09	18.69	7.58	Cluster-3	48
473	Ghi.1137.1.S1_at	Ghi.1137	CD486684	Transcribed locus, moderately similar to NP_181254.1 PIP2B (plasma membrane intrinsic protein 2;2); water channel [Arabidopsis thaliana]	5.43	0	3.35	0	Cluster-3	49
474	Ghi.4641.1.A1_s_at	Ghi.4641	DT051740	Transcribed locus, moderately similar to NP_849960.1 PAP10; protein serine/threonine phosphatase [Arabidopsis thaliana]	8.28	0	5.03	0	Cluster-3	50
475	GhiAffx.6660.1.S1_at	Ghi.15383	DW510482.1	Transcribed locus	6.28	0	3.82	0	Cluster-3	51
476	Ghi.8158.1.S1_s_at	Ghi.8158	AY574036.1	Cyclopropane fatty acid synthase (CPA-FAS-1)	3.32	-5.1	0	-4.8	Cluster-3	52
477	Ghi.4520.1.A1_at	Ghi.4520	DT051821	Transcribed locus, weakly similar to NP_175789.2 remorin family protein [Arabidopsis thaliana]	0	-9.69	-4.37	-8.96	Cluster-3	53
478	Ghi.6895.1.A1_at	Ghi.6895	CA992726	Transcribed locus, weakly similar to NP_565876.2 SOUL heme-binding family protein [Arabidopsis thaliana]	7.04	0	3.67	0	Cluster-3	54
479	Ghi.9283.2.A1_s_at	Ghi.17880	DT467567	Transcribed locus	6.32	0	3.42	0	Cluster-3	55
480	Ghi.7985.1.S1_s_at	Ghi.7985	DN759914	Transcribed locus, moderately similar to NP_567775.1 unknown protein [Arabidopsis thaliana]	6	0	3.32	0	Cluster-3	56
481	GhiAffx.39089.1.A1_a_at	Ghi.3138	DW224803.1	Transcribed locus, weakly similar to NP_175988.1 AtSerat2;1 (SERINE ACETYLTRANSFERASE 1) [Arabidopsis thaliana]	6.52	0	3.68	0	Cluster-3	57
482	GhiAffx.10448.1.S1_s_at	Ghi.12533	DW508449.1	Transcribed locus, weakly similar to NP_172255.1 cupin family protein [Arabidopsis thaliana]	84.12	0	54.53	13.12	Cluster-3	58
483	Gra.2887.2.S1_s_at	Gra.2887	CO085811	Transcribed locus, moderately similar to NP_001077692.1 ATP binding / binding / protein kinase/ protein serine/threonine kinase [Arabidopsis thaliana]	0	-10.97	-3.67	-9.25	Cluster-3	59
484	GhiAffx.15520.1.S1_at		DW496425.1		0	-7.23	-3.54	-5.08	Cluster-3	60
485	Ghi.9249.4.A1_at	Ghi.9249	DT461850	Transcribed locus, moderately similar to NP_179898.1 GH3.3; indole-3-acetic acid amido synthetase [Arabidopsis thaliana]	83.68	0	39.3	16.66	Cluster-3	61
486	GhiAffx.31831.1.S1_s_at	Ghi.3837	DT456192	Transcribed locus, moderately similar to NP_179770.1 R1/RIBONUCLEOTIDE REDUCTASE, REDUCTASE PROTEIN R1; ribonucleoside-diphosphate reductase [Arabidopsis thaliana]	0	-7.7	-3.61	-5.92	Cluster-3	62
487	Ghi.10747.1.S1_at	Ghi.10747	DV850132	Transcribed locus, strongly similar to XP_001751961.1 predicted protein [Physcomitrella patens subsp. patens]	28.1	0	9.24	14.07	Cluster-3	63
488	Ghi.9666.2.S1_s_at	Ghi.9666	DT571392	Fasciclin-like arabinogalactan protein 13 (FLA13)	0	-7.92	-5.67	-4.45	Cluster-3	64
489	Ghi.4791.2.S1_at	Ghi.4791	DT462585	Transcribed locus, weakly similar to NP_565073.1 calmodulin-binding protein [Arabidopsis thaliana]	9.64	0	5.1	4.36	Cluster-3	65
490	Ghi.7353.1.S1_s_at	Ghi.7353	DT527501	Transcribed locus, moderately similar to NP_190278.1 deoxyuridine 5'-triphosphate nucleotidohydrolase family [Arabidopsis thaliana]	0	-7.2	-3.52	-4.18	Cluster-3	66
491	Ghi.3928.2.S1_s_at		DT550420		0	-7.62	-3.73	-3.99	Cluster-3	67
492	Ghi.8434.1.S1_at	Ghi.8434	CO492227	Transcribed locus, moderately similar to NP_567506.1 aspartyl protease family protein [Arabidopsis thaliana]	0	-9.06	-4.46	-4.77	Cluster-3	68
493	Ghi.8095.1.S1_at	Ghi.8095	AY125487.1	Unknown mRNA	0	-7.08	-4.05	-4.13	Cluster-3	69
494	GhiAffx.18573.1.S1_s_at	Ghi.1313	DW500069.1	Transcribed locus, weakly similar to NP_849670.1 unknown protein [Arabidopsis thaliana]	8.04	0	3.61	3.76	Cluster-3	70
495	Ghi.4239.1.S1_at	Ghi.4239	DT456091	Transcribed locus, weakly similar to NP_849791.1 myosin-related [Arabidopsis thaliana]	0	-5.45	-3.24	-3.65	Cluster-3	71
496	GhiAffx.52180.1.S1_s_at	Ghi.16183	DW237149.1	Transcribed locus, weakly similar to NP_565052.1 phosphoric monoester hydrolase [Arabidopsis thaliana]	21.91	13.74	16.98	16.72	Cluster-3	72
497	GhiAffx.41968.1.S1_at		DW505719.1		0	-7.03	-3.82	-4.44	Cluster-3	73
498	Ghi.5606.1.A1_at	Ghi.5606	DT047186	Transcribed locus	0	-8.05	-6.02	-5.43	Cluster-3	74
499	Ghi.9193.2.A1_at	Ghi.9193	DT469110	Transcribed locus, weakly similar to NP_191199.1 WRKY70 (WRKY DNA-binding protein 70); transcription factor [Arabidopsis thaliana]	7.07	-3.45	0	0	Cluster-3	75
500	GhiAffx.23551.1.S1_at		DW506553.1		0	-4.44	-3.08	-3.34	Cluster-3	76
501	Ghi.438.1.S1_x_at	Ghi.438	DR459600	Transcribed locus, weakly similar to XP_001751402.1 predicted protein [Physcomitrella patens subsp. patens]	0	-3.76	-3.38	-3.51	Cluster-3	77
502	Ghi.1032.2.A1_s_at	Ghi.1032	DT468949	Transcribed locus, moderately similar to NP_001077884.1 OPR3 (OPDA-REDUCTASE 3) [Arabidopsis thaliana]	3.19	0	0	0	Cluster-3	78
503	GhiAffx.1161.1.S1_at	Ghi.14561	DN759989	Transcribed locus, weakly similar to NP_564860.3 ATEXPB2 (ARABIDOPSIS THALIANA EXPANSIN B2) [Arabidopsis thaliana]	3.29	0	0	0	Cluster-3	79
504	Ghi.3605.1.A1_at	Ghi.3605	DN759972	Transcribed locus, weakly similar to NP_180233.1 AKT1 (ARABIDOPSIS K TRANSPORTER 1); cyclic nucleotide binding / inward rectifier potassium channel [Arabidopsis thaliana]	4.26	0	0	0	Cluster-3	80
505	GhiAffx.12783.1.S1_s_at	Ghi.3060	DW514197.1	Transcribed locus, moderately similar to NP_001063311.1 Os09g0447000 [Oryza sativa (japonica cultivar-group)]	3.88	0	0	0	Cluster-3	81
506	Ghi.10579.1.S1_at	Ghi.10579	CO492491	Transcribed locus, strongly similar to NP_182240.1 ATGOLS1 (ARABIDOPSIS THALIANA GALACTINOL SYNTHASE 1); transferase, transferring hexosyl groups [Arabidopsis thaliana]	8.03	0	0	0	Cluster-3	82
507	Ghi.374.1.S1_s_at	Ghi.374	DR460282	Transcribed locus, moderately similar to NP_564635.1 MAP3KA (Mitogen-activated protein kinase kinase kinase 3); kinase [Arabidopsis thaliana]	4.31	0	0	0	Cluster-3	83
508	Ghi.2352.1.A1_at	Ghi.2352	DT462757	Transcribed locus, moderately similar to NP_193087.1 AMT1;1 (AMMONIUM TRANSPORT 1); ammonium transporter [Arabidopsis thaliana]	4.23	0	0	0	Cluster-3	84
509	Ghi.4973.1.A1_s_at	Ghi.9525	DT049666	Transcribed locus, moderately similar to NP_199704.1 transferase family protein [Arabidopsis thaliana]	7.59	0	0	0	Cluster-3	85
510	GhiAffx.40957.1.S1_at		DW500508.1		3.62	0	0	0	Cluster-3	86
511	Ghi.9229.2.S1_s_at	Ghi.9229	DT461573	Transcribed locus	4.78	0	0	0	Cluster-3	87
512	Gra.366.2.A1_s_at	Gra.366	CO086338	Transcribed locus, moderately similar to NP_191139.1 SBPASE; phosphoric ester hydrolase [Arabidopsis thaliana]	3.7	0	0	0	Cluster-3	88
513	Ghi.1864.1.S1_s_at	Ghi.1864	DV849871	Transcribed locus, weakly similar to NP_001056289.1 Os05g0557500 [Oryza sativa (japonica cultivar-group)]	6.15	0	0	0	Cluster-3	89
514	Ghi.3394.1.A1_at	Ghi.3394	DT465656	Transcribed locus, weakly similar to NP_175332.1 unknown protein [Arabidopsis thaliana]	5.26	0	0	0	Cluster-3	90
515	GhiAffx.12844.1.S1_at	Ghi.13590	DW226226.1	Transcribed locus, weakly similar to NP_194135.1 ATTRE1 (TREHALASE 1); trehalase [Arabidopsis thaliana]	3.06	0	0	0	Cluster-3	91
516	Gra.1390.1.A1_at	Gra.1390	CO084809	Transcribed locus, moderately similar to NP_849714.1 APT1 (ADENINE PHOSPHORIBOSYLTRANSFERASE 1) [Arabidopsis thaliana]	3.14	0	0	0	Cluster-3	92
517	Ghi.7981.1.S1_x_at	Ghi.7981	DT047229	Transcribed locus, weakly similar to NP_181718.1 remorin family protein [Arabidopsis thaliana]	3.14	0	0	0	Cluster-3	93
518	GhiAffx.22793.1.S1_s_at	Ghi.12790	DW502527.1	Transcribed locus, moderately similar to NP_197848.1 unknown protein [Arabidopsis thaliana]	7.32	0	0	0	Cluster-3	94
519	Ghi.6462.1.S1_x_at	Ghi.8390	AF305066.1	Clone pCPR10-12 PR protein class 10	3.37	0	0	0	Cluster-3	95
520	Ghi.9124.3.A1_at	Ghi.9124	DT462442	Transcribed locus, moderately similar to XP_001779530.1 predicted protein [Physcomitrella patens subsp. patens]	5.69	0	0	0	Cluster-3	96
521	Ghi.8656.1.S1_s_at	Ghi.8656	DT048421	Transcribed locus, weakly similar to NP_569015.1 unknown protein [Arabidopsis thaliana]	6.07	0	0	0	Cluster-3	97
522	Ghi.9820.2.S1_s_at	Ghi.9820	DT553955	Transcribed locus, weakly similar to XP_001778680.1 predicted protein [Physcomitrella patens subsp. patens]	3.37	0	0	0	Cluster-3	98
523	Ghi.3776.1.A1_at	Ghi.3776	DR463043	Transcribed locus	3.22	0	0	0	Cluster-3	99
524	Ghi.8104.1.S1_at	Ghi.8104	AF155124.1	Bacterial-induced peroxidase	3.46	0	0	0	Cluster-3	100
525	Ghi.671.3.S1_at	Ghi.671	CD486153	Transcribed locus, weakly similar to NP_001067154.1 Os12g0586000 [Oryza sativa (japonica cultivar-group)]	3.93	0	0	0	Cluster-3	101
526	Ghi.836.1.S1_at	Ghi.836	DR454138	Transcribed locus	4.13	0	0	0	Cluster-3	102
527	Ghi.3412.1.S1_s_at	Ghi.3412	DT466218	Transcribed locus, moderately similar to NP_564295.1 ACA1 (autoinhibited Ca2+ -ATPase 1); calmodulin binding [Arabidopsis thaliana]	3.14	0	0	0	Cluster-3	103
528	Gra.377.1.S1_s_at	Gra.2265	CO114378	Transcribed locus, moderately similar to NP_178708.1 EXGT-A1 (ENDO-XYLOGLUCAN TRANSFERASE); hydrolase, acting on glycosyl bonds [Arabidopsis thaliana]	3.06	0	0	0	Cluster-3	104
529	GhiAffx.62419.1.S1_at	Ghi.1030	DW514605.1	Transcribed locus, weakly similar to NP_001056289.1 Os05g0557500 [Oryza sativa (japonica cultivar-group)]	6.04	0	0	0	Cluster-3	105
530	Gra.2102.1.S1_s_at	Gra.2102	CO132185	Transcribed locus, moderately similar to NP_195741.1 transferase [Arabidopsis thaliana]	3.41	0	0	0	Cluster-3	106
531	Ghi.10673.1.S1_at	Ghi.10673	DN759938	Transcribed locus, moderately similar to NP_001054539.1 Os05g0128400 [Oryza sativa (japonica cultivar-group)]	3.73	0	0	0	Cluster-3	107
532	Ghi.3226.1.A1_at	Ghi.3226	DT468235	Transcribed locus, weakly similar to NP_177974.1 protein kinase family protein [Arabidopsis thaliana]	4.35	0	0	0	Cluster-3	108
533	Ghi.8805.1.S1_at	Ghi.8805	DT456166	Transcribed locus	4.4	0	0	0	Cluster-3	109
534	GraAffx.15192.1.A1_s_at		CO125942		3.73	0	0	0	Cluster-3	110
535	Ghi.5143.1.A1_at	Ghi.5143	DT048892	Transcribed locus	3.51	0	0	0	Cluster-3	111
536	Ghi.684.1.S1_at	Ghi.684	DR456222	Transcribed locus, weakly similar to NP_196819.1 ATEXO70C1 (exocyst subunit EXO70 family protein C1); protein binding [Arabidopsis thaliana]	3.15	0	0	0	Cluster-3	112
537	GhiAffx.34015.1.S1_at	Ghi.12991	DN799909	Transcribed locus	3.36	0	0	0	Cluster-3	113
538	GhiAffx.6758.1.S1_at		DW504241.1		4.8	0	0	0	Cluster-3	114
539	Ghi.6794.1.A1_at	Ghi.6794	CA993140	Transcribed locus	7.08	0	0	0	Cluster-3	115
540	GhiAffx.36401.1.S1_at	Ghi.14929	DW481509.1	Transcribed locus, weakly similar to NP_849793.1 4CL1 (4-COUMARATE:COA LIGASE 1); 4-coumarate-CoA ligase [Arabidopsis thaliana]	3.01	0	0	0	Cluster-3	116
541	GhiAffx.33673.1.S1_s_at	Ghi.14274	DW507167.1	Transcribed locus, weakly similar to NP_180503.1 ATGSTU7 (GLUTATHIONE S-TRANSFERASE 25); glutathione transferase [Arabidopsis thaliana]	3.56	0	0	0	Cluster-3	117
542	Ghi.4511.1.S1_at	Ghi.6032	DT466962	Transcribed locus, moderately similar to NP_180747.1 leucine-rich repeat transmembrane protein kinase, putative [Arabidopsis thaliana]	16.44	0	0	0	Cluster-3	118
543	GraAffx.26682.1.A1_s_at		CO091490		3.07	0	0	0	Cluster-3	119
544	GhiAffx.16334.1.S1_s_at	Ghi.10371	DW229578.1	Transcribed locus, moderately similar to NP_850337.1 CYP98A3 (cytochrome P450, family 98, subfamily A, polypeptide 3); p-coumarate 3-hydroxylase [Arabidopsis thaliana]	3.66	0	0	0	Cluster-3	120
545	GhiAffx.4738.1.S1_at	Ghi.16783	DW509881.1	Transcribed locus	4.41	0	0	0	Cluster-3	121
546	Ghi.3440.1.A1_at	Ghi.3440	DT465801	Transcribed locus, weakly similar to NP_568307.3 SAG101 (SENESCENCE-ASSOCIATED GENE 101); triacylglycerol lipase [Arabidopsis thaliana]	5.44	0	0	0	Cluster-3	122
547	Ghi.3751.1.S1_s_at	Ghi.3751	DT462024	Transcribed locus, moderately similar to NP_199183.1 ATAUX2-11 (indoleacetic acid-induced protein 4); transcription factor [Arabidopsis thaliana]	6.75	0	0	0	Cluster-3	123
548	GhiAffx.34465.1.A1_s_at	Ghi.9853	DW226828.1	Transcribed locus, moderately similar to NP_569041.1 SKS17 (SKU5 Similar 17); copper ion binding / oxidoreductase [Arabidopsis thaliana]	3.12	0	0	0	Cluster-3	124
549	GarAffx.37325.1.S1_s_at		AY685670.1		3.4	0	0	0	Cluster-3	125
550	Ghi.9525.2.S1_s_at	Ghi.9525	DT567385	Transcribed locus, moderately similar to NP_199704.1 transferase family protein [Arabidopsis thaliana]	6.23	0	0	0	Cluster-3	126
551	Ghi.6751.1.A1_s_at	Ghi.6751	CA993334	Transcribed locus, moderately similar to NP_175032.1 fructose-1,6-bisphosphatase, putative / D-fructose-1,6-bisphosphate 1-phosphohydrolase, putative / FBPase, putative [Arabidopsis thaliana]	3.76	0	0	0	Cluster-3	127
552	GraAffx.23971.1.A1_at		CO099549		9.06	0	0	0	Cluster-3	128
553	Ghi.2788.1.S1_s_at	Ghi.2788	DT572541	Transcribed locus, weakly similar to NP_001078158.1 unknown protein [Arabidopsis thaliana]	4.38	0	0	0	Cluster-3	129
554	Ghi.4289.1.S1_s_at	Ghi.4289	DT455751	Transcribed locus	3.98	0	0	0	Cluster-3	130
555	GhiAffx.42587.1.S1_at		DW508922.1		3.94	0	0	0	Cluster-3	131
556	GhiAffx.21560.1.A1_a_at		DW495835.1		14.65	0	0	0	Cluster-3	132
557	GhiAffx.34832.1.S1_at	Ghi.11918	DW231617.1	Transcribed locus, weakly similar to NP_193369.1 5'-AMP-activated protein kinase beta-2 subunit, putative [Arabidopsis thaliana]	3.39	0	0	0	Cluster-3	133
558	Ghi.10584.1.S1_s_at	Ghi.10584	DN759770	Transcribed locus, moderately similar to NP_564691.1 binding / protein binding [Arabidopsis thaliana]	3.43	0	0	0	Cluster-3	134
559	GraAffx.2162.1.S1_s_at		CO122224		3.53	0	0	0	Cluster-3	135
560	Ghi.5304.2.A1_x_at	Ghi.5304	DT048257	Transcribed locus, weakly similar to NP_199079.1 AOS (ALLENE OXIDE SYNTHASE); hydro-lyase/ oxygen binding [Arabidopsis thaliana]	3.61	0	0	0	Cluster-3	136
561	GhiAffx.19863.1.S1_at	Ghi.17932	DT467070	Transcribed locus	3.19	0	0	0	Cluster-3	137
562	GhiAffx.16191.1.S1_at	Ghi.11788	DW507100.1	Transcribed locus, weakly similar to NP_180511.1 17.6 kDa class I small heat shock protein (HSP17.6B-CI) [Arabidopsis thaliana]	3.61	0	0	0	Cluster-3	138
563	Gra.2026.1.S1_s_at	Gra.2026	CO121269	Transcribed locus, weakly similar to NP_001064997.1 Os10g0503300 [Oryza sativa (japonica cultivar-group)]	3.61	0	0	0	Cluster-3	139
564	Ghi.3716.1.A1_at	Ghi.3716	DV850163	Transcribed locus, moderately similar to NP_194458.1 calcium-binding EF hand family protein [Arabidopsis thaliana]	4.61	0	0	0	Cluster-3	140
565	Ghi.10779.1.S1_s_at	Ghi.10779	CD485758	Transcribed locus, strongly similar to NP_172750.1 GAPA-2; glyceraldehyde-3-phosphate dehydrogenase [Arabidopsis thaliana]	3.04	0	0	0	Cluster-3	141
566	Ghi.7065.1.S1_at	Ghi.17059	DT554123	Transcribed locus, weakly similar to NP_172792.1 unknown protein [Arabidopsis thaliana]	3.1	0	0	0	Cluster-3	142
567	Gra.1630.2.S1_x_at	Gra.1630	CO127361	Transcribed locus, weakly similar to NP_001032104.1 ATP binding / hydrogen-transporting ATP synthase, rotational mechanism / hydrogen-transporting ATPase, rotational mechanism / oxidoreductase [Arabidopsis thaliana]	3.15	0	0	0	Cluster-3	143
568	Ghi.1552.1.S1_s_at	Ghi.1552	DN779868	Transcribed locus, weakly similar to NP_564516.2 C/VIF1 (CELL WALL / VACUOLAR INHIBITOR OF FRUCTOSIDASE 1); pectinesterase inhibitor [Arabidopsis thaliana]	10.46	0	0	0	Cluster-3	144
569	Ghi.3089.1.A1_at	Ghi.3089	DT463991	Transcribed locus, weakly similar to NP_197831.3 calcium-dependent protein kinase, putative / CDPK, putative [Arabidopsis thaliana]	3.15	0	0	0	Cluster-3	145
570	GhiAffx.20889.1.S1_at	Ghi.21770	DW233795.1	Transcribed locus, weakly similar to NP_176291.1 FED A (FERREDOXIN 2); electron carrier/ iron ion binding [Arabidopsis thaliana]	4.8	0	0	0	Cluster-3	146
571	GhiAffx.43814.1.S1_at	Ghi.12842	DW498993.1	Transcribed locus, weakly similar to NP_172940.1 unknown protein [Arabidopsis thaliana]	6.72	0	0	0	Cluster-3	147
572	Ghi.106.1.S1_s_at	Ghi.106	DR462832	Transcribed locus	5.22	0	0	0	Cluster-3	148
573	Ghi.9131.3.A1_at	Ghi.9131	DT467959	Transcribed locus	23.82	0	0	0	Cluster-3	149
574	GhiAffx.63246.1.A1_at	Ghi.22061	DW519113.1	Transcribed locus, weakly similar to NP_188158.1 unknown protein [Arabidopsis thaliana]	3	0	0	0	Cluster-3	150
575	Ghi.6615.1.S1_s_at	Ghi.10836	CA993260	Transcribed locus, weakly similar to NP_001064997.1 Os10g0503300 [Oryza sativa (japonica cultivar-group)]	4.25	0	0	0	Cluster-3	151
576	GhiAffx.6314.2.S1_at	Ghi.15562	DW512141.1	Transcribed locus, weakly similar to NP_001059597.1 Os07g0468500 [Oryza sativa (japonica cultivar-group)]	4.18	0	0	0	Cluster-3	152
577	GhiAffx.24708.1.A1_s_at	Ghi.3103	DW512507.1	Transcribed locus	4.26	0	0	0	Cluster-3	153
578	Ghi.1432.1.S1_s_at	Ghi.1432	DV849096	Transcribed locus, moderately similar to NP_191139.1 SBPASE (sedoheptulose-bisphosphatase); phosphoric ester hydrolase [Arabidopsis thaliana]	4.47	0	0	0	Cluster-3	154
579	GhiAffx.3909.1.S1_at	Ghi.12404	DW476882.1	Transcribed locus, weakly similar to NP_173205.1 disease resistance protein (TIR-NBS class), putative [Arabidopsis thaliana]	3.7	0	0	0	Cluster-3	155
580	Ghi.318.1.S1_at	Ghi.16573	DQ122176.1	Cytochrome P450 DDWF1	4.83	0	0	0	Cluster-3	156
581	GhiAffx.60596.1.S1_s_at	Ghi.16025	DW505179.1	Transcribed locus, weakly similar to NP_567947.1 unknown protein [Arabidopsis thaliana]	3.63	0	0	0	Cluster-3	157
582	GhiAffx.24962.1.S1_x_at	Ghi.9278	DW513810.1	Transcribed locus, moderately similar to NP_001050458.1 Os03g0440900 [Oryza sativa (japonica cultivar-group)]	3.25	0	0	0	Cluster-3	158
583	GhiAffx.6314.3.S1_at		DT050229		3.03	0	0	0	Cluster-3	159
584	Gra.1721.1.A1_x_at	Gra.1721	CO086682	Transcribed locus, moderately similar to NP_849960.1 hydrolase/ protein serine/threonine phosphatase [Arabidopsis thaliana]	8.18	0	0	0	Cluster-3	160
585	Ghi.6435.1.A1_at	Ghi.17299	CD809335	Transcribed locus, moderately similar to NP_197797.1 acidic endochitinase (CHIB1) [Arabidopsis thaliana]	3.87	0	0	0	Cluster-3	161
586	Ghi.6662.1.A1_s_at	Ghi.5765	DT466745	Transcribed locus, moderately similar to XP_001751642.1 predicted protein [Physcomitrella patens subsp. patens]	4.24	0	0	0	Cluster-3	162
587	Ghi.1312.1.S1_s_at	Ghi.1312	DV849237	Transcribed locus, weakly similar to XP_001775637.1 predicted protein [Physcomitrella patens subsp. patens]	3.24	0	0	0	Cluster-3	163
588	Gra.1106.1.A1_s_at		CO084595		3.17	0	0	0	Cluster-3	164
589	GhiAffx.3717.1.S1_s_at	Ghi.17172	DW242819.1	Transcribed locus, weakly similar to NP_181543.1 CZF1/ZFAR1; transcription factor [Arabidopsis thaliana]	3.17	0	0	0	Cluster-3	165
590	GhiAffx.6667.1.A1_s_at		DW503015.1		7.11	0	0	0	Cluster-3	166
591	Ghi.5580.1.S1_s_at	Ghi.5580	DN758257	Transcribed locus, weakly similar to NP_567338.1 SAH7 [Arabidopsis thaliana]	3.07	0	0	0	Cluster-3	167
592	GhiAffx.4958.1.S1_at	Ghi.14587	DW487971.1	Transcribed locus	3.09	0	0	0	Cluster-3	168
593	Gra.1930.1.A1_s_at	Gra.1930	CO107204	Transcribed locus, moderately similar to NP_197848.1 unknown protein [Arabidopsis thaliana]	7.14	0	0	0	Cluster-3	169
594	Gra.664.1.S1_s_at	Gra.2378	CO088408	Transcribed locus, moderately similar to NP_196177.1 FAD8 (FATTY ACID DESATURASE 8); omega-3 fatty acid desaturase [Arabidopsis thaliana]	4.56	0	0	0	Cluster-3	170
595	Ghi.10089.1.S1_s_at	Ghi.10089	DT465308	Transcribed locus, moderately similar to NP_192634.1 phosphate-responsive protein, putative (EXO) [Arabidopsis thaliana]	3.08	0	0	0	Cluster-3	171
596	Ghi.1812.1.S1_at	Ghi.1812	DV850410	Transcribed locus, strongly similar to NP_085478.1 NADH dehydrogenase subunit 5 [Arabidopsis thaliana]	3.35	0	0	0	Cluster-3	172
597	Ghi.3438.1.A1_at	Ghi.3438	DT465810	Transcribed locus, moderately similar to NP_187616.1 OMR1 (L-O-METHYLTHREONINE RESISTANT 1); threonine ammonia-lyase [Arabidopsis thaliana]	3.6	0	0	0	Cluster-3	173
598	GhiAffx.23097.1.A1_at		DW504113.1		19.43	0	0	0	Cluster-3	174
599	GhiAffx.4043.6.S1_at	Ghi.16081	DW492007.1	Transcribed locus	4.51	0	0	0	Cluster-3	175
600	Ghi.1031.1.S1_x_at	Ghi.1031	AI727549	Transcribed locus, weakly similar to NP_197523.1 ATBCB (ARABIDOPSIS BLUE-COPPER-BINDING PROTEIN); copper ion binding [Arabidopsis thaliana]	6.03	0	0	0	Cluster-3	176
601	GhiAffx.45274.1.S1_at		DW241839.1		3.28	0	0	0	Cluster-3	177
602	Ghi.1946.1.S1_at	Ghi.1946	DV848801	Transcribed locus	3.25	0	0	0	Cluster-3	178
603	Ghi.3716.4.A1_x_at	Ghi.3716	DT462313	Transcribed locus, moderately similar to NP_194458.1 calcium-binding EF hand family protein [Arabidopsis thaliana]	3.34	0	0	0	Cluster-3	179
604	GhiAffx.33585.1.S1_at	Ghi.15729	DW507662.1	Transcribed locus, weakly similar to NP_188338.1 invertase/pectin methylesterase inhibitor family protein [Arabidopsis thaliana]	4.34	0	0	0	Cluster-3	180
605	Gra.2026.2.A1_s_at	Gra.2026	CO121009	Transcribed locus, weakly similar to NP_001064997.1 Os10g0503300 [Oryza sativa (japonica cultivar-group)]	4.24	0	0	0	Cluster-3	181
606	GhiAffx.60824.1.S1_x_at	Ghi.11128	DW506275.1	Transcribed locus, moderately similar to XP_001771261.1 predicted protein [Physcomitrella patens subsp. patens]	17.16	0	0	0	Cluster-3	182
607	Ghi.9252.1.A1_at	Ghi.9252	DT467015	Transcribed locus, weakly similar to XP_001692428.1 chloroplast thylakoid processing peptidase [Chlamydomonas reinhardtii]	3.3	0	0	0	Cluster-3	183
608	Ghi.9820.1.S1_s_at	Ghi.9820	DT047620	Transcribed locus, weakly similar to XP_001778680.1 predicted protein [Physcomitrella patens subsp. patens]	3.92	0	0	0	Cluster-3	184
609	Ghi.6645.1.A1_at	Ghi.6645	CA993803	Transcribed locus	3.19	0	0	0	Cluster-3	185
610	GhiAffx.42790.1.S1_at		DW509815.1		3.29	0	0	0	Cluster-3	186
611	Ghi.3323.2.S1_s_at	Ghi.9764	DT468823	Transcribed locus, moderately similar to NP_186761.1 MTO1 (METHIONINE OVERACCUMULATION 1) [Arabidopsis thaliana]	7.21	0	0	0	Cluster-3	187
612	GhiAffx.1302.1.S1_x_at	Ghi.12435	DW227900.1	Transcribed locus, weakly similar to NP_175101.1 nodulin MtN21 family protein [Arabidopsis thaliana]	4.65	0	0	0	Cluster-3	188
613	GhiAffx.32111.1.A1_at	Ghi.16479	DT048333	Transcribed locus, weakly similar to NP_194055.1 protein kinase family protein [Arabidopsis thaliana]	5.27	0	0	0	Cluster-3	189
614	GhiAffx.5726.1.S1_at	Ghi.15579	DW233432.1	Transcribed locus, moderately similar to NP_001046476.1 Os02g0258800 [Oryza sativa (japonica cultivar-group)]	3.5	0	0	0	Cluster-3	190
615	GhiAffx.62090.2.S1_a_at	Ghi.11369	DW501790.1	Transcribed locus	3.4	0	0	0	Cluster-3	191
616	Ghi.8140.1.S1_s_at	Ghi.8140	AF487461.2	Receptor kinase Lecrk	6.64	0	0	0	Cluster-3	192
617	GhiAffx.40128.1.S1_at	Ghi.11896	DW225179.1	Transcribed locus, weakly similar to NP_186806.1 glycine-rich protein / oleosin [Arabidopsis thaliana]	5.04	0	0	0	Cluster-3	193
618	GhiAffx.49772.1.A1_at		DT464025		3.94	0	0	0	Cluster-3	194
619	Ghi.6785.1.S1_at	Ghi.6785	CA993178	Transcribed locus, weakly similar to NP_565314.1 unknown protein [Arabidopsis thaliana]	4.33	0	0	0	Cluster-3	195
620	GhiAffx.5805.1.A1_at	Ghi.17943	DT467599	Transcribed locus, moderately similar to NP_174486.1 PRK (PHOSPHORIBULOKINASE); ATP binding / phosphoribulokinase/ protein binding [Arabidopsis thaliana]	3.82	0	0	0	Cluster-3	196
621	GhiAffx.43936.1.S1_at		DW512755.1		3.94	0	0	0	Cluster-3	197
622	GhiAffx.34389.1.A1_at	Ghi.15561	DW499172.1	Transcribed locus, weakly similar to NP_179170.1 calmodulin-related protein, putative [Arabidopsis thaliana]	3.23	0	0	0	Cluster-3	198
623	GhiAffx.8279.1.S1_at	Ghi.11007	DT464034	Transcribed locus, weakly similar to NP_196927.1 ankyrin repeat family protein [Arabidopsis thaliana]	4.96	0	0	0	Cluster-3	199
624	GhiAffx.8053.1.A1_at		DW518810.1		77.59	5.85	7.54	10.78	Cluster-3	200
625	Ghi.8610.1.S1_s_at	Ghi.8610	CA992956	Transcribed locus, moderately similar to NP_197617.1 CCR4-NOT transcription complex protein, putative [Arabidopsis thaliana]	9.59	4.7	5.28	4.56	Cluster-3	201
626	Ghi.7954.1.S1_s_at	Ghi.6088	DT468555	Transcribed locus, strongly similar to NP_190150.1 ATMPK3 (MITOGEN-ACTIVATED PROTEIN KINASE 3); MAP kinase/ kinase/ protein kinase [Arabidopsis thaliana]	20.4	6.74	7.8	6.9	Cluster-3	202
627	GhiAffx.6056.1.S1_s_at	Ghi.16139	DW495927.1	Transcribed locus, moderately similar to NP_190560.1 60S ribosomal protein L26 (RPL26A) [Arabidopsis thaliana]	0	-3.21	-3.07	-3.29	Cluster-3	203
628	GhiAffx.7727.1.A1_at		DW515075.1		49.45	0	0	-3.51	Cluster-3	204
629	Ghi.3212.1.A1_at	Ghi.3212	DT467489	Transcribed locus, weakly similar to NP_198774.1 peroxidase, putative [Arabidopsis thaliana]	49.85	8.57	3.49	0	Cluster-3	205
630	GhiAffx.39318.1.S1_at	Ghi.16218	DW238094.1	Transcribed locus	51.07	6.47	0	0	Cluster-3	206
631	GhiAffx.6330.1.S1_x_at	Ghi.1355	DW498904.1	Transcribed locus, weakly similar to NP_175809.1 dormancy/auxin associated protein-related [Arabidopsis thaliana]	25.49	4.17	0	0	Cluster-3	207
632	GhiAffx.52646.1.S1_at	Ghi.11801	DW500254.1	Transcribed locus	29.04	6.5	4.04	0	Cluster-3	208
633	Gra.612.1.A1_s_at	Gra.612	CO091626	Transcribed locus, weakly similar to NP_191347.1 unknown protein [Arabidopsis thaliana]	0	-3.73	-4.01	-4.69	Cluster-3	209
634	Ghi.5057.1.S1_s_at		DT049270		0	-4.38	-4.52	-3.36	Cluster-3	210
635	Ghi.7950.1.S1_at	Ghi.16267	AY366083.1	POD9 precursor (pod9)	400.14	3.34	16.96	61.09	Cluster-3	211
636	Ghi.9153.1.S1_x_at	Ghi.9153	DT464094	Transcribed locus, weakly similar to NP_200086.1 heavy-metal-associated domain-containing protein [Arabidopsis thaliana]	23.38	0	0	3.13	Cluster-3	212
637	GhiAffx.24550.1.S1_at	Ghi.16133	DN818231	Transcribed locus, moderately similar to NP_194458.1 calcium-binding EF hand family protein [Arabidopsis thaliana]	15.28	4.63	4.71	5.92	Cluster-3	213
638	GhiAffx.25472.1.A1_s_at		DW516477.1		20.63	0	3.69	5.97	Cluster-3	214
639	GhiAffx.44794.1.S1_at	Ghi.14419	DT463702	Transcribed locus, weakly similar to NP_974391.1 scarecrow transcription factor family protein [Arabidopsis thaliana]	48.8	0	5.88	12.4	Cluster-3	215
640	Ghi.1498.1.S1_s_at	Ghi.1498	DN781001	Transcribed locus, weakly similar to NP_564335.2 protein kinase family protein [Arabidopsis thaliana]	13.97	4.23	0	0	Cluster-3	216
641	Ghi.8109.1.S1_at	Ghi.8109	AF485268.1	Bacterial-induced class III peroxidase (pod6)	13.08	3.74	0	0	Cluster-3	217
642	Ghi.3437.2.A1_at	Ghi.3437	DT465397	Transcribed locus	13.4	4.77	0	0	Cluster-3	218
643	Ghi.7536.1.S1_s_at	Ghi.7536	AI729592	Transcribed locus, moderately similar to NP_178310.1 glutamate decarboxylase, putative [Arabidopsis thaliana]	6.04	0	-3.88	-4.18	Cluster-3	219
644	Ghi.1507.1.S1_s_at	Ghi.1507	DN780785	Transcribed locus, moderately similar to NP_200230.1 PORA (Protochlorophyllide reductase A); oxidoreductase/ protochlorophyllide reductase [Arabidopsis thaliana]	0	-3.13	-3.54	-4.78	Cluster-3	220
645	Ghi.8025.1.S1_s_at	Ghi.8025	DQ122175.1	ACC oxidase ACO4	12.46	4.49	3.4	0	Cluster-3	221
646	GhiAffx.44780.1.S1_at	Ghi.8197	DW520338.1	Transcribed locus, weakly similar to NP_199704.1 transferase family protein [Arabidopsis thaliana]	0	-3.23	-3.87	-4.87	Cluster-3	222
647	Ghi.4666.1.A1_s_at	Ghi.4666	DT051562	Transcribed locus	0	-3.53	-5.12	-6.19	Cluster-3	223
648	Ghi.5211.1.A1_at	Ghi.5211	DT048614	Transcribed locus, moderately similar to NP_196925.1 leucine-rich repeat transmembrane protein kinase, putative [Arabidopsis thaliana]	0	-3.02	-3.86	-4.89	Cluster-3	224
649	GhiAffx.24889.1.A1_at		DW513456.1		16.41	6.59	3.1	0	Cluster-3	225
650	Ghi.7688.1.S1_s_at	Ghi.7688	AI727941	Ribosomal protein L44 isoform b (RL44)	0	-3	-3.87	-4.37	Cluster-3	226
651	GhiAffx.43038.1.S1_at	Ghi.15803	DW497938.1	Transcribed locus, weakly similar to NP_173394.1 JMT (JASMONIC ACID CARBOXYL METHYLTRANSFERASE); jasmonate O-methyltransferase [Arabidopsis thaliana]	36.36	18.85	14.13	10.54	Cluster-3	227
652	Ghi.10709.1.S1_s_at	Ghi.10709	DT050206	Transcribed locus	9.48	5.48	0	0	Cluster-3	228
653	Ghi.4571.1.A1_at	Ghi.4571	DT052186	Transcribed locus	8.27	4.61	0	0	Cluster-3	229
654	Ghi.6619.1.A1_s_at	Ghi.6619	CA993094	Transcribed locus, strongly similar to NP_181500.1 ATEXPA4 (ARABIDOPSIS THALIANA EXPANSIN A4) [Arabidopsis thaliana]	7.62	4.23	0	0	Cluster-3	230
655	Ghi.6828.1.A1_s_at	Ghi.6828	CA992988	Transcribed locus, weakly similar to NP_568719.1 unknown protein [Arabidopsis thaliana]	5.04	3.3	0	0	Cluster-3	231
656	Gra.2378.1.A1_s_at	Gra.2378	CO125250	Transcribed locus, moderately similar to NP_196177.1 FAD8 (FATTY ACID DESATURASE 8); omega-3 fatty acid desaturase [Arabidopsis thaliana]	5.92	3.72	0	0	Cluster-3	232
657	Ghi.367.1.S1_s_at	Ghi.7446	DT049733	Transcribed locus, moderately similar to NP_180559.1 FAD3 (FATTY ACID DESATURASE 3); omega-3 fatty acid desaturase [Arabidopsis thaliana]	0	-4.6	-9.36	-11	Cluster-3	233
658	Ghi.9363.1.S1_at	Ghi.9363	DT567198	Transcribed locus, strongly similar to NP_566988.1 ACT3 (ACTIN 3); structural constituent of cytoskeleton [Arabidopsis thaliana]	0	-3.25	-6.49	-7.16	Cluster-3	234
659	GhiAffx.44107.1.S1_at	Ghi.12496	DW498292.1	Transcribed locus, weakly similar to NP_567195.1 basic helix-loop-helix (bHLH) family protein [Arabidopsis thaliana]	16.86	9.67	4.89	3.33	Cluster-3	235
660	Ghi.3490.1.S1_a_at	Ghi.3490	DV849602	Transcribed locus, moderately similar to NP_195131.1 caffeoyl-CoA 3-O-methyltransferase, putative [Arabidopsis thaliana]	6.52	3.15	0	0	Cluster-3	236
661	GhiAffx.24794.1.S1_s_at		DW512956.1		8.51	4.1	0	0	Cluster-3	237
662	Ghi.9282.1.S1_s_at	Ghi.9282	DT465999	Transcribed locus, moderately similar to XP_001775076.1 predicted protein [Physcomitrella patens subsp. patens]	9.87	4.85	0	0	Cluster-3	238
663	Ghi.3250.1.S1_at		DT468015		18.65	8.05	0	0	Cluster-3	239
664	Ghi.3751.1.A1_s_at		DT462024		6.85	3.19	0	0	Cluster-3	240
665	Gra.2150.1.S1_s_at	Gra.2150	CO085918	Transcribed locus, weakly similar to NP_001055531.1 Os05g0410200 [Oryza sativa (japonica cultivar-group)]	7.37	3.41	0	0	Cluster-3	241
666	GhiAffx.6397.1.A1_at		DW500039.1		13.9	6.35	0	0	Cluster-3	242
667	Ghi.3743.1.A1_at	Ghi.3743	DT462103	Transcribed locus	124.03	61.51	10.3	29.3	Cluster-3	243
668	Ghi.4983.1.A1_at	Ghi.4983	DV849718	Transcribed locus, weakly similar to NP_174094.1 STZ (SALT TOLERANCE ZINC FINGER); nucleic acid binding / transcription factor/ zinc ion binding [Arabidopsis thaliana]	9.96	6.2	3.09	4.71	Cluster-3	244
669	Ghi.9169.1.S1_s_at	Ghi.9169	DT463346	Transcribed locus	12.96	7.94	3.51	6.3	Cluster-3	245
670	Ghi.7921.1.S1_x_at	Ghi.16270	DQ303122.1	1-aminocyclopropane-1-carboxylate oxidase (ACO1)	26.66	15.21	10.83	16.53	Cluster-3	246
671	Ghi.7935.2.A1_s_at	Ghi.7935	DT466133	Transcribed locus, moderately similar to NP_195693.1 L-ascorbate oxidase, putative [Arabidopsis thaliana]	10.14	5.59	3.52	5.69	Cluster-3	247
672	Ghi.4411.1.A1_s_at	Ghi.18947	DT054043	High-glycine tyrosine keratin-like protein (xl3 gene)	0	-8.69	-12.27	-10.75	Cluster-3	248
673	GhiAffx.6766.1.S1_at	Ghi.13646	DW504268.1	Transcribed locus, weakly similar to NP_001044456.1 Os01g0783700 [Oryza sativa (japonica cultivar-group)]	34.38	19.25	11.09	13.39	Cluster-3	249
674	Ghi.7342.1.S1_s_at	Ghi.7342	DR453262	Transcribed locus, weakly similar to NP_195348.2 ALDH3F1 (ALDEHYDE DEHYDROGENASE 3F1); 3-chloroallyl aldehyde dehydrogenase/ aldehyde dehydrogenase (NAD) [Arabidopsis thaliana]	0	-3.38	-3.97	-3.69	Cluster-3	250
675	GhiAffx.28787.1.S1_at		DT468526		39.05	12.49	4.66	6.13	Cluster-3	251
676	Ghi.9201.1.A1_at	Ghi.9201	CA992774	Transcribed locus	27.29	10.11	4.08	8.06	Cluster-3	252
677	GhiAffx.41495.1.S1_at		DW503271.1		0	-4.82	-6.02	-5.14	Cluster-3	253
678	Ghi.3203.1.A1_at	Ghi.3203	DT052870	Transcribed locus, moderately similar to XP_001782484.1 predicted protein [Physcomitrella patens subsp. patens]	0	-3.73	-4.06	-9.49	Cluster-3	254
679	Ghi.1623.1.S1_at	Ghi.1623	DN760802	Transcribed locus, weakly similar to NP_569048.1 ARA12; subtilase [Arabidopsis thaliana]	4.98	0	0	-7.22	Cluster-3	255
680	Ghi.2378.1.S1_s_at	Ghi.2378	DT556114	Transcribed locus, moderately similar to NP_188634.1 TOM40 (translocase of the outer mitochondrial membrane 40); voltage-gated ion-selective channel [Arabidopsis thaliana]	0	-3.75	-3.63	-9.16	Cluster-3	256
681	Ghi.5614.1.A1_s_at	Ghi.2378	DT047158	Transcribed locus, moderately similar to NP_188634.1 TOM40 (translocase of the outer mitochondrial membrane 40); voltage-gated ion-selective channel [Arabidopsis thaliana]	0	-4.4	-4.13	-10.7	Cluster-3	257
682	Ghi.10490.1.S1_at	Ghi.10490	DN758836	Transcribed locus, weakly similar to NP_568708.1 hydroxyproline-rich glycoprotein family protein [Arabidopsis thaliana]	3.29	0	0	-3.98	Cluster-3	258
683	Ghi.8087.1.S1_s_at	Ghi.8087	AF034131.1	MYB-like DNA-binding domain protein (MYB3)	3.09	0	0	-3.65	Cluster-3	259
684	Ghi.6877.2.A1_at	Ghi.6877	DR458585	Transcribed locus, moderately similar to NP_175092.1 NPQ4 (NONPHOTOCHEMICAL QUENCHING) [Arabidopsis thaliana]	4.17	0	0	-5.29	Cluster-3	260
685	Gra.975.1.A1_at	Gra.975	CO084203	Transcribed locus	4.43	0	0	-5.76	Cluster-3	261
686	Ghi.1175.2.S1_s_at	Ghi.16931	DQ023526.1	PFS18	0	-4.87	-4.65	-13.06	Cluster-3	262
687	Ghi.4613.1.S1_at	Ghi.4613	DT051915	Aquaporin gamma-TIP	3.63	0	0	-6.23	Cluster-3	263
688	Ghi.4442.1.A1_at	Ghi.4442	DT052964	Transcribed locus, moderately similar to NP_568428.1 PYRD (PYRIMIDINE D); dihydroorotate dehydrogenase [Arabidopsis thaliana]	0	-3.46	-3.01	-8.5	Cluster-3	264
689	Ghi.8201.1.S1_at	Ghi.8201	DT551745	Transcribed locus, weakly similar to NP_567595.1 unknown protein [Arabidopsis thaliana]	0	-4.58	-4.22	-11.78	Cluster-3	265
690	GraAffx.16450.1.S1_at		CO121835		0	-4.14	-3.87	-10.4	Cluster-3	266
691	Ghi.9343.2.S1_s_at	Ghi.9343	AW187643	Transcribed locus, moderately similar to NP_200288.1 THI1 (THIAZOLE REQUIRING) [Arabidopsis thaliana]	0	-4.43	-3.43	-11.2	Cluster-3	267
692	GhiAffx.60718.1.S1_at	Ghi.14191	DW505765.1	Transcribed locus, moderately similar to NP_180831.1 B5 #4 (cytochrome b5 family protein #4); heme binding / transition metal ion binding [Arabidopsis thaliana]	0	-4.02	-3.19	-10.21	Cluster-3	268
693	Ghi.10003.1.S1_s_at	Ghi.10003	DV849557	Transcribed locus, moderately similar to NP_196445.1 HEMC (HYDROXYMETHYLBILANE SYNTHASE); hydroxymethylbilane synthase [Arabidopsis thaliana]	0	-3.76	-3.01	-8.25	Cluster-3	269
694	GhiAffx.41785.1.S1_s_at	Ghi.714	DW504767.1	Transcribed locus, moderately similar to XP_001764513.1 predicted protein [Physcomitrella patens subsp. patens]	0	-4.92	-3.98	-10.64	Cluster-3	270
695	Ghi.8550.1.S1_at	Ghi.17296	CO495268	Transcribed locus, moderately similar to NP_565178.1 ATGSTU19 (GLUTATHIONE TRANSFERASE 8); glutathione transferase [Arabidopsis thaliana]	0	-4.24	-3.29	-8.98	Cluster-3	271
696	GhiAffx.24389.1.S1_at	Ghi.19831	DW510921.1	Transcribed locus	0	-4	-3.07	-8.55	Cluster-3	272
697	Ghi.8544.1.S1_at	Ghi.8544	CA992872	Transcribed locus, moderately similar to NP_181474.2 esterase/lipase/thioesterase family protein [Arabidopsis thaliana]	6.55	3.4	3.99	0	Cluster-3	273
698	GhiAffx.19002.1.S1_at	Ghi.15154	DW508181.1	Transcribed locus, moderately similar to NP_568067.1 immunophilin, putative / FKBP-type peptidyl-prolyl cis-trans isomerase, putative [Arabidopsis thaliana]	0	-4.38	-3.65	-9.01	Cluster-3	274
699	Ghi.5746.1.S1_s_at	Ghi.16939	AY345604.1	Alpha-tubulin (TubA2)	0	-4.18	-3.87	-9.53	Cluster-3	275
700	GhiAffx.34123.1.S1_at	Ghi.8917	DW224183.1	Transcribed locus, weakly similar to NP_177185.3 NHL repeat-containing protein [Arabidopsis thaliana]	0	-3.61	-3.09	-7.96	Cluster-3	276
701	Ghi.4086.2.A1_at	Ghi.4086	DR454006	Transcribed locus, weakly similar to NP_196225.1 tropinone reductase, putative / tropine dehydrogenase, putative [Arabidopsis thaliana]	0	-3.17	-4.59	-11.69	Cluster-3	277
702	Ghi.8716.1.A1_at	Ghi.8716	DV850186	Transcribed locus, moderately similar to NP_175579.1 4CL1 (4-COUMARATE:COA LIGASE 1); 4-coumarate-CoA ligase [Arabidopsis thaliana]	6.94	4.93	3.94	0	Cluster-3	278
703	Ghi.6325.1.A1_s_at	Ghi.6590	AI727755	Transcribed locus, moderately similar to NP_187203.1 F-actin capping protein alpha subunit family protein [Arabidopsis thaliana]	0	-3.06	-3.54	-8.63	Cluster-3	279
704	GhiAffx.20734.1.A1_s_at		DW495349.1		0	-3.59	-3.98	-10.44	Cluster-3	280
705	Ghi.7449.1.S1_at	Ghi.17089	AI727371	Transcribed locus, weakly similar to NP_178471.1 ST (steroid sulfotransferase); sulfotransferase [Arabidopsis thaliana]	0	-6.33	-7.77	-18.24	Cluster-3	281
706	GraAffx.28269.1.S1_s_at		CO087021		0	-3.13	-4.07	-9.31	Cluster-3	282
707	Ghi.7280.1.S1_at	Ghi.7280	AI731961	Transcribed locus, weakly similar to NP_180259.1 ATPDR4/PDR4 (PLEIOTROPIC DRUG RESISTANCE 4); ATPase, coupled to transmembrane movement of substances [Arabidopsis thaliana]	0	-3.63	-5.07	-10.05	Cluster-3	283
708	Gra.1355.2.S1_at	Gra.1355	CO109106	Transcribed locus, weakly similar to NP_001061031.1 Os08g0157500 [Oryza sativa (japonica cultivar-group)]	11	7.1	5.13	0	Cluster-3	284
709	Ghi.7690.1.S1_s_at	Ghi.7690	AI728058	Transcribed locus, weakly similar to NP_197207.1 UDP-glucoronosyl/UDP-glucosyl transferase family protein [Arabidopsis thaliana]	0	-3.2	-6.44	-16.24	Cluster-3	285
710	GhiAffx.32624.1.A1_at	Ghi.21809	DW508734.1	Transcribed locus	0	-3.68	-9.68	-25.25	Cluster-3	286
711	Ghi.4828.1.S1_s_at	Ghi.17011	DT050294	Transcribed locus, moderately similar to NP_197233.1 UTP--glucose-1-phosphate uridylyltransferase, putative / UDP-glucose pyrophosphorylase, putative / UGPase, putative [Arabidopsis thaliana]	0	-3.98	-8.47	-30.33	Cluster-3	287
712	GraAffx.1872.1.S1_s_at		CO123596		0	-5.07	-8.01	-31.54	Cluster-3	288
713	GhiAffx.23436.1.S1_x_at	Ghi.12724	DR455118	Transcribed locus, weakly similar to NP_201508.1 RALFL34 (RALF-LIKE 34) [Arabidopsis thaliana]	-3.06	-6.19	-7.92	-18.79	Cluster-3	289
714	Ghi.6079.1.S1_s_at	Ghi.4575	DT054332	Transcribed locus, weakly similar to NP_568271.2 annexin, putative [Arabidopsis thaliana]	0	-4.17	-5.46	-19.83	Cluster-3	290
715	GraAffx.15820.1.S1_s_at		CO123702		-3.69	-5.99	-7.07	-15.73	Cluster-3	291
716	Ghi.10433.1.S1_s_at	Ghi.10433	DV848651	Transcribed locus, weakly similar to NP_201042.2 invertase/pectin methylesterase inhibitor family protein [Arabidopsis thaliana]	4.52	0	0	-12.93	Cluster-3	292
717	GhiAffx.3462.1.A1_at	Ghi.11046	DW227114.1	Transcribed locus, weakly similar to NP_171878.1 unknown protein [Arabidopsis thaliana]	4.39	0	0	-12.58	Cluster-3	293
718	GhiAffx.3456.1.A1_a_at	Ghi.11405	DW511990.1	Transcribed locus, weakly similar to NP_178216.1 myb family transcription factor [Arabidopsis thaliana]	0	-3.01	-3.41	-12.83	Cluster-3	294
719	Ghi.5878.1.S1_s_at	Ghi.5878	AW187367	Transcribed locus, weakly similar to NP_200984.1 ATIPK2BETA (Arabidopsis thaliana inositol hexakisphosphate 2beta); inositol or phosphatidylinositol kinase	0	-3.56	-4.15	-14.15	Cluster-3	295
720	Ghi.7279.1.S1_at	Ghi.7279	DR455241	Transcribed locus, weakly similar to NP_180259.1 ATPDR4/PDR4 (PLEIOTROPIC DRUG RESISTANCE 4); ATPase, coupled to transmembrane movement of substances [Arabidopsis thaliana]	0	-3.06	-3.4	-11.9	Cluster-3	296
721	Gra.265.1.A1_s_at	Gra.265	CO090583	Transcribed locus, weakly similar to NP_177185.3 unknown protein [Arabidopsis thaliana]	0	-3.08	-3.31	-11.07	Cluster-3	297
722	GraAffx.2019.1.S1_s_at		CO122895		-3.7	-5.98	-6.08	-12.1	Cluster-3	298
723	Ghi.8056.1.S1_s_at	Ghi.8056	AF159229.1	Tissue-type fiber glutathione S-transferase (GST)	0	-3.57	-4.1	-11.74	Cluster-3	299
724	GhiAffx.29745.1.S1_s_at	Ghi.14513	DW482448.1	Transcribed locus, weakly similar to NP_196073.1 beta-ketoacyl-CoA synthase family protein [Arabidopsis thaliana]	0	-7.29	-8.74	-23.3	Cluster-3	300
725	Ghi.7490.1.S1_s_at	Ghi.7490	U48777.1	Fiber-specific acyl carrier protein (ACP1)	0	-3.01	-3.16	-9.1	Cluster-3	301
726	Gra.2694.1.S1_s_at	Gra.2694	CO087595	Transcribed locus, weakly similar to NP_974879.1 RNA binding / nucleic acid binding / protein transporter [Arabidopsis thaliana]	0	-3.02	-3.25	-9.04	Cluster-3	302
727	Ghi.9003.1.A1_at	Ghi.9003	DR459663	Transcribed locus, moderately similar to NP_198877.1 glycerol-3-phosphate dehydrogenase (NAD+) / GPDH [Arabidopsis thaliana]	0	-3.17	-3.1	-9.92	Cluster-3	303
728	GhiAffx.63926.1.S1_x_at	Ghi.16219	DW243381.1	Transcribed locus, weakly similar to NP_181455.1 PLA IIB/PLP6 (Patatin-like protein 6); nutrient reservoir [Arabidopsis thaliana]	4.46	0	0	-9.44	Cluster-3	304
729	GraAffx.2157.1.S1_s_at		CO122240		0	-3.53	-3.56	-11.06	Cluster-3	305
730	Ghi.511.1.S1_s_at	Ghi.511	DR458704	Transcribed locus, moderately similar to NP_001055683.1 Os05g0445500 [Oryza sativa (japonica cultivar-group)]	0	-3.18	-3.86	-6.71	Cluster-3	306
731	Ghi.5095.1.A1_s_at	Ghi.5889	DT049113	Transcribed locus, weakly similar to NP_173852.1 transferase family protein [Arabidopsis thaliana]	0	-5.61	-6.39	-10.6	Cluster-3	307
732	GhiAffx.54054.1.A1_at	Ghi.11739	AW186948	Transcribed locus, moderately similar to NP_001063311.1 Os09g0447000 [Oryza sativa (japonica cultivar-group)]	0	-4.95	-5.57	-9.39	Cluster-3	308
733	GhiAffx.1245.3.A1_s_at	Ghi.9627	DW514904.1	Transcribed locus, strongly similar to NP_199441.1 KAS I (3-KETOACYL-ACYL CARRIER PROTEIN SYNTHASE I); fatty-acid synthase [Arabidopsis thaliana]	0	-3.01	-3.44	-5.43	Cluster-3	309
734	Ghi.10354.1.S1_s_at	Ghi.10354	AI730528	Transcribed locus, moderately similar to NP_194113.1 glycoside hydrolase family 28 protein / polygalacturonase (pectinase) family protein [Arabidopsis thaliana]	0	-3.49	-3.77	-6.8	Cluster-3	310
735	Ghi.7790.1.A1_s_at	Ghi.7790	DT468541	Transcribed locus, weakly similar to NP_568463.1 CYP714A1 (cytochrome P450, family 714, subfamily A, polypeptide 1); oxygen binding [Arabidopsis thaliana]	4.3	0	0	-3.57	Cluster-3	311
736	GhiAffx.14825.1.S1_s_at	Ghi.13981	DW508316.1	Transcribed locus	0	-3.24	-3.15	-5.95	Cluster-3	312
737	Gra.636.2.S1_s_at	Gra.2102	CO089538	Transcribed locus, moderately similar to NP_195741.1 transferase [Arabidopsis thaliana]	4.59	0	0	-4.06	Cluster-3	313
738	Ghi.6894.1.S1_s_at	Ghi.6894	CA992727	Transcribed locus, weakly similar to NP_188456.1 protease inhibitor/seed storage/lipid transfer protein (LTP) family protein [Arabidopsis thaliana]	4.79	0	0	-5.03	Cluster-3	314
739	Ghi.4725.1.S1_s_at	Ghi.4725	AI726805	Transcribed locus, moderately similar to NP_178708.1 EXGT-A1 (ENDO-XYLOGLUCAN TRANSFERASE); hydrolase, acting on glycosyl bonds [Arabidopsis thaliana]	8.8	0	0	-8.64	Cluster-3	315
740	Ghi.5305.1.A1_at	Ghi.5305	DT048241	Transcribed locus	3.23	0	0	-3.2	Cluster-3	316
741	GhiAffx.22386.1.S1_s_at	Ghi.15624	DW224724.1	Transcribed locus, weakly similar to NP_190964.2 proton-dependent oligopeptide transport (POT) family protein [Arabidopsis thaliana]	4.56	0	0	-4.24	Cluster-3	317
742	GhiAffx.21667.1.S1_at	Ghi.15515	DW496472.1	Transcribed locus	0	-4.18	-4.69	-9.2	Cluster-3	318
743	Gra.1442.1.S1_s_at	Gra.1442	CO117390	Transcribed locus, moderately similar to NP_195131.1 O-methyltransferase/ S-adenosylmethionine-dependent methyltransferase [Arabidopsis thaliana]	8.14	4.29	4.01	0	Cluster-3	319
744	Ghi.10401.1.S1_at	Ghi.10401	DT555004	Transcribed locus, moderately similar to NP_565331.1 MOD1 (MOSAIC DEATH 1); enoyl-[acyl-carrier-protein] reductase (NADH)/ oxidoreductase [Arabidopsis thaliana]	0	-3.91	-3.26	-6.29	Cluster-3	320
745	Ghi.10614.1.S1_s_at	Ghi.10614	DN762252	Transcribed locus, moderately similar to NP_001051450.1 Os03g0780500 [Oryza sativa (japonica cultivar-group)]	0	-3.87	-3.39	-6.31	Cluster-3	321
746	GhiAffx.40101.1.A1_s_at		DW496084.1		0	-4.28	-3.48	-7.15	Cluster-3	322
747	GhiAffx.13316.3.S1_at	Ghi.19425	DT527189	Transcribed locus, moderately similar to NP_177596.1 NRP1 (NAP1-RELATED PROTEIN 1); DNA binding / chromatin binding / histone binding [Arabidopsis thaliana]	0	-6.03	-4.75	-9.05	Cluster-3	323
748	GhiAffx.43983.1.S1_at	Ghi.15978	DW223876.1	Transcribed locus, weakly similar to NP_177964.2 unknown protein [Arabidopsis thaliana]	0	-3.96	-3.25	-5.85	Cluster-3	324
749	Ghi.70.1.S1_at	Ghi.70	DR463177	Transcribed locus, moderately similar to NP_176378.1 patatin family protein [Arabidopsis thaliana]	0	-3.91	-3.51	-5.69	Cluster-3	325
750	GhiAffx.23328.1.S1_s_at	Ghi.12888	DW512728.1	Transcribed locus, moderately similar to NP_186829.3 ribosome recycling factor family protein / ribosome releasing factor family protein [Arabidopsis thaliana]	0	-3.27	-3.02	-4.74	Cluster-3	326
751	GhiAffx.44701.1.S1_at	Ghi.11174	DW519877.1	Transcribed locus	0	-4.78	-4.18	-6.65	Cluster-3	327
752	GhiAffx.25643.1.S1_at	Ghi.22015	DW517449.1	Transcribed locus	0	-3.35	-3.01	-5.09	Cluster-3	328
753	Ghi.9989.1.S1_at	Ghi.9516	DT574467	Transcribed locus, moderately similar to NP_187574.1 60S ribosomal protein L4/L1 (RPL4A) [Arabidopsis thaliana]	0	-3.93	-3.85	-6.53	Cluster-3	329
754	GhiAffx.25384.1.S1_s_at		DW516066.1		0	-3.14	-3.1	-5.17	Cluster-3	330
755	Gra.3118.1.A1_s_at	Gra.3118	CO100442	Transcribed locus, weakly similar to NP_564029.1 unknown protein [Arabidopsis thaliana]	8.26	3.24	3.58	0	Cluster-3	331
756	Ghi.220.1.S1_at	Ghi.220	DR461687	Transcribed locus	0	-3.43	-3.71	-5.73	Cluster-3	332
757	GraAffx.20510.2.A1_s_at		CO121325		6.52	0	0	-3.92	Cluster-3	333
758	GhiAffx.58174.1.S1_at	Ghi.11336	DW234508.1	Transcribed locus, moderately similar to NP_190753.2 CPK13 (calcium-dependent protein kinase 13); calcium- and calmodulin-dependent protein kinase/ kinase [Arabidopsis thaliana]	0	-3.09	-3.06	-4.72	Cluster-3	334
759	Gra.377.1.A1_s_at	Gra.2265	CO085937	Transcribed locus, moderately similar to NP_178708.1 EXGT-A1 (ENDO-XYLOGLUCAN TRANSFERASE); hydrolase, acting on glycosyl bonds [Arabidopsis thaliana]	9.39	0	0	-4.67	Cluster-3	335
760	Ghi.182.1.A1_a_at	Ghi.182	DT052628	Transcribed locus	0	-4.62	-3.49	-9.3	Cluster-3	336
761	Ghi.1892.1.S1_at	Ghi.1892	DV849532	Transcribed locus	11.63	3.4	5.53	-3.85	Cluster-3	337
762	Ghi.9932.1.S1_s_at	Ghi.9932	DR452832	Transcribed locus, moderately similar to NP_189364.1 ATPHB4 (PROHIBITIN 4) [Arabidopsis thaliana]	0	-5.11	-3.41	-10.04	Cluster-3	338
763	GhiAffx.13391.3.A1_s_at		AI055016		0	-7.09	-5.33	-12.63	Cluster-3	339
764	GhiAffx.46092.1.S1_s_at	Ghi.13720	DW497693.1	Transcribed locus, moderately similar to NP_192202.1 elongation factor Tu, putative / EF-Tu, putative [Arabidopsis thaliana]	0	-4.33	-3.2	-7.61	Cluster-3	340
765	GraAffx.9235.1.S1_at		CO086548		0	-4.08	-3.5	-7.59	Cluster-3	341
766	Ghi.429.1.S1_at	Ghi.429	DR459652	Transcribed locus	0	-5.27	-3.06	-7.81	Cluster-3	342
767	Ghi.64.1.S1_x_at	Ghi.64	DT567004	Transcribed locus, moderately similar to NP_191308.1 40S ribosomal protein S2 (RPS2D) [Arabidopsis thaliana]	0	-4.67	-3.02	-7.94	Cluster-3	343
768	GhiAffx.5523.1.S1_at	Ghi.11493	AJ513623	Transcribed locus	0	-7.15	-4.73	-12.06	Cluster-3	344
769	GhiAffx.45085.1.S1_at	Ghi.15621	DW502524.1	Transcribed locus, weakly similar to NP_182320.1 SWA1 (SLOW WALKER1); nucleotide binding [Arabidopsis thaliana]	0	-5.53	-3.59	-8.71	Cluster-3	345
770	Ghi.6171.1.A1_at	Ghi.6171	DT048318	Transcribed locus	9.47	6.42	7.8	4.05	Cluster-3	346
771	GraAffx.9255.1.S1_x_at		CO086463		0	-5.78	-3.38	-10.31	Cluster-3	347
772	GhiAffx.47032.1.S1_at	Ghi.16072	DW519285.1	Transcribed locus, strongly similar to NP_191019.1 histone H2A.F/Z [Arabidopsis thaliana]	0	-6.77	-3.48	-11.73	Cluster-3	348
773	Ghi.10826.1.S1_at	Ghi.10826	DN827439	Transcribed locus, weakly similar to NP_193361.1 glycosyl hydrolase family 17 protein [Arabidopsis thaliana]	6.63	0	10.3	5	Cluster-4	1
774	Ghi.1326.1.S1_s_at	Ghi.1326	DR463721	Transcribed locus, weakly similar to NP_181549.1 basic helix-loop-helix (bHLH) family protein [Arabidopsis thaliana]	11.09	0	15.61	7.58	Cluster-4	2
775	Ghi.2725.2.S1_at	Ghi.2725	DT550027	Transcribed locus, weakly similar to NP_001058883.1 Os07g0145400 [Oryza sativa (japonica cultivar-group)]	-4.59	-10.87	-3.12	-7.76	Cluster-4	3
776	GhiAffx.6177.1.S1_at		DW505740.1		4.34	3.28	4.62	3.91	Cluster-4	4
777	Ghi.10022.1.A1_x_at	Ghi.10022	DT052711	24-sterol C-methyltransferase (SMT2-2)	-3.72	-8.12	0	-7.58	Cluster-4	5
778	Ghi.10639.1.S1_s_at	Ghi.10639	DT051576	Transcribed locus, weakly similar to NP_173468.1 COR47 (cold regulated 47) [Arabidopsis thaliana]	4.96	3.08	6.01	3.44	Cluster-4	6
779	Ghi.4285.1.S1_x_at	Ghi.2415	DT455868	Transcribed locus, moderately similar to NP_178409.2 ATEXPA15 (ARABIDOPSIS THALIANA EXPANSIN A15) [Arabidopsis thaliana]	-3.2	-8.28	0	-6.81	Cluster-4	7
780	Ghi.5515.1.A1_s_at	Ghi.5515	DT463826	Transcribed locus, moderately similar to NP_181559.1 ATFER4 (FERRITIN 4); ferric iron binding [Arabidopsis thaliana]	21.1	3.26	33.76	8.08	Cluster-4	8
781	Ghi.5451.1.S1_at	Ghi.16253	DQ122174.1	1-aminocyclopropane-1-carboxylate synthase (ACCS-1)	29.71	5.56	44.57	17.74	Cluster-4	9
782	GhiAffx.25167.1.A1_at		DW514940.1		-6.53	-13.79	-3.13	-10.68	Cluster-4	10
783	GhiAffx.25763.1.S1_x_at	Ghi.16093	DW518140.1	Transcribed locus, weakly similar to NP_849653.1 CYP71B2 (CYTOCHROME P450 71B2); oxygen binding [Arabidopsis thaliana]	7.25	0	13.09	4.23	Cluster-4	11
784	GhiAffx.43092.1.S1_at	Ghi.12659	DW511433.1	Transcribed locus, moderately similar to NP_192597.1 heavy-metal-associated domain-containing protein / copper chaperone (CCH)-related [Arabidopsis thaliana]	11.62	0	23.38	6.91	Cluster-4	12
785	Ghi.10750.1.S1_at	Ghi.10750	DT462864	Transcribed locus, weakly similar to NP_195958.1 heavy-metal-associated domain-containing protein [Arabidopsis thaliana]	5.56	3.7	8.43	5.35	Cluster-4	13
786	Ghi.10388.2.S1_at	Ghi.10388	DT469076	Transcribed locus, moderately similar to NP_194825.1 CIPK6 (CBL-INTERACTING PROTEIN KINASE 6); kinase [Arabidopsis thaliana]	6.12	3.15	10.46	6.21	Cluster-4	14
787	GhiAffx.13852.1.S1_at		DT046888		3.33	0	9.43	3.74	Cluster-4	15
788	Ghi.1037.2.S1_x_at	Ghi.8296	CA993067	Transcribed locus, weakly similar to NP_565118.1 unknown protein [Arabidopsis thaliana]	3.92	0	8.11	3.98	Cluster-4	16
789	GhiAffx.8042.1.A1_at	Ghi.11160	DW518715.1	Transcribed locus, weakly similar to NP_568822.1 glycosyl hydrolase family 17 protein [Arabidopsis thaliana]	0	-4.83	5.32	0	Cluster-4	17
790	GhiAffx.22909.1.S1_at		DW503190.1		-13.01	-23.51	-3.81	-14.63	Cluster-4	18
791	GhiAffx.34421.1.A1_s_at	Ghi.9275	DW226485.1	Transcribed locus, moderately similar to NP_001043963.1 Os01g0695800 [Oryza sativa (japonica cultivar-group)]	6.24	3.22	9.04	5.99	Cluster-4	19
792	Ghi.4652.1.A1_at	Ghi.4652	DT052718	Transcribed locus, weakly similar to NP_001031552.1 kinase [Arabidopsis thaliana]	3.05	0	5.51	3.6	Cluster-4	20
793	GhiAffx.19307.1.S1_s_at	Ghi.12956	DW488464.1	Transcribed locus, moderately similar to NP_973548.1 glycosyl hydrolase family 17 protein [Arabidopsis thaliana]	11.05	0	21.16	12.84	Cluster-4	21
794	Ghi.287.1.S1_at	Ghi.287	DR461118	Transcribed locus, weakly similar to NP_566145.1 unknown protein [Arabidopsis thaliana]	-3.2	-8.03	0	-3.46	Cluster-4	22
795	GhiAffx.1535.1.A1_s_at	Ghi.18316	DN802838	Transcribed locus	3.09	0	5.39	3.07	Cluster-4	23
796	Ghi.3278.1.A1_s_at	Ghi.3278	DT467721	Transcribed locus, weakly similar to NP_001064203.1 Os10g0159800 [Oryza sativa (japonica cultivar-group)]	6.5	3.1	9.23	6.41	Cluster-4	24
797	Ghi.7896.1.S1_s_at	Ghi.7896	DT048076	Transcribed locus, weakly similar to NP_195943.1 unknown protein [Arabidopsis thaliana]	6.52	0	12.07	6.4	Cluster-4	25
798	Gra.840.1.A1_at	Gra.840	CO116145	Transcribed locus, moderately similar to NP_177837.1 ADH1 (ALCOHOL DEHYDROGENASE 1); alcohol dehydrogenase [Arabidopsis thaliana]	0	-3.42	3	0	Cluster-4	26
799	GhiAffx.17894.1.S1_x_at	Ghi.14296	DW224997.1	Transcribed locus, weakly similar to NP_568404.1 zinc finger (C3HC4-type RING finger) family protein [Arabidopsis thaliana]	8.85	0	19.11	10.97	Cluster-4	27
800	GhiAffx.36018.1.S1_at		DW500339.1		5.2	0	11.65	6.13	Cluster-4	28
801	Ghi.10091.1.A1_s_at	Ghi.10091	DT543243	Transcribed locus, moderately similar to NP_566536.1 L-asparaginase, putative / L-asparagine amidohydrolase, putative [Arabidopsis thaliana]	0	-7.81	-3.05	-3.99	Cluster-4	29
802	Ghi.10585.2.S1_s_at	Ghi.10585	DN758494	Transcribed locus, moderately similar to NP_179547.1 CDA1 (CYTIDINE DEAMINASE 1) [Arabidopsis thaliana]	6.86	0	4.3	3.38	Cluster-4	30
803	Ghi.3750.4.S1_at	Ghi.3191	DT456198	Transcribed locus, moderately similar to NP_172361.1 EMB2411 (EMBRYO DEFECTIVE 2411); ATP-dependent DNA helicase [Arabidopsis thaliana]	0	-13.11	-4.76	-5.81	Cluster-4	31
804	GhiAffx.11701.1.A1_at	Ghi.13228	DW502967.1	Transcribed locus, weakly similar to NP_569006.1 unknown protein [Arabidopsis thaliana]	0	-7.14	-3.01	-3.26	Cluster-4	32
805	GraAffx.9655.1.S1_s_at		CO084627		28.4	0	16.22	14.02	Cluster-4	33
806	Ghi.7694.1.S1_at	Ghi.5929	AI055266	Transcribed locus, moderately similar to NP_187988.1 BGAL1 (BETA GALACTOSIDASE 1); beta-galactosidase [Arabidopsis thaliana]	13.33	0	7.98	5.57	Cluster-4	34
807	Ghi.9243.2.A1_s_at	Ghi.9243	DR452409	Transcribed locus, moderately similar to NP_193524.2 zinc-binding family protein [Arabidopsis thaliana]	29.13	0	18.72	12.91	Cluster-4	35
808	Ghi.9055.2.A1_at	Ghi.9055	DT459604	Transcribed locus, weakly similar to NP_179759.1 MEE3 (maternal effect embryo arrest 3); DNA binding / transcription factor [Arabidopsis thaliana]	-3.02	-4.04	-3.41	-3.73	Cluster-4	36
809	Ghi.9568.1.S1_at	Ghi.9568	DT467159	Transcribed locus, weakly similar to NP_178199.1 WRKY40 (WRKY DNA-binding protein 40); transcription factor [Arabidopsis thaliana]	11.3	0	6.71	3.55	Cluster-4	37
810	GhiAffx.5097.1.S1_at	Ghi.16037	DW489433.1	Transcribed locus, weakly similar to NP_196225.1 tropinone reductase, putative / tropine dehydrogenase, putative [Arabidopsis thaliana]	18.55	0	11.37	6	Cluster-4	38
811	Ghi.7149.1.S1_x_at	Ghi.7149	AI729504	Transcribed locus, weakly similar to NP_197129.1 unknown protein [Arabidopsis thaliana]	0	-16.04	-3.71	-10.55	Cluster-4	39
812	Ghi.5875.1.A1_at	Ghi.5875	CO496650	Transcribed locus, weakly similar to NP_568463.1 CYP714A1 (cytochrome P450, family 714, subfamily A, polypeptide 1); oxygen binding [Arabidopsis thaliana]	7.84	0	6.27	3.31	Cluster-4	40
813	GhiAffx.31904.1.A1_at	Ghi.12030	DW508446.1	Transcribed locus	0	-14.72	-3.13	-8.76	Cluster-4	41
814	GhiAffx.40752.1.S1_s_at	Ghi.19413	DW499331.1	Transcribed locus, weakly similar to NP_180685.1 ATCDT1A/CDT1/CDT1A (ARABIDOPSIS HOMOLOG OF YEAST CDT1 A); cyclin-dependent protein kinase/ protein binding [Arabidopsis thaliana]	0	-16.74	-3.03	-10.01	Cluster-4	42
815	GhiAffx.59632.1.S1_at		DW500344.1		0	-11.77	-3.08	-6.7	Cluster-4	43
816	Ghi.8200.1.S1_at	Ghi.8200	DT467481	Transcribed locus, weakly similar to NP_180007.2 calmodulin-binding protein [Arabidopsis thaliana]	7.33	5.52	7.13	6.63	Cluster-4	44
817	Ghi.1965.1.S1_at	Ghi.1965	AY821907.1	Transcribed locus, moderately similar to NP_199440.1 DNA replication licensing factor, putative [Arabidopsis thaliana]	0	-23.22	-3.91	-9.73	Cluster-4	45
818	GraAffx.27636.1.S1_s_at		CO088846		0	-21.81	-3.36	-8.4	Cluster-4	46
819	Ghi.9055.1.A1_at	Ghi.9055	DT527486	Transcribed locus, weakly similar to NP_179759.1 MEE3 (maternal effect embryo arrest 3); DNA binding / transcription factor [Arabidopsis thaliana]	-3.29	-5.24	-3.63	-4.27	Cluster-4	47
820	GhiAffx.49546.1.S1_s_at	Ghi.5338	DW238515.1	Transcribed locus, moderately similar to NP_175112.2 ATP binding / DNA binding / DNA-dependent ATPase [Arabidopsis thaliana]	0	-22.42	-3.57	-10.15	Cluster-4	48
821	Ghi.7435.1.S1_s_at	Ghi.5667	DR463816	Transcribed locus, moderately similar to NP_179236.3 DNA replication licensing factor, putative [Arabidopsis thaliana]	0	-61.51	-3.08	-23.62	Cluster-4	49
822	Ghi.8099.1.S1_s_at	Ghi.16664	DR459119	Zinc finger protein	0	-12.69	0	-4.05	Cluster-4	50
823	Ghi.3.1.A1_x_at	Ghi.3	DT048978	Transcribed locus, strongly similar to NP_180517.1 PCNA2 (PROLIFERATING CELL NUCLEAR 2); DNA binding / DNA polymerase processivity factor [Arabidopsis thaliana]	0	-14.61	0	-5.03	Cluster-4	51
824	GraAffx.1940.1.S1_s_at		CO123277		-3.31	-45.68	-3.41	-18.58	Cluster-4	52
825	Ghi.4436.1.A1_at	Ghi.4436	DT053396	Transcribed locus, weakly similar to NP_001048288.1 Os02g0776900 [Oryza sativa (japonica cultivar-group)]	-3.74	-21.71	-4.03	-11.04	Cluster-4	53
826	Ghi.1794.1.S1_a_at	Ghi.1794	DN758173	Transcribed locus, weakly similar to NP_201424.1 unknown protein [Arabidopsis thaliana]	0	-7.64	0	-3.21	Cluster-4	54
827	GhiAffx.13092.1.S1_at		DT461133		0	-7.49	0	-3.15	Cluster-4	55
828	GhiAffx.23676.1.S1_at		DW507268.1		0	-8.15	0	-3.34	Cluster-4	56
829	GhiAffx.60407.1.S1_at	Ghi.13125	DW230076.1	Transcribed locus, weakly similar to NP_001049622.1 Os03g0261800 [Oryza sativa (japonica cultivar-group)]	0	-70.71	0	-26.98	Cluster-4	57
830	GhiAffx.3620.1.S1_s_at	Ghi.14624	DW231454.1	Transcribed locus, weakly similar to NP_197891.1 plastocyanin-like domain-containing protein [Arabidopsis thaliana]	0	-16.79	0	-6.56	Cluster-4	58
831	GraAffx.15730.1.S1_at		CO123947		0	-9.93	0	-3.95	Cluster-4	59
832	GhiAffx.2110.1.S1_at	Ghi.11528	DW509169.1	Transcribed locus, moderately similar to NP_001049369.1 Os03g0214100 [Oryza sativa (japonica cultivar-group)]	0	-40.18	-3.4	-20.84	Cluster-4	60
833	GhiAffx.31804.1.S1_at	Ghi.13749	DW510520.1	Transcribed locus, weakly similar to NP_199084.2 transcriptional factor B3 family protein [Arabidopsis thaliana]	0	-6.61	0	-3.02	Cluster-4	61
834	GraAffx.14966.1.S1_s_at		CO126174		0	-7.28	0	-3.28	Cluster-4	62
835	GhiAffx.41405.1.A1_at		DW502785.1		0	-6.33	0	-3.01	Cluster-4	63
836	GraAffx.18461.1.S1_at	Gra.3203	CO121733	Transcribed locus, strongly similar to NP_175112.2 ATP binding / DNA binding / DNA-dependent ATPase [Arabidopsis thaliana]	0	-13.34	0	-6.37	Cluster-4	64
837	GhiAffx.8972.1.A1_at	Ghi.15782	DT047969	Transcribed locus, weakly similar to NP_565767.1 spindle checkpoint protein-related [Arabidopsis thaliana]	0	-8.72	0	-4.19	Cluster-4	65
838	Ghi.103.1.S1_at	Ghi.103	DR462876	Transcribed locus, weakly similar to NP_197567.1 unknown protein [Arabidopsis thaliana]	0	-8.02	-3.63	-11.45	Cluster-4	66
839	Ghi.10095.1.S1_x_at	Ghi.16967	DT465449	Beta-tubulin 18	0	-8.74	-3.51	-12.65	Cluster-4	67
840	Ghi.2191.1.S1_at	Ghi.2191	DT047624	Transcribed locus, moderately similar to NP_564153.1 peptidoglycan-binding LysM domain-containing protein [Arabidopsis thaliana]	0	-7.88	-3.47	-11.9	Cluster-4	68
841	Ghi.8869.1.S1_s_at	Ghi.8869	DT457129	Transcribed locus, moderately similar to NP_180241.1 leucine-rich repeat transmembrane protein kinase, putative [Arabidopsis thaliana]	-3.85	-13.9	-6.78	-18.69	Cluster-4	69
842	Ghi.10688.1.S1_s_at	Ghi.17470	CO498138	Transcribed locus, weakly similar to NP_178507.1 XERICO; protein binding / zinc ion binding [Arabidopsis thaliana]	0	-9	-3.85	-15.63	Cluster-4	70
843	Ghi.3286.1.S1_at	Ghi.3286	DT467648	Transcribed locus, weakly similar to NP_174094.1 STZ (SALT TOLERANCE ZINC FINGER); nucleic acid binding / transcription factor/ zinc ion binding [Arabidopsis thaliana]	12.88	9.46	11.44	7.37	Cluster-4	71
844	GhiAffx.42473.1.S1_at	Ghi.13761	DW508297.1	Transcribed locus, weakly similar to NP_196850.1 IQD11 (IQ-domain 11); calmodulin binding [Arabidopsis thaliana]	-3.83	-12.73	-7.35	-17.58	Cluster-4	72
845	Ghi.2137.1.S1_s_at	Ghi.2137	DT051002	Transcribed locus, moderately similar to NP_190990.1 SCR (SCARECROW); transcription factor [Arabidopsis thaliana]	-3.15	-4.24	-3.58	-4.59	Cluster-4	73
846	Ghi.4693.1.A1_s_at	Ghi.4693	DT051388	Transcribed locus	0	-9.69	-3.93	-12.92	Cluster-4	74
847	Ghi.60.1.S1_s_at	Ghi.375	DR463272	Transcribed locus, moderately similar to NP_849697.1 peptidoglycan-binding LysM domain-containing protein [Arabidopsis thaliana]	0	-10.45	-4.16	-13.55	Cluster-4	75
848	GhiAffx.59432.1.S1_at		DW499353.1		0	-6.99	-3.01	-9.14	Cluster-4	76
849	Ghi.10002.1.S1_at	Ghi.10002	DN758503	Transcribed locus, moderately similar to NP_177194.1 BURP domain-containing protein / polygalacturonase, putative [Arabidopsis thaliana]	0	-10.51	-3.7	-12.49	Cluster-4	77
850	Gra.2213.2.S1_s_at	Gra.2213	CO085268	Transcribed locus, moderately similar to NP_200230.1 PORA; oxidoreductase/ protochlorophyllide reductase [Arabidopsis thaliana]	0	-10	-3.42	-12.25	Cluster-4	78
851	GhiAffx.44812.1.A1_at	Ghi.16108	DW520469.1	Transcribed locus	0	-8.29	-3.18	-9.67	Cluster-4	79
852	GhiAffx.24151.1.A1_s_at	Ghi.14507	DW509753.1	Transcribed locus, weakly similar to NP_568280.1 unknown protein [Arabidopsis thaliana]	0	-6.87	-3.51	-8.07	Cluster-4	80
853	GhiAffx.40803.1.S1_at	Ghi.15570	DW499593.1	Transcribed locus, weakly similar to NP_194210.1 ATP binding / DNA-directed DNA polymerase [Arabidopsis thaliana]	0	-8.54	-4.46	-10.77	Cluster-4	81
854	Ghi.2527.1.S1_at	Ghi.2527	DT464335	Transcribed locus, weakly similar to NP_001105001.1 waxy1 [Zea mays]	3.94	0	3.38	0	Cluster-4	82
855	Ghi.1138.1.S1_at	Ghi.1138	AF329934.1	Ribulose-1,5-bisphosphate carboxylase/oxygenase activase 1	4.58	0	4.03	0	Cluster-4	83
856	Ghi.8122.1.S1_s_at	Ghi.16408	AF515632.2	Na/H antiporter (NHX1)	3.55	0	3.16	0	Cluster-4	84
857	Ghi.9558.1.A1_s_at	Ghi.9558	DT465557	Transcribed locus, weakly similar to NP_200888.2 heavy-metal-associated domain-containing protein [Arabidopsis thaliana]	0	-31.33	-3.76	-29.49	Cluster-4	85
858	Ghi.3125.1.S1_x_at	Ghi.13854	DT456352	Transcribed locus, strongly similar to NP_724345.1 His3:CG31613 CG31613-PA [Drosophila melanogaster]	0	-21.05	-4.31	-20.51	Cluster-4	86
859	Ghi.3138.1.S1_s_at	Ghi.3138	AI054443	Transcribed locus, weakly similar to NP_175988.1 AtSerat2;1 (SERINE ACETYLTRANSFERASE 1) [Arabidopsis thaliana]	8.42	0	6.78	0	Cluster-4	87
860	Ghi.4349.1.A1_at	Ghi.4349	DT054063	Transcribed locus	10.12	0	8.16	0	Cluster-4	88
861	Gra.969.1.A1_at	Gra.969	CO069891	Transcribed locus	6.23	0	5.05	0	Cluster-4	89
862	Ghi.9979.1.A1_s_at	Ghi.9979	DR458170	Transcribed locus, weakly similar to NP_001064966.1 Os10g0498200 [Oryza sativa (japonica cultivar-group)]	-3.34	-6.06	-3.96	-6.01	Cluster-4	90
863	GhiAffx.31057.1.S1_at	Ghi.19637	DT466797	Transcribed locus, weakly similar to NP_201041.1 invertase/pectin methylesterase inhibitor family protein / DC 1.2 homolog (FL5-2I22) [Arabidopsis thaliana]	4.21	0	3.18	0	Cluster-4	91
864	Ghi.132.1.S1_s_at	Ghi.132	DR462587	Transcribed locus, weakly similar to XP_001759072.1 transcription factor WRKY29 [Physcomitrella patens subsp. patens]	4.88	0	3.53	0	Cluster-4	92
865	Ghi.2120.1.S1_x_at	Ghi.2120	AY338496.1	Homeodomain protein GhHOX2	0	-15.22	-4.21	-15.27	Cluster-4	93
866	GhiAffx.2109.1.A1_at	Ghi.11711	DW497928.1	Transcribed locus, moderately similar to XP_001760220.1 predicted protein [Physcomitrella patens subsp. patens]	6.48	0	4.47	0	Cluster-4	94
867	Gra.2260.1.A1_s_at	Gra.2120	CO123054	Transcribed locus, weakly similar to NP_199533.1 ATERF-2/ATERF2/ERF2; DNA binding / transcription factor/ transcriptional activator [Arabidopsis thaliana]	0	-11.7	-3.76	-11.83	Cluster-4	95
868	Ghi.4573.1.S1_at	Ghi.4573	DT052179	Transcribed locus, moderately similar to NP_181221.1 GAMMA-TIP (Tonoplast intrinsic protein (TIP) gamma); water channel [Arabidopsis thaliana]	5.83	-4.02	3.7	-4.48	Cluster-4	96
869	Ghi.5728.1.A1_at	Ghi.5728	DT046496	Transcribed locus, moderately similar to NP_190330.1 ATSMC2 (Arabidopsis thaliana structural maintenance of chromosome 2)	0	-11.62	-3.19	-12.36	Cluster-4	97
870	Ghi.9572.1.S1_s_at	Ghi.9572	DT455926	Transcribed locus, weakly similar to NP_177136.1 ATHB13 (ARABIDOPSIS THALIANA HOMEOBOX PROTEIN 12); DNA binding / transcription factor [Arabidopsis thaliana]	0	-17.59	-4.49	-20.34	Cluster-4	98
871	GraAffx.30457.1.S1_s_at		CO127856		0	-10.16	-3	-11.46	Cluster-4	99
872	Ghi.1448.1.S1_at	Ghi.1448	DV848906	Transcribed locus, moderately similar to NP_172405.1 catalytic/ coenzyme binding [Arabidopsis thaliana]	0	-3.33	0	-3.65	Cluster-4	100
873	Ghi.9730.2.S1_s_at	Ghi.9730	DT459575	Transcribed locus, moderately similar to NP_199968.1 phosphate-responsive 1 family protein [Arabidopsis thaliana]	0	-4.8	0	-5.25	Cluster-4	101
874	Ghi.6696.1.S1_at	Ghi.6696	CA993646	Transcribed locus, strongly similar to NP_191049.1 LHCA1; chlorophyll binding [Arabidopsis thaliana]	0	-4.21	0	-4.65	Cluster-4	102
875	Ghi.6698.1.A1_at	Ghi.6698	CA993636	Transcribed locus, weakly similar to NP_200593.2 aminotransferase class IV family protein [Arabidopsis thaliana]	0	-6.51	0	-7.24	Cluster-4	103
876	Ghi.158.1.S1_s_at	Ghi.158	DT527233	Transcribed locus, strongly similar to NP_195876.1 histone H2A, putative [Arabidopsis thaliana]	0	-16.33	0	-18.19	Cluster-4	104
877	Ghi.7650.1.A1_at	Ghi.7650	AI730448	Transcribed locus, strongly similar to NP_567724.1 FIB2 (FIBRILLARIN 2) [Arabidopsis thaliana]	0	-3.04	0	-3.39	Cluster-4	105
878	GhiAffx.34140.1.A1_s_at	Ghi.13826	DW224268.1	Transcribed locus, weakly similar to NP_566067.1 ABI1L1 (ABI-1-LIKE 1) [Arabidopsis thaliana]	0	-7.47	0	-8.34	Cluster-4	106
879	Ghi.321.1.S1_s_at	Ghi.321	DN758476	Transcribed locus, weakly similar to NP_201045.1 ATBAG7 (ARABIDOPSIS THALIANA BCL-2-ASSOCIATED ATHANOGENE 7); calmodulin binding [Arabidopsis thaliana]	0	-4.07	0	-4.58	Cluster-4	107
880	Gra.343.1.S1_s_at	Gra.343	CO087359	Transcribed locus, weakly similar to NP_197758.2 RNA binding / nucleotidyltransferase [Arabidopsis thaliana]	0	-3.7	0	-4.15	Cluster-4	108
881	Ghi.1949.1.S1_s_at	Ghi.1949	DV848790	Transcribed locus, weakly similar to NP_172565.1 ATFD1 (FERREDOXIN 1); electron carrier/ iron ion binding [Arabidopsis thaliana]	0	-4.09	0	-4.79	Cluster-4	109
882	Ghi.8319.1.S1_at	Ghi.8319	DT049297	Transcribed locus, weakly similar to NP_563668.1 unknown protein [Arabidopsis thaliana]	0	-3.23	0	-3.77	Cluster-4	110
883	GhiAffx.23089.1.A1_at		DW504078.1		0	-3.58	0	-4.17	Cluster-4	111
884	Ghi.6921.1.A1_s_at	Ghi.6921	AJ513261	Transcribed locus, moderately similar to NP_001044036.1 Os01g0710000 [Oryza sativa (japonica cultivar-group)]	0	-3.73	0	-4.4	Cluster-4	112
885	Ghi.88.1.S1_s_at	Ghi.88	DV848673	Transcribed locus, strongly similar to NP_192772.1 LHCB5 (LIGHT HARVESTING COMPLEX OF PHOTOSYSTEM II 5); chlorophyll binding [Arabidopsis thaliana]	0	-5.74	0	-6.76	Cluster-4	113
886	Ghi.1059.1.S1_at	Ghi.1059	CK640612	Transcribed locus, moderately similar to NP_174327.1 PSAK (PHOTOSYSTEM I SUBUNIT K) [Arabidopsis thaliana]	0	-3.47	0	-3.95	Cluster-4	114
887	Ghi.378.1.S1_s_at	Ghi.378	DR460211	Transcribed locus, weakly similar to NP_568063.1 unknown protein [Arabidopsis thaliana]	0	-5.32	0	-6.05	Cluster-4	115
888	GhiAffx.33834.2.S1_at	Ghi.20526	DW519217.1	Transcribed locus, moderately similar to NP_199269.1 SNF7 family protein [Arabidopsis thaliana]	0	-4.63	0	-5.26	Cluster-4	116
889	Ghi.9767.1.S1_s_at	Ghi.9767	DT047727	Transcribed locus, moderately similar to NP_680130.1 uridine 5'-monophosphate synthase / UMP synthase (PYRE-F) (UMPS) [Arabidopsis thaliana]	0	-3.52	0	-4.04	Cluster-4	117
890	GhiAffx.30723.1.A1_x_at	Ghi.16887	DW228431.1	Glycine-rich protein (GRP3)	0	-5.97	0	-6.84	Cluster-4	118
891	GhiAffx.24133.1.S1_at	Ghi.12446	DW509680.1	Transcribed locus, weakly similar to NP_199715.1 disease resistance-responsive protein-related / dirigent protein-related [Arabidopsis thaliana]	0	-3.33	0	-3.83	Cluster-4	119
892	GhiAffx.23338.1.S1_at	Ghi.11653	DW239371.1	Transcribed locus, moderately similar to NP_201478.1 scarecrow transcription factor family protein [Arabidopsis thaliana]	0	-5.66	0	-6.57	Cluster-4	120
893	GhiAffx.46290.1.S1_at		DR458918		0	-3.25	0	-3.76	Cluster-4	121
894	Gra.2833.1.S1_at	Gra.2833	CO124621	Transcribed locus, weakly similar to NP_565536.1 ATHB6; transcription factor [Arabidopsis thaliana]	0	-5.4	0	-6.23	Cluster-4	122
895	GraAffx.29278.1.A1_at		CO071525		0	-3.11	0	-3.59	Cluster-4	123
896	Ghi.1933.1.A1_x_at	Ghi.1933	CA992810	Transcribed locus, weakly similar to NP_564170.1 UDP-glucoronosyl/UDP-glucosyl transferase family protein [Arabidopsis thaliana]	0	-3.39	0	-3.41	Cluster-4	124
897	Ghi.4959.1.A1_at	Ghi.4959	DT046831	Transcribed locus, weakly similar to NP_177135.1 CMT3 (CHROMOMETHYLASE 3) [Arabidopsis thaliana]	0	-7.34	0	-7.43	Cluster-4	125
898	Ghi.5452.1.A1_s_at	Ghi.5452	DT047693	Transcribed locus, moderately similar to NP_505463.1 HIStone family member (his-35) [Caenorhabditis elegans]	0	-27.11	0	-27.42	Cluster-4	126
899	Ghi.2468.1.S1_at	Ghi.2468	DR463404	Transcribed locus, moderately similar to NP_195053.1 CDC20.1; signal transducer [Arabidopsis thaliana]	0	-5.77	0	-5.82	Cluster-4	127
900	GhiAffx.13604.1.A1_at	Ghi.19332	DT052202	Transcribed locus, weakly similar to NP_849815.1 SEC14 cytosolic factor family protein / phosphoglyceride transfer family protein [Arabidopsis thaliana]	0	-3.01	0	-3.04	Cluster-4	128
901	Ghi.552.1.S1_s_at	Ghi.552	DV848866	Transcribed locus, moderately similar to NP_171730.1 TOC33 (PLASTID PROTEIN IMPORT 1); GTP binding [Arabidopsis thaliana]	0	-3.17	0	-3.22	Cluster-4	129
902	Ghi.6893.1.S1_s_at	Ghi.6893	DR462079	Transcribed locus, moderately similar to XP_331213.1 hypothetical protein [Neurospora crassa OR74A]	0	-13.06	0	-13.31	Cluster-4	130
903	GhiAffx.3498.1.A1_s_at		DW227314.1		0	-3.07	0	-3.13	Cluster-4	131
904	GhiAffx.43142.1.S1_at	Ghi.13835	DW511645.1	Transcribed locus, moderately similar to NP_173273.2 HIK (HINKEL); microtubule motor [Arabidopsis thaliana]	0	-9.24	0	-9.44	Cluster-4	132
905	Gra.2474.2.S1_s_at	Gra.456	CO089787	Transcribed locus, moderately similar to NP_201203.2 SAL1 (FIERY1); 3'(2'),5'-bisphosphate nucleotidase/ inositol or phosphatidylinositol phosphatase [Arabidopsis thaliana]	0	-3.63	0	-3.71	Cluster-4	133
906	GhiAffx.53708.1.A1_s_at	Ghi.2855	DW233051.1	Transcribed locus, weakly similar to NP_187519.1 glycine-rich protein [Arabidopsis thaliana]	0	-3.2	0	-3.29	Cluster-4	134
907	Ghi.1054.1.S1_at	Ghi.18343	DN826761	Transcribed locus, weakly similar to NP_200316.1 GDSL-motif lipase/hydrolase family protein [Arabidopsis thaliana]	3.75	0	3.9	0	Cluster-4	135
908	GhiAffx.47879.1.S1_s_at	Ghi.14027	CD486471	Transcribed locus, strongly similar to NP_192117.1 ASAR1 (Arabidopsis thaliana secretion-associated RAS super family 2); GTP binding	3.12	0	3.2	0	Cluster-4	136
909	Ghi.3045.1.A1_s_at	Ghi.3045	AJ513343	Transcribed locus, moderately similar to NP_195200.1 ATASE2/ATD2 (GLN PHOSPHORIBOSYL PYROPHOSPHATE AMIDOTRANSFERASE 2); amidophosphoribosyltransferase [Arabidopsis thaliana]	0	-3.53	0	-3.49	Cluster-4	137
910	GhiAffx.15003.1.S1_at	Ghi.13866	DT046735	Transcribed locus, strongly similar to NP_001104842.1 mitochondrial phosphate transporter [Zea mays]	0	-4.14	0	-4.09	Cluster-4	138
911	Ghi.5631.1.A1_at	Ghi.5631	DT047103	Transcribed locus, moderately similar to NP_191625.1 unknown protein [Arabidopsis thaliana]	0	-3.94	0	-3.9	Cluster-4	139
912	GhiAffx.12755.2.S1_at	Ghi.14223	DT465699	Transcribed locus, weakly similar to NP_001078385.1 ATGRP2 (GLYCINE-RICH RNA-BINDING PROTEIN 2) [Arabidopsis thaliana]	0	-3.33	0	-3.3	Cluster-4	140
913	GhiAffx.25902.1.A1_at	Ghi.22054	DW518947.1	Transcribed locus, weakly similar to NP_180244.1 CYCB1;4 (CYCLIN 3); cyclin-dependent protein kinase regulator [Arabidopsis thaliana]	0	-13.56	0	-13.54	Cluster-4	141
914	Gra.609.1.A1_at	Gra.609	CO091794	Transcribed locus, moderately similar to NP_191169.1 MRLK (MERISTEMATIC RECEPTOR-LIKE KINASE); ATP binding / protein serine/threonine kinase [Arabidopsis thaliana]	0	-7.8	0	-7.79	Cluster-4	142
915	Ghi.4467.1.A1_at	Ghi.4467	DT052766	Transcribed locus, weakly similar to NP_176536.2 DNA-binding family protein [Arabidopsis thaliana]	0	-6.88	0	-6.74	Cluster-4	143
916	GhiAffx.31631.1.A1_at	Ghi.13704	DT459154	Transcribed locus	0	-3.09	0	-3.03	Cluster-4	144
917	Ghi.9666.1.S1_at	Ghi.9666	DN759995	Fasciclin-like arabinogalactan protein 13 (FLA13)	0	-16.54	0	-16.31	Cluster-4	145
918	GhiAffx.31983.1.S1_at	Ghi.13862	DW490679.1	Transcribed locus, weakly similar to XP_001769462.1 predicted protein [Physcomitrella patens subsp. patens]	0	-3.08	0	-3.03	Cluster-4	146
919	Ghi.662.1.S1_s_at	Ghi.662	DR456345	Transcribed locus	0	-5.79	0	-5.6	Cluster-4	147
920	GhiAffx.29678.1.S1_at	Ghi.16222	DW241152.1	Transcribed locus, moderately similar to NP_565860.1 chloroplast lumen common family protein [Arabidopsis thaliana]	0	-3.26	0	-3.15	Cluster-4	148
921	GhiAffx.61334.1.S1_at		DW508847.1		0	-3.42	0	-3.3	Cluster-4	149
922	Ghi.9944.1.S1_s_at	Ghi.9944	DN760151	Transcribed locus, moderately similar to NP_193777.1 SMB [Arabidopsis thaliana]	0	-3.48	0	-3.38	Cluster-4	150
923	GhiAffx.31920.1.A1_at		DT053366		0	-6.65	0	-6.45	Cluster-4	151
924	GhiAffx.45822.1.S1_s_at	Ghi.15950	DR462564	Transcribed locus, weakly similar to NP_565810.1 SWIB complex BAF60b domain-containing protein [Arabidopsis thaliana]	0	-3.14	0	-3.06	Cluster-4	152
925	GhiAffx.59216.1.S1_at	Ghi.11088	DW517106.1	Transcribed locus, weakly similar to NP_172704.1 ACR8 (ACT Domain Repeat 8) [Arabidopsis thaliana]	0	-3.13	0	-3.05	Cluster-4	153
926	Ghi.1629.1.S1_s_at	Ghi.1629	DN760623	Transcribed locus	0	-12.92	0	-12.3	Cluster-4	154
927	GhiAffx.4874.1.S1_at		DW487008.1		0	-5.24	0	-4.99	Cluster-4	155
928	GhiAffx.62119.1.S1_s_at	Ghi.119	DW224727.1	Transcribed locus, moderately similar to NP_174418.1 PSAF (photosystem I subunit F) [Arabidopsis thaliana]	0	-3.46	0	-3.3	Cluster-4	156
929	GhiAffx.16500.1.A1_at		DW233152.1		0	-12.52	0	-11.85	Cluster-4	157
930	GraAffx.1899.1.S1_at		CO123450		0	-4.32	0	-4.09	Cluster-4	158
931	GhiAffx.7195.1.S1_at		DW509185.1		0	-3.28	0	-3.1	Cluster-4	159
932	GraAffx.25920.1.A1_s_at		CO093680		0	-3.49	0	-3.3	Cluster-4	160
933	Ghi.1093.1.S1_a_at	Ghi.1093	CD485772	Transcribed locus, moderately similar to NP_563815.1 PSAO (photosystem I subunit O) [Arabidopsis thaliana]	0	-4.19	0	-4.48	Cluster-4	161
934	GhiAffx.2019.1.S1_at	Ghi.19556	DW497861.1	Transcribed locus, moderately similar to NP_189510.2 protein kinase, putative [Arabidopsis thaliana]	0	-5.95	0	-6.37	Cluster-4	162
935	GhiAffx.52322.1.S1_at		DW501471.1		0	-3.21	0	-3.44	Cluster-4	163
936	Ghi.7629.1.S1_s_at	Ghi.7629	AI728766	Transcribed locus, strongly similar to NP_524352.1 Histone H4 replacement CG3379-PC, isoform C [Drosophila melanogaster]	0	-3.28	0	-3.53	Cluster-4	164
937	GhiAffx.13846.1.A1_s_at	Ghi.19220	DT047016	Transcribed locus, weakly similar to NP_001012726.1 keratin associated protein 5-3 [Homo sapiens]	0	-4.63	0	-4.99	Cluster-4	165
938	GhiAffx.52284.1.S1_at	Ghi.14239	DW224897.1	Transcribed locus, moderately similar to NP_194841.2 Skb1 methyltransferase family protein [Arabidopsis thaliana]	0	-3.4	0	-3.65	Cluster-4	166
939	Ghi.9801.1.S1_s_at	Ghi.9801	DR461548	Transcribed locus, moderately similar to NP_188478.1 aspartyl protease family protein [Arabidopsis thaliana]	0	-3.11	0	-3.36	Cluster-4	167
940	GhiAffx.22487.1.S1_at		DW232729.1		0	-6.68	0	-7.23	Cluster-4	168
941	Ghi.6613.1.S1_s_at	Ghi.6613	CA994335	Transcribed locus, moderately similar to NP_192427.1 PSBQ/PSBQ-2 (photosystem II subunit Q-2); calcium ion binding [Arabidopsis thaliana]	0	-4.7	0	-4.91	Cluster-4	169
942	GhiAffx.40779.1.A1_s_at	Ghi.11316	DW225341.1	Transcribed locus	0	-4.04	0	-4.22	Cluster-4	170
943	GhiAffx.62084.1.S1_at	Ghi.2468	DW512962.1	Transcribed locus, moderately similar to NP_195053.1 CDC20.1; signal transducer [Arabidopsis thaliana]	0	-3.3	0	-3.44	Cluster-4	171
944	Ghi.7713.1.S1_at	Ghi.7713	AI727726	Transcribed locus	0	-6.87	0	-7.28	Cluster-4	172
945	Ghi.8784.1.A1_s_at	Ghi.8784	DT465869	Transcribed locus, moderately similar to NP_565633.1 AGO4 (ARGONAUTE 4) [Arabidopsis thaliana]	0	-5.57	0	-5.91	Cluster-4	173
946	GhiAffx.46060.1.S1_at	Ghi.12542	DW505549.1	Transcribed locus, moderately similar to NP_177287.1 unknown protein [Arabidopsis thaliana]	0	-3.8	0	-4.03	Cluster-4	174
947	Gra.2137.1.S1_x_at	Gra.2137	CO127702	Transcribed locus, weakly similar to NP_201527.1 CYCD3;2; cyclin-dependent protein kinase [Arabidopsis thaliana]	0	-21.61	0	-22.99	Cluster-4	175
948	Ghi.5790.1.S1_x_at	Ghi.17505	DT048380	Transcribed locus, moderately similar to NP_680113.2 cysteine-type peptidase [Arabidopsis thaliana]	3.35	0	3.27	0	Cluster-4	176
949	GhiAffx.12179.1.S1_at	Ghi.11731	DW507682.1	Transcribed locus	3.87	0	3.72	0	Cluster-4	177
950	GhiAffx.7806.1.S1_at	Ghi.1230	DW515985.1	Transcribed locus, weakly similar to NP_001065486.1 Os10g0576600 [Oryza sativa (japonica cultivar-group)]	8.83	0	8.48	0	Cluster-4	178
951	GraAffx.25346.1.S1_at		CO104971		3.73	0	3.48	0	Cluster-4	179
952	Ghi.1626.1.S1_s_at	Ghi.2092	DN760786	Transcribed locus, weakly similar to NP_566213.1 leucine-rich repeat transmembrane protein kinase, putative [Arabidopsis thaliana]	-3.49	-15.14	0	-25.32	Cluster-4	180
953	Ghi.3335.1.A1_at	Ghi.19561	DT463623	Transcribed locus	5.72	3.24	6.84	0	Cluster-4	181
954	Ghi.4770.1.S1_at	Ghi.4770	DT050642	Transcribed locus, moderately similar to NP_181344.2 myb family transcription factor [Arabidopsis thaliana]	-3.07	-9.84	0	-12.34	Cluster-4	182
955	Ghi.3762.1.A1_s_at	Ghi.3762	DT461963	Transcribed locus, moderately similar to NP_001060946.1 Os08g0136000 [Oryza sativa (japonica cultivar-group)]	-3.14	-10.46	0	-14.22	Cluster-4	183
956	Ghi.5119.1.S1_s_at	Ghi.5119	DT049005	Transcribed locus, moderately similar to NP_567142.1 PLA IIIB/PLP9 (Patatin-like protein 9); nutrient reservoir [Arabidopsis thaliana]	-4.06	-15.6	0	-20.59	Cluster-4	184
957	Gra.2352.1.S1_s_at	Gra.2352	CO127101	Transcribed locus, moderately similar to NP_191008.1 pepsin A [Arabidopsis thaliana]	-5.28	-18.1	0	-23.82	Cluster-4	185
958	GhiAffx.7472.1.A1_at	Ghi.11403	DW512079.1	Transcribed locus, weakly similar to NP_001032080.1 ATP binding / protein serine/threonine kinase [Arabidopsis thaliana]	-3.18	-12.89	0	-17.71	Cluster-4	186
959	Ghi.8127.1.S1_s_at	Ghi.16537	AY779340.1	SBP transcription factor	-6.59	-16.27	0	-25.84	Cluster-4	187
960	GhiAffx.30838.1.S1_at	Ghi.14442	DW504875.1	Transcribed locus, moderately similar to NP_563875.3 polygalacturonase, putative / pectinase, putative [Arabidopsis thaliana]	-10.98	-33.04	0	-49.82	Cluster-4	188
961	GhiAffx.25915.1.S1_at	Ghi.15280	DW489955.1	Transcribed locus, moderately similar to NP_176570.1 PRLI-interacting factor-related [Arabidopsis thaliana]	-4.46	-10.28	0	-14.72	Cluster-4	189
962	Ghi.4777.1.A1_at	Ghi.4777	DT050467	Transcribed locus	0	-7.43	0	-13.9	Cluster-4	190
963	Ghi.216.1.S1_at	Ghi.216	DR461706	F-box protein (FB2)	0	-3.59	0	-6.74	Cluster-4	191
964	GhiAffx.3836.1.S1_s_at	Ghi.13940	DW231158.1	Transcribed locus, strongly similar to NP_524352.1 Histone H4 replacement CG3379-PC, isoform C [Drosophila melanogaster]	0	-10.35	0	-19.44	Cluster-4	192
965	Ghi.312.1.S1_at	Ghi.312	DV850344	Transcribed locus, weakly similar to NP_565167.1 senescence-associated protein-related [Arabidopsis thaliana]	0	-4.84	0	-8.94	Cluster-4	193
966	GhiAffx.49935.1.S1_s_at	Ghi.4817	DW487642.1	Transcribed locus, strongly similar to NP_189041.1 HSP60 (Heat shock protein 60); ATP binding / protein binding / unfolded protein binding [Arabidopsis thaliana]	0	-3.12	0	-5.8	Cluster-4	194
967	Ghi.7019.1.A1_s_at	Ghi.7867	DT048277	Transcribed locus, moderately similar to NP_199968.1 phosphate-responsive 1 family protein [Arabidopsis thaliana]	-4.26	-10.84	-4.1	-16.17	Cluster-4	195
968	Ghi.2511.1.S1_at	Ghi.2511	DT049195	Transcribed locus, weakly similar to NP_192945.2 DNA-binding family protein [Arabidopsis thaliana]	0	-3.72	0	-6.72	Cluster-4	196
969	Ghi.4740.1.A1_at	Ghi.4740	DT051054	Transcribed locus, weakly similar to NP_172410.1 GDSL-motif lipase/hydrolase family protein [Arabidopsis thaliana]	0	-4.39	0	-7.93	Cluster-4	197
970	GhiAffx.62486.1.S1_at	Ghi.11292	DR458682	Transcribed locus, moderately similar to NP_564513.1 unknown protein [Arabidopsis thaliana]	0	-4.02	0	-7.25	Cluster-4	198
971	Ghi.4378.1.A1_s_at	Ghi.4378	DT052913	Transcribed locus, weakly similar to NP_001063907.1 Os09g0557900 [Oryza sativa (japonica cultivar-group)]	0	-4.98	0	-9.04	Cluster-4	199
972	GhiAffx.62859.1.S1_at	Ghi.10871	DW242641.1	Transcribed locus, weakly similar to NP_175931.2 unknown protein [Arabidopsis thaliana]	0	-3.95	0	-7.15	Cluster-4	200
973	Ghi.8822.1.S1_at	Ghi.8822	DT047942	Transcribed locus, strongly similar to NP_724345.1 His3:CG31613 CG31613-PA [Drosophila melanogaster]	0	-20.08	0	-36.69	Cluster-4	201
974	Ghi.1490.1.S1_at	Ghi.1490	DN781096	Transcribed locus, weakly similar to NP_564422.1 unknown protein [Arabidopsis thaliana]	0	-3.3	0	-6.26	Cluster-4	202
975	Ghi.273.1.A1_at	Ghi.273	DT049924	Transcribed locus, moderately similar to NP_191196.1 leucine-rich repeat transmembrane protein kinase, putative [Arabidopsis thaliana]	0	-5.35	0	-10.15	Cluster-4	203
976	Ghi.5159.1.A1_s_at	Ghi.5159	DT048804	Transcribed locus, weakly similar to NP_566021.1 unknown protein [Arabidopsis thaliana]	0	-9.58	0	-18.28	Cluster-4	204
977	Ghi.9769.2.A1_x_at	Ghi.17529	DT047086	Transcribed locus, weakly similar to NP_195696.1 unknown protein [Arabidopsis thaliana]	0	-3.48	0	-6.63	Cluster-4	205
978	GhiAffx.6895.1.S1_s_at	Ghi.6148	DW505850.1	Transcribed locus, moderately similar to NP_173022.1 ATPC2 (ATP synthase gamma chain 2) [Arabidopsis thaliana]	0	-3.05	0	-5.85	Cluster-4	206
979	Ghi.4980.1.A1_at	Ghi.4980	DT049629	Transcribed locus, weakly similar to NP_194917.1 armadillo/beta-catenin repeat family protein [Arabidopsis thaliana]	0	-3.88	0	-7.6	Cluster-4	207
980	Ghi.10475.1.S1_at	Ghi.10475	DN758153	Transcribed locus, moderately similar to NP_191428.3 protein kinase family protein [Arabidopsis thaliana]	0	-6.84	0	-13.35	Cluster-4	208
981	GhiAffx.6435.1.A1_s_at	Ghi.9329	DT046595	Transcribed locus, moderately similar to XP_001769462.1 predicted protein [Physcomitrella patens subsp. patens]	0	-3.3	0	-6.45	Cluster-4	209
982	Ghi.10530.1.S1_at	Ghi.10530	DN759338	Transcribed locus, moderately similar to NP_188630.1 ATATM (myosin 1); motor [Arabidopsis thaliana]	0	-4.27	0	-8.3	Cluster-4	210
983	Ghi.1427.1.S1_s_at	Ghi.1427	CD485628	Transcribed locus, weakly similar to NP_176940.1 PSBY (photosystem II BY) [Arabidopsis thaliana]	0	-3.33	0	-6.48	Cluster-4	211
984	GhiAffx.8334.1.S1_s_at	Ghi.16240	DW237215.1	Transcribed locus, weakly similar to NP_001067219.1 Os12g0604700 [Oryza sativa (japonica cultivar-group)]	0	-4.78	0	-9.28	Cluster-4	212
985	Gra.1481.1.A1_s_at	Gra.1481	CO121716	Transcribed locus, moderately similar to NP_194637.1 PAP2 (PHYTOCHROME-ASSOCIATED PROTEIN 2); transcription factor [Arabidopsis thaliana]	0	-10.38	0	-20.1	Cluster-4	213
986	Ghi.369.1.S1_at	Ghi.369	DR460312	Transcribed locus, weakly similar to XP_001763546.1 predicted protein [Physcomitrella patens subsp. patens]	0	-11.67	0	-23.23	Cluster-4	214
987	GhiAffx.62125.1.S1_at	Ghi.11366	DW513194.1	Transcribed locus, moderately similar to NP_189235.1 peroxiredoxin Q, putative [Arabidopsis thaliana]	0	-4.18	0	-8.29	Cluster-4	215
988	GhiAffx.16487.2.S1_at	Ghi.13812	DW232579.1	Transcribed locus	0	-3.34	0	-6.59	Cluster-4	216
989	Ghi.6103.1.S1_at	Ghi.6103	CO491198	Transcribed locus, moderately similar to NP_196897.1 CHS (CHALCONE SYNTHASE); naringenin-chalcone synthase [Arabidopsis thaliana]	0	-3.95	0	-7.8	Cluster-4	217
990	GhiAffx.6834.1.S1_s_at		DW505236.1		0	-6.57	0	-12.97	Cluster-4	218
991	Ghi.5183.2.A1_x_at	Ghi.16590	DT527400	Transcribed locus	0	-3.6	0	-7.24	Cluster-4	219
992	GhiAffx.24449.1.S1_s_at	Ghi.10365	DW502553.1	Transcribed locus, moderately similar to NP_190735.1 SEC14 cytosolic factor family protein / phosphoglyceride transfer family protein [Arabidopsis thaliana]	0	-8.5	0	-17.07	Cluster-4	220
993	GhiAffx.7505.1.S1_at		DW512429.1		0	-3.91	0	-7.84	Cluster-4	221
994	Ghi.8636.2.S1_s_at	Ghi.8636	DT054289	Transcribed locus, weakly similar to NP_001058178.1 Os06g0643500 [Oryza sativa (japonica cultivar-group)]	-8.96	-39.09	-4.79	-68.17	Cluster-4	222
995	Ghi.582.1.S1_x_at	Ghi.2632	DR457428	Transcribed locus, moderately similar to NP_195556.1 ATROPGEF1/ROPGEF1 (KINASE PARTNER PROTEIN-LIKE); Rho guanyl-nucleotide exchange factor/ protein binding [Arabidopsis thaliana]	0	-3.89	0	-6.02	Cluster-4	223
996	Ghi.7384.1.S1_at	Ghi.7384	DT548039	Transcribed locus, moderately similar to NP_680141.2 glycosyl hydrolase family 3 protein [Arabidopsis thaliana]	0	-4.95	0	-7.65	Cluster-4	224
997	Ghi.382.1.S1_at	Ghi.382	DT456172	Transcribed locus, weakly similar to NP_001045323.1 Os01g0935800 [Oryza sativa (japonica cultivar-group)]	0	-15.21	0	-23.63	Cluster-4	225
998	GhiAffx.24355.1.A1_at		DW510794.1		0	-3.79	0	-5.88	Cluster-4	226
999	GhiAffx.1126.3.S1_s_at	Ghi.15767	DW504080.1	Transcribed locus, strongly similar to NP_724345.1 His3:CG31613 CG31613-PA [Drosophila melanogaster]	0	-20.53	0	-32.31	Cluster-4	227
1000	Ghi.8119.1.S1_at	Ghi.8119	AY551823.1	Ultraviolet-B-repressible protein (UVB)	0	-6.51	0	-10.2	Cluster-4	228
1001	Ghi.9862.2.S1_a_at	Ghi.9862	DT047527	Transcribed locus, weakly similar to NP_177515.1 glycosyl transferase family 28 protein [Arabidopsis thaliana]	0	-4.21	0	-6.61	Cluster-4	229
1002	GhiAffx.8593.1.S1_s_at	Ghi.19327	DT051905	Transcribed locus, weakly similar to NP_565277.1 WOL (CYTOKININ RESPONSE 1) [Arabidopsis thaliana]	0	-8.27	0	-12.93	Cluster-4	230
1003	Ghi.10092.1.S1_at	Ghi.10092	DT053988	Transcribed locus, weakly similar to NP_196233.1 CYC1BAT (CYCLIN B 1;2); cyclin-dependent protein kinase regulator [Arabidopsis thaliana]	0	-8.98	0	-14.21	Cluster-4	231
1004	Ghi.4200.1.S1_at	Ghi.4200	DT456231	Transcribed locus	0	-4.48	0	-7.09	Cluster-4	232
1005	Ghi.4148.1.S1_x_at	Ghi.4148	DT456490	Transcribed locus	0	-13.33	0	-21.07	Cluster-4	233
1006	GhiAffx.61329.1.S1_s_at	Ghi.21813	DW508832.1	Transcribed locus, moderately similar to NP_001053564.1 Os04g0563700 [Oryza sativa (japonica cultivar-group)]	0	-5.97	0	-9.47	Cluster-4	234
1007	Ghi.838.1.S1_s_at	Ghi.838	DR454132	Transcribed locus, moderately similar to NP_201168.1 DEAD box RNA helicase, putative [Arabidopsis thaliana]	0	-4.84	0	-7.71	Cluster-4	235
1008	GhiAffx.38868.1.A1_s_at	Ghi.15408	DW493512.1	Transcribed locus, moderately similar to NP_567951.1 unknown protein [Arabidopsis thaliana]	0	-3.21	0	-5.11	Cluster-4	236
1009	GhiAffx.13355.1.S1_at	Ghi.13728	DW481592.1	Transcribed locus, weakly similar to NP_001078087.1 RNase H domain-containing protein [Arabidopsis thaliana]	0	-3.35	0	-5.33	Cluster-4	237
1010	GhiAffx.977.2.S1_x_at	Ghi.11502	DW509423.1	Transcribed locus, moderately similar to NP_001077561.1 unknown protein [Arabidopsis thaliana]	0	-3.54	0	-5.63	Cluster-4	238
1011	Ghi.445.1.A1_s_at	Ghi.445	DR459499	Transcribed locus, weakly similar to NP_566289.1 PAPA-1-like family protein / zinc finger (HIT type) family protein [Arabidopsis thaliana]	0	-3.58	0	-5.74	Cluster-4	239
1012	Ghi.6488.1.S1_s_at	Ghi.6488	CD486496	Transcribed locus, moderately similar to NP_001067759.1 Os11g0312400 [Oryza sativa (japonica cultivar-group)]	0	-3.03	0	-4.86	Cluster-4	240
1013	Ghi.4047.1.S1_at	Ghi.4047	DT557346	Transcribed locus, moderately similar to XP_001766253.1 predicted protein [Physcomitrella patens subsp. patens]	0	-9.35	0	-14.98	Cluster-4	241
1014	GhiAffx.25659.1.A1_s_at	Ghi.22018	DW226468.1	Transcribed locus, weakly similar to NP_177149.2 protein kinase family protein [Arabidopsis thaliana]	0	-4.14	0	-6.63	Cluster-4	242
1015	GhiAffx.60444.1.S1_a_at	Ghi.11707	DW504411.1	Transcribed locus	0	-7.83	0	-12.54	Cluster-4	243
1016	GhiAffx.5198.1.S1_at	Ghi.14535	DW241851.1	Transcribed locus, weakly similar to NP_200758.1 protein-S-isoprenylcysteine O-methyltransferase [Arabidopsis thaliana]	0	-3.35	0	-5.38	Cluster-4	244
1017	Ghi.1565.1.S1_s_at	Ghi.10947	DT466046	Transcribed locus, moderately similar to NP_564388.1 membrane protein, putative [Arabidopsis thaliana]	0	-3.2	0	-5.3	Cluster-4	245
1018	GhiAffx.21776.1.S1_s_at	Ghi.11418	DW497141.1	Transcribed locus, moderately similar to NP_200904.1 pentatricopeptide (PPR) repeat-containing protein [Arabidopsis thaliana]	0	-3.11	0	-5.15	Cluster-4	246
1019	GhiAffx.63081.1.S1_at		DW518155.1		0	-3.51	0	-5.82	Cluster-4	247
1020	Ghi.8709.1.A1_at	Ghi.8709	DR461016	Transcribed locus, weakly similar to NP_568203.1 ATP synthase beta chain 1, mitochondrial [Arabidopsis thaliana]	0	-5.99	0	-9.98	Cluster-4	248
1021	GhiAffx.26202.1.S1_at	Ghi.20457	DW520588.1	Transcribed locus, strongly similar to NP_524352.1 Histone H4 replacement CG3379-PC, isoform C [Drosophila melanogaster]	0	-15.66	0	-26.04	Cluster-4	249
1022	Ghi.1460.1.S1_at	Ghi.1460	DN781448	Transcribed locus, weakly similar to NP_001077502.1 unknown protein [Arabidopsis thaliana]	0	-3.08	0	-5	Cluster-4	250
1023	Gra.2701.4.S1_s_at	Gra.2701	CO088099	Transcribed locus, weakly similar to NP_179291.2 tetracycline transporter [Arabidopsis thaliana]	0	-3.46	0	-5.61	Cluster-4	251
1024	GhiAffx.5861.1.S1_at	Ghi.15586	DW235671.1	Transcribed locus	0	-9.01	0	-14.66	Cluster-4	252
1025	Ghi.8233.1.S1_s_at	Ghi.8233	DT468233	Transcribed locus, moderately similar to NP_565857.1 translin family protein [Arabidopsis thaliana]	0	-5.2	0	-8.52	Cluster-4	253
1026	GhiAffx.62690.1.S1_s_at	Ghi.20343	AI728983	Transcribed locus, moderately similar to NP_564213.1 ribosomal protein L19 family protein [Arabidopsis thaliana]	0	-3.21	0	-5.26	Cluster-4	254
1027	GhiAffx.3622.1.A1_at	Ghi.10854	DW243896.1	Transcribed locus, moderately similar to NP_191971.1 tetrahydrofolate dehydrogenase/cyclohydrolase, putative [Arabidopsis thaliana]	0	-3.08	0	-5.06	Cluster-4	255
1028	GhiAffx.48425.1.S1_at	Ghi.12897	DT569994	Transcribed locus, moderately similar to NP_173289.1 60S ribosomal protein L6 (RPL6A) [Arabidopsis thaliana]	0	-4.64	0	-7.64	Cluster-4	256
1029	Ghi.1571.1.S1_at	Ghi.1571	DN779628	Transcribed locus, moderately similar to NP_567210.1 unknown protein [Arabidopsis thaliana]	0	-4.06	0	-6.84	Cluster-4	257
1030	GhiAffx.61336.1.S1_at	Ghi.11533	DW508854.1	Transcribed locus	0	-4.79	0	-8.12	Cluster-4	258
1031	Ghi.987.1.A1_at	Ghi.9517	DT048605	Transcribed locus, strongly similar to NP_181530.1 60S acidic ribosomal protein P0 (RPP0A) [Arabidopsis thaliana]	0	-3.2	0	-5.51	Cluster-4	259
1032	Ghi.259.1.S1_at	Ghi.259	DR461388	Transcribed locus, weakly similar to XP_001774744.1 predicted protein [Physcomitrella patens subsp. patens]	0	-3.83	0	-6.58	Cluster-4	260
1033	GraAffx.8531.1.S1_s_at		CO090253		0	-3.13	0	-5.38	Cluster-4	261
1034	Ghi.1762.1.S1_at	Ghi.1762	DN758468	Transcribed locus, weakly similar to NP_001064762.1 Os10g0457400 [Oryza sativa (japonica cultivar-group)]	0	-4.7	0	-8.31	Cluster-4	262
1035	GhiAffx.2266.1.S1_at	Ghi.15874	DW239423.1	Transcribed locus, moderately similar to NP_178146.1 chloroplast ADP, ATP carrier protein 1 / ADP, ATP translocase 1 / adenine nucleotide translocase 1 (AATP1) [Arabidopsis thaliana]	0	-3.42	0	-6.05	Cluster-4	263
1036	GhiAffx.49300.1.S1_s_at	Ghi.11303	DW510632.1	Transcribed locus, weakly similar to NP_195054.2 DNA binding / transcription factor [Arabidopsis thaliana]	0	-4.1	0	-7.26	Cluster-4	264
1037	GraAffx.33492.2.S1_s_at		CO090526		0	-4.34	0	-7.74	Cluster-4	265
1038	Ghi.5812.1.S1_s_at	Ghi.5812	AI725930	Transcribed locus, moderately similar to NP_199826.1 unknown protein [Arabidopsis thaliana]	0	-8.01	0	-14.1	Cluster-4	266
1039	Ghi.9165.1.S1_s_at	Ghi.9165	DT464357	Transcribed locus, moderately similar to NP_565099.1 BZR1 (BRASSINAZOLE-RESISTANT 1); transcription regulator [Arabidopsis thaliana]	0	-3.28	0	-5.77	Cluster-4	267
1040	GhiAffx.1589.42.S1_at	Ghi.12871	DW232089.1	Transcribed locus, moderately similar to NP_193328.1 dynein light chain, putative [Arabidopsis thaliana]	0	-3.4	0	-5.96	Cluster-4	268
1041	GhiAffx.60102.1.S1_at	Ghi.14791	DW502706.1	Transcribed locus, moderately similar to NP_187437.1 thymidine kinase, putative [Arabidopsis thaliana]	-3.13	-18.31	-3.27	-29.79	Cluster-4	269
1042	GraAffx.27339.1.S1_s_at		CO089676		0	-5.75	0	-10.03	Cluster-4	270
1043	Ghi.6494.1.S1_at	Ghi.6494	CD486484	Transcribed locus, strongly similar to NP_724345.1 His3:CG31613 CG31613-PA [Drosophila melanogaster]	0	-27.45	-3.98	-41.97	Cluster-4	271
1044	Ghi.9558.1.A1_at	Ghi.9558	DT465557	Transcribed locus, weakly similar to NP_200888.2 heavy-metal-associated domain-containing protein [Arabidopsis thaliana]	0	-17.21	-3.65	-29.31	Cluster-4	272
1045	GhiAffx.6539.1.A1_s_at	Ghi.16503	DW501723.1	Transcribed locus, strongly similar to NP_191019.1 histone H2A.F/Z [Arabidopsis thaliana]	0	-13.54	-3.54	-22.39	Cluster-4	273
1046	GhiAffx.6054.1.S1_s_at	Ghi.13854	DW495915.1	Transcribed locus, strongly similar to NP_724345.1 His3:CG31613 CG31613-PA [Drosophila melanogaster]	0	-24.1	-3.33	-43.15	Cluster-4	274
1047	Ghi.716.1.S1_at	Ghi.716	DR455728	Transcribed locus	0	-93.83	-5.1	-135.83	Cluster-4	275
1048	Ghi.357.1.A1_s_at	Ghi.357	DR460460	Transcribed locus, weakly similar to NP_565366.1 SWIB complex BAF60b domain-containing protein [Arabidopsis thaliana]	0	-3.94	0	-5.55	Cluster-4	276
1049	Ghi.4315.1.S1_at	Ghi.4315	DT455587	Transcribed locus, weakly similar to NP_563746.1 ethylene-responsive protein, putative [Arabidopsis thaliana]	0	-3.09	0	-4.34	Cluster-4	277
1050	Ghi.5264.1.A1_x_at	Ghi.17346	DT048410	Transcribed locus, strongly similar to NP_172633.1 CYP51G1 (CYTOCHROME P450 51); oxygen binding [Arabidopsis thaliana]	0	-3.19	0	-4.48	Cluster-4	278
1051	Ghi.2594.1.S1_at	Ghi.2594	CD486313	Transcribed locus, moderately similar to NP_565111.1 nodulin MtN21 family protein [Arabidopsis thaliana]	0	-13.09	0	-18.47	Cluster-4	279
1052	GhiAffx.24854.1.S1_at		DW513307.1		0	-3.75	0	-5.3	Cluster-4	280
1053	GhiAffx.26105.1.S1_s_at	Ghi.12074	DW520099.1	Transcribed locus, weakly similar to NP_192844.2 MTSSB (MITOCHONDRIALLY TARGETED SINGLE-STRANDED DNA BINDING PROTEIN); single-stranded DNA binding [Arabidopsis thaliana]	0	-3.47	0	-4.93	Cluster-4	281
1054	Gra.2110.1.S1_at	Gra.2110	CO124723	Transcribed locus, moderately similar to NP_566579.1 RPL3P; structural constituent of ribosome [Arabidopsis thaliana]	0	-3.34	0	-4.73	Cluster-4	282
1055	Ghi.10463.1.S1_s_at	Ghi.3283	DN758040	Transcribed locus, weakly similar to NP_001063982.1 Os09g0570000 [Oryza sativa (japonica cultivar-group)]	0	-4.51	0	-6.52	Cluster-4	283
1056	GhiAffx.310.1.S1_s_at	Ghi.11002	DW230142.1	Transcribed locus, moderately similar to NP_567990.1 pentatricopeptide (PPR) repeat-containing protein [Arabidopsis thaliana]	0	-3.14	0	-4.54	Cluster-4	284
1057	Ghi.1813.1.S1_at	Ghi.1813	DV850406	Transcribed locus, moderately similar to NP_174286.1 CAB1 (CHLOROPHYLL A/B BINDING PROTEIN 1); chlorophyll binding [Arabidopsis thaliana]	0	-5.89	0	-8.48	Cluster-4	285
1058	GhiAffx.23347.1.S1_at	Ghi.13616	DW505429.1	Transcribed locus, weakly similar to NP_568185.1 mitochondrial transcription termination factor family protein / mTERF family protein [Arabidopsis thaliana]	0	-3.58	0	-5.15	Cluster-4	286
1059	GhiAffx.7737.1.S1_at	Ghi.12149	DW226894.1	Transcribed locus, weakly similar to NP_181646.1 basic helix-loop-helix (bHLH) family protein [Arabidopsis thaliana]	0	-4.08	0	-5.83	Cluster-4	287
1060	GhiAffx.8283.1.S1_s_at	Ghi.2533	DW239794.1	Transcribed locus, moderately similar to NP_172934.1 semialdehyde dehydrogenase family protein [Arabidopsis thaliana]	0	-4.25	0	-6.09	Cluster-4	288
1061	Ghi.1456.1.S1_x_at	Ghi.1456	CA993106	Transcribed locus, strongly similar to NP_568049.1 fructose-bisphosphate aldolase, putative [Arabidopsis thaliana]	0	-8.53	0	-13.09	Cluster-4	289
1062	Ghi.22.1.S1_at	Ghi.22	DR463601	Transcribed locus	0	-3.69	0	-5.63	Cluster-4	290
1063	Ghi.5365.1.A1_at	Ghi.19403	DT048061	Transcribed locus	0	-16.34	0	-24.78	Cluster-4	291
1064	Ghi.4141.1.S1_at	Ghi.4141	DT457368	Transcribed locus, weakly similar to NP_568073.1 unknown protein [Arabidopsis thaliana]	0	-6.42	0	-9.66	Cluster-4	292
1065	GhiAffx.24115.1.A1_at		DW509628.1		0	-3.58	0	-5.4	Cluster-4	293
1066	GhiAffx.977.1.S1_a_at	Ghi.11502	DW509798.1	Transcribed locus, moderately similar to NP_001077561.1 unknown protein [Arabidopsis thaliana]	0	-3.37	0	-5.09	Cluster-4	294
1067	Ghi.7776.1.S1_at	Ghi.7776	DR458635	Transcribed locus, moderately similar to NP_198967.1 40S ribosomal protein S10 (RPS10B) [Arabidopsis thaliana]	0	-3.5	0	-5.18	Cluster-4	295
1068	Ghi.5430.1.A1_s_at	Ghi.5430	DT047900	Transcribed locus, moderately similar to NP_195696.1 unknown protein [Arabidopsis thaliana]	0	-3.86	0	-5.73	Cluster-4	296
1069	GhiAffx.36723.1.S1_at	Ghi.14979	DW515956.1	Transcribed locus, moderately similar to NP_192162.1 chloroplast thylakoid lumen protein [Arabidopsis thaliana]	0	-7.34	0	-10.9	Cluster-4	297
1070	Ghi.4757.1.A1_at	Ghi.4757	DT050298	Transcribed locus, weakly similar to NP_566740.1 RALFL24 (RALF-LIKE 24) [Arabidopsis thaliana]	0	-3.29	0	-4.93	Cluster-4	298
1071	Ghi.336.1.S1_at	Ghi.336	DR460687	Transcribed locus, moderately similar to NP_569046.1 leucine-rich repeat transmembrane protein kinase, putative [Arabidopsis thaliana]	0	-4.1	0	-6.15	Cluster-4	299
1072	GhiAffx.972.1.S1_at		DN802543		0	-3.91	0	-5.87	Cluster-4	300
1073	Ghi.3585.1.S1_at	Ghi.3585	DN758688	Transcribed locus, weakly similar to XP_001769462.1 predicted protein [Physcomitrella patens subsp. patens]	0	-3.26	0	-4.86	Cluster-4	301
1074	GhiAffx.17240.1.S1_at	Ghi.14800	DW478317.1	Transcribed locus, weakly similar to NP_567005.2 F-box family protein (FBL17) [Arabidopsis thaliana]	0	-5.25	0	-7.82	Cluster-4	302
1075	GhiAffx.9479.2.S1_s_at	Ghi.18894	DW506269.1	Transcribed locus, moderately similar to NP_564794.1 octicosapeptide/Phox/Bem1p (PB1) domain-containing protein / tetratricopeptide repeat (TPR)-containing protein [Arabidopsis thaliana]	0	-3.29	0	-4.92	Cluster-4	303
1076	Gra.904.1.S1_s_at	Gra.904	CO112914	Transcribed locus, weakly similar to NP_196996.1 unknown protein [Arabidopsis thaliana]	0	-3.12	0	-4.66	Cluster-4	304
1077	Ghi.4771.1.A1_at	Ghi.4771	DT050630	Transcribed locus, moderately similar to NP_193760.1 BAM3 (big apical meristem 3); ATP binding / protein serine/threonine kinase [Arabidopsis thaliana]	0	-3.53	0	-5.2	Cluster-4	305
1078	GhiAffx.41259.1.S1_at	Ghi.602	DW502051.1	Transcribed locus, moderately similar to NP_195298.2 unknown protein [Arabidopsis thaliana]	0	-6.29	0	-9.25	Cluster-4	306
1079	GhiAffx.23732.1.A1_at	Ghi.15725	DW507522.1	Transcribed locus, moderately similar to NP_195162.2 protease-related [Arabidopsis thaliana]	0	-3.13	0	-4.59	Cluster-4	307
1080	GhiAffx.14137.1.S1_s_at	Ghi.16069	CO493219	Transcribed locus, weakly similar to NP_201551.1 porin, putative [Arabidopsis thaliana]	0	-5.73	0	-8.36	Cluster-4	308
1081	Ghi.1484.1.S1_at	Ghi.1484	DR460542	Transcribed locus, weakly similar to NP_001058178.1 Os06g0643500 [Oryza sativa (japonica cultivar-group)]	-6.17	-30.89	-3.86	-40.07	Cluster-4	309
1082	Ghi.6405.1.S1_at	Ghi.6405	AI729198	Transcribed locus, weakly similar to XP_001766159.1 predicted protein [Physcomitrella patens subsp. patens]	0	-3.82	0	-5.15	Cluster-4	310
1083	Ghi.6888.1.S1_at	Ghi.6888	DV848826	Transcribed locus, strongly similar to NP_177587.1 geranylgeranyl reductase [Arabidopsis thaliana]	0	-5.01	0	-6.78	Cluster-4	311
1084	Ghi.8826.2.A1_s_at	Ghi.8826	DT457094	Transcribed locus, moderately similar to NP_173261.1 ATLP-1 (Arabidopsis thaumatin-like protein 1) [Arabidopsis thaliana]	0	-3.57	0	-4.83	Cluster-4	312
1085	GhiAffx.665.1.S1_s_at	Ghi.12234	DW502332.1	Transcribed locus, weakly similar to NP_567025.1 mitochondrial glycoprotein family protein / MAM33 family protein [Arabidopsis thaliana]	0	-3.79	0	-5.16	Cluster-4	313
1086	Ghi.1128.1.S1_at	Ghi.1128	DN779673	Transcribed locus, moderately similar to NP_175633.1 photosystem I reaction center subunit VI, chloroplast, putative / PSI-H, putative (PSAH2) [Arabidopsis thaliana]	0	-4.47	0	-5.96	Cluster-4	314
1087	GhiAffx.8476.1.A1_x_at	Ghi.10447	DW226988.1	Transcribed locus, moderately similar to NP_565111.1 nodulin MtN21 family protein [Arabidopsis thaliana]	0	-10.7	0	-14.28	Cluster-4	315
1088	GhiAffx.2215.1.S1_s_at	Ghi.16088	DW230146.1	Transcribed locus, moderately similar to NP_197433.1 RANGAP2 (RAN GTPASE ACTIVATING PROTEIN 2); RAN GTPase activator [Arabidopsis thaliana]	0	-3.69	0	-4.93	Cluster-4	316
1089	Ghi.8685.2.S1_s_at	Ghi.8685	CD486599	Transcribed locus, weakly similar to NP_565804.1 unknown protein [Arabidopsis thaliana]	0	-3.32	0	-4.45	Cluster-4	317
1090	Gra.2768.1.A1_x_at	Gra.2768	CO089894	Transcribed locus, strongly similar to NP_191049.1 LHCA1; chlorophyll binding [Arabidopsis thaliana]	0	-3.16	0	-4.24	Cluster-4	318
1091	Ghi.1883.1.S1_at	Ghi.18227	DV849399	Transcribed locus, weakly similar to NP_181388.1 LP1 (nonspecific lipid transfer protein 1) [Arabidopsis thaliana]	0	-3.05	0	-4.19	Cluster-4	319
1092	GraAffx.14452.1.S1_s_at		CO127677		0	-3.35	0	-4.62	Cluster-4	320
1093	Ghi.9099.1.S1_at	Ghi.9099	DT052168	Transcribed locus, strongly similar to NP_724345.1 His3:CG31613 CG31613-PA [Drosophila melanogaster]	0	-29.88	0	-41.62	Cluster-4	321
1094	Gra.1957.1.S1_at	Gra.1957	CO111053	Transcribed locus, moderately similar to NP_177743.1 SKS5; copper ion binding [Arabidopsis thaliana]	0	-3.27	0	-4.56	Cluster-4	322
1095	Gra.378.1.A1_s_at	Gra.378	CO085861	Transcribed locus, weakly similar to NP_190966.1 lipid binding [Arabidopsis thaliana]	0	-8.43	0	-11.68	Cluster-4	323
1096	Gra.697.1.S1_s_at	Gra.697	CO086838	Transcribed locus, moderately similar to NP_567538.1 ATTPS5; transferase, transferring glycosyl groups / trehalose-phosphatase [Arabidopsis thaliana]	0	-3.53	0	-4.89	Cluster-4	324
1097	GraAffx.17633.1.S1_s_at		CO121151		-3.75	-8.17	-3.57	-9.87	Cluster-4	325
1098	Ghi.2474.1.A1_at	Ghi.2474	AJ513176	Transcribed locus, strongly similar to NP_173517.1 CDKB2;2 (CYCLIN-DEPENDENT KINASE B2;2); kinase [Arabidopsis thaliana]	0	-20.95	0	-25.26	Cluster-4	326
1099	GhiAffx.3622.2.S1_a_at	Ghi.10854	DW244196.1	Transcribed locus, moderately similar to NP_191971.1 tetrahydrofolate dehydrogenase/cyclohydrolase, putative [Arabidopsis thaliana]	0	-3.16	0	-3.81	Cluster-4	327
1100	GhiAffx.3308.1.S1_a_at	Ghi.15005	DW226904.1	Transcribed locus, weakly similar to NP_568984.1 protease inhibitor/seed storage/lipid transfer protein (LTP) family protein [Arabidopsis thaliana]	0	-13.56	0	-16.39	Cluster-4	328
1101	Ghi.1959.1.S1_s_at	Ghi.1959	DV848664	Transcribed locus, weakly similar to NP_568012.1 remorin family protein [Arabidopsis thaliana]	0	-3.38	0	-4.13	Cluster-4	329
1102	Ghi.575.1.S1_at	Ghi.575	DR457539	Transcribed locus, weakly similar to NP_568647.1 structural constituent of ribosome [Arabidopsis thaliana]	0	-4.23	0	-5.21	Cluster-4	330
1103	GraAffx.2170.1.S1_s_at		CO122197		0	-4.95	0	-6.09	Cluster-4	331
1104	GhiAffx.8476.2.A1_x_at	Ghi.10447	DW243846.1	Transcribed locus, moderately similar to NP_565111.1 nodulin MtN21 family protein [Arabidopsis thaliana]	0	-21.47	0	-26.55	Cluster-4	332
1105	Ghi.5350.1.A1_at	Ghi.5350	DT048107	Transcribed locus	0	-3.77	0	-4.85	Cluster-4	333
1106	Ghi.1945.1.S1_s_at	Ghi.1945	DN804599	Transcribed locus, weakly similar to NP_565335.1 PSBX (photosystem II subunit X) [Arabidopsis thaliana]	0	-4.16	0	-5.34	Cluster-4	334
1107	GhiAffx.33978.1.S1_at	Ghi.15898	DW515069.1	Transcribed locus, weakly similar to NP_567477.1 binding [Arabidopsis thaliana]	0	-11.63	0	-14.91	Cluster-4	335
1108	GhiAffx.36971.1.S1_s_at	Ghi.15043	DW501073.1	Transcribed locus, moderately similar to NP_001047985.1 Os02g0725600 [Oryza sativa (japonica cultivar-group)]	0	-3.27	0	-4.18	Cluster-4	336
1109	Ghi.166.1.S1_s_at	Ghi.166	DT563385	Transcribed locus, moderately similar to NP_191747.1 CYP78A9 (CYTOCHROME P450 78A9); oxygen binding [Arabidopsis thaliana]	0	-3.39	0	-4.29	Cluster-4	337
1110	Ghi.5111.1.S1_at	Ghi.5111	DT049036	Transcribed locus, moderately similar to NP_174569.1 galactosyltransferase family protein [Arabidopsis thaliana]	0	-3.38	0	-4.29	Cluster-4	338
1111	GhiAffx.33426.1.S1_at	Ghi.11850	DW497984.1	Transcribed locus, moderately similar to NP_200617.2 glycosyl hydrolase family 17 protein [Arabidopsis thaliana]	0	-3.01	0	-3.83	Cluster-4	339
1112	GhiAffx.46136.1.S1_s_at	Ghi.12520	DW516297.1	Transcribed locus, moderately similar to NP_195623.2 inositol monophosphatase family protein [Arabidopsis thaliana]	0	-5.32	0	-6.77	Cluster-4	340
1113	Ghi.7010.1.A1_at	Ghi.7010	AJ513000	Transcribed locus	0	-3.62	0	-4.55	Cluster-4	341
1114	Ghi.1627.1.S1_s_at	Ghi.1627	DN760781	Transcribed locus, weakly similar to NP_176789.1 TMK1 (TRANSMEMBRANE KINASE 1) [Arabidopsis thaliana]	0	-4.08	0	-5.12	Cluster-4	342
1115	GhiAffx.59226.1.S1_s_at	Ghi.12712	DW497884.1	Transcribed locus, weakly similar to NP_564335.2 protein kinase family protein [Arabidopsis thaliana]	0	-3.5	0	-4.39	Cluster-4	343
1116	Ghi.8209.1.S1_s_at	Ghi.8209	AI728412	Transcribed locus, moderately similar to XP_001770459.1 predicted protein [Physcomitrella patens subsp. patens]	0	-3.25	0	-4.05	Cluster-4	344
1117	Gra.2648.1.A1_s_at	Gra.2648	CO084082	Transcribed locus, strongly similar to NP_724345.1 CG31613-PA [Drosophila melanogaster]	0	-3.7	0	-4.61	Cluster-4	345
1118	Ghi.1456.1.S1_at	Ghi.1456	CA993106	Transcribed locus, strongly similar to NP_568049.1 fructose-bisphosphate aldolase, putative [Arabidopsis thaliana]	0	-8.49	0	-11.18	Cluster-4	346
1119	GhiAffx.20440.1.S1_s_at	Ghi.13011	DW494003.1	Transcribed locus, moderately similar to NP_173431.1 ATLFNR2 (LEAF FNR 2); NADPH dehydrogenase/ oxidoreductase [Arabidopsis thaliana]	0	-4.51	0	-5.95	Cluster-4	347
1120	GraAffx.2013.1.A1_at		CO122937		0	-16.95	0	-22.36	Cluster-4	348
1121	Ghi.5449.1.A1_at	Ghi.5449	DT047703	Transcribed locus	0	-9.21	0	-12.1	Cluster-4	349
1122	GraAffx.8525.1.S1_s_at	Gra.3359	CO090285	Transcribed locus, moderately similar to NP_194917.1 unknown protein [Arabidopsis thaliana]	0	-6.19	0	-8.14	Cluster-4	350
1123	Ghi.5072.1.A1_s_at	Ghi.5072	DT049193	Transcribed locus, weakly similar to NP_564549.1 myb family transcription factor [Arabidopsis thaliana]	0	-4.18	0	-5.42	Cluster-4	351
1124	GhiAffx.7015.2.S1_at	Ghi.13714	DW507177.1	Transcribed locus, weakly similar to NP_201424.1 unknown protein [Arabidopsis thaliana]	0	-6.33	0	-8.21	Cluster-4	352
1125	GhiAffx.3215.1.S1_at		DW503050.1		0	-3.56	0	-4.65	Cluster-4	353
1126	GhiAffx.40989.1.S1_s_at	Ghi.23	DW483608.1	Transcribed locus, moderately similar to NP_851138.1 APE2 (ACCLIMATION OF PHOTOSYNTHESIS TO ENVIRONMENT); antiporter/ triose-phosphate transporter [Arabidopsis thaliana]	0	-3.12	0	-4.08	Cluster-4	354
1127	GraAffx.27655.1.S1_s_at		CO088797		0	-25.48	0	-33.22	Cluster-4	355
1128	Ghi.4876.1.A1_x_at	Ghi.19293	DT047287	Transcribed locus, strongly similar to NP_172258.1 histone H2B, putative [Arabidopsis thaliana]	0	-28.71	-3.52	-37.8	Cluster-4	356
1129	Gra.1032.1.S1_s_at	Gra.1032	CO123218	Transcribed locus, moderately similar to NP_565330.1 peptidase/ subtilase [Arabidopsis thaliana]	-3.53	-6.69	-3.8	-7.45	Cluster-4	357
1130	Ghi.10253.1.S1_at	Ghi.10253	DR459949	Transcribed locus, weakly similar to NP_199116.1 leucine-rich repeat transmembrane protein kinase, putative [Arabidopsis thaliana]	0	-14.4	-3.06	-11.69	Cluster-4	358
1131	GhiAffx.3083.4.S1_s_at		DT456106		8.11	3.07	7.3	4.01	Cluster-4	359
1132	Ghi.710.1.S1_s_at	Ghi.16430	CO492001	Fb31	12.35	0	10.61	3.8	Cluster-4	360
1133	GraAffx.18461.3.A1_s_at		CO121734		0	-32.16	-3.06	-22.69	Cluster-4	361
1134	Ghi.7236.1.S1_s_at	Ghi.7236	DR459712	Transcribed locus, weakly similar to NP_201061.1 unknown protein [Arabidopsis thaliana]	-3.27	-5.75	-3.15	-5.07	Cluster-4	362
1135	Ghi.10635.1.S1_x_at	Ghi.6780	DN760160	Transcribed locus, strongly similar to NP_174286.1 CAB1 (CHLOROPHYLL A/B BINDING PROTEIN 1); chlorophyll binding [Arabidopsis thaliana]	0	-4.28	0	-3.1	Cluster-4	363
1136	Ghi.2278.1.S1_at	Ghi.2278	CA992903	Transcribed locus, moderately similar to NP_001064989.1 Os10g0502000 [Oryza sativa (japonica cultivar-group)]	0	-4.36	0	-3.15	Cluster-4	364
1137	Ghi.6556.1.S1_s_at	Ghi.6556	CD485789	Transcribed locus, moderately similar to NP_188437.2 NRPD2b (nuclear RNA polymerase D 2b); DNA binding / DNA-directed RNA polymerase [Arabidopsis thaliana]	0	-5.22	0	-3.75	Cluster-4	365
1138	Ghi.6512.1.S1_at	Ghi.6512	DV849397	Transcribed locus, strongly similar to NP_200238.1 LHCB3 (LIGHT-HARVESTING CHLOROPHYLL BINDING PROTEIN 3) [Arabidopsis thaliana]	0	-6.68	0	-4.87	Cluster-4	366
1139	Ghi.9535.1.S1_s_at	Ghi.17046	CA993228	Transcribed locus, strongly similar to NP_973509.1 inositol-3-phosphate synthase isozyme 2 / myo-inositol-1-phosphate synthase 2 / MI-1-P synthase 2 / IPS 2 [Arabidopsis thaliana]	0	-6.96	0	-5.09	Cluster-4	367
1140	GhiAffx.46297.1.S1_s_at	Ghi.6465	AI054544	Transcribed locus, weakly similar to NP_193436.2 ATEXLB1 (ARABIDOPSIS THALIANA EXPANSIN-LIKE B1) [Arabidopsis thaliana]	139.49	0	140.94	37.96	Cluster-4	368
1141	Ghi.8618.1.A1_at	Ghi.8618	DT046562	Transcribed locus	0	-12.4	0	-8.67	Cluster-4	369
1142	GhiAffx.43969.1.S1_s_at	Ghi.21984	DW225714.1	Transcribed locus, weakly similar to NP_199048.2 unknown protein [Arabidopsis thaliana]	0	-8.66	0	-6.18	Cluster-4	370
1143	GhiAffx.26565.1.S1_at		DW241138.1		0	-5.28	0	-3.75	Cluster-4	371
1144	Gra.2819.1.A1_a_at	Gra.2819	CO073817	Transcribed locus, weakly similar to NP_173459.1 DRT112; copper ion binding / electron transporter [Arabidopsis thaliana]	0	-4.26	0	-3.02	Cluster-4	372
1145	Ghi.228.1.S1_at	Ghi.17717	DT456275	Transcribed locus, moderately similar to NP_195877.1 histone H2B, putative [Arabidopsis thaliana]	0	-5.13	0	-3.95	Cluster-4	373
1146	GhiAffx.863.1.S1_at	Ghi.1528	DN817257	Transcribed locus, moderately similar to NP_196867.1 GUN5 (GENOMES UNCOUPLED 5) [Arabidopsis thaliana]	0	-4.05	0	-3.16	Cluster-4	374
1147	Ghi.10669.1.S1_at	Ghi.10669	CA993509	Transcribed locus, moderately similar to NP_173459.1 DRT112 (DNA-damage-repair/toleration protein 112); copper ion binding / electron carrier [Arabidopsis thaliana]	0	-7.47	0	-5.56	Cluster-4	375
1148	GhiAffx.11496.1.A1_at		DW226247.1		0	-4.57	0	-3.39	Cluster-4	376
1149	Ghi.8693.1.A1_at	Ghi.8693	DT049257	Transcribed locus	0	-5.33	0	-3.98	Cluster-4	377
1150	GhiAffx.18050.1.S1_s_at	Ghi.16033	DW517854.1	Transcribed locus, weakly similar to NP_566864.1 unknown protein [Arabidopsis thaliana]	0	-14.95	0	-11.17	Cluster-4	378
1151	GhiAffx.24948.1.S1_s_at		DW513739.1		0	-4.31	0	-3.22	Cluster-4	379
1152	GhiAffx.34665.1.S1_at	Ghi.2820	DW237479.1	Transcribed locus, weakly similar to NP_001043705.1 Os01g0646300 [Oryza sativa (japonica cultivar-group)]	0	-4.31	0	-3.24	Cluster-4	380
1153	Ghi.1400.1.S1_s_at	Ghi.1400	CD486214	Transcribed locus, strongly similar to NP_190331.3 LHCA4 (Photosystem I light harvesting complex gene 4); chlorophyll binding [Arabidopsis thaliana]	0	-4.19	0	-3.18	Cluster-4	381
1154	GhiAffx.7662.1.S1_s_at	Ghi.14607	DW224505.1	Transcribed locus, weakly similar to NP_197129.1 unknown protein [Arabidopsis thaliana]	0	-10.88	0	-8.25	Cluster-4	382
1155	GhiAffx.10583.1.S1_at	Ghi.13789	DW508687.1	Transcribed locus, weakly similar to NP_001054989.1 Os05g0235800 [Oryza sativa (japonica cultivar-group)]	0	-29.49	0	-22.44	Cluster-4	383
1156	GhiAffx.62820.1.S1_at		DW516890.1		0	-18.15	0	-13.8	Cluster-4	384
1157	GarAffx.24961.2.S1_s_at		AY641991.1		0	-4.91	0	-4.2	Cluster-4	385
1158	GhiAffx.32033.1.A1_s_at		DT050843		0	-4.16	0	-3.56	Cluster-4	386
1159	Ghi.8636.2.A1_at	Ghi.8636	DT054289	Transcribed locus, weakly similar to NP_001058178.1 Os06g0643500 [Oryza sativa (japonica cultivar-group)]	0	-4.1	0	-3.49	Cluster-4	387
1160	Ghi.8742.1.A1_at	Ghi.17679	DT052852	Transcribed locus, weakly similar to NP_850735.1 basic helix-loop-helix (bHLH) family protein [Arabidopsis thaliana]	-3.42	-31.86	-3.94	-27.77	Cluster-4	388
1161	GarAffx.24961.1.S1_s_at		AY641990.1		0	-4.82	0	-4.08	Cluster-4	389
1162	Ghi.1146.1.S1_a_at	Ghi.13026	DN780642	Transcribed locus, strongly similar to NP_178585.1 LHCB2.1 (Photosystem II light harvesting complex gene 2.1); chlorophyll binding [Arabidopsis thaliana]	0	-5.03	0	-4.24	Cluster-4	390
1163	Ghi.5529.2.S1_s_at	Ghi.5529	AI731201	Dehydration-induced protein RD22-like protein (RDL)	0	-4.85	0	-4.09	Cluster-4	391
1164	Ghi.5092.1.A1_at	Ghi.5092	DT048236	Transcribed locus, weakly similar to NP_193167.3 unknown protein [Arabidopsis thaliana]	0	-11.34	0	-9.53	Cluster-4	392
1165	GhiAffx.51955.1.S1_s_at	Ghi.7236	AW186976	Transcribed locus, weakly similar to NP_201061.1 unknown protein [Arabidopsis thaliana]	0	-4.77	0	-4.01	Cluster-4	393
1166	Gra.2810.2.A1_s_at		CO091414		0	-4.91	0	-4.13	Cluster-4	394
1167	Ghi.1750.1.S1_at	Ghi.20215	DT574886	Transcribed locus, weakly similar to NP_563639.2 subtilase family protein [Arabidopsis thaliana]	0	-3.62	0	-3.02	Cluster-4	395
1168	Ghi.7533.2.S1_at	Ghi.7533	DR462889	Transcribed locus, weakly similar to NP_188563.1 leucine-rich repeat family protein [Arabidopsis thaliana]	0	-5.51	0	-4.6	Cluster-4	396
1169	GhiAffx.58823.1.S1_at		DW496312.1		0	-4.93	0	-4.12	Cluster-4	397
1170	GhiAffx.44023.1.S1_at	Ghi.11063	DW226440.1	Transcribed locus	0	-9.52	0	-7.98	Cluster-4	398
1171	GhiAffx.49735.1.S1_s_at		DV848919		0	-6.04	0	-5.06	Cluster-4	399
1172	GhiAffx.2437.1.A1_at		DT046959		0	-4.81	0	-3.96	Cluster-4	400
1173	GhiAffx.24805.1.S1_at	Ghi.21918	DW513016.1	Transcribed locus, weakly similar to NP_001062047.1 Os08g0477900 [Oryza sativa (japonica cultivar-group)]	0	-4.54	0	-3.76	Cluster-4	401
1174	Ghi.4168.1.S1_at	Ghi.4168	DT457139	Transcribed locus	0	-10.21	0	-8.19	Cluster-4	402
1175	GhiAffx.13378.1.A1_a_at	Ghi.15724	DN759935	Transcribed locus, weakly similar to NP_190446.1 ATP binding / DNA binding [Arabidopsis thaliana]	0	-5.76	0	-4.64	Cluster-4	403
1176	GhiAffx.6822.1.A1_at		DW505102.1		0	-5.77	0	-4.67	Cluster-4	404
1177	GhiAffx.7100.1.S1_at	Ghi.13429	DW508136.1	Transcribed locus, moderately similar to NP_001068168.1 Os11g0586300 [Oryza sativa (japonica cultivar-group)]	0	-3.84	0	-3.11	Cluster-4	405
1178	Gra.719.1.S1_at	Gra.719	CO085860	Transcribed locus, weakly similar to NP_196481.1 FLS (FLAVONOL SYNTHASE) [Arabidopsis thaliana]	0	-4.19	0	-3.4	Cluster-4	406
1179	Ghi.7493.2.S1_s_at	Ghi.7493	AI730038	Transcribed locus, moderately similar to NP_566514.1 brix domain-containing protein [Arabidopsis thaliana]	0	-5.3	0	-4.18	Cluster-4	407
1180	GhiAffx.22837.1.A1_at	Ghi.21644	DW502760.1	Transcribed locus, moderately similar to NP_001062640.1 Os09g0135700 [Oryza sativa (japonica cultivar-group)]	0	-4.19	0	-3.31	Cluster-4	408
1181	GhiAffx.7693.1.S1_at		DW514572.1		0	-11.82	0	-9.41	Cluster-4	409
1182	GraAffx.34313.1.S1_s_at		CA994247		-3.87	-10.17	-3.96	-8.89	Cluster-4	410
1183	Ghi.242.1.A1_at	Ghi.242	DR461531	Transcribed locus	0	-13.05	0	-11.81	Cluster-4	411
1184	GhiAffx.11387.1.S1_at	Ghi.2554	DW496560.1	Transcribed locus, moderately similar to NP_001046611.1 Os02g0297600 [Oryza sativa (japonica cultivar-group)]	0	-5.96	0	-5.41	Cluster-4	412
1185	GhiAffx.47939.1.A1_a_at	Ghi.18643	DW508464.1	Transcribed locus, weakly similar to NP_567703.1 lyase [Arabidopsis thaliana]	0	-9.37	0	-8.45	Cluster-4	413
1186	Ghi.4236.1.S1_at	Ghi.4236	DT456098	Transcribed locus, moderately similar to NP_001044471.1 Os01g0785900 [Oryza sativa (japonica cultivar-group)]	0	-9.65	0	-8.85	Cluster-4	414
1187	GhiAffx.51233.1.S1_at	Ghi.14434	DW508355.1	Transcribed locus, moderately similar to NP_189227.1 mitotic spindle checkpoint protein, putative (MAD2) [Arabidopsis thaliana]	0	-8.16	0	-7.45	Cluster-4	415
1188	GraAffx.17888.1.S1_at		CO117613		0	-6.39	0	-5.83	Cluster-4	416
1189	GhiAffx.11861.1.S1_at	Ghi.2449	DW231177.1	Transcribed locus, weakly similar to NP_188661.2 unknown protein [Arabidopsis thaliana]	0	-6.17	0	-5.78	Cluster-4	417
1190	GhiAffx.29182.1.S1_at	Ghi.12861	DW511527.1	Transcribed locus, weakly similar to XP_001692808.1 apoferredoxin [Chlamydomonas reinhardtii]	0	-3.4	0	-3.19	Cluster-4	418
1191	GhiAffx.27164.1.S1_at	Ghi.12470	DW513368.1	Transcribed locus, weakly similar to NP_849691.1 jacalin lectin family protein [Arabidopsis thaliana]	0	-7.81	0	-7.27	Cluster-4	419
1192	GhiAffx.3422.1.S1_at	Ghi.7650	DW226028.1	Transcribed locus, strongly similar to NP_567724.1 FIB2 (FIBRILLARIN 2) [Arabidopsis thaliana]	0	-4.3	0	-3.98	Cluster-4	420
1193	GhiAffx.47575.1.S1_at		DN802972		0	-3.33	0	-3.08	Cluster-4	421
1194	Ghi.9671.1.S1_s_at	Ghi.9671	DR457427	Transcribed locus, moderately similar to NP_001031642.1 unknown protein [Arabidopsis thaliana]	0	-8.92	0	-7.8	Cluster-4	422
1195	Ghi.6423.1.A1_at	Ghi.6423	CO490711	Transcribed locus, strongly similar to NP_195009.1 ATAUR1 (ATAURORA1); histone serine kinase(H3-S10 specific) / kinase/ protein serine/threonine kinase [Arabidopsis thaliana]	0	-5.65	0	-4.97	Cluster-4	423
1196	GhiAffx.40870.1.A1_at	Ghi.21549	DW225488.1	Transcribed locus, weakly similar to NP_201424.1 unknown protein [Arabidopsis thaliana]	0	-7.04	0	-6.19	Cluster-4	424
1197	GhiAffx.42638.1.S1_at	Ghi.13712	DW509058.1	Transcribed locus, weakly similar to NP_195541.2 unknown protein [Arabidopsis thaliana]	0	-3.43	0	-3.02	Cluster-4	425
1198	GhiAffx.44321.1.S1_at	Ghi.22032	DW518056.1	Transcribed locus	0	-4.24	0	-3.74	Cluster-4	426
1199	Ghi.4799.1.S1_s_at	Ghi.4799	DT050524	Transcribed locus	0	-11.08	0	-9.81	Cluster-4	427
1200	GhiAffx.53647.1.S1_at	Ghi.14205	DW502284.1	Transcribed locus, moderately similar to NP_193312.2 60S ribosome subunit biogenesis protein, putative [Arabidopsis thaliana]	0	-3.92	0	-3.47	Cluster-4	428
1201	Gra.1583.1.S1_s_at	Gra.1583	CO121674	Transcribed locus, weakly similar to NP_564659.1 unknown protein [Arabidopsis thaliana]	0	-3.61	0	-3.2	Cluster-4	429
1202	GraAffx.27153.1.S1_at		CO090168		0	-4.03	0	-3.57	Cluster-4	430
1203	GhiAffx.8816.1.S1_at	Ghi.20999	DW520495.1	Transcribed locus, moderately similar to NP_178984.1 ABC transporter family protein [Arabidopsis thaliana]	0	-10.9	0	-9.7	Cluster-4	431
1204	Ghi.6465.2.S1_at	Ghi.6465	CD485906	Transcribed locus, weakly similar to NP_193436.2 ATEXLB1 (ARABIDOPSIS THALIANA EXPANSIN-LIKE B1) [Arabidopsis thaliana]	444.16	0	454.7	212.51	Cluster-4	432
1205	Ghi.202.1.S1_s_at	Ghi.202	DR461816	Transcribed locus, weakly similar to XP_001694908.1 predicted protein [Chlamydomonas reinhardtii]	0	-11.07	0	-5.85	Cluster-4	433
1206	GhiAffx.16708.1.A1_at	Ghi.13748	DW230744.1	Transcribed locus, weakly similar to XP_001777637.1 predicted protein [Physcomitrella patens subsp. patens]	0	-10.94	0	-5.8	Cluster-4	434
1207	GhiAffx.62126.1.S1_a_at	Ghi.15857	DW509253.1	Transcribed locus, weakly similar to NP_193829.2 basic helix-loop-helix (bHLH) family protein [Arabidopsis thaliana]	0	-7.18	0	-3.77	Cluster-4	435
1208	Ghi.4351.1.S1_s_at	Ghi.4351	AY464058.1	Transcribed locus, weakly similar to NP_195142.1 CYCD3;1 (CYCLIN D3;1); cyclin-dependent protein kinase regulator [Arabidopsis thaliana]	-3.54	-24.11	-3.37	-14.56	Cluster-4	436
1209	GhiAffx.61724.1.S1_at	Ghi.14366	DW224537.1	Transcribed locus, weakly similar to NP_564171.1 basic helix-loop-helix (bHLH) family protein [Arabidopsis thaliana]	0	-7.35	0	-3.95	Cluster-4	437
1210	GhiAffx.6992.1.S1_s_at	Ghi.11878	DW506913.1	Transcribed locus, weakly similar to NP_194864.2 selenium binding [Arabidopsis thaliana]	0	-11.33	0	-6.11	Cluster-4	438
1211	Ghi.5128.1.A1_at	Ghi.5128	DT048961	Transcribed locus	23.53	3.4	23.46	12.13	Cluster-4	439
1212	GhiAffx.57371.1.S1_at	Ghi.14107	AW187192	Transcribed locus	0	-6.88	0	-3.88	Cluster-4	440
1213	GhiAffx.26362.1.S1_s_at		DW519655.1		0	-9.88	0	-5.65	Cluster-4	441
1214	GhiAffx.28080.1.S1_at		DT048412		0	-7.17	0	-4.08	Cluster-4	442
1215	Ghi.7533.1.S1_at	Ghi.7533	DT527646	Transcribed locus, weakly similar to NP_188563.1 leucine-rich repeat family protein [Arabidopsis thaliana]	0	-10.71	0	-5.93	Cluster-4	443
1216	GhiAffx.7076.1.S1_at	Ghi.11377	DW512701.1	Transcribed locus	0	-6.32	0	-3.46	Cluster-4	444
1217	GhiAffx.113.1.S1_s_at	Ghi.14430	DW237468.1	Transcribed locus, moderately similar to NP_192115.1 PRL (PROLIFERA); ATP binding / DNA binding / DNA-dependent ATPase [Arabidopsis thaliana]	0	-36.84	-3.27	-21.32	Cluster-4	445
1218	GhiAffx.29424.1.A1_s_at	Ghi.15752	DW237302.1	Transcribed locus, moderately similar to NP_178812.1 minichromosome maintenance family protein / MCM family protein [Arabidopsis thaliana]	0	-40.94	-3.01	-25.52	Cluster-4	446
1219	Ghi.2199.1.A1_s_at	Ghi.2199	DT050631	Transcribed locus, weakly similar to NP_176441.1 unknown protein [Arabidopsis thaliana]	0	-8.08	0	-5.44	Cluster-4	447
1220	GhiAffx.6316.1.S1_at		DW499194.1		0	-6.34	0	-4.35	Cluster-4	448
1221	Ghi.4233.1.A1_s_at	Ghi.4233	DT047742	Transcribed locus, moderately similar to NP_180966.1 xanthine/uracil permease family protein [Arabidopsis thaliana]	0	-13.13	0	-8.47	Cluster-4	449
1222	GhiAffx.32067.1.S1_s_at	Ghi.13809	DT050181	Transcribed locus, weakly similar to NP_173483.1 cyclin, putative [Arabidopsis thaliana]	0	-6.12	0	-3.95	Cluster-4	450
1223	GhiAffx.40088.1.S1_at		DW496032.1		0	-5.46	0	-3.54	Cluster-4	451
1224	GhiAffx.61454.1.S1_at	Ghi.11519	DW509393.1	Transcribed locus, weakly similar to NP_188175.1 unknown protein [Arabidopsis thaliana]	0	-5.7	0	-3.7	Cluster-4	452
1225	Ghi.5633.1.A1_at	Ghi.5633	DT047085	Transcribed locus, weakly similar to NP_180187.1 IQD6 (IQ-domain 6); calmodulin binding [Arabidopsis thaliana]	0	-5.02	0	-3.3	Cluster-4	453
1226	Ghi.6665.1.S1_s_at	Ghi.6665	DN758016	Transcribed locus, moderately similar to NP_173034.1 LHCB6 (LIGHT HARVESTING COMPLEX PSII); chlorophyll binding [Arabidopsis thaliana]	0	-5.02	0	-3.33	Cluster-4	454
1227	GhiAffx.6646.1.S1_s_at	Ghi.11780	DW502865.1	Transcribed locus, weakly similar to NP_197608.1 leucine-rich repeat protein, putative [Arabidopsis thaliana]	0	-32.63	0	-21.63	Cluster-4	455
1228	GhiAffx.15626.1.S1_at	Ghi.11224	DW495976.1	Transcribed locus, strongly similar to NP_524352.1 Histone H4 replacement CG3379-PC, isoform C [Drosophila melanogaster]	0	-5.45	0	-3.63	Cluster-4	456
1229	GraAffx.9074.1.A1_s_at		CO087390		0	-4.71	0	-3.13	Cluster-4	457
1230	GhiAffx.32086.1.S1_at		DT049951		5.54	-3.3	6.15	0	Cluster-4	458
1231	Ghi.1687.1.S1_s_at	Ghi.1687	DN759973	Transcribed locus, moderately similar to NP_199194.1 ZLL (ZWILLE) [Arabidopsis thaliana]	0	-10.46	0	-6.33	Cluster-4	459
1232	GhiAffx.2418.1.A1_at	Ghi.11756	DW502058.1	Transcribed locus, weakly similar to NP_181587.2 unknown protein [Arabidopsis thaliana]	0	-20.39	0	-12.21	Cluster-4	460
1233	GhiAffx.45608.1.S1_at	Ghi.14707	DW496109.1	Transcribed locus, moderately similar to NP_563875.3 polygalacturonase, putative / pectinase, putative [Arabidopsis thaliana]	0	-36.24	0	-21.77	Cluster-4	461
1234	GhiAffx.41706.1.S1_s_at	Ghi.15959	DW504374.1	Transcribed locus, strongly similar to NP_195009.1 ATAUR1 (ATAURORA1); histone serine kinase(H3-S10 specific) / kinase/ protein serine/threonine kinase [Arabidopsis thaliana]	0	-5.29	0	-3.11	Cluster-4	462
1235	GhiAffx.60413.1.S1_at	Ghi.21626	DW504245.1	Transcribed locus, moderately similar to NP_199671.1 ATSMC3 (Arabidopsis thaliana structural maintenance of chromosome 3); ATP binding	0	-5.51	0	-3.27	Cluster-4	463
1236	GhiAffx.6753.1.S1_x_at	Ghi.8835	DT049517	Transcribed locus, moderately similar to NP_175097.1 universal stress protein (USP) family protein [Arabidopsis thaliana]	-4.13	-42.8	-5.37	-27.59	Cluster-4	464
1237	GhiAffx.24503.1.S1_s_at	Ghi.11436	DW511439.1	Transcribed locus, weakly similar to NP_173290.1 kinesin motor protein-related [Arabidopsis thaliana]	0	-5.04	0	-3.19	Cluster-4	465
1238	Ghi.7302.1.S1_s_at	Ghi.7302	DT455931	Transcribed locus, moderately similar to NP_180966.1 xanthine/uracil permease family protein [Arabidopsis thaliana]	0	-8.31	0	-5.23	Cluster-4	466
1239	GhiAffx.6911.1.A1_at	Ghi.18429	DW232091.1	Transcribed locus, strongly similar to NP_180440.1 histone H2B, putative [Arabidopsis thaliana]	0	-7.53	0	-4.73	Cluster-4	467
1240	GhiAffx.43246.1.S1_at	Ghi.16760	DW511982.1	Transcribed locus, weakly similar to NP_173599.1 unknown protein [Arabidopsis thaliana]	0	-9.91	0	-6.19	Cluster-4	468
1241	Gra.2835.2.S1_s_at	Gra.2835	CO123945	Transcribed locus, moderately similar to NP_566536.1 asparaginase [Arabidopsis thaliana]	0	-6.82	0	-4.2	Cluster-4	469
1242	Ghi.273.2.S1_at	Ghi.273	AI729395	Transcribed locus, moderately similar to NP_191196.1 leucine-rich repeat transmembrane protein kinase, putative [Arabidopsis thaliana]	-3.08	-8.49	0	-9.51	Cluster-4	470
1243	Ghi.10022.2.S1_s_at	Ghi.10022	DT564348	24-sterol C-methyltransferase (SMT2-2)	-6.84	-14.19	-3.02	-14.51	Cluster-4	471
1244	Ghi.5887.1.S1_at	Ghi.5887	CO499594	Transcribed locus, moderately similar to NP_568818.1 eukaryotic translation initiation factor SUI1, putative [Arabidopsis thaliana]	3.68	0	5.86	0	Cluster-4	472
1245	GraAffx.1750.1.S1_s_at		CO124179		-4.04	-14.62	0	-15.28	Cluster-4	473
1246	GraAffx.2046.1.S1_at		CO122768		8.86	0	12.63	0	Cluster-4	474
1247	Ghi.6951.1.S1_x_at	Ghi.17200	AJ513153	Transcribed locus, moderately similar to NP_198216.2 AN3 (ANGUSITFOLIA3) [Arabidopsis thaliana]	-5.21	-12.48	-3.52	-13.48	Cluster-4	475
1248	Ghi.5385.1.S1_s_at	Ghi.5385	DT047980	Transcribed locus, weakly similar to NP_201434.1 leucine-rich repeat family protein [Arabidopsis thaliana]	-7.2	-26.11	-3.49	-24.57	Cluster-4	476
1249	Gra.253.1.A1_at	Gra.253	CO084437	Transcribed locus, moderately similar to NP_175717.1 SPA4 (SPA1-RELATED 4); ATP binding / protein kinase/ protein serine/threonine kinase/ signal transducer [Arabidopsis thaliana]	3.19	0	3.73	0	Cluster-4	477
1250	GhiAffx.44858.1.S1_at		DW242450.1		3.1	0	3.92	0	Cluster-4	478
1251	GhiAffx.51022.1.S1_at		CO498772		4.15	0	5.17	0	Cluster-4	479
1252	GhiAffx.7659.1.S1_a_at	Ghi.15884	DW227981.1	Transcribed locus, moderately similar to NP_195494.1 xyloglucan:xyloglucosyl transferase, putative / xyloglucan endotransglycosylase, putative / endo-xyloglucan transferase, putative [Arabidopsis thaliana]	3.54	0	4.62	0	Cluster-4	480
1253	Ghi.9623.1.A1_x_at	Ghi.17189	DT048278	Transcribed locus, moderately similar to NP_194637.1 PAP2 (PHYTOCHROME-ASSOCIATED PROTEIN 2); transcription factor [Arabidopsis thaliana]	-5.19	-21.24	0	-18.43	Cluster-4	481
1254	Gra.3004.2.S1_s_at	Gra.3004	CO086920	Transcribed locus, moderately similar to NP_178409.2 ATEXPA15 (ARABIDOPSIS THALIANA EXPANSIN A15) [Arabidopsis thaliana]	-4.27	-15.33	0	-12.49	Cluster-4	482
1255	GhiAffx.52877.1.A1_at	Ghi.16013	DW224606.1	Transcribed locus, weakly similar to NP_175244.1 glycoside hydrolase family 28 protein / polygalacturonase (pectinase) family protein [Arabidopsis thaliana]	-3.54	-17.14	0	-12.38	Cluster-4	483
1256	GhiAffx.53058.1.S1_s_at	Ghi.6683	DW518780.1	Transcribed locus, weakly similar to NP_201042.2 invertase/pectin methylesterase inhibitor family protein [Arabidopsis thaliana]	-3.06	-28.78	0	-22.56	Cluster-4	484
1257	GhiAffx.44610.1.S1_s_at	Ghi.13619	DW519438.1	Transcribed locus, weakly similar to NP_568041.1 protein kinase family protein [Arabidopsis thaliana]	10.15	5.13	11.36	6.19	Cluster-4	485
1258	GhiAffx.879.1.S1_at	Ghi.20471	DN816995	Transcribed locus, moderately similar to NP_567921.1 HDA14 (histone deacetylase 14); histone deacetylase [Arabidopsis thaliana]	-3.93	-5.89	-3.54	-5.44	Cluster-4	486
1259	Ghi.1438.1.S1_s_at	Ghi.1438	DT049362	Transcribed locus	0	0	-13.26	-45.2	Cluster-5	1
1260	Ghi.8381.1.S1_s_at	Ghi.8381	DT047422	Transcribed locus	0	0	-17.87	-61.36	Cluster-5	2
1261	Ghi.564.1.S1_s_at	Ghi.564	AI731645	Transcribed locus, weakly similar to NP_189434.1 early nodule-specific protein, putative [Arabidopsis thaliana]	0	0	-3.25	-11.54	Cluster-5	3
1262	Ghi.7345.1.S1_at	Ghi.9542	AI731401	Transcribed locus, moderately similar to NP_200987.1 calnexin 1 (CNX1) [Arabidopsis thaliana]	0	0	-5.43	-19.13	Cluster-5	4
1263	Ghi.1314.2.S1_s_at	Ghi.16662 /// Ghi.4663	AY345603.1	Alpha-tubulin (TUA7) /// Alpha-tubulin 1	0	0	-3.22	-12.37	Cluster-5	5
1264	Ghi.5050.1.S1_s_at	Ghi.5050	DT049289	Transcribed locus, moderately similar to NP_190187.1 ADF1 (ACTIN DEPOLYMERIZING FACTOR 1) [Arabidopsis thaliana]	0	0	-3.05	-11.25	Cluster-5	6
1265	GhiAffx.63150.1.S1_at	Ghi.13073	DW496341.1	Transcribed locus	4.14	4.17	3.05	0	Cluster-5	7
1266	Ghi.7119.1.S1_s_at	Ghi.7119	AW187858	Transcribed locus, weakly similar to NP_199968.1 phosphate-responsive 1 family protein [Arabidopsis thaliana]	0	0	-5.44	-23.27	Cluster-5	8
1267	GhiAffx.13410.1.S1_at	Ghi.19400	DT457554	Transcribed locus, weakly similar to NP_196769.1 mechanosensitive ion channel domain-containing protein / MS ion channel domain-containing protein [Arabidopsis thaliana]	0	0	-3.11	-12.78	Cluster-5	9
1268	Ghi.2186.1.S1_s_at	Ghi.2186	CB350432	Transcribed locus, weakly similar to NP_566966.1 aspartyl protease family protein [Arabidopsis thaliana]	0	0	-3.73	-18.87	Cluster-5	10
1269	Ghi.8068.1.S1_s_at	Ghi.16326	AF216497.1	P-glycoprotein (CMDR1)	0	0	-3.65	-18.28	Cluster-5	11
1270	GhiAffx.6717.1.S1_s_at	Ghi.12436	DW508776.1	Transcribed locus, moderately similar to NP_567476.1 RALFL33 (RALF-LIKE 33) [Arabidopsis thaliana]	0	0	-4.28	-20.87	Cluster-5	12
1271	GhiAffx.33381.1.S1_s_at		AI055224		0	0	-5.45	-25.19	Cluster-5	13
1272	Ghi.8211.1.S1_s_at	Ghi.8211	AI731607	Transcribed locus, weakly similar to NP_194904.1 peroxidase, putative [Arabidopsis thaliana]	0	0	-5.23	-30.16	Cluster-5	14
1273	Ghi.682.1.S1_s_at	Ghi.682	DR456238	Transcribed locus	0	0	-3.38	-18.69	Cluster-5	15
1274	GhiAffx.53241.1.S1_at	Ghi.12870	DW518118.1	Transcribed locus, weakly similar to NP_001065892.1 Os11g0180000 [Oryza sativa (japonica cultivar-group)]	0	0	-3.31	-18.61	Cluster-5	16
1275	GhiAffx.2385.1.A1_at	Ghi.8211	DT049484	Transcribed locus, weakly similar to NP_194904.1 peroxidase, putative [Arabidopsis thaliana]	0	0	-5.29	-28.31	Cluster-5	17
1276	GhiAffx.61409.1.S1_at		DW509160.1		0	-4.13	-12.58	-60.51	Cluster-5	18
1277	Ghi.6836.1.S1_s_at	Ghi.2086	CA992928	Transcribed locus, strongly similar to NP_180524.1 thiamine biosynthesis family protein / thiC family protein [Arabidopsis thaliana]	-5.87	0	-8.1	-34.03	Cluster-5	19
1278	GraAffx.9604.1.S1_s_at		CO087680		-4.62	0	-8.01	-28.71	Cluster-5	20
1279	Ghi.10316.1.S1_s_at	Ghi.10316	DT051688	Transcribed locus, weakly similar to NP_565797.1 phosphate-responsive 1 family protein [Arabidopsis thaliana]	-3.57	-8.8	-6.26	-83.48	Cluster-5	21
1280	Ghi.4321.1.S1_s_at	Ghi.4321	AW186956	Transcribed locus, moderately similar to NP_192979.1 SKU5 (skewed 5); copper ion binding [Arabidopsis thaliana]	0	-7.78	-4.15	-97.03	Cluster-5	22
1281	Ghi.4732.1.A1_s_at	Ghi.4732	DT051826	Transcribed locus	0	-7.92	0	-139.66	Cluster-5	23
1282	Ghi.524.1.S1_x_at	Ghi.524	DR458487	Transcribed locus, moderately similar to NP_568376.1 ACL5 (ACAULIS 5) [Arabidopsis thaliana]	0	-6	0	-102.62	Cluster-5	24
1283	GhiAffx.6042.1.S1_s_at	Ghi.11845	DW498160.1	Transcribed locus, weakly similar to NP_181486.1 gibberellin-regulated family protein [Arabidopsis thaliana]	-3.42	-5.99	-3.32	-51.49	Cluster-5	25
1284	Ghi.10234.1.S1_s_at	Ghi.10234	DT461958	Transcribed locus, moderately similar to NP_177743.1 SKS5 (SKU5 Similar 5); copper ion binding / oxidoreductase [Arabidopsis thaliana]	0	-7.6	-3.55	-67	Cluster-5	26
1285	Ghi.8291.1.S1_s_at	Ghi.8291	DT048047	Transcribed locus, moderately similar to NP_188258.1 GDSL-motif lipase/hydrolase family protein [Arabidopsis thaliana]	0	-25.79	-11.31	-194.19	Cluster-5	27
1286	GarAffx.14011.1.S1_s_at		BQ411592		0	-5.98	0	-60.17	Cluster-5	28
1287	Ghi.10103.1.A1_s_at	Ghi.10103	DT543201	Transcribed locus, moderately similar to NP_565330.1 subtilase family protein [Arabidopsis thaliana]	0	-13.29	0	-140.83	Cluster-5	29
1288	Ghi.9826.1.S1_s_at	Ghi.9826	DT565468	Transcribed locus, weakly similar to NP_196996.1 gibberellin-regulated family protein [Arabidopsis thaliana]	0	-4.92	0	-51.04	Cluster-5	30
1289	Ghi.10489.1.S1_x_at	Ghi.10489	DT544528	Transcribed locus, weakly similar to XP_001254242.1 PREDICTED: similar to SH3 domain binding protein [Bos taurus]	0	-6.22	0	-59.68	Cluster-5	31
1290	Ghi.4806.1.A1_s_at	Ghi.4806	CO491450	Transcribed locus, moderately similar to NP_177678.2 CKX5 (CYTOKININ OXIDASE 5); cytokinin dehydrogenase [Arabidopsis thaliana]	0	-10.03	0	-95.52	Cluster-5	32
1291	Ghi.8136.1.S1_s_at	Ghi.8136	AJ606075.1	Peroxidase (pox gene), strain Xuzhou 142	0	-4.12	0	-39.1	Cluster-5	33
1292	Ghi.8826.2.S1_at	Ghi.8826	DT456442	Transcribed locus, moderately similar to NP_173261.1 ATLP-1 (Arabidopsis thaumatin-like protein 1) [Arabidopsis thaliana]	0	-24.41	0	-229.9	Cluster-5	34
1293	Ghi.2039.2.S1_s_at	Ghi.17319	DT463218	Transcribed locus, moderately similar to NP_197583.1 SUS1 (SUCROSE SYNTHASE 1); UDP-glycosyltransferase/ sucrose synthase [Arabidopsis thaliana]	0	-3.86	0	-45.21	Cluster-5	35
1294	Ghi.3017.1.S1_at	Ghi.18014	DN759882	Transcribed locus, weakly similar to NP_192141.1 pectinesterase family protein [Arabidopsis thaliana]	0	-6.27	0	-72.2	Cluster-5	36
1295	Ghi.4824.1.A1_s_at	Ghi.4824	DT050300	Transcribed locus	0	-3.08	0	-35.5	Cluster-5	37
1296	GhiAffx.63257.1.S1_s_at	Ghi.21572	DW500546.1	Transcribed locus, moderately similar to NP_565300.1 unknown protein [Arabidopsis thaliana]	0	-3.98	0	-48.73	Cluster-5	38
1297	GraAffx.28607.1.A1_s_at		CO085993		0	-10.72	0	-132.86	Cluster-5	39
1298	Ghi.1927.1.S1_at	Ghi.17404	DV849072	Transcribed locus, strongly similar to NP_187818.1 ACT11 (ACTIN-11); structural constituent of cytoskeleton [Arabidopsis thaliana]	0	-4.63	-4.07	-39.97	Cluster-5	40
1299	Ghi.9045.1.A1_s_at	Ghi.6091	DT048514	Transcribed locus, moderately similar to NP_563789.1 SMO2-2 (sterol 4-alpha-methyl-oxidase 2); C-4 methylsterol oxidase [Arabidopsis thaliana]	0	-3.39	-3.18	-29.17	Cluster-5	41
1300	GarAffx.28288.1.S1_s_at		BQ408809		0	-6.89	-5.48	-47.86	Cluster-5	42
1301	GraAffx.2352.1.S1_s_at		CO121310		0	-5.07	-3.33	-37.53	Cluster-5	43
1302	Ghi.561.1.S1_at	Ghi.561	AI729491	Transcribed locus, weakly similar to NP_564905.1 b-keto acyl reductase, putative (GLOSSY8) [Arabidopsis thaliana]	0	-3.47	-4.26	-27.62	Cluster-5	44
1303	GhiAffx.20319.1.S1_s_at	Ghi.15477	DW493277.1	Transcribed locus, moderately similar to NP_182034.1 CYCP3;1 (cyclin p3;1); cyclin-dependent protein kinase [Arabidopsis thaliana]	0	-3.04	-4.12	-25.59	Cluster-5	45
1304	GhiAffx.40054.1.S1_at	Ghi.18418	DW517290.1	Transcribed locus, moderately similar to NP_181593.1 ATEXPA8 (ARABIDOPSIS THALIANA EXPANSIN A8) [Arabidopsis thaliana]	7.99	7.03	6.74	0	Cluster-5	46
1305	Ghi.5435.1.S1_s_at	Ghi.5435	DT047760	Transcribed locus, weakly similar to NP_193178.1 lesion inducing protein-related [Arabidopsis thaliana]	0	-4.06	-3.7	-23.76	Cluster-5	47
1306	GhiAffx.23083.1.A1_s_at	Ghi.2585	DW228819.1	Transcribed locus, moderately similar to NP_196086.1 CYP77A4 (cytochrome P450, family 77, subfamily A, polypeptide 4); oxygen binding [Arabidopsis thaliana]	-3.07	-5.26	-5.32	-16.57	Cluster-5	48
1307	GhiAffx.63960.1.S1_at	Ghi.2770	DW498090.1	Transcribed locus, weakly similar to NP_566966.1 aspartyl protease family protein [Arabidopsis thaliana]	0	-3.61	-3.48	-24.98	Cluster-5	49
1308	Ghi.10414.1.S1_s_at	Ghi.10414	DV848754	Transcribed locus, weakly similar to NP_199010.1 binding [Arabidopsis thaliana]	-3.5	0	-7.17	-51.11	Cluster-5	50
1309	Ghi.5955.1.A1_s_at	Ghi.5955	DT053461	Transcribed locus, weakly similar to NP_974867.1 protein kinase family protein [Arabidopsis thaliana]	0	0	-3.08	-21.04	Cluster-5	51
1310	Ghi.826.1.S1_s_at	Ghi.826	DR454408	Transcribed locus, moderately similar to NP_563858.1 ERG28 (ARABIDOPSIS HOMOLOG OF YEAST ERGOSTEROL28) [Arabidopsis thaliana]	0	0	-3.07	-19.7	Cluster-5	52
1311	Ghi.9864.1.S1_s_at	Ghi.9864	AI728054	Transcribed locus, moderately similar to NP_189460.1 peroxidase, putative [Arabidopsis thaliana]	0	0	-4.56	-28.52	Cluster-5	53
1312	Ghi.4663.1.A1_x_at	Ghi.4663	DT051323	Alpha-tubulin (TUA7)	-3.16	-3.37	-4.64	-13.72	Cluster-5	54
1313	Ghi.180.1.S1_s_at	Ghi.18043	DT050683	Transcribed locus, weakly similar to NP_850440.1 CYP76C1 (cytochrome P450, family 76, subfamily C, polypeptide 1); heme binding / iron ion binding / monooxygenase [Arabidopsis thaliana]	0	0	-3.08	-23.59	Cluster-5	55
1314	Ghi.7420.1.S1_at	Ghi.7420	AI730877	Transcribed locus, weakly similar to NP_192847.1 unknown protein [Arabidopsis thaliana]	0	0	-3.4	-25.75	Cluster-5	56
1315	GhiAffx.16329.1.A1_s_at	Ghi.9864	DW229525.1	Transcribed locus, moderately similar to NP_189460.1 peroxidase, putative [Arabidopsis thaliana]	0	0	-3.47	-28.27	Cluster-5	57
1316	GhiAffx.7230.1.S1_at	Ghi.21834	DW509560.1	Transcribed locus	0	0	-3.82	-30.82	Cluster-5	58
1317	Ghi.1198.1.S1_at	Ghi.16287	AI725771	Cytochrome P450-like protein (cyP450 gene), strain Xuzhou 142	-3.01	0	-4.24	-44.42	Cluster-5	59
1318	Ghi.4629.1.S1_x_at	Ghi.16987	AY345606.1	Transcribed locus, strongly similar to NP_196786.1 TUB6 (BETA-6 TUBULIN) [Arabidopsis thaliana]	-3.91	0	-3.36	-68.92	Cluster-5	60
1319	Ghi.5081.1.S1_s_at	Ghi.5081	DT049160	Transcribed locus, weakly similar to NP_173419.1 glyoxal oxidase-related [Arabidopsis thaliana]	-4.43	-12.51	-24.32	-157.09	Cluster-5	61
1320	Ghi.8611.1.S1_s_at	Ghi.8611	CO499737	Transcribed locus, moderately similar to NP_182139.1 zinc finger (C3HC4-type RING finger) family protein [Arabidopsis thaliana]	0	-4.03	-10.85	-84.15	Cluster-5	62
1321	Ghi.7343.1.S1_at	Ghi.7343	DR454175	Transcribed locus, weakly similar to NP_001049232.1 Os03g0191200 [Oryza sativa (japonica cultivar-group)]	-3.2	-3.69	-4.23	-13.41	Cluster-5	63
1322	Ghi.8147.1.S1_at	Ghi.6106	DQ073046.1	Pectate lyase	5.4	0	-3.3	-79.34	Cluster-5	64
1323	Ghi.127.1.S1_x_at	Ghi.127	DR462628	Transcribed locus	0	0	-4.72	-55.22	Cluster-5	65
1324	Ghi.8186.1.S1_s_at	Ghi.8530	AI726859	Fasciclin-like arabinogalactan protein 2 (FLA2)	0	0	-4.12	-45.95	Cluster-5	66
1325	GhiAffx.1589.45.S1_s_at	Ghi.16278	CO491814	Arabinogalactan protein 2	-4.2	0	-25.64	-269.31	Cluster-5	67
1326	GbaAffx.183.1.S1_s_at		AY429438.1		0	0	-3.25	-30.81	Cluster-5	68
1327	Ghi.5859.1.A1_s_at	Ghi.5859	CO499146	Transcribed locus, weakly similar to NP_565113.1 auxin-responsive family protein [Arabidopsis thaliana]	0	0	-3.94	-37.18	Cluster-5	69
1328	Ghi.7168.1.S1_s_at	Ghi.7168	AW187529	Transcribed locus, weakly similar to NP_199593.2 FRA1 (FRAGILE FIBER 1); microtubule motor [Arabidopsis thaliana]	0	0	-4.53	-43.78	Cluster-5	70
1329	Ghi.8013.1.S1_at	Ghi.8013	DV848952	Fasciclin-like arabinogalactan protein 19 (FLA19)	0	0	-3.17	-30.74	Cluster-5	71
1330	Ghi.8051.1.S1_at	Ghi.8051	D88417.1	Endo-1,4-beta-glucanase, clone CF996	0	0	-3.82	-40.06	Cluster-5	72
1331	GhiAffx.36125.1.A1_s_at		DW480186.1		0	0	-3.03	-30.99	Cluster-5	73
1332	Gra.2056.1.A1_s_at		CO121156		0	0	-3.06	-30.44	Cluster-5	74
1333	Ghi.5750.1.S1_s_at	Ghi.16278	AY218846.1	Arabinogalactan protein 2	-5.07	0	-42.09	-568.73	Cluster-5	75
1334	Ghi.4464.1.A1_at	Ghi.4464	DT052573	Transcribed locus	0	0	-3.27	-43.88	Cluster-5	76
1335	GhiAffx.6110.2.S1_x_at	Ghi.20464	DW496609.1	Transcribed locus	0	0	-3.13	-41.16	Cluster-5	77
1336	Ghi.7664.1.S1_s_at	Ghi.7664	AI728355	Transcribed locus	0	0	-3.09	-52.54	Cluster-5	78
1337	GhiAffx.6110.1.A1_x_at	Ghi.8013	DW226506.1	Fasciclin-like arabinogalactan protein 19 (FLA19)	0	0	-3.23	-49.77	Cluster-5	79
1338	Ghi.5744.2.S1_s_at	Ghi.17201	DN760209	Transcribed locus, moderately similar to NP_192230.1 XTH9 (XYLOGLUCAN ENDOTRANSGLUCOSYLASE/HYDROLASE 9); hydrolase, acting on glycosyl bonds [Arabidopsis thaliana]	0	-3.94	-3.5	-51.91	Cluster-5	80
1339	Ghi.7418.1.S1_s_at	Ghi.7418	DR454725	Transcribed locus, weakly similar to NP_177941.2 unknown protein [Arabidopsis thaliana]	-4.35	-6.47	-6.22	-36.25	Cluster-5	81
1340	Ghi.7719.1.S1_s_at	Ghi.7719	AI730441	Transcribed locus, weakly similar to NP_194476.2 CBS domain-containing protein [Arabidopsis thaliana]	0	-3.65	-3.1	-64.48	Cluster-5	82
1341	Gra.1351.1.A1_s_at		CO107103		0	-3.04	-3.08	-57.15	Cluster-5	83
1342	Ghi.9327.1.S1_s_at	Ghi.9327	DT048085	Transcribed locus, moderately similar to NP_177023.1 ATXYL1/XYL1 (ALPHA-XYLOSIDASE 1); alpha-N-arabinofuranosidase/ hydrolase, hydrolyzing O-glycosyl compounds / xylan 1,4-beta-xylosidase [Arabidopsis thaliana]	0	-3.26	-3.99	-48.38	Cluster-5	84
1343	GarAffx.14950.1.S1_s_at		BQ414756		0	-4.37	-6.64	-156.01	Cluster-5	85
1344	Ghi.5796.1.S1_s_at	Ghi.5796	AI730807	Transcribed locus, weakly similar to NP_197039.1 plastocyanin-like domain-containing protein [Arabidopsis thaliana]	-3.21	-4.55	-5.34	-54.14	Cluster-5	86
1345	Ghi.8388.1.S1_x_at	Ghi.8826	CD486400	Transcribed locus, moderately similar to NP_173261.1 ATLP-1 (Arabidopsis thaumatin-like protein 1) [Arabidopsis thaliana]	3.07	0	-3.74	-155.37	Cluster-5	87
1346	Ghi.10795.1.S1_s_at	Ghi.6472	CD486563	Transcribed locus, weakly similar to NP_566036.1 protease inhibitor/seed storage/lipid transfer protein (LTP) family protein [Arabidopsis thaliana]	0	0	-3	-133.5	Cluster-5	88
1347	Ghi.7588.1.S1_at	Ghi.16291	AJ608934.1	Long chain fatty acid elongation enzyme (xl1 gene)	0	0	-5	-311.75	Cluster-5	89
1348	Ghi.5042.1.A1_s_at	Ghi.9633	DT047910	Transcribed locus, moderately similar to NP_201262.1 XYL4 (beta-xylosidase 4); hydrolase, hydrolyzing O-glycosyl compounds [Arabidopsis thaliana]	-3.47	0	-3.42	-197.88	Cluster-5	90
1349	Ghi.10609.1.S1_s_at	Ghi.10609	DN761916	Polygalacturonase-inhibiting protein (PGIPL)	-3.37	-3.66	-3.03	-59.16	Cluster-5	91
1350	Ghi.6188.1.A1_at	Ghi.6188	CO493635	Transcribed locus, moderately similar to NP_181500.1 ATEXPA4 (ARABIDOPSIS THALIANA EXPANSIN A4) [Arabidopsis thaliana]	-3.5	-4.23	-3.13	-76.94	Cluster-5	92
1351	Ghi.8520.1.S1_at	Ghi.8520	DR044160	Transcribed locus, moderately similar to NP_182144.1 delta-8 sphingolipid desaturase, putative [Arabidopsis thaliana]	-5.54	-6.16	-6.42	-102.24	Cluster-5	93
1352	Ghi.4987.1.A1_at	Ghi.4987	DT049585	Transcribed locus, moderately similar to NP_563853.1 ATATP-PRT2 (ATP PHOSPHORIBOSYL TRANSFERASE 2); ATP phosphoribosyltransferase [Arabidopsis thaliana]	0	0	0	-3.84	Cluster-5	94
1353	Ghi.4996.2.S1_at	Ghi.17114	DQ174257.1	Translation elongation factor 1A-3 (EF1A3)	0	0	0	-4.3	Cluster-5	95
1354	Ghi.7142.1.A1_s_at	Ghi.7142	DT468589	Transcribed locus	0	0	0	-3.13	Cluster-5	96
1355	Ghi.9323.1.A1_at	Ghi.9323	DR453225	Transcribed locus, weakly similar to NP_179096.1 gibberellin-regulated family protein [Arabidopsis thaliana]	0	0	0	-5.66	Cluster-5	97
1356	Ghi.10345.1.S1_at	Ghi.17772	DT047250	Transcribed locus, weakly similar to NP_190439.1 unknown protein [Arabidopsis thaliana]	0	0	0	-4.13	Cluster-5	98
1357	Ghi.1549.1.S1_at	Ghi.1549	DN779909	Transcribed locus, weakly similar to NP_201026.1 embryo-specific protein-related [Arabidopsis thaliana]	0	0	0	-4.1	Cluster-5	99
1358	Ghi.1314.1.S1_x_at	Ghi.16953	AY345605.1	Alpha-tubulin (TUA10)	0	0	0	-6.53	Cluster-5	100
1359	Ghi.1119.1.S1_s_at	Ghi.1119	DT051997	Transcribed locus, weakly similar to NP_172734.2 CYP87A2 (cytochrome P450, family 87, subfamily A, polypeptide 2); oxygen binding [Arabidopsis thaliana]	0	0	0	-20.95	Cluster-5	101
1360	Ghi.6216.1.S1_s_at	Ghi.6216	DT457708	Transcribed locus	0	0	0	-3.09	Cluster-5	102
1361	Ghi.7727.1.S1_s_at	Ghi.7727	AI727496	Transcribed locus, weakly similar to NP_180320.1 ATFD3 (FERREDOXIN 3); electron carrier [Arabidopsis thaliana]	0	0	0	-3.76	Cluster-5	103
1362	Ghi.9713.1.A1_s_at	Ghi.9713	DT047683	Transcribed locus, weakly similar to NP_001077616.1 pollen Ole e 1 allergen and extensin family protein [Arabidopsis thaliana]	0	0	0	-68.47	Cluster-5	104
1363	Ghi.2675.1.S1_at	Ghi.2675	DN758309	Transcribed locus, weakly similar to NP_001041841.1 Os01g0116100 [Oryza sativa (japonica cultivar-group)]	0	0	0	-3.76	Cluster-5	105
1364	Ghi.8301.1.S1_s_at	Ghi.8301	DT561868	Transcribed locus, weakly similar to NP_565423.1 unknown protein [Arabidopsis thaliana]	0	0	0	-4.27	Cluster-5	106
1365	Ghi.5531.1.A1_at	Ghi.5531	DT047401	Transcribed locus, moderately similar to NP_190557.1 glycosyl hydrolase family protein 43 [Arabidopsis thaliana]	0	0	0	-3.76	Cluster-5	107
1366	Gra.1423.3.S1_a_at	Gra.1423	CO112738	Transcribed locus, weakly similar to NP_174259.1 carboxylic ester hydrolase/ hydrolase, acting on ester bonds [Arabidopsis thaliana]	0	0	0	-8.54	Cluster-5	108
1367	Ghi.76.1.S1_s_at	Ghi.76	DR463121	Transcribed locus, weakly similar to NP_001056423.1 Os05g0579900 [Oryza sativa (japonica cultivar-group)]	0	0	0	-3.76	Cluster-5	109
1368	Gra.2054.1.S1_at	Gra.2054	CO127827	Transcribed locus, moderately similar to NP_189147.1 acyl carrier [Arabidopsis thaliana]	0	0	0	-4.27	Cluster-5	110
1369	Ghi.274.1.A1_s_at	Ghi.274	DT048856	Transcribed locus, moderately similar to NP_190560.1 60S ribosomal protein L26 (RPL26A) [Arabidopsis thaliana]	0	0	0	-3.2	Cluster-5	111
1370	Ghi.9618.1.S1_s_at	Ghi.9618	DT557438	Transcribed locus, strongly similar to NP_196521.1 mtHSC70-2 (HEAT SHOCK PROTEIN 70); ATP binding / unfolded protein binding [Arabidopsis thaliana]	0	0	0	-3.02	Cluster-5	112
1371	Ghi.604.1.A1_s_at	Ghi.17555	DT463214	Transcribed locus, moderately similar to NP_001057916.1 Os06g0571400 [Oryza sativa (japonica cultivar-group)]	0	0	0	-3.06	Cluster-5	113
1372	GraAffx.34246.1.A1_s_at		CO103445		0	0	0	-3.14	Cluster-5	114
1373	Ghi.627.1.A1_s_at	Ghi.627	AJ514108	Transcribed locus, strongly similar to NP_179971.1 small nuclear ribonucleoprotein G, putative / snRNP-G, putative / Sm protein G, putative [Arabidopsis thaliana]	0	0	0	-3.52	Cluster-5	115
1374	GhiAffx.63049.1.S1_at	Ghi.12932	DW518018.1	Transcribed locus, weakly similar to NP_173412.1 unknown protein [Arabidopsis thaliana]	0	0	0	-18.21	Cluster-5	116
1375	GhiAffx.24792.1.S1_at	Ghi.15235	DW225170.1	Transcribed locus, moderately similar to NP_173504.1 immunophilin / FKBP-type peptidyl-prolyl cis-trans isomerase family protein [Arabidopsis thaliana]	0	0	0	-4.28	Cluster-5	117
1376	GhiAffx.53142.1.S1_s_at	Ghi.11030	DW224608.1	Transcribed locus, moderately similar to NP_195345.1 FAH1 (FERULATE-5-HYDROXYLASE 1); ferulate 5-hydroxylase [Arabidopsis thaliana]	0	0	0	-7.63	Cluster-5	118
1377	Ghi.6271.1.S1_x_at	Ghi.24465	DN779712	Beta-tubulin 2	0	0	0	-3.46	Cluster-5	119
1378	GhiAffx.52048.1.S1_s_at	Ghi.14158	AI731295	Transcribed locus, moderately similar to NP_189518.2 unknown protein [Arabidopsis thaliana]	0	0	0	-4.69	Cluster-5	120
1379	Ghi.8427.1.S1_at	Ghi.8427	DT054039	Transcribed locus, weakly similar to NP_001063030.1 Os09g0373200 [Oryza sativa (japonica cultivar-group)]	0	0	0	-4.03	Cluster-5	121
1380	Gra.1285.1.S1_s_at	Gra.1285	CO122854	Transcribed locus, moderately similar to NP_175127.1 beta-galactosidase [Arabidopsis thaliana]	0	0	0	-15.9	Cluster-5	122
1381	GarAffx.37322.1.S1_s_at		AY626160.1		0	0	0	-5.4	Cluster-5	123
1382	GhiAffx.39326.1.A1_at	Ghi.10146	DW233298.1	Transcribed locus, weakly similar to NP_564408.1 protein binding / zinc ion binding [Arabidopsis thaliana]	0	0	0	-3	Cluster-5	124
1383	GhiAffx.1589.49.S1_at	Ghi.16180	DW234098.1	Transcribed locus, moderately similar to NP_192822.1 kinesin light chain-related [Arabidopsis thaliana]	0	0	0	-7.08	Cluster-5	125
1384	Ghi.4642.1.S1_x_at	Ghi.4642	DT051738	Transcribed locus, moderately similar to NP_973938.1 unknown protein [Arabidopsis thaliana]	0	0	0	-21.35	Cluster-5	126
1385	Ghi.4838.1.S1_at	Ghi.4838	AI054785	Transcribed locus, moderately similar to NP_564734.1 XF1; oxidoreductase [Arabidopsis thaliana]	0	0	0	-6	Cluster-5	127
1386	Gra.385.1.S1_x_at	Gra.385	CO085582	Transcribed locus, weakly similar to NP_565775.1 unknown protein [Arabidopsis thaliana]	0	0	0	-6.51	Cluster-5	128
1387	Ghi.10612.1.S1_s_at	Ghi.24477	DT047018	Transcribed locus, weakly similar to XP_366265.1 hypothetical protein MGG_10484 [Magnaporthe grisea 70-15]	0	0	0	-9.32	Cluster-5	129
1388	Ghi.1882.1.S1_s_at	Ghi.1882	DV849619	Transcribed locus, moderately similar to NP_200339.1 FTSZ1-1 (FtsZ1-1); structural molecule [Arabidopsis thaliana]	0	0	0	-3.5	Cluster-5	130
1389	Ghi.2516.1.S1_s_at	Ghi.2516	DT552219	Transcribed locus, moderately similar to NP_196897.1 CHS (CHALCONE SYNTHASE); naringenin-chalcone synthase [Arabidopsis thaliana]	0	0	0	-10.29	Cluster-5	131
1390	Ghi.8124.1.S1_at	Ghi.8124	AY631395.1	MADS9 protein (MADS-9)	0	0	0	-3.45	Cluster-5	132
1391	Ghi.4493.2.A1_s_at	Ghi.4493	DT053563	Transcribed locus, moderately similar to NP_563621.1 NC domain-containing protein-related [Arabidopsis thaliana]	0	0	0	-10.29	Cluster-5	133
1392	Gra.2688.3.S1_x_at	Gra.3235	CO121719	Transcribed locus, moderately similar to NP_180367.1 CPN60A; ATP binding / protein binding [Arabidopsis thaliana]	0	0	0	-3.45	Cluster-5	134
1393	GhiAffx.9656.2.S1_s_at		DR455612		0	0	0	-4.66	Cluster-5	135
1394	Gra.48.1.A1_a_at	Gra.48	CO083235	Transcribed locus, moderately similar to NP_191072.1 TT5 (TRANSPARENT TESTA 5); chalcone isomerase [Arabidopsis thaliana]	0	0	0	-7	Cluster-5	136
1395	GhiAffx.1589.466.A1_s_at	Ghi.16921	DT457124	Transcribed locus, moderately similar to NP_181899.1 SSI2 (fatty acid biosynthesis 2); acyl-[acyl-carrier-protein] desaturase [Arabidopsis thaliana]	0	0	0	-3.5	Cluster-5	137
1396	GhiAffx.3083.23.S1_at	Ghi.9704	DW518936.1	Transcribed locus, weakly similar to XP_001782987.1 predicted protein [Physcomitrella patens subsp. patens]	0	0	0	-4.66	Cluster-5	138
1397	Ghi.9300.1.A1_s_at	Ghi.9300	DR452930	Transcribed locus, moderately similar to NP_001105839.1 protein phosphatase 2A regulatory subunit A [Zea mays]	0	0	0	-4.09	Cluster-5	139
1398	GhiAffx.25417.1.A1_at		DW516251.1		0	0	0	-4.06	Cluster-5	140
1399	Ghi.1880.1.S1_at	Ghi.1880	DV849657	Transcribed locus	0	0	0	-4.47	Cluster-5	141
1400	Ghi.9005.1.A1_s_at	Ghi.9005	DN817569	Transcribed locus, weakly similar to NP_001058172.1 Os06g0642500 [Oryza sativa (japonica cultivar-group)]	0	0	0	-3.58	Cluster-5	142
1401	Ghi.1770.1.S1_at	Ghi.1314	DR457336	Transcribed locus, strongly similar to NP_197589.1 chaperonin, putative [Arabidopsis thaliana]	0	0	0	-3.83	Cluster-5	143
1402	GraAffx.28561.1.S1_s_at		CO086155		0	0	0	-8.43	Cluster-5	144
1403	Ghi.4943.1.A1_x_at	Ghi.9450	DT049835	Transcribed locus, strongly similar to NP_172414.1 ACLA-3 (ATP-citrate lyase A-3) [Arabidopsis thaliana]	0	0	0	-5.59	Cluster-5	145
1404	Ghi.927.2.S1_at	Ghi.927	AI728683	Transcribed locus, weakly similar to NP_201345.1 CYCD4;1 (CYCLIN D4;1); cyclin-dependent protein kinase regulator [Arabidopsis thaliana]	0	0	0	-6.21	Cluster-5	146
1405	GhiAffx.24776.1.S1_s_at	Ghi.387	DW512874.1	Transcribed locus, moderately similar to NP_190336.1 MDH (malate dehydrogenase); malate dehydrogenase [Arabidopsis thaliana]	0	0	0	-3.71	Cluster-5	147
1406	Ghi.1076.2.S1_s_at	Ghi.19442	DT459205	Transcribed locus, weakly similar to NP_001030689.1 ECT2 [Arabidopsis thaliana]	0	0	0	-3.71	Cluster-5	148
1407	Gra.2922.1.S1_s_at	Gra.2922	CO071027	Transcribed locus, moderately similar to NP_850491.1 CA1 (CARBONIC ANHYDRASE 1); carbonate dehydratase/ zinc ion binding [Arabidopsis thaliana]	0	0	0	-18.77	Cluster-5	149
1408	Ghi.5086.1.S1_s_at	Ghi.5086	AW187628	Transcribed locus, weakly similar to NP_197498.1 integral membrane family protein [Arabidopsis thaliana]	0	0	0	-4.47	Cluster-5	150
1409	GraAffx.15817.1.A1_s_at		CO123708		0	0	0	-3.58	Cluster-5	151
1410	Ghi.9417.1.S1_s_at	Ghi.9417	DT561562	Transcribed locus, moderately similar to NP_565672.1 DRB2 (DSRNA-BINDING PROTEIN 2); double-stranded RNA binding [Arabidopsis thaliana]	0	0	0	-3.81	Cluster-5	152
1411	GhiAffx.42523.1.A1_at		DW508575.1		0	0	0	-4.2	Cluster-5	153
1412	Gra.2239.1.S1_s_at	Gra.2239	CO092078	Transcribed locus, moderately similar to NP_187645.1 ammonia ligase/ ammonia-lyase [Arabidopsis thaliana]	0	0	0	-4.24	Cluster-5	154
1413	Ghi.4685.1.A1_x_at	Ghi.3202	DT051431	Transcribed locus, moderately similar to NP_196815.2 G6PD2 (GLUCOSE-6-PHOSPHATE DEHYDROGENASE 2); glucose-6-phosphate 1-dehydrogenase [Arabidopsis thaliana]	0	0	0	-3.14	Cluster-5	155
1414	Ghi.8098.1.S1_at	Ghi.8098	AY148428.1	Cultivar Xuzhou-142 PIN-like protein	0	0	0	-3.06	Cluster-5	156
1415	Ghi.4334.2.S1_x_at	Ghi.4334	CD486536	Transcribed locus, strongly similar to NP_001052526.1 Os04g0349500 [Oryza sativa (japonica cultivar-group)]	0	0	0	-3.2	Cluster-5	157
1416	GhiAffx.487.1.S1_at	Ghi.16615	DR456512	Transcribed locus, moderately similar to NP_190263.1 CRR2 (CHLORORESPIRATORY REDUCTION 2); binding [Arabidopsis thaliana]	0	0	0	-3.02	Cluster-5	158
1417	Ghi.1240.1.S1_s_at	Ghi.1240	CA993781	Transcribed locus, strongly similar to NP_179251.1 ROC3 (rotamase CyP 3); peptidyl-prolyl cis-trans isomerase [Arabidopsis thaliana]	0	0	0	-4.02	Cluster-5	159
1418	Ghi.669.2.A1_s_at	Ghi.669	DT463066	Transcribed locus, moderately similar to NP_568001.1 BGAL3 (beta-galactosidase 3); beta-galactosidase [Arabidopsis thaliana]	0	0	0	-32.32	Cluster-5	160
1419	Ghi.8111.1.S1_s_at	Ghi.16282	AF527943.1	Class VII chitinase precursor (Chia7)	0	0	0	-3.02	Cluster-5	161
1420	GhiAffx.16299.1.S1_s_at	Ghi.7137	DW229097.1	Fasciclin-like arabinogalactan protein 15 (FLA15)	0	0	0	-21.87	Cluster-5	162
1421	Ghi.3847.1.S1_at	Ghi.3847	DV849114	Transcribed locus, moderately similar to NP_850022.1 AAT/ATAAT/MEE17 (maternal effect embryo arrest 17); aspartate transaminase [Arabidopsis thaliana]	0	0	0	-3.06	Cluster-5	163
1422	Ghi.9396.1.S1_s_at	Ghi.9396	DN758514	Transcribed locus, moderately similar to NP_568449.1 copper-binding family protein [Arabidopsis thaliana]	0	0	0	-12.8	Cluster-5	164
1423	Ghi.8739.1.A1_s_at	Ghi.6250	AI727870	Transcribed locus, moderately similar to NP_197456.1 ASP2 (ASPARTATE AMINOTRANSFERASE 2) [Arabidopsis thaliana]	0	0	0	-3.14	Cluster-5	165
1424	GhiAffx.15522.1.S1_s_at	Ghi.16047	DW231282.1	Transcribed locus, weakly similar to NP_001057372.1 Os06g0274000 [Oryza sativa (japonica cultivar-group)]	0	0	0	-3.02	Cluster-5	166
1425	GraAffx.1476.1.S1_s_at		CO125501		0	0	0	-3.2	Cluster-5	167
1426	Ghi.4780.2.A1_x_at	Ghi.4780	DT050730	Transcribed locus, moderately similar to NP_201291.1 DPE1 (DISPROPORTIONATING ENZYME); 4-alpha-glucanotransferase [Arabidopsis thaliana]	0	0	0	-3.14	Cluster-5	168
1427	Ghi.9676.1.S1_s_at	Ghi.9676	CD486011	Transcribed locus, moderately similar to NP_197928.1 unknown protein [Arabidopsis thaliana]	0	0	0	-6.12	Cluster-5	169
1428	Ghi.5814.2.S1_x_at	Ghi.5814	CO499580	Transcribed locus, moderately similar to NP_172648.1 ATGLX1 (GLYOXALASE I HOMOLOG); lactoylglutathione lyase [Arabidopsis thaliana]	0	0	0	-6.4	Cluster-5	170
1429	GhiAffx.59176.1.S1_s_at	Ghi.12944	DR459512	Transcribed locus, moderately similar to NP_179635.1 60S ribosomal protein L14 (RPL14A) [Arabidopsis thaliana]	0	0	0	-3.02	Cluster-5	171
1430	Ghi.5000.1.S1_s_at	Ghi.16352	AF165924.1	Auxin-induced basic helix-loop-helix transcription factor	0	0	0	-12.56	Cluster-5	172
1431	GraAffx.21849.1.A1_s_at		CO113409		0	0	0	-6.12	Cluster-5	173
1432	GhiAffx.6044.1.S1_at	Ghi.14277	DW495812.1	Transcribed locus, weakly similar to NP_001045798.1 Os02g0132500 [Oryza sativa (japonica cultivar-group)]	0	0	0	-6.04	Cluster-5	174
1433	GraAffx.1625.1.S1_s_at		CO124776		0	0	0	-3.2	Cluster-5	175
1434	Ghi.5167.1.S1_s_at	Ghi.5167	DN759543	Transcribed locus	0	0	0	-3.06	Cluster-5	176
1435	GhiAffx.23837.1.S1_s_at	Ghi.15742	DW508101.1	Transcribed locus, moderately similar to NP_567386.1 Clp amino terminal domain-containing protein [Arabidopsis thaliana]	0	0	0	-3.2	Cluster-5	177
1436	GhiAffx.3484.1.A1_s_at	Ghi.11997	DW227056.1	Transcribed locus, moderately similar to NP_191196.1 leucine-rich repeat transmembrane protein kinase, putative [Arabidopsis thaliana]	0	0	0	-6.28	Cluster-5	178
1437	Ghi.9778.1.S1_s_at	Ghi.9778	DN779380	Transcribed locus, strongly similar to NP_173732.1 phosphoglucomutase, cytoplasmic, putative / glucose phosphomutase, putative [Arabidopsis thaliana]	0	0	0	-3.94	Cluster-5	179
1438	Ghi.4421.1.A1_s_at	Ghi.39	DT046485	Transcribed locus, strongly similar to NP_173021.1 AVP1 (vacuolar-type H+-pumping pyrophosphatase 1); ATPase [Arabidopsis thaliana]	0	0	0	-8.86	Cluster-5	180
1439	Gra.2001.2.A1_at	Gra.2001	CO117438	Transcribed locus, weakly similar to NP_192843.2 hydrolase, hydrolyzing O-glycosyl compounds [Arabidopsis thaliana]	0	0	0	-4.25	Cluster-5	181
1440	Ghi.7080.1.S1_at	Ghi.19006	AW187277	Transcribed locus	0	0	0	-4.02	Cluster-5	182
1441	Ghi.743.1.S1_at	Ghi.743	DT048178	Transcribed locus, weakly similar to NP_197570.1 senescence-associated protein-related [Arabidopsis thaliana]	0	0	0	-8.08	Cluster-5	183
1442	Ghi.6420.1.S1_at	Ghi.6420	AW187001	Transcribed locus, weakly similar to NP_568933.1 unknown protein [Arabidopsis thaliana]	0	0	0	-3.14	Cluster-5	184
1443	GhiAffx.3348.1.A1_at		DW224709.1		0	0	0	-3.06	Cluster-5	185
1444	Ghi.3625.2.S1_s_at	Ghi.3625	DV849707	Transcribed locus, moderately similar to NP_177596.1 NRP1 (NAP1-RELATED PROTEIN 1); DNA binding / chromatin binding / histone binding [Arabidopsis thaliana]	0	0	0	-3.22	Cluster-5	186
1445	GraAffx.27297.1.S1_x_at		CO089780		0	0	0	-6.75	Cluster-5	187
1446	Ghi.7125.1.S1_s_at	Ghi.7125	AW187381	Transcribed locus	0	0	0	-3.37	Cluster-5	188
1447	GhiAffx.59768.1.S1_at	Ghi.15589	DW235537.1	Transcribed locus, moderately similar to NP_192621.1 SUB1 (short under blue light 1) [Arabidopsis thaliana]	0	0	0	-27.46	Cluster-5	189
1448	Ghi.453.1.S1_at	Ghi.453	DR459439	Transcribed locus, weakly similar to NP_001066822.1 Os12g0501400 [Oryza sativa (japonica cultivar-group)]	0	0	0	-6.12	Cluster-5	190
1449	Gra.2842.1.A1_a_at	Gra.2842	CO098340	Transcribed locus, weakly similar to NP_201042.2 enzyme inhibitor/ pectinesterase/ pectinesterase inhibitor [Arabidopsis thaliana]	0	0	0	-3.2	Cluster-5	191
1450	Gra.1723.1.A1_at	Gra.3174	CO122980	Transcribed locus, moderately similar to NP_180450.2 protein binding [Arabidopsis thaliana]	0	0	0	-3.14	Cluster-5	192
1451	GhiAffx.33530.1.S1_s_at	Ghi.8289	AI732051	Transcribed locus, weakly similar to NP_564553.1 phospholipase C [Arabidopsis thaliana]	0	0	0	-6.04	Cluster-5	193
1452	Gra.1397.1.S1_s_at	Gra.1397	CO123631	Transcribed locus, moderately similar to NP_181337.2 ceramidase [Arabidopsis thaliana]	0	0	0	-3.2	Cluster-5	194
1453	GbaAffx.175.1.S1_at		AY375339.1		0	0	0	-3.6	Cluster-5	195
1454	Ghi.102.1.S1_x_at	Ghi.16945	U88318.1	(+)-delta-cadinene synthase (cdn1)	0	0	0	-4.48	Cluster-5	196
1455	Ghi.1969.1.S1_at	Ghi.16672	CD486388	S-adenosyl-L-homocysteine hydrolase	0	0	0	-6.37	Cluster-5	197
1456	Ghi.7658.1.S1_at	Ghi.7658	AI728399	Transcribed locus, moderately similar to NP_187321.2 ALDH22a1 (ALDEHYDE DEHYDROGENASE 22A1); 3-chloroallyl aldehyde dehydrogenase [Arabidopsis thaliana]	0	0	0	-5.17	Cluster-5	198
1457	Ghi.1644.1.S1_s_at	Ghi.1644	AF513859.1	Brassinosteroid biosynthetic protein DWARF1	0	0	0	-12.74	Cluster-5	199
1458	Ghi.7285.1.S1_at	Ghi.7285	DR462152	Transcribed locus, moderately similar to NP_189427.1 NQR (NADPH:QUINONE OXIDOREDUCTASE); FMN reductase [Arabidopsis thaliana]	0	0	0	-5.17	Cluster-5	200
1459	GhiAffx.34625.1.A1_s_at	Ghi.12498	DW227939.1	Transcribed locus, weakly similar to NP_194473.1 CIP7 (COP1-INTERACTING PROTEIN 7) [Arabidopsis thaliana]	0	0	0	-25.13	Cluster-5	201
1460	GhiAffx.41878.1.S1_at		DW505084.1		0	0	0	-5.37	Cluster-5	202
1461	Ghi.10749.1.S1_s_at	Ghi.10749	DT459643	Transcribed locus, moderately similar to NP_201156.1 GAMMA CAL1 (GAMMA CARBONIC ANHYDRASE LIKE 1); carbonate dehydratase [Arabidopsis thaliana]	0	0	0	-4.2	Cluster-5	203
1462	Ghi.5889.1.A1_x_at	Ghi.5889	CO491849	Transcribed locus, weakly similar to NP_173852.1 transferase family protein [Arabidopsis thaliana]	0	0	0	-64.09	Cluster-5	204
1463	Ghi.4416.1.A1_x_at	Ghi.4416	DT053321	Transcribed locus, moderately similar to NP_196416.1 TT7 (TRANSPARENT TESTA 7); flavonoid 3'-monooxygenase/ oxygen binding [Arabidopsis thaliana]	0	0	0	-3.29	Cluster-5	205
1464	Ghi.9794.1.S1_at	Ghi.16995	DT549639	Transcribed locus, weakly similar to NP_188544.1 ATRBP47B (RNA-BINDING PROTEIN 47B); RNA binding [Arabidopsis thaliana]	0	0	0	-10.66	Cluster-5	206
1465	GhiAffx.3336.1.S1_s_at	Ghi.7744	DW227282.1	Transcribed locus, weakly similar to NP_001056160.1 Os05g0535900 [Oryza sativa (japonica cultivar-group)]	0	0	0	-15.16	Cluster-5	207
1466	GhiAffx.36224.1.S1_at	Ghi.15746	DW508388.1	Transcribed locus, moderately similar to NP_001056712.1 Os06g0133900 [Oryza sativa (japonica cultivar-group)]	0	0	0	-4.41	Cluster-5	208
1467	Ghi.5422.1.A1_x_at	Ghi.5422	DT047799	Transcribed locus	0	0	0	-3.32	Cluster-5	209
1468	Ghi.6095.1.A1_s_at	Ghi.6095	CO496029	Transcribed locus	0	0	0	-4.89	Cluster-5	210
1469	GhiAffx.42124.1.S1_at	Ghi.15220	DW506509.1	Transcribed locus, moderately similar to NP_564317.1 unknown protein [Arabidopsis thaliana]	0	0	0	-3.81	Cluster-5	211
1470	GhiAffx.25988.1.S1_s_at	Ghi.10471	DW519529.1	Transcribed locus, weakly similar to NP_568793.1 unknown protein [Arabidopsis thaliana]	0	0	0	-4.88	Cluster-5	212
1471	GhiAffx.36298.1.S1_s_at	Ghi.15583	DW500880.1	Transcribed locus, weakly similar to NP_001056895.1 Os06g0163300 [Oryza sativa (japonica cultivar-group)]	0	0	0	-3.56	Cluster-5	213
1472	Ghi.7564.1.S1_at	Ghi.7564	AI725614	Transcribed locus, moderately similar to NP_182269.1 ATPDIL2-1/MEE30/UNE5 (PDI-LIKE 2-1, maternal effect embryo arrest 30, unfertilized embryo sac 5); thiol-disulfide exchange intermediate [Arabidopsis thaliana]	0	0	0	-4.62	Cluster-5	214
1473	Ghi.9039.2.S1_at	Ghi.9039	DT456506	Transcribed locus, weakly similar to NP_001050013.1 Os03g0331900 [Oryza sativa (japonica cultivar-group)]	0	0	0	-3.56	Cluster-5	215
1474	Ghi.8849.1.S1_at	Ghi.8849	DR456624	Transcribed locus	0	0	0	-3.9	Cluster-5	216
1475	GhiAffx.6130.1.S1_at		DW496861.1		0	0	0	-4.12	Cluster-5	217
1476	Ghi.1087.1.S1_s_at	Ghi.1087	DN780041	Transcribed locus, moderately similar to NP_001105330.1 thioredoxin M1 [Zea mays]	0	0	0	-3.03	Cluster-5	218
1477	Ghi.4376.2.S1_a_at	Ghi.4376	AY305732.1	Actin (ACT4)	0	0	0	-5.43	Cluster-5	219
1478	GhiAffx.53295.1.A1_at	Ghi.9654	DW228219.1	Transcribed locus, weakly similar to NP_566550.1 UDP-glucoronosyl/UDP-glucosyl transferase family protein [Arabidopsis thaliana]	0	0	0	-24.27	Cluster-5	220
1479	Ghi.6949.1.A1_s_at	Ghi.6949	AJ513939	Transcribed locus, strongly similar to NP_194222.1 protein transport protein SEC61 gamma subunit, putative [Arabidopsis thaliana]	0	0	0	-4.1	Cluster-5	221
1480	GraAffx.27444.1.S1_at		CO089412		0	0	0	-4.13	Cluster-5	222
1481	Ghi.767.1.S1_s_at	Ghi.767	DR455049	Transcribed locus, moderately similar to NP_568997.1 unknown protein [Arabidopsis thaliana]	0	0	0	-6.5	Cluster-5	223
1482	GhiAffx.48055.1.S1_at	Ghi.13450	DW520002.1	Transcribed locus	0	0	0	-5.43	Cluster-5	224
1483	GhiAffx.54161.1.S1_s_at	Ghi.12703	DW509552.1	Transcribed locus, weakly similar to NP_567153.1 vesicle-associated membrane family protein / VAMP family protein [Arabidopsis thaliana]	0	0	0	-3.03	Cluster-5	225
1484	Ghi.6104.1.A1_at	Ghi.17362	CO494805	Blue copper-like protein (BCP1)	0	0	0	-34.74	Cluster-5	226
1485	Ghi.722.1.S1_s_at	Ghi.722	DR455645	Transcribed locus	0	0	0	-3.98	Cluster-5	227
1486	Ghi.7140.1.S1_at	Ghi.7140	AI729008	Transcribed locus, moderately similar to NP_200520.1 transporter-related [Arabidopsis thaliana]	0	0	0	-3.98	Cluster-5	228
1487	Ghi.8009.2.A1_s_at	Ghi.8009	DR460320	Transcribed locus, weakly similar to NP_199107.2 triacylglycerol lipase [Arabidopsis thaliana]	0	0	0	-131.17	Cluster-5	229
1488	Ghi.4140.1.S1_s_at	Ghi.4140	DT462762	Fasciclin-like arabinogalactan protein 12 (FLA12)	0	0	0	-16.35	Cluster-5	230
1489	Ghi.4178.1.S1_s_at	Ghi.4178	DT456312	Transcribed locus, moderately similar to NP_001050108.1 Os03g0349200 [Oryza sativa (japonica cultivar-group)]	0	0	0	-4.2	Cluster-5	231
1490	GhiAffx.8390.1.S1_at	Ghi.16756	DW490369.1	Transcribed locus, weakly similar to NP_188529.2 VRN1 (REDUCED VERNALIZATION RESPONSE 1) [Arabidopsis thaliana]	0	0	0	-3.94	Cluster-5	232
1491	Ghi.5566.1.A1_at	Ghi.5566	DT047314	Transcribed locus	0	0	0	-3.98	Cluster-5	233
1492	GhiAffx.19212.1.S1_at	Ghi.14611	DW240158.1	Transcribed locus, weakly similar to NP_197943.1 RD22 (RESPONSIVE TO DESSICATION 22) [Arabidopsis thaliana]	0	0	0	-8.15	Cluster-5	234
1493	Ghi.7357.1.S1_s_at	Ghi.7357	AI730275	Transcribed locus, moderately similar to NP_849987.1 membrane protein, putative [Arabidopsis thaliana]	0	0	0	-3.59	Cluster-5	235
1494	Ghi.736.1.S1_s_at	Ghi.736	DN758648	Transcribed locus, moderately similar to NP_564132.2 unknown protein [Arabidopsis thaliana]	0	0	0	-3.25	Cluster-5	236
1495	GhiAffx.2381.1.S1_at	Ghi.14796	DR460308	Transcribed locus, moderately similar to NP_567427.1 dehydration-responsive protein-related [Arabidopsis thaliana]	0	0	0	-5.18	Cluster-5	237
1496	Ghi.5484.1.S1_s_at	Ghi.5484	DT047572	Transcribed locus, moderately similar to NP_177743.1 SKS5 (SKU5 Similar 5); copper ion binding / oxidoreductase [Arabidopsis thaliana]	0	0	0	-3.59	Cluster-5	238
1497	Ghi.8918.1.S1_at	Ghi.8918	DT458158	Transcribed locus, weakly similar to NP_566550.1 UDP-glucoronosyl/UDP-glucosyl transferase family protein [Arabidopsis thaliana]	0	0	0	-4.5	Cluster-5	239
1498	GhiAffx.22413.1.S1_x_at	Ghi.15911	DW514966.1	Transcribed locus	0	0	0	-23.46	Cluster-5	240
1499	GraAffx.33844.1.A1_s_at		CO070653		0	0	0	-10.96	Cluster-5	241
1500	Ghi.1022.1.S1_x_at	Ghi.1022	DT467657	Transcribed locus, weakly similar to NP_194923.1 CYP82C3 (cytochrome P450, family 82, subfamily C, polypeptide 3); oxygen binding [Arabidopsis thaliana]	0	0	0	-3.6	Cluster-5	242
1501	Ghi.6181.1.S1_s_at	Ghi.9644	CO494639	Transcribed locus, moderately similar to NP_200657.1 cinnamoyl-CoA reductase family [Arabidopsis thaliana]	0	0	0	-4.48	Cluster-5	243
1502	GhiAffx.9063.1.S1_s_at	Ghi.15079	DW502455.1	Transcribed locus, strongly similar to NP_001046499.1 Os02g0265400 [Oryza sativa (japonica cultivar-group)]	0	0	0	-3.09	Cluster-5	244
1503	GraAffx.8710.1.S1_s_at		CO089265		0	0	0	-3.25	Cluster-5	245
1504	Ghi.8146.1.S1_at	Ghi.8146	S79309.1	Rac9=21.5 kda GTP-binding protein [Gossypium hirsutum=cotton plants, cv. Acala SJ-2, boll fibers, mRNA Partial, 840 nt]	0	0	0	-5.68	Cluster-5	246
1505	Gra.436.1.A1_s_at	Gra.436	CO088293	Transcribed locus, moderately similar to NP_186936.1 3'(2'),5'-bisphosphate nucleotidase/ inositol or phosphatidylinositol phosphatase [Arabidopsis thaliana]	0	0	0	-3.25	Cluster-5	247
1506	Gra.617.1.A1_s_at	Gra.3516	CO127720	Transcribed locus, moderately similar to NP_200464.1 unknown protein [Arabidopsis thaliana]	0	0	0	-7.68	Cluster-5	248
1507	GhiAffx.40546.1.S1_s_at	Ghi.16828	DW498295.1	Transcribed locus, weakly similar to NP_565016.1 unknown protein [Arabidopsis thaliana]	0	0	0	-5.84	Cluster-5	249
1508	GhiAffx.62156.1.S1_x_at	Ghi.16256	DW513352.1	Sterol delta-7 reductase DWF5	0	0	0	-5.6	Cluster-5	250
1509	GraAffx.33025.1.S1_s_at		CO118932		0	0	0	-8.38	Cluster-5	251
1510	Ghi.10754.1.S1_s_at	Ghi.10754	DV849226	Transcribed locus, moderately similar to NP_568930.1 COB (COBRA) [Arabidopsis thaliana]	0	0	0	-5.18	Cluster-5	252
1511	Ghi.6800.1.S1_s_at	Ghi.6800	CA993131	Transcribed locus, moderately similar to NP_001051211.1 Os03g0738400 [Oryza sativa (japonica cultivar-group)]	0	0	0	-6.5	Cluster-5	253
1512	Ghi.5529.1.S1_x_at	Ghi.5529	AY072821.1	Dehydration-induced protein RD22-like protein (RDL)	0	0	0	-3.59	Cluster-5	254
1513	Ghi.10452.1.S1_at	Ghi.17359	DT052532	Transcribed locus, moderately similar to NP_197067.2 COBL4/IRX6 (COBRA-LIKE4); hydrolase, hydrolyzing O-glycosyl compounds / polysaccharide binding [Arabidopsis thaliana]	0	0	0	-6.5	Cluster-5	255
1514	Ghi.4921.1.S1_s_at	Ghi.4921	DT049907	Transcribed locus, moderately similar to NP_567017.2 glycosyl hydrolase family 20 protein [Arabidopsis thaliana]	0	0	0	-4.93	Cluster-5	256
1515	Ghi.1932.1.S1_at	Ghi.1932	DV849023	Transcribed locus, moderately similar to NP_192647.2 ATTOC75-IV/TOC75-IV (TRANSLOCON OUTER MEMBRANE COMPLEX 75-IV) [Arabidopsis thaliana]	0	0	0	-6.45	Cluster-5	257
1516	GhiAffx.23478.1.S1_at	Ghi.15590	DW506132.1	Transcribed locus, moderately similar to NP_187609.2 unknown protein [Arabidopsis thaliana]	0	0	0	-20.13	Cluster-5	258
1517	Ghi.10768.1.A1_s_at	Ghi.10768	DT051209	Transcribed locus, moderately similar to NP_566763.1 auxin-responsive family protein [Arabidopsis thaliana]	0	0	0	-8.28	Cluster-5	259
1518	Ghi.5977.1.S1_s_at	Ghi.5702	AI055320	Transcribed locus, moderately similar to NP_173519.1 pyrophosphate--fructose-6-phosphate 1-phosphotransferase-related / pyrophosphate-dependent 6-phosphofructose-1-kinase-related [Arabidopsis thaliana]	0	0	0	-7.75	Cluster-5	260
1519	GhiAffx.9207.1.S1_at	Ghi.12605	CA993980	Transcribed locus, moderately similar to NP_172785.1 MAP1C (METHIONINE AMINOPEPTIDASE 1B); metalloexopeptidase [Arabidopsis thaliana]	0	0	0	-4.42	Cluster-5	261
1520	GhiAffx.15820.1.S1_s_at	Ghi.14796	DW224875.1	Transcribed locus, moderately similar to NP_567427.1 dehydration-responsive protein-related [Arabidopsis thaliana]	0	0	0	-4.54	Cluster-5	262
1521	GhiAffx.19106.1.S1_at	Ghi.15428	DW487600.1	Transcribed locus, weakly similar to NP_001044542.1 Os01g0801700 [Oryza sativa (japonica cultivar-group)]	0	0	0	-3.78	Cluster-5	263
1522	Ghi.2060.1.S1_s_at	Ghi.17706	DT049026	Transcribed locus, weakly similar to NP_188851.2 CWLP (CELL WALL-PLASMA MEMBRANE LINKER PROTEIN); lipid binding [Arabidopsis thaliana]	0	0	0	-25.64	Cluster-5	264
1523	GhiAffx.49363.1.S1_x_at	Ghi.13419	DW235709.1	Transcribed locus, moderately similar to NP_171656.1 heavy-metal-associated domain-containing protein [Arabidopsis thaliana]	0	0	0	-12.32	Cluster-5	265
1524	Gra.191.1.S1_s_at	Gra.191	CO108575	Transcribed locus, moderately similar to NP_172142.2 3-hydroxyisobutyryl-CoA hydrolase/ catalytic [Arabidopsis thaliana]	0	0	0	-3.47	Cluster-5	266
1525	Gra.2970.1.S1_s_at	Gra.2970	CO090127	Transcribed locus, moderately similar to NP_177020.1 CUT1 (CUTICULAR 1); acyltransferase [Arabidopsis thaliana]	0	0	0	-4.63	Cluster-5	267
1526	Ghi.6016.4.A1_at	Ghi.2982	CO497262	Transcribed locus, moderately similar to NP_175736.2 galactosyltransferase family protein [Arabidopsis thaliana]	0	0	0	-3.81	Cluster-5	268
1527	Ghi.7768.1.S1_at	Ghi.7768	AI725708	Transcribed locus, moderately similar to NP_567979.1 cyclase family protein [Arabidopsis thaliana]	0	0	0	-4.24	Cluster-5	269
1528	GhiAffx.15522.2.S1_at	Ghi.3989	DW496599.1	Transcribed locus	0	0	0	-4.2	Cluster-5	270
1529	GhiAffx.24591.1.S1_at	Ghi.14140	DW502202.1	Transcribed locus, weakly similar to NP_191906.1 SCPL40 (serine carboxypeptidase-like 40); serine carboxypeptidase [Arabidopsis thaliana]	0	0	0	-3.13	Cluster-5	271
1530	Gra.2886.1.S1_s_at	Gra.2886	CO085793	Transcribed locus, moderately similar to NP_001054392.1 Os05g0103200 [Oryza sativa (japonica cultivar-group)]	0	0	0	-3.05	Cluster-5	272
1531	GhiAffx.8673.1.S1_s_at	Ghi.12452	DW226196.1	Transcribed locus, strongly similar to NP_190462.1 EMB1080 (EMBRYO DEFECTIVE 1080); structural constituent of ribosome [Arabidopsis thaliana]	0	0	0	-3.6	Cluster-5	273
1532	Ghi.7667.2.S1_s_at	Ghi.19615	AI728334	Transcribed locus, moderately similar to NP_200307.1 PDC2 (PYRUVATE DECARBOXYLASE-2); pyruvate decarboxylase [Arabidopsis thaliana]	0	0	0	-3.6	Cluster-5	274
1533	Ghi.9015.1.S1_s_at	Ghi.9015	DV849320	Transcribed locus	0	0	0	-9.09	Cluster-5	275
1534	GhiAffx.53289.1.S1_s_at	Ghi.12783	DW230087.1	Transcribed locus, moderately similar to NP_565443.1 hydroxyproline-rich glycoprotein family protein [Arabidopsis thaliana]	0	0	0	-9.54	Cluster-5	276
1535	GraAffx.1293.1.S1_s_at		CO127457		0	0	0	-14.02	Cluster-5	277
1536	GhiAffx.13781.1.S1_at	Ghi.16483	DW506341.1	Transcribed locus	0	0	0	-24.08	Cluster-5	278
1537	GhiAffx.6152.1.S1_s_at	Ghi.14178	CO498105	Transcribed locus, moderately similar to NP_001056833.1 Os06g0152100 [Oryza sativa (japonica cultivar-group)]	0	0	0	-5.81	Cluster-5	279
1538	Ghi.1495.1.S1_at	Ghi.1495	DN780862	Transcribed locus, moderately similar to NP_174525.1 glycine cleavage system H protein, mitochondrial, putative [Arabidopsis thaliana]	0	0	0	-4.81	Cluster-5	280
1539	Ghi.7405.1.S1_at	Ghi.1913	AI731002	Transcribed locus, moderately similar to NP_182266.1 DNAJ heat shock N-terminal domain-containing protein [Arabidopsis thaliana]	0	0	0	-7.04	Cluster-5	281
1540	Ghi.6620.1.S1_at	Ghi.6620	CA993642	Transcribed locus, weakly similar to NP_199254.1 FAD-binding domain-containing protein [Arabidopsis thaliana]	0	0	0	-13.1	Cluster-5	282
1541	GraAffx.29248.1.A1_s_at		CO108141		0	0	0	-3.21	Cluster-5	283
1542	Ghi.7419.1.S1_at	Ghi.7419	AI730882	Transcribed locus, moderately similar to NP_001053167.1 Os04g0490800 [Oryza sativa (japonica cultivar-group)]	0	0	0	-3.16	Cluster-5	284
1543	GhiAffx.44888.1.S1_at	Ghi.11239	DW516614.1	Transcribed locus, moderately similar to XP_001764513.1 predicted protein [Physcomitrella patens subsp. patens]	0	0	0	-3.21	Cluster-5	285
1544	GhiAffx.24587.1.S1_s_at		DW511869.1		0	0	0	-4.67	Cluster-5	286
1545	GraAffx.21953.1.A1_s_at		CO105805		0	0	0	-3.71	Cluster-5	287
1546	GhiAffx.27910.1.S1_at	Ghi.20773	DR457143	Transcribed locus, moderately similar to NP_001030954.1 CAND1 (CULLIN-ASSOCIATED AND NEDDYLATION DISSOCIATED, HEMIVENATA); binding [Arabidopsis thaliana]	0	0	0	-3.13	Cluster-5	288
1547	GhiAffx.33402.1.S1_at	Ghi.8254	AI729785	Transcribed locus, moderately similar to NP_191432.1 (VACUOLAR ATP SYNTHASE SUBUNIT D); hydrogen ion transporting ATP synthase, rotational mechanism / hydrogen ion transporting ATPase, rotational mechanism [Arabidopsis thaliana]	0	0	0	-3.05	Cluster-5	289
1548	GhiAffx.24941.1.S1_at		DW513710.1		0	0	0	-4.63	Cluster-5	290
1549	GhiAffx.4149.1.S1_at	Ghi.13840	DW479533.1	Transcribed locus	0	0	0	-3.47	Cluster-5	291
1550	Ghi.7210.2.S1_x_at	Ghi.7210	AW187152	Transcribed locus	0	0	0	-9.26	Cluster-5	292
1551	GhiAffx.3875.1.A1_at	Ghi.15232	DW511148.1	Transcribed locus, moderately similar to NP_195309.2 zinc finger (C3HC4-type RING finger) family protein [Arabidopsis thaliana]	0	0	0	-3.47	Cluster-5	293
1552	GhiAffx.57664.1.A1_s_at	Ghi.1978	DW504900.1	Transcribed locus, weakly similar to NP_190091.2 unknown protein [Arabidopsis thaliana]	0	0	0	-3.05	Cluster-5	294
1553	GraAffx.17634.1.A1_s_at		CO074261		0	0	0	-3.13	Cluster-5	295
1554	GhiAffx.29736.1.S1_s_at	Ghi.18201	DW508991.1	Transcribed locus	0	0	0	-3.81	Cluster-5	296
1555	GhiAffx.3996.1.S1_s_at	Ghi.693	DW477912.1	Transcribed locus, moderately similar to NP_178310.1 glutamate decarboxylase, putative [Arabidopsis thaliana]	0	0	0	-4.24	Cluster-5	297
1556	GhiAffx.5921.1.S1_at	Ghi.16075	DW236898.1	Transcribed locus, weakly similar to XP_001702508.1 predicted protein [Chlamydomonas reinhardtii]	0	0	0	-4.2	Cluster-5	298
1557	Ghi.1500.1.S1_at	Ghi.1500	DN780994	Transcribed locus, moderately similar to NP_171937.1 aldo/keto reductase family protein [Arabidopsis thaliana]	0	0	0	-3.15	Cluster-5	299
1558	Ghi.3073.1.S1_s_at	Ghi.3073	DR457033	Transcribed locus, weakly similar to NP_565822.1 integral membrane family protein [Arabidopsis thaliana]	0	0	0	-10.43	Cluster-5	300
1559	Ghi.4418.2.S1_s_at	Ghi.4418	CO492770	Fasciclin-like arabinogalactan protein 6 (FLA6)	0	0	0	-19.04	Cluster-5	301
1560	GhiAffx.10762.1.S1_at	Ghi.14575	DW501885.1	Transcribed locus, strongly similar to NP_179430.1 TTN5 (TITAN 5); GTP binding [Arabidopsis thaliana]	0	0	0	-3.63	Cluster-5	302
1561	Ghi.4113.3.S1_s_at	Ghi.4113	DT457615	Transcribed locus, weakly similar to NP_195729.1 legume lectin family protein [Arabidopsis thaliana]	0	0	0	-9.74	Cluster-5	303
1562	Ghi.6107.1.S1_x_at	Ghi.6107	DN758335	Transcribed locus, moderately similar to NP_190400.1 ALDH10A9 (Aldehyde dehydrogenase 10A9); 3-chloroallyl aldehyde dehydrogenase [Arabidopsis thaliana]	0	0	0	-3.35	Cluster-5	304
1563	Ghi.8635.1.A1_x_at	Ghi.8635	DT047355	Transcribed locus, strongly similar to NP_181478.1 ATRPL23A (RIBOSOMAL PROTEIN L23A); RNA binding / structural constituent of ribosome [Arabidopsis thaliana]	0	0	0	-3.63	Cluster-5	305
1564	GraAffx.33115.2.S1_s_at		CO127815		0	0	0	-9.66	Cluster-5	306
1565	Ghi.10736.1.S1_at	Ghi.10736	DT456470	Transcribed locus, moderately similar to NP_192948.1 SMO1-1 (STEROL-4ALPHA-METHYL OXIDASE 1-1); catalytic [Arabidopsis thaliana]	0	0	0	-4.87	Cluster-5	307
1566	Ghi.3087.1.S1_at	Ghi.3087	DT527302	Transcribed locus	0	0	0	-3.35	Cluster-5	308
1567	Ghi.7489.1.S1_at	Ghi.7489	DR462567	Transcribed locus, moderately similar to NP_187210.1 RPL18 (RIBOSOMAL PROTEIN L18); structural constituent of ribosome [Arabidopsis thaliana]	0	0	0	-3.63	Cluster-5	309
1568	GhiAffx.53494.1.S1_s_at	Ghi.9562	DW231595.1	Transcribed locus, moderately similar to NP_199194.1 ZLL (ZWILLE) [Arabidopsis thaliana]	0	0	0	-4.83	Cluster-5	310
1569	Ghi.4405.1.S1_at	Ghi.4405	DR455938	Transcribed locus, moderately similar to NP_566508.1 ATCOX17 (Arabidopsis thaliana cytochrome c oxidase 17)	0	0	0	-3.79	Cluster-5	311
1570	GhiAffx.10611.1.S1_at	Ghi.15382	DW227859.1	Transcribed locus, weakly similar to NP_182064.1 dihydroflavonol 4-reductase family / dihydrokaempferol 4-reductase family [Arabidopsis thaliana]	0	0	0	-8.45	Cluster-5	312
1571	Ghi.9799.2.A1_x_at	Ghi.18047	DN779705	Transcribed locus, moderately similar to NP_193769.1 AtRABE1b/AtRab8D (Arabidopsis Rab GTPase homolog E1b); translation elongation factor [Arabidopsis thaliana]	0	0	0	-3.98	Cluster-5	313
1572	Ghi.3375.1.A1_at	Ghi.3375	DT466692	Transcribed locus, moderately similar to NP_973982.1 unknown protein [Arabidopsis thaliana]	0	0	0	-3.79	Cluster-5	314
1573	Ghi.4629.2.S1_s_at	Ghi.16977	CO499249	Phenylcoumaran benzylic ether reductase-like protein	0	0	0	-8.45	Cluster-5	315
1574	GhiAffx.6984.1.S1_at		DW506820.1		0	0	0	-3.98	Cluster-5	316
1575	Ghi.8130.1.A1_s_at	Ghi.8130	AJ608935.1	Hypothetical protein (xl2 gene)	0	0	0	-3.98	Cluster-5	317
1576	Gra.432.1.S1_s_at	Gra.432	CO121459	Transcribed locus, moderately similar to NP_196897.1 CHS (CHALCONE SYNTHASE); naringenin-chalcone synthase [Arabidopsis thaliana]	0	0	0	-16.6	Cluster-5	318
1577	Ghi.4718.1.A1_at	Ghi.4718	DT051220	Transcribed locus, moderately similar to NP_850250.1 unknown protein [Arabidopsis thaliana]	0	0	0	-3.53	Cluster-5	319
1578	GhiAffx.21467.4.A1_at	Ghi.17282	DW227954.1	Transcribed locus, moderately similar to NP_180461.1 ATEXPA6 (ARABIDOPSIS THALIANA EXPANSIN A6) [Arabidopsis thaliana]	0	0	0	-18.88	Cluster-5	320
1579	GhiAffx.16961.1.S1_at	Ghi.14750	DW476823.1	Transcribed locus, weakly similar to NP_175574.2 unknown protein [Arabidopsis thaliana]	0	0	0	-25.4	Cluster-5	321
1580	GhiAffx.25534.1.A1_s_at	Ghi.16728	DW516824.1	Transcribed locus, moderately similar to NP_564109.1 oxidoreductase, 2OG-Fe(II) oxygenase family protein [Arabidopsis thaliana]	0	0	0	-5.78	Cluster-5	322
1581	Ghi.2089.1.S1_at	Ghi.2089	AI727311	Transcribed locus, moderately similar to NP_176973.1 ATMAP70-1 (MICROTUBULE-ASSOCIATED PROTEINS 70-1); microtubule binding [Arabidopsis thaliana]	0	0	0	-3.11	Cluster-5	323
1582	Ghi.820.1.S1_at	Ghi.820	DR454434	Transcribed locus	0	0	0	-5.3	Cluster-5	324
1583	Ghi.94.1.S1_at	Ghi.94	DT562337	Transcribed locus, moderately similar to NP_564341.2 NRPA2 (nuclear RNA polymerase A 2); DNA-directed RNA polymerase [Arabidopsis thaliana]	0	0	0	-3.12	Cluster-5	325
1584	Ghi.7458.1.S1_s_at	Ghi.7458	DR453491	Transcribed locus, moderately similar to NP_565138.1 transporter-related [Arabidopsis thaliana]	0	0	0	-4.3	Cluster-5	326
1585	Ghi.8851.1.S1_at	Ghi.8851	DT456355	Transcribed locus, weakly similar to NP_568185.1 mitochondrial transcription termination factor family protein / mTERF family protein [Arabidopsis thaliana]	0	0	0	-3.84	Cluster-5	327
1586	Ghi.391.1.S1_s_at	Ghi.391	DR460057	Transcribed locus	0	0	0	-41.25	Cluster-5	328
1587	Ghi.7054.1.S1_at	Ghi.7054	AW187937	Transcribed locus	0	0	0	-3.12	Cluster-5	329
1588	GhiAffx.44633.1.A1_at		DW519540.1		0	0	0	-3.44	Cluster-5	330
1589	Ghi.3654.2.S1_s_at	Ghi.3654	DT463119	Transcribed locus, moderately similar to NP_199390.2 leucine-rich repeat transmembrane protein kinase, putative [Arabidopsis thaliana]	0	0	0	-8.18	Cluster-5	331
1590	GhiAffx.13316.1.A1_at		DT050741		0	0	0	-4.06	Cluster-5	332
1591	Ghi.908.1.S1_s_at	Ghi.908	DT572007	Transcribed locus, strongly similar to NP_565697.1 [acyl-carrier-protein] S-malonyltransferase/ transferase [Arabidopsis thaliana]	0	0	0	-7.3	Cluster-5	333
1592	GhiAffx.25666.1.S1_s_at	Ghi.22019	DW517538.1	Transcribed locus, weakly similar to NP_001060260.1 Os07g0614000 [Oryza sativa (japonica cultivar-group)]	0	0	0	-4.81	Cluster-5	334
1593	GhiAffx.62798.2.S1_s_at	Ghi.14091	DW227305.1	Transcribed locus	0	0	0	-8.55	Cluster-5	335
1594	GraAffx.22328.1.S1_s_at		CO126199		0	0	0	-17.38	Cluster-5	336
1595	Ghi.1164.3.S1_at	Ghi.16908	AW187909	Transcribed locus, strongly similar to NP_001078599.1 ATCIMS (COBALAMIN-INDEPENDENT METHIONINE SYNTHASE) [Arabidopsis thaliana]	0	0	0	-5.98	Cluster-5	337
1596	Ghi.6253.1.A1_x_at	Ghi.6253	CO493352	Transcribed locus	0	0	0	-5.96	Cluster-5	338
1597	Ghi.5395.1.S1_at	Ghi.5395	DT047923	Transcribed locus, weakly similar to NP_181692.2 unknown protein [Arabidopsis thaliana]	0	0	0	-8.15	Cluster-5	339
1598	GhiAffx.34102.1.S1_s_at	Ghi.11162	DW517542.1	Transcribed locus, strongly similar to NP_199995.1 PGM (PHOSPHOGLUCOMUTASE) [Arabidopsis thaliana]	0	0	0	-7.99	Cluster-5	340
1599	Ghi.8070.1.A1_at	Ghi.16265	AY040533.1	Leucine-rich repeat resistance protein-like protein	0	0	0	-3.53	Cluster-5	341
1600	GhiAffx.59307.1.S1_at	Ghi.2464	DW498748.1	Transcribed locus, moderately similar to NP_569029.1 3-dehydroquinate synthase, putative [Arabidopsis thaliana]	0	0	0	-5.07	Cluster-5	342
1601	Ghi.7867.1.A1_at	Ghi.7867	AI725382	Transcribed locus, moderately similar to NP_199968.1 phosphate-responsive 1 family protein [Arabidopsis thaliana]	0	0	0	-3.42	Cluster-5	343
1602	GhiAffx.34330.1.S1_at	Ghi.16864	DW517804.1	Transcribed locus, moderately similar to NP_973818.1 methyladenine glycosylase family protein [Arabidopsis thaliana]	0	0	0	-5.05	Cluster-5	344
1603	Ghi.8971.1.A1_at	Ghi.8971	DT047456	Transcribed locus, moderately similar to NP_177361.1 SEC14 cytosolic factor family protein / phosphoglyceride transfer family protein [Arabidopsis thaliana]	0	0	0	-5.79	Cluster-5	345
1604	Gra.1824.1.S1_s_at	Gra.1824	CO121890	Transcribed locus, weakly similar to NP_196400.2 beta-glucuronidase [Arabidopsis thaliana]	0	0	0	-3.53	Cluster-5	346
1605	Ghi.10436.1.S1_s_at	Ghi.20889	DN757648	Transcribed locus, moderately similar to NP_179580.1 ATNADP-ME1 (NADP-MALIC ENZYME 1); malate dehydrogenase (oxaloacetate-decarboxylating) (NADP+)/ malic enzyme/ oxidoreductase, acting on NADH or NADPH, NAD or NADP as acceptor [Arabidopsis thaliana]	0	0	0	-3.37	Cluster-5	347
1606	Ghi.4358.1.A1_at	Ghi.4358	DT053995	Transcribed locus, moderately similar to NP_189435.1 kinesin light chain-related [Arabidopsis thaliana]	0	0	0	-19.16	Cluster-5	348
1607	Ghi.8044.1.S1_x_at	Ghi.16409	U49061.1	Alcohol dehydrogenase 2a	0	0	0	-3.22	Cluster-5	349
1608	Gra.676.1.A1_s_at	Gra.676	CO087734	Transcribed locus, moderately similar to NP_567575.1 unknown protein [Arabidopsis thaliana]	0	0	0	-3.33	Cluster-5	350
1609	Ghi.1405.1.S1_s_at	Ghi.1405	CA992695	Transcribed locus, strongly similar to NP_188060.1 (S)-2-hydroxy-acid oxidase, peroxisomal, putative / glycolate oxidase, putative / short chain alpha-hydroxy acid oxidase, putative [Arabidopsis thaliana]	0	0	0	-5.52	Cluster-5	351
1610	Ghi.6877.1.A1_at	Ghi.6877	CA992782	Transcribed locus, moderately similar to NP_175092.1 NPQ4 (NONPHOTOCHEMICAL QUENCHING) [Arabidopsis thaliana]	0	0	0	-6.03	Cluster-5	352
1611	GhiAffx.6387.1.S1_at	Ghi.10932	DW505210.1	Transcribed locus, weakly similar to NP_187698.1 hydrolase, alpha/beta fold family protein [Arabidopsis thaliana]	0	0	0	-3.28	Cluster-5	353
1612	Ghi.7758.1.S1_at	Ghi.7758	AI726955	Transcribed locus, weakly similar to NP_850115.1 protein kinase family protein [Arabidopsis thaliana]	0	0	0	-7.95	Cluster-5	354
1613	Ghi.8423.1.S1_s_at	Ghi.8423	AW187486	Transcribed locus, moderately similar to NP_187161.1 unknown protein [Arabidopsis thaliana]	0	0	0	-4.03	Cluster-5	355
1614	Ghi.5814.1.A1_at	Ghi.5814	DT459731	Transcribed locus, moderately similar to NP_172648.1 ATGLX1 (GLYOXALASE I HOMOLOG); lactoylglutathione lyase [Arabidopsis thaliana]	0	0	0	-3.46	Cluster-5	356
1615	GhiAffx.47149.1.S1_at	Ghi.11065	DW516998.1	Transcribed locus, weakly similar to NP_187825.1 cornichon family protein [Arabidopsis thaliana]	0	0	0	-4.69	Cluster-5	357
1616	Ghi.604.6.S1_s_at	Ghi.604	DT553975	Transcribed locus, moderately similar to NP_001046317.1 Os02g0220500 [Oryza sativa (japonica cultivar-group)]	0	0	0	-4.65	Cluster-5	358
1617	Ghi.7097.1.S1_s_at	Ghi.12511	AW186809	Transcribed locus, strongly similar to NP_197606.1 unknown protein [Arabidopsis thaliana]	0	0	0	-3.49	Cluster-5	359
1618	Ghi.654.1.S1_s_at	Ghi.654	CA993052	Transcribed locus, moderately similar to NP_197550.1 glutaredoxin, putative [Arabidopsis thaliana]	0	0	0	-3.89	Cluster-5	360
1619	GhiAffx.6081.1.S1_at		DW496264.1		0	0	0	-17.65	Cluster-5	361
1620	Ghi.10426.1.S1_s_at	Ghi.10426	DR460984	Transcribed locus, moderately similar to NP_565699.1 KIS (KIESEL); unfolded protein binding [Arabidopsis thaliana]	0	0	0	-3.94	Cluster-5	362
1621	Ghi.6804.2.S1_s_at	Ghi.6804	CA993109	Transcribed locus, moderately similar to NP_564580.1 unknown protein [Arabidopsis thaliana]	0	0	0	-4.33	Cluster-5	363
1622	GhiAffx.24046.1.S1_s_at	Ghi.5409	DW501751.1	Transcribed locus	0	0	0	-11.6	Cluster-5	364
1623	Gra.508.1.S1_x_at	Gra.508	CO084885	Transcribed locus, moderately similar to NP_176896.1 lactoylglutathione lyase [Arabidopsis thaliana]	0	0	0	-5.98	Cluster-5	365
1624	Ghi.2573.1.S1_at	Ghi.2573	DT553854	Transcribed locus, weakly similar to NP_174563.2 glycosyl hydrolase family 17 protein [Arabidopsis thaliana]	0	0	0	-10.73	Cluster-5	366
1625	Ghi.6236.2.S1_s_at	Ghi.6236	D88413.1	Endo-xyloglucan transferase, clone CF101	0	0	0	-25.05	Cluster-5	367
1626	Ghi.8108.1.S1_at	Ghi.8108	AF485267.1	Class III peroxidase (pod5)	0	0	0	-3.99	Cluster-5	368
1627	Ghi.10576.1.S1_s_at	Ghi.8706	DT051155	Transcribed locus, strongly similar to NP_193130.1 HOG1 (HOMOLOGY-DEPENDENT GENE SILENCING 1); adenosylhomocysteinase [Arabidopsis thaliana]	0	0	0	-5.84	Cluster-5	369
1628	Ghi.7548.1.S1_s_at	Ghi.17155	DT468146	Transcribed locus, weakly similar to NP_188891.1 unknown protein [Arabidopsis thaliana]	0	0	0	-5.6	Cluster-5	370
1629	GhiAffx.53601.1.S1_at	Ghi.14155	DW498054.1	Transcribed locus, moderately similar to NP_173819.1 RNase H domain-containing protein [Arabidopsis thaliana]	0	0	0	-4.19	Cluster-5	371
1630	GhiAffx.6556.1.S1_at	Ghi.7495	DN759617	Transcribed locus, moderately similar to NP_563715.1 pectate lyase family protein [Arabidopsis thaliana]	0	0	0	-8.38	Cluster-5	372
1631	GhiAffx.48492.1.A1_s_at	Ghi.15408	DW235341.1	Transcribed locus, moderately similar to NP_567951.1 unknown protein [Arabidopsis thaliana]	0	0	0	-4.19	Cluster-5	373
1632	GhiAffx.53706.1.S1_at		DW230248.1		0	0	0	-4.19	Cluster-5	374
1633	Ghi.10159.1.A1_s_at	Ghi.10159	DT049826	Transcribed locus, weakly similar to XP_001772979.1 predicted protein [Physcomitrella patens subsp. patens]	0	0	0	-3.7	Cluster-5	375
1634	Ghi.261.1.S1_at	Ghi.261	DR461367	Transcribed locus, moderately similar to NP_850863.1 CKX7 (CYTOKININ OXIDASE 7); oxidoreductase [Arabidopsis thaliana]	0	0	0	-4.78	Cluster-5	376
1635	Ghi.1797.1.S1_at	Ghi.1797	DT051908	Transcribed locus, moderately similar to NP_188761.1 4CL2; 4-coumarate-CoA ligase [Arabidopsis thaliana]	0	0	0	-5.77	Cluster-5	377
1636	Ghi.4422.1.S1_at	Ghi.9425	AI726114	Transcribed locus, moderately similar to NP_566011.1 MTHFR2 (METHYLENETETRAHYDROFOLATE REDUCTASE 2); methylenetetrahydrofolate reductase (NADPH) [Arabidopsis thaliana]	0	0	0	-3.01	Cluster-5	378
1637	Ghi.2459.1.S1_at	Ghi.2459	DT554624	Transcribed locus, moderately similar to NP_197035.1 AtMIXTA/AtMYB16 (myb domain protein 16); DNA binding / transcription factor [Arabidopsis thaliana]	0	0	0	-3.54	Cluster-5	379
1638	Ghi.4917.1.A1_s_at	Ghi.4917	AJ514129	Transcribed locus, weakly similar to NP_177083.1 SP1L2 [Arabidopsis thaliana]	0	0	0	-4.82	Cluster-5	380
1639	Ghi.1243.1.S1_s_at	Ghi.7714	DT047962	Transcribed locus, strongly similar to NP_173859.1 T-complex protein 1 epsilon subunit, putative / TCP-1-epsilon, putative / chaperonin, putative [Arabidopsis thaliana]	0	0	0	-3.54	Cluster-5	381
1640	GhiAffx.20990.1.S1_s_at	Ghi.10476	DW238707.1	Transcribed locus, weakly similar to NP_567585.1 pectinacetylesterase, putative [Arabidopsis thaliana]	0	0	0	-9.05	Cluster-5	382
1641	Ghi.4939.1.S1_s_at	Ghi.4939	DT049842	Transcribed locus, moderately similar to NP_181057.1 glycine cleavage system H protein, mitochondrial, putative [Arabidopsis thaliana]	0	0	0	-5.81	Cluster-5	383
1642	Ghi.9045.2.A1_s_at	Ghi.6091	DN802297	Transcribed locus, moderately similar to NP_563789.1 SMO2-2 (sterol 4-alpha-methyl-oxidase 2); C-4 methylsterol oxidase [Arabidopsis thaliana]	0	0	0	-3.01	Cluster-5	384
1643	Ghi.1433.1.A1_s_at	Ghi.17461	DT052889	Transcribed locus, moderately similar to NP_176030.1 CRT1 (CALRETICULIN 1); calcium ion binding [Arabidopsis thaliana]	0	0	0	-3.7	Cluster-5	385
1644	Ghi.7803.1.S1_x_at	Ghi.18602	DT048560	Transcribed locus, strongly similar to NP_001049145.1 Os03g0177400 [Oryza sativa (japonica cultivar-group)]	0	0	0	-4.78	Cluster-5	386
1645	Ghi.5132.1.A1_at	Ghi.14234	DT048951	Transcribed locus, weakly similar to NP_568155.1 unknown protein [Arabidopsis thaliana]	0	0	0	-3.01	Cluster-5	387
1646	Gra.2949.1.S1_s_at	Gra.2949	CO128009	Transcribed locus, moderately similar to NP_200657.1 cinnamoyl-CoA reductase [Arabidopsis thaliana]	0	0	0	-5.77	Cluster-5	388
1647	Ghi.3608.1.A1_at	Ghi.3608	DT053608	Transcribed locus, weakly similar to NP_190436.2 XH/XS domain-containing protein / XS zinc finger domain-containing protein [Arabidopsis thaliana]	0	0	0	-4.61	Cluster-5	389
1648	GhiAffx.61128.2.A1_at	Ghi.14399	DW237643.1	Transcribed locus, moderately similar to NP_001030930.1 peptidase [Arabidopsis thaliana]	0	0	0	-7.91	Cluster-5	390
1649	Ghi.7224.1.S1_at	Ghi.7224	AI727337	Transcribed locus, weakly similar to NP_188488.1 single-strand-binding family protein [Arabidopsis thaliana]	0	0	0	-3.16	Cluster-5	391
1650	GhiAffx.58669.1.S1_at	Ghi.12066	DW487770.1	Transcribed locus, moderately similar to NP_200457.1 protein kinase, putative [Arabidopsis thaliana]	0	0	0	-3.21	Cluster-5	392
1651	Ghi.8808.1.S1_x_at	Ghi.8808	DT456199	Transcribed locus, moderately similar to XP_001758991.1 predicted protein [Physcomitrella patens subsp. patens]	0	0	0	-3.21	Cluster-5	393
1652	Ghi.5937.1.S1_s_at	Ghi.7542	DR452985	Transcribed locus, strongly similar to NP_851080.1 SHM2 (SERINE HYDROXYMETHYLTRANSFERASE 2); glycine hydroxymethyltransferase [Arabidopsis thaliana]	0	0	0	-10.23	Cluster-5	394
1653	GhiAffx.8031.1.A1_s_at	Ghi.22046	DW518556.1	Transcribed locus, moderately similar to XP_001761857.1 predicted protein [Physcomitrella patens subsp. patens]	0	0	0	-3.49	Cluster-5	395
1654	Ghi.1850.1.S1_s_at	Ghi.1850	DV850022	Transcribed locus, moderately similar to NP_195694.1 unknown protein [Arabidopsis thaliana]	0	0	0	-12.65	Cluster-5	396
1655	GhiAffx.15772.1.A1_s_at	Ghi.10066	DW224498.1	Transcribed locus, moderately similar to NP_566483.1 subtilase family protein [Arabidopsis thaliana]	0	0	0	-21.01	Cluster-5	397
1656	Ghi.8305.1.S1_s_at	Ghi.8305	AW186784	Transcribed locus, moderately similar to NP_680219.1 unknown protein [Arabidopsis thaliana]	0	0	0	-3.21	Cluster-5	398
1657	GhiAffx.8144.1.S1_at		DW519774.1		0	0	0	-3.49	Cluster-5	399
1658	Gra.2688.2.A1_s_at	Gra.3235	CO072814	Transcribed locus, moderately similar to NP_180367.1 CPN60A; ATP binding / protein binding [Arabidopsis thaliana]	0	0	0	-3.21	Cluster-5	400
1659	Ghi.4167.1.A1_at	Ghi.10364	DT457158	Transcribed locus, weakly similar to XP_001758663.1 predicted protein [Physcomitrella patens subsp. patens]	0	0	0	-3.37	Cluster-5	401
1660	Ghi.4662.1.A1_x_at	Ghi.5675	DT051590	HyPRP2 (HyPRP2)	0	0	0	-9.58	Cluster-5	402
1661	Ghi.9798.2.S1_at	Ghi.16947	AI726178	Transcribed locus, strongly similar to NP_200330.1 RAN3; GTP binding [Arabidopsis thaliana]	0	0	0	-3.33	Cluster-5	403
1662	GhiAffx.7701.1.S1_s_at	Ghi.14244	DW504706.1	Transcribed locus, moderately similar to NP_565097.1 FAB1 (FATTY ACID BIOSYNTHESIS 1); fatty-acid synthase [Arabidopsis thaliana]	0	0	0	-3.22	Cluster-5	404
1663	Ghi.6164.1.A1_at	Ghi.6164	DT047356	Transcribed locus, weakly similar to NP_175691.1 2-oxoglutarate-dependent dioxygenase, putative [Arabidopsis thaliana]	0	0	0	-3.62	Cluster-5	405
1664	Ghi.7503.1.S1_at	Ghi.24464	AI726510	Transcribed locus, weakly similar to NP_196622.2 CYP81K2 (cytochrome P450, family 81, subfamily K, polypeptide 2); oxygen binding [Arabidopsis thaliana]	0	0	0	-4.64	Cluster-5	406
1665	Ghi.6802.1.A1_at	Ghi.6802	CA993126	Transcribed locus, weakly similar to NP_190291.1 unknown protein [Arabidopsis thaliana]	0	0	0	-3.03	Cluster-5	407
1666	GraAffx.12042.1.S1_s_at	Gra.3244	CO089700	Transcribed locus, strongly similar to NP_188447.1 ATP binding / protein binding [Arabidopsis thaliana]	0	0	0	-3.18	Cluster-5	408
1667	Ghi.4212.1.S1_s_at	Ghi.4212	DT456174	Transcribed locus, weakly similar to NP_974118.1 unknown protein [Arabidopsis thaliana]	0	0	0	-3.37	Cluster-5	409
1668	Ghi.8682.1.S1_at	Ghi.8682	DN779711	Transcribed locus, strongly similar to NP_197516.1 ribosomal protein L7Ae/L30e/S12e/Gadd45 family protein [Arabidopsis thaliana]	0	0	0	-4.79	Cluster-5	410
1669	GhiAffx.23426.1.S1_at	Ghi.16201	DW236043.1	Transcribed locus, weakly similar to NP_199591.1 phototropic-responsive NPH3 family protein [Arabidopsis thaliana]	0	0	0	-3.33	Cluster-5	411
1670	GraAffx.28208.1.S1_s_at	Gra.3348	CO087199	Transcribed locus, strongly similar to NP_177217.1 structural constituent of ribosome [Arabidopsis thaliana]	0	0	0	-3.22	Cluster-5	412
1671	Ghi.7998.1.S1_s_at	Ghi.7998	AI054687	Transcribed locus	0	0	0	-14.48	Cluster-5	413
1672	GhiAffx.13666.2.S1_x_at	Ghi.15793	DW232946.1	Transcribed locus, weakly similar to NP_564308.1 unknown protein [Arabidopsis thaliana]	0	0	0	-4.64	Cluster-5	414
1673	Ghi.8223.1.S1_s_at	Ghi.8223	AI730611	Transcribed locus, strongly similar to NP_193405.1 60S ribosomal protein L15 (RPL15A) [Arabidopsis thaliana]	0	0	0	-3.18	Cluster-5	415
1674	Gra.1492.1.S1_x_at	Gra.1492	CO127260	Transcribed locus, strongly similar to NP_180972.1 protein translocase [Arabidopsis thaliana]	0	0	0	-3.03	Cluster-5	416
1675	Ghi.7409.1.S1_s_at	Ghi.7409	DT558909	Transcribed locus, weakly similar to NP_567185.1 F-box family protein [Arabidopsis thaliana]	0	0	0	-3.03	Cluster-5	417
1676	Ghi.8484.1.A1_at	Ghi.8484	CO494067	Transcribed locus, moderately similar to NP_181563.2 unknown protein [Arabidopsis thaliana]	0	0	0	-6.36	Cluster-5	418
1677	GhiAffx.1527.1.S1_at	Ghi.15468	DW504432.1	Transcribed locus, weakly similar to NP_197955.1 zinc finger (GATA type) family protein [Arabidopsis thaliana]	0	0	0	-4.64	Cluster-5	419
1678	GhiAffx.23555.2.S1_s_at	Ghi.11602	DW232676.1	Transcribed locus, moderately similar to XP_001759104.1 predicted protein [Physcomitrella patens subsp. patens]	0	0	0	-3.62	Cluster-5	420
1679	Ghi.5168.1.A1_at	Ghi.5168	DT048777	Transcribed locus	0	0	0	-3.37	Cluster-5	421
1680	Ghi.5867.1.S1_at	Ghi.5867	CO499088	Transcribed locus	0	0	0	-6.07	Cluster-5	422
1681	GhiAffx.4291.1.S1_s_at	Ghi.12531	DR460995	Transcribed locus, moderately similar to NP_174675.2 STT3B (STAUROSPORIN AND TEMPERATURE SENSITIVE 3-LIKE B); oligosaccharyl transferase [Arabidopsis thaliana]	0	0	0	-5.62	Cluster-5	423
1682	GhiAffx.40235.1.S1_at		DW496742.1		0	0	0	-3.79	Cluster-5	424
1683	GhiAffx.53777.1.S1_s_at	Ghi.9560	DW513600.1	Transcribed locus, moderately similar to NP_178637.2 glycosyl hydrolase family 17 protein [Arabidopsis thaliana]	0	0	0	-8.82	Cluster-5	425
1684	Ghi.3254.1.S1_s_at	Ghi.3254	DT467980	Transcribed locus, moderately similar to NP_172712.1 phosphate translocator-related [Arabidopsis thaliana]	0	0	0	-16.48	Cluster-5	426
1685	Ghi.4667.1.A1_s_at	Ghi.4667	DT051394	Transcribed locus, moderately similar to NP_565097.1 FAB1 (FATTY ACID BIOSYNTHESIS 1); fatty-acid synthase [Arabidopsis thaliana]	0	0	0	-4.21	Cluster-5	427
1686	Ghi.3723.1.A1_at	Ghi.3723	DT462277	Transcribed locus	0	0	0	-3.61	Cluster-5	428
1687	GhiAffx.17808.1.S1_at	Ghi.13869	DW481287.1	Transcribed locus, moderately similar to XP_001702508.1 predicted protein [Chlamydomonas reinhardtii]	0	0	0	-9.36	Cluster-5	429
1688	GhiAffx.31622.1.S1_at	Ghi.14385	DW485812.1	Transcribed locus, weakly similar to NP_566306.3 AIR12 (Auxin-Induced in Root cultures 12); extracellular matrix structural constituent [Arabidopsis thaliana]	0	0	0	-6.88	Cluster-5	430
1689	Ghi.10407.1.S1_x_at	Ghi.10407	DR456423	Transcribed locus, moderately similar to NP_200875.1 60S ribosomal protein L12 (RPL12C) [Arabidopsis thaliana]	0	0	0	-3.38	Cluster-5	431
1690	GhiAffx.15792.1.S1_at	Ghi.9873	DW233069.1	Transcribed locus, weakly similar to NP_567650.2 unknown protein [Arabidopsis thaliana]	0	0	0	-4.96	Cluster-5	432
1691	Ghi.8875.1.S1_at	Ghi.8875	DT468583	Transcribed locus, weakly similar to XP_001773277.1 predicted protein [Physcomitrella patens subsp. patens]	0	0	0	-3.95	Cluster-5	433
1692	GhiAffx.61308.1.S1_at	Ghi.15766	DW509351.1	Transcribed locus, moderately similar to NP_051109.2 NADH dehydrogenase subunit 4 [Arabidopsis thaliana]	0	0	0	-4.32	Cluster-5	434
1693	Ghi.9460.1.S1_at	Ghi.9460	DT565042	Transcribed locus, moderately similar to NP_565463.1 ribosomal protein L4 family protein [Arabidopsis thaliana]	0	0	0	-3.42	Cluster-5	435
1694	Ghi.408.1.S1_x_at	Ghi.16676	AF056204.1	Thioesterase homolog	0	0	0	-5.57	Cluster-5	436
1695	Gra.1538.1.A1_x_at	Gra.1538	CO124840	Transcribed locus	0	0	0	-6.03	Cluster-5	437
1696	Ghi.9058.1.A1_at	Ghi.9058	AI726129	Transcribed locus, weakly similar to NP_563698.1 acid phosphatase class B family protein [Arabidopsis thaliana]	0	0	0	-3.44	Cluster-5	438
1697	Ghi.4338.1.A1_s_at	Ghi.4338	DT054137	Transcribed locus, moderately similar to NP_172712.1 phosphate translocator-related [Arabidopsis thaliana]	0	0	0	-18.95	Cluster-5	439
1698	GhiAffx.62133.1.A1_s_at	Ghi.8535	DW513213.1	Transcribed locus, moderately similar to NP_172491.1 transcription factor LIM, putative [Arabidopsis thaliana]	0	0	0	-13.83	Cluster-5	440
1699	Ghi.1164.2.S1_x_at	Ghi.16908	DT047996	Transcribed locus, strongly similar to NP_001078599.1 ATCIMS (COBALAMIN-INDEPENDENT METHIONINE SYNTHASE) [Arabidopsis thaliana]	0	0	0	-3.95	Cluster-5	441
1700	GraAffx.9042.1.S1_at		CO087551		0	0	0	-8.58	Cluster-5	442
1701	Ghi.4220.2.S1_at	Ghi.4220	DT456145	Transcribed locus, moderately similar to NP_565310.1 unknown protein [Arabidopsis thaliana]	0	0	0	-4.87	Cluster-5	443
1702	Gra.385.1.A1_s_at	Gra.385	CO071534	Transcribed locus, weakly similar to NP_565775.1 unknown protein [Arabidopsis thaliana]	0	0	0	-3.35	Cluster-5	444
1703	Ghi.5368.1.A1_s_at	Ghi.2404	DT048051	Transcribed locus, moderately similar to NP_567858.1 WD-40 repeat protein family [Arabidopsis thaliana]	0	0	0	-3.46	Cluster-5	445
1704	Ghi.7572.2.S1_s_at	Ghi.7572	AI729302	Transcribed locus, moderately similar to NP_199286.1 haloacid dehalogenase-like hydrolase family protein [Arabidopsis thaliana]	0	0	0	-4.69	Cluster-5	446
1705	Ghi.10758.1.A1_at	Ghi.10758	DT051149	Transcribed locus, moderately similar to NP_001043169.1 Os01g0511000 [Oryza sativa (japonica cultivar-group)]	0	0	0	-4.03	Cluster-5	447
1706	Ghi.5191.1.A1_at	Ghi.5191	DT048689	Transcribed locus, moderately similar to NP_197244.1 IRX3 (IRREGULAR XYLEM 3, MURUS 10); cellulose synthase [Arabidopsis thaliana]	0	0	0	-15.9	Cluster-5	448
1707	Gra.2121.1.S1_s_at	Gra.2121	CO125506	Transcribed locus	0	0	0	-4.03	Cluster-5	449
1708	Ghi.10562.1.S1_at	Ghi.10562	DN760177	Transcribed locus, weakly similar to NP_191786.1 anion exchange family protein [Arabidopsis thaliana]	0	0	0	-5.22	Cluster-5	450
1709	GhiAffx.26276.1.S1_s_at	Ghi.5983	DW491672.1	Transcribed locus, weakly similar to NP_564342.1 transcription factor/ transcription regulator [Arabidopsis thaliana]	0	0	0	-3.97	Cluster-5	451
1710	Ghi.4648.3.A1_x_at	Ghi.17444	CO493453	Transcribed locus, moderately similar to NP_567564.1 CESA8 (CELLULASE SYNTHASE 8); cellulose synthase/ transferase, transferring glycosyl groups [Arabidopsis thaliana]	0	0	0	-99.53	Cluster-5	452
1711	GhiAffx.1589.10.S1_s_at	Ghi.15685	DW235252.1	Transcribed locus, weakly similar to NP_564327.1 COR314-TM2 (cold regulated 314 thylakoid membrane 2) [Arabidopsis thaliana]	0	0	0	-5.61	Cluster-5	453
1712	GhiAffx.24718.1.S1_at	Ghi.15843	DW512527.1	Transcribed locus, moderately similar to NP_565978.1 unknown protein [Arabidopsis thaliana]	0	0	0	-3.21	Cluster-5	454
1713	Ghi.294.2.S1_at	Ghi.12498	DR461090	Transcribed locus, weakly similar to NP_194473.1 CIP7 (COP1-INTERACTING PROTEIN 7) [Arabidopsis thaliana]	0	0	0	-22.74	Cluster-5	455
1714	GhiAffx.44356.1.S1_at	Ghi.13344	DW509246.1	Transcribed locus, moderately similar to NP_564813.1 glutathione peroxidase, putative [Arabidopsis thaliana]	0	0	0	-11.33	Cluster-5	456
1715	GhiAffx.28063.1.S1_at	Ghi.16499	DT050691	Transcribed locus, moderately similar to NP_564338.1 CARB (CARBAMOYL PHOSPHATE SYNTHETASE B); ATP binding / carbamoyl-phosphate synthase [Arabidopsis thaliana]	0	0	0	-3.92	Cluster-5	457
1716	Ghi.5766.1.S1_s_at	Ghi.5766	AI729708	Transcribed locus, strongly similar to NP_178826.1 40S ribosomal protein S16 (RPS16A) [Arabidopsis thaliana]	0	0	0	-3.61	Cluster-5	458
1717	GhiAffx.40098.1.A1_s_at	Ghi.19007	DW224519.1	Transcribed locus, moderately similar to NP_201454.1 aldose 1-epimerase family protein [Arabidopsis thaliana]	0	0	0	-4.59	Cluster-5	459
1718	GhiAffx.42107.1.S1_at	Ghi.21743	DW506457.1	Transcribed locus, weakly similar to NP_567534.1 senescence-associated protein-related [Arabidopsis thaliana]	0	0	0	-3.44	Cluster-5	460
1719	Ghi.9704.1.S1_s_at	Ghi.9704	DT574726	Transcribed locus, weakly similar to XP_001782987.1 predicted protein [Physcomitrella patens subsp. patens]	0	0	0	-3.95	Cluster-5	461
1720	GhiAffx.62704.1.S1_s_at		DW516165.1		0	0	0	-4.32	Cluster-5	462
1721	GhiAffx.21862.1.S1_at	Ghi.15532	DW496719.1	Transcribed locus, weakly similar to XP_001769769.1 predicted protein [Physcomitrella patens subsp. patens]	0	0	0	-3.38	Cluster-5	463
1722	GhiAffx.8362.1.A1_x_at	Ghi.4934	DW225994.1	Transcribed locus, moderately similar to NP_191104.1 ATCTIMC (CYTOSOLIC TRIOSE PHOSPHATE ISOMERASE); triose-phosphate isomerase [Arabidopsis thaliana]	0	0	0	-4.96	Cluster-5	464
1723	Ghi.1711.1.S1_s_at	Ghi.1711	DN759798	Transcribed locus, weakly similar to XP_001702508.1 predicted protein [Chlamydomonas reinhardtii]	0	0	0	-6.71	Cluster-5	465
1724	Ghi.4129.1.S1_at	Ghi.10145	DT457581	Transcribed locus, moderately similar to NP_175103.2 aminoacylase, putative / N-acyl-L-amino-acid amidohydrolase, putative [Arabidopsis thaliana]	0	0	0	-5.08	Cluster-5	466
1725	Ghi.593.1.S1_at	Ghi.593	DR457215	Transcribed locus	0	0	0	-3.29	Cluster-5	467
1726	Ghi.7310.1.S1_x_at	Ghi.7310	DT053685	Transcribed locus, moderately similar to NP_187130.1 ribose 5-phosphate isomerase-related [Arabidopsis thaliana]	0	0	0	-3.51	Cluster-5	468
1727	GhiAffx.5456.1.S1_s_at	Ghi.6119	DW227724.1	Transcribed locus, moderately similar to NP_197933.1 serine/threonine protein phosphatase 2A (PP2A) regulatory subunit B', putative [Arabidopsis thaliana]	0	0	0	-3.57	Cluster-5	469
1728	Ghi.4440.1.A1_at	Ghi.9957	DT052960	Transcribed locus, moderately similar to NP_177700.1 zinc finger (C2H2 type) family protein [Arabidopsis thaliana]	0	0	0	-8.66	Cluster-5	470
1729	Ghi.9564.1.S1_s_at	Ghi.9735	DR458096	Transcribed locus, strongly similar to NP_180367.1 CPN60A (chloroplast / 60 kDa chaperonin alpha subunit); ATP binding / protein binding / unfolded protein binding [Arabidopsis thaliana]	0	0	0	-3.82	Cluster-5	471
1730	Ghi.6495.1.S1_at	Ghi.6495	DN802116	Transcribed locus, weakly similar to NP_563934.1 unknown protein [Arabidopsis thaliana]	0	0	0	-7.64	Cluster-5	472
1731	GraAffx.8801.1.S1_s_at		CO088836		0	0	0	-4.22	Cluster-5	473
1732	Ghi.1298.1.A1_s_at	Ghi.1298	DT052638	Transcribed locus, moderately similar to NP_566569.1 stable protein 1-related [Arabidopsis thaliana]	0	0	0	-3.78	Cluster-5	474
1733	GhiAffx.14206.1.S1_at		DW505881.1		0	0	0	-4.36	Cluster-5	475
1734	GhiAffx.6228.2.A1_s_at	Ghi.3202	DW498003.1	Transcribed locus, moderately similar to NP_196815.2 G6PD2 (GLUCOSE-6-PHOSPHATE DEHYDROGENASE 2); glucose-6-phosphate 1-dehydrogenase [Arabidopsis thaliana]	0	0	0	-3.78	Cluster-5	476
1735	GhiAffx.62842.1.S1_at	Ghi.11110	DW519489.1	Transcribed locus, weakly similar to NP_197727.1 GRAM domain-containing protein / ABA-responsive protein-related [Arabidopsis thaliana]	0	0	0	-4.54	Cluster-5	477
1736	Ghi.603.1.A1_s_at	Ghi.17451	DR457068	Transcribed locus, weakly similar to NP_188894.2 senescence-associated protein-related [Arabidopsis thaliana]	0	0	0	-4.59	Cluster-5	478
1737	Ghi.741.1.S1_s_at	Ghi.9244	AY253447.1	Endo-1,4-beta-glucanase	0	0	0	-3.69	Cluster-5	479
1738	Ghi.4548.2.S1_s_at	Ghi.20779	DR457304	Transcribed locus, weakly similar to NP_180831.1 B5 #4 (cytochrome b5 family protein #4); heme binding / transition metal ion binding [Arabidopsis thaliana]	0	0	0	-6.34	Cluster-5	480
1739	GhiAffx.44754.1.S1_at	Ghi.16106	DW520336.1	Transcribed locus, moderately similar to NP_200634.1 unknown protein [Arabidopsis thaliana]	0	0	0	-5.11	Cluster-5	481
1740	Ghi.6396.1.A1_at	Ghi.6396	AW186659	Transcribed locus, moderately similar to NP_179803.4 binding [Arabidopsis thaliana]	0	0	0	-4.16	Cluster-5	482
1741	GhiAffx.63577.1.S1_at	Ghi.9636	DW242611.1	Transcribed locus, moderately similar to NP_564091.1 GAMMA CA1 (GAMMA CARBONIC ANHYDRASE 1); carbonate dehydratase [Arabidopsis thaliana]	0	0	0	-4.31	Cluster-5	483
1742	GhiAffx.60653.1.S1_at	Ghi.12610	DW497199.1	Transcribed locus, moderately similar to NP_197381.1 NADH-ubiquinone oxidoreductase 19 kDa subunit (NDUFA8) family protein [Arabidopsis thaliana]	0	0	0	-5.72	Cluster-5	484
1743	Gra.2732.2.S1_s_at	Gra.2732	CO089356	Transcribed locus, strongly similar to NP_195027.1 glycine dehydrogenase (decarboxylating) [Arabidopsis thaliana]	0	0	0	-5.73	Cluster-5	485
1744	Ghi.411.1.S1_s_at	Ghi.411	AI731203	Transcribed locus, moderately similar to NP_172388.1 protein phosphatase 2C-related / PP2C-related [Arabidopsis thaliana]	0	0	0	-3.17	Cluster-5	486
1745	Ghi.5852.2.A1_s_at	Ghi.5852	CO499223	Transcribed locus, moderately similar to NP_186840.1 SOX (SULFITE OXIDASE); sulfite oxidase [Arabidopsis thaliana]	0	0	0	-5.11	Cluster-5	487
1746	Ghi.1331.1.S1_s_at	Ghi.1331	DR457944	Transcribed locus, moderately similar to NP_567930.1 unknown protein [Arabidopsis thaliana]	0	0	0	-4.59	Cluster-5	488
1747	GraAffx.3157.1.S1_s_at		CO117519		0	0	0	-3.69	Cluster-5	489
1748	Ghi.1559.1.S1_s_at	Ghi.1559	DN779860	Transcribed locus, moderately similar to NP_175268.1 ribosomal protein L18 family protein [Arabidopsis thaliana]	0	0	0	-5.73	Cluster-5	490
1749	GhiAffx.24615.1.S1_at	Ghi.4400	DW512010.1	Transcribed locus, strongly similar to NP_177978.1 RHM1/ROL1 (RHAMNOSE BIOSYNTHESIS1); UDP-glucose 4,6-dehydratase/ catalytic [Arabidopsis thaliana]	0	0	0	-5.72	Cluster-5	491
1750	Ghi.8251.1.S1_x_at	Ghi.772	DR456155	Transcribed locus, strongly similar to XP_001697388.1 ribosomal protein S14, component of cytosolic 80S ribosome and 40S small subunit [Chlamydomonas reinhardtii]	0	0	0	-4.31	Cluster-5	492
1751	GraAffx.27995.1.S1_s_at		CO087797		0	0	0	-4.16	Cluster-5	493
1752	Ghi.735.1.S1_s_at	Ghi.735	AI729758	Transcribed locus, moderately similar to NP_001047468.1 Os02g0622400 [Oryza sativa (japonica cultivar-group)]	0	0	0	-5.57	Cluster-5	494
1753	Ghi.772.1.A1_a_at	Ghi.772	DN779293	Transcribed locus, strongly similar to XP_001697388.1 ribosomal protein S14, component of cytosolic 80S ribosome and 40S small subunit [Chlamydomonas reinhardtii]	0	0	0	-3.07	Cluster-5	495
1754	Ghi.5849.1.S1_s_at	Ghi.5849	DR454104	Transcribed locus, strongly similar to NP_196543.1 ACT7 (actin 7) [Arabidopsis thaliana]	0	0	0	-3.57	Cluster-5	496
1755	GhiAffx.22628.1.A1_s_at		DW501711.1		0	0	0	-3.12	Cluster-5	497
1756	Ghi.599.1.A1_s_at	Ghi.599	DR457102	Transcribed locus, strongly similar to NP_178487.1 CR88 (EMBRYO DEFECTIVE 1956); ATP binding [Arabidopsis thaliana]	0	0	0	-4.99	Cluster-5	498
1757	Ghi.7832.1.S1_at	Ghi.18893	DT573045	Alpha-tubulin (TUA5)	0	0	0	-6.75	Cluster-5	499
1758	GhiAffx.25551.1.S1_a_at	Ghi.16742	DW516919.1	Transcribed locus	0	0	0	-4.42	Cluster-5	500
1759	GhiAffx.52969.1.A1_s_at	Ghi.19342	DW225426.1	Transcribed locus, weakly similar to NP_057207.2 interleukin-1 receptor-associated kinase 4 [Homo sapiens]	0	0	0	-16.98	Cluster-5	501
1760	GhiAffx.14169.1.S1_at	Ghi.12898	CO492632	Transcribed locus, moderately similar to NP_173351.1 glycoside hydrolase family 28 protein / polygalacturonase (pectinase) family protein [Arabidopsis thaliana]	0	0	0	-3.07	Cluster-5	502
1761	GhiAffx.25696.1.S1_at	Ghi.9231	DW517704.1	Transcribed locus, moderately similar to NP_192763.1 ATHSP22.0 (Arabidopsis thaliana heat shock protein 22.0)	0	0	0	-11.14	Cluster-5	503
1762	Ghi.1443.1.S1_x_at	Ghi.1443	DT046629	Chalcone synthase (CHS)	0	0	0	-3.73	Cluster-5	504
1763	Ghi.4838.2.A1_at	Ghi.17619	DT050256	Transcribed locus, moderately similar to NP_564734.1 XF1; oxidoreductase [Arabidopsis thaliana]	0	0	0	-4.35	Cluster-5	505
1764	Ghi.7355.3.S1_s_at	Ghi.7355	DT554367	Transcribed locus, moderately similar to NP_187633.2 tubulin folding cofactor B [Arabidopsis thaliana]	0	0	0	-4.84	Cluster-5	506
1765	Gra.282.1.S1_s_at	Gra.282	CO089854	Transcribed locus, weakly similar to NP_566958.3 RNA binding / nucleic acid binding [Arabidopsis thaliana]	0	0	0	-3.47	Cluster-5	507
1766	Ghi.428.1.A1_x_at	Ghi.428	DR459666	Transcribed locus, strongly similar to NP_179803.4 binding [Arabidopsis thaliana]	0	0	0	-3.49	Cluster-5	508
1767	Ghi.9313.3.A1_at	Ghi.10149	DT047099	Transcribed locus, moderately similar to NP_194967.1 CESA1 (CELLULASE SYNTHASE 1); transferase, transferring glycosyl groups [Arabidopsis thaliana]	0	0	0	-4.71	Cluster-5	509
1768	Ghi.9707.1.S1_x_at	Ghi.17279	DT051791	Beta-tubulin 15	0	0	0	-9.14	Cluster-5	510
1769	GhiAffx.63585.1.S1_at	Ghi.16228	DV849840	Transcribed locus, weakly similar to NP_197559.1 unknown protein [Arabidopsis thaliana]	0	0	0	-3.73	Cluster-5	511
1770	Ghi.7230.1.S1_s_at	Ghi.7230	AI729478	Transcribed locus, moderately similar to NP_566813.1 unknown protein [Arabidopsis thaliana]	0	0	0	-6.58	Cluster-5	512
1771	GhiAffx.32365.1.S1_at	Ghi.13903	DW513258.1	Transcribed locus, moderately similar to NP_197746.1 unknown protein [Arabidopsis thaliana]	0	0	0	-3.51	Cluster-5	513
1772	Ghi.5617.1.A1_at	Ghi.5617	DT047146	Transcribed locus	0	0	0	-3.73	Cluster-5	514
1773	Ghi.6480.1.S1_at	Ghi.18279	CD486289	Transcribed locus, weakly similar to NP_001058172.1 Os06g0642500 [Oryza sativa (japonica cultivar-group)]	0	0	0	-4.35	Cluster-5	515
1774	GhiAffx.18769.1.A1_s_at	Ghi.15427	DT049988	Transcribed locus, weakly similar to NP_198738.2 hydrolase, alpha/beta fold family protein [Arabidopsis thaliana]	0	0	0	-4.84	Cluster-5	516
1775	Gra.3111.2.S1_x_at	Gra.3111	CO085205	Transcribed locus, strongly similar to NP_196543.1 ACT7 [Arabidopsis thaliana]	0	0	0	-3.47	Cluster-5	517
1776	Ghi.4412.1.S1_s_at	Ghi.4412	DT053339	Annexin (AnnGh2)	0	0	0	-3.49	Cluster-5	518
1777	GhiAffx.20003.1.S1_at	Ghi.15710	DW505444.1	Transcribed locus, moderately similar to NP_564126.1 XCP2 (XYLEM CYSTEINE PEPTIDASE 2); cysteine-type peptidase/ peptidase [Arabidopsis thaliana]	0	0	0	-4.71	Cluster-5	519
1778	GhiAffx.15028.1.S1_s_at	Ghi.12797	DW223928.1	Transcribed locus, moderately similar to NP_190430.2 phosphoesterase family protein [Arabidopsis thaliana]	0	0	0	-4.57	Cluster-5	520
1779	Gra.2441.3.A1_a_at	Gra.2441	CO076667	Transcribed locus, strongly similar to NP_200230.1 PORA; oxidoreductase/ protochlorophyllide reductase [Arabidopsis thaliana]	0	0	0	-3.73	Cluster-5	521
1780	GraAffx.28234.1.A1_at		CO087108		0	0	0	-3.29	Cluster-5	522
1781	GraAffx.28558.1.A1_s_at		CO086161		0	0	0	-3.51	Cluster-5	523
1782	Ghi.10172.1.S1_s_at	Ghi.10172	AW187454	Transcribed locus, weakly similar to NP_172140.1 myosin heavy chain-related [Arabidopsis thaliana]	0	0	0	-3.1	Cluster-5	524
1783	Ghi.10183.1.S1_at	Ghi.8669	DT562914	Transcribed locus, moderately similar to NP_195616.2 kinesin-related protein (MKRP2) [Arabidopsis thaliana]	0	0	0	-10.69	Cluster-5	525
1784	Ghi.8370.1.A1_s_at	Ghi.8370	DV849266	Transcribed locus	0	0	0	-3.72	Cluster-5	526
1785	Ghi.330.1.S1_s_at	Ghi.6154	DR460743	Transcribed locus	0	0	0	-3.04	Cluster-5	527
1786	Ghi.6588.1.S1_s_at	Ghi.655	DT047407	Transcribed locus, moderately similar to NP_566354.1 SYP71 (SYNTAXIN OF PLANTS 71) [Arabidopsis thaliana]	0	0	0	-3.1	Cluster-5	528
1787	GhiAffx.52166.1.S1_at	Ghi.18714	AI728652	Transcribed locus, strongly similar to NP_850847.1 CHR17 (CHROMATIN REMODELING FACTOR17); DNA-dependent ATPase [Arabidopsis thaliana]	0	0	0	-3.72	Cluster-5	529
1788	Ghi.8995.1.A1_s_at	Ghi.8995	DT463954	Transcribed locus, moderately similar to NP_181522.1 ATISA1/ISA1 (ISOAMYLASE 1); alpha-amylase/ isoamylase [Arabidopsis thaliana]	0	0	0	-3.04	Cluster-5	530
1789	Ghi.943.1.S1_s_at	Ghi.943	DT461720	Transcribed locus, weakly similar to NP_567338.1 SAH7 [Arabidopsis thaliana]	0	0	0	-3.1	Cluster-5	531
1790	Ghi.7293.1.S1_s_at	Ghi.7293	AI731856	Transcribed locus, moderately similar to NP_181474.2 esterase/lipase/thioesterase family protein [Arabidopsis thaliana]	0	0	0	-21.17	Cluster-5	532
1791	GhiAffx.15613.1.S1_at	Ghi.11856	DW514029.1	Transcribed locus	0	0	0	-6.09	Cluster-5	533
1792	GhiAffx.6588.1.S1_at		DW502279.1		0	0	0	-3.48	Cluster-5	534
1793	Ghi.6502.1.S1_at	Ghi.6502	AJ513177	Transcribed locus, moderately similar to NP_179549.1 ACO1 (ACC OXIDASE 1); 1-aminocyclopropane-1-carboxylate oxidase [Arabidopsis thaliana]	0	0	0	-4.12	Cluster-5	535
1794	GhiAffx.15581.1.A1_s_at	Ghi.9757	DW510782.1	Transcribed locus, moderately similar to NP_195146.1 EDA9 (embryo sac development arrest 9); NAD binding / amino acid binding / cofactor binding / oxidoreductase, acting on the CH-OH group of donors, NAD or NADP as acceptor / phosphoglycerate dehydrogenase [Arabidopsis thaliana]	0	0	0	-4.21	Cluster-5	536
1795	Ghi.7514.1.S1_s_at	Ghi.7294	AI054451	Transcribed locus, moderately similar to NP_197666.1 ATCSLA02 (Cellulose synthase-like A2); transferase, transferring glycosyl groups [Arabidopsis thaliana]	0	0	0	-13.07	Cluster-5	537
1796	Ghi.9840.2.S1_s_at	Ghi.9840	DT566253	Transcribed locus, moderately similar to NP_180461.1 ATEXPA6 (ARABIDOPSIS THALIANA EXPANSIN A6) [Arabidopsis thaliana]	0	0	0	-20.1	Cluster-5	538
1797	GhiAffx.8032.1.A1_at		DW518576.1		0	0	0	-3.39	Cluster-5	539
1798	Ghi.1913.1.S1_at	Ghi.1913	DV849212	Transcribed locus, moderately similar to NP_182266.1 DNAJ heat shock N-terminal domain-containing protein [Arabidopsis thaliana]	0	0	0	-4.34	Cluster-5	540
1799	Ghi.4506.1.A1_at	Ghi.4506	DT052557	Transcribed locus, moderately similar to NP_177675.1 glycosyl transferase family 1 protein [Arabidopsis thaliana]	0	0	0	-4.24	Cluster-5	541
1800	GraAffx.28884.1.A1_s_at	Gra.3278	CO125859	Transcribed locus, weakly similar to NP_177718.1 acyltransferase/ carboxylic ester hydrolase/ lipase [Arabidopsis thaliana]	0	0	0	-15.67	Cluster-5	542
1801	GhiAffx.25888.1.S1_s_at	Ghi.12274	DW515556.1	Transcribed locus, weakly similar to NP_567041.1 unknown protein [Arabidopsis thaliana]	0	0	0	-3.39	Cluster-5	543
1802	Ghi.8459.2.S1_s_at	Ghi.8459	CO491693	Transcribed locus, moderately similar to NP_171967.1 VAMP7B (VESICLE-ASSOCIATED MEMBRANE PROTEIN 7B) [Arabidopsis thaliana]	0	0	0	-7.62	Cluster-5	544
1803	Ghi.8152.1.S1_at	Ghi.15443	DQ131498.1	Serine/threonine protein kinase (PK1)	0	0	0	-4.24	Cluster-5	545
1804	GhiAffx.34581.1.A1_x_at	Ghi.17667	DW499072.1	Transcribed locus, moderately similar to XP_001758451.1 predicted protein [Physcomitrella patens subsp. patens]	0	0	0	-4.2	Cluster-5	546
1805	Ghi.7636.1.S1_s_at	Ghi.7636	AI728720	Transcribed locus, moderately similar to NP_568391.1 NADH-cytochrome b5 reductase, putative [Arabidopsis thaliana]	0	0	0	-7.14	Cluster-5	547
1806	Ghi.5861.1.S1_s_at	Ghi.2975	DN760012	Transcribed locus, strongly similar to NP_173021.1 AVP1 (vacuolar-type H+-pumping pyrophosphatase 1); ATPase [Arabidopsis thaliana]	0	0	0	-3.68	Cluster-5	548
1807	Gra.615.1.S1_at		CO091455		0	0	0	-9.01	Cluster-5	549
1808	GhiAffx.12897.2.S1_s_at	Ghi.13705	DW510695.1	Transcribed locus, moderately similar to NP_568681.1 RPS19 (40S ribosomal protein S19); RNA binding [Arabidopsis thaliana]	0	0	0	-3.04	Cluster-5	550
1809	Gra.638.1.S1_s_at	Gra.638	CO089484	Transcribed locus, moderately similar to NP_564554.1 PAB8; RNA binding / translation initiation factor [Arabidopsis thaliana]	0	0	0	-3.1	Cluster-5	551
1810	Ghi.5183.1.A1_at	Ghi.5183	DT048718	Transcribed locus	0	0	0	-3.6	Cluster-5	552
1811	Gra.2053.1.A1_s_at	Gra.2053	CO127096	Transcribed locus, weakly similar to NP_001031382.1 unknown protein [Arabidopsis thaliana]	0	0	0	-4.48	Cluster-5	553
1812	GhiAffx.2517.1.S1_s_at	Ghi.7064	DW511691.1	Transcribed locus, moderately similar to NP_566487.1 transporter-related [Arabidopsis thaliana]	0	0	0	-3.25	Cluster-5	554
1813	Gra.610.2.A1_at	Gra.610	CO095621	Transcribed locus, weakly similar to NP_189308.1 unknown protein [Arabidopsis thaliana]	0	0	0	-3.09	Cluster-5	555
1814	Ghi.2235.1.A1_s_at	Ghi.2235	DT050850	Transcribed locus, moderately similar to NP_189041.1 HSP60 (Heat shock protein 60); ATP binding / protein binding / unfolded protein binding [Arabidopsis thaliana]	0	0	0	-6.67	Cluster-5	556
1815	Ghi.1314.4.A1_at	Ghi.1314	DT052122	Transcribed locus, strongly similar to NP_197589.1 chaperonin, putative [Arabidopsis thaliana]	0	0	0	-5.42	Cluster-5	557
1816	GhiAffx.5436.1.S1_at	Ghi.13009	DW489709.1	Transcribed locus, moderately similar to NP_196528.1 PMDH2 (PEROXISOMAL NAD-MALATE DEHYDROGENASE 2); malate dehydrogenase [Arabidopsis thaliana]	0	0	0	-11.85	Cluster-5	558
1817	Ghi.2113.1.S1_at	Ghi.2113	CD485652	Transcribed locus, moderately similar to NP_565277.1 WOL (CYTOKININ RESPONSE 1) [Arabidopsis thaliana]	0	0	0	-4.62	Cluster-5	559
1818	GhiAffx.911.1.S1_s_at	Ghi.16023	DW517325.1	Transcribed locus, moderately similar to NP_174808.1 50S ribosomal protein L21, chloroplast / CL21 (RPL21) [Arabidopsis thaliana]	0	0	0	-7.11	Cluster-5	560
1819	Gra.439.1.S1_s_at	Gra.439	CO092600	Transcribed locus, weakly similar to NP_181259.1 RNA binding / nucleic acid binding [Arabidopsis thaliana]	0	0	0	-3.85	Cluster-5	561
1820	Ghi.7656.1.S1_s_at	Ghi.7656	AI728403	Transcribed locus, strongly similar to NP_568778.1 NADH-ubiquinone oxidoreductase-related [Arabidopsis thaliana]	0	0	0	-3.64	Cluster-5	562
1821	Ghi.9312.3.A1_x_at	Ghi.9312	DT051003	Transcribed locus, moderately similar to NP_197201.1 NADP-dependent oxidoreductase, putative [Arabidopsis thaliana]	0	0	0	-4.44	Cluster-5	563
1822	Ghi.7313.1.S1_s_at	Ghi.17141	AI731492	Transcribed locus, weakly similar to NP_850863.1 CKX7 (CYTOKININ OXIDASE 7); oxidoreductase [Arabidopsis thaliana]	0	0	0	-6.62	Cluster-5	564
1823	GhiAffx.1589.44.S1_s_at	Ghi.12952	DR454557	Transcribed locus, moderately similar to NP_001047752.1 Os02g0682600 [Oryza sativa (japonica cultivar-group)]	0	0	0	-5.35	Cluster-5	565
1824	GhiAffx.21190.1.S1_s_at	Ghi.908	DT051154	Transcribed locus, strongly similar to NP_565697.1 [acyl-carrier-protein] S-malonyltransferase/ transferase [Arabidopsis thaliana]	0	0	0	-6.68	Cluster-5	566
1825	Ghi.472.1.S1_s_at	Ghi.472	DR459237	Transcribed locus	0	0	0	-4.13	Cluster-5	567
1826	Ghi.4981.1.A1_s_at	Ghi.2526	DT049620	Transcribed locus, moderately similar to NP_566824.1 CARA (CARBAMOYL PHOSPHATE SYNTHETASE A); carbamoyl-phosphate synthase (glutamine-hydrolyzing) [Arabidopsis thaliana]	0	0	0	-4.1	Cluster-5	568
1827	Ghi.7702.1.S1_at	Ghi.7702	AW187220	Transcribed locus, weakly similar to NP_001067462.1 Os11g0207000 [Oryza sativa (japonica cultivar-group)]	0	0	0	-3.77	Cluster-5	569
1828	Gra.2092.2.S1_s_at	Gra.2092	CO121266	Transcribed locus, moderately similar to NP_177948.3 unknown protein [Arabidopsis thaliana]	0	0	0	-6.79	Cluster-5	570
1829	GraAffx.28859.1.S1_s_at		CO085272		0	0	0	-4.96	Cluster-5	571
1830	GhiAffx.18267.1.S1_s_at	Ghi.16224	DW514626.1	Transcribed locus, weakly similar to NP_194637.1 PAP2 (PHYTOCHROME-ASSOCIATED PROTEIN 2); transcription factor [Arabidopsis thaliana]	0	0	0	-8.18	Cluster-5	572
1831	GhiAffx.25422.1.S1_s_at	Ghi.15970	DW516232.1	Transcribed locus	0	0	0	-4.06	Cluster-5	573
1832	Ghi.1471.1.S1_s_at	Ghi.1471	DT047807	Transcribed locus, moderately similar to NP_566295.1 unknown protein [Arabidopsis thaliana]	0	0	0	-4.37	Cluster-5	574
1833	Ghi.417.1.A1_s_at	Ghi.417	DT046659	Transcribed locus, weakly similar to NP_001031103.1 carboxylic ester hydrolase [Arabidopsis thaliana]	0	0	0	-7.72	Cluster-5	575
1834	Ghi.3987.2.S1_at	Ghi.3987	DT551538	Transcribed locus, weakly similar to NP_195808.1 zinc finger (C3HC4-type RING finger) family protein [Arabidopsis thaliana]	0	0	0	-4.74	Cluster-5	576
1835	Ghi.5516.1.A1_at	Ghi.5516	DT047448	Transcribed locus, weakly similar to NP_200608.3 reticulon family protein [Arabidopsis thaliana]	0	0	0	-27.14	Cluster-5	577
1836	Ghi.4847.1.S1_s_at	Ghi.5133	AW187429	Transcribed locus, moderately similar to NP_851234.1 ATPDIL1-4 (PDI-LIKE 1-4); thiol-disulfide exchange intermediate [Arabidopsis thaliana]	0	0	0	-4.37	Cluster-5	578
1837	Ghi.8680.1.A1_x_at	Ghi.8680	DT046946	Transcribed locus, moderately similar to NP_001058629.1 Os06g0726400 [Oryza sativa (japonica cultivar-group)]	0	0	0	-3.86	Cluster-5	579
1838	Ghi.4934.2.S1_x_at	Ghi.4934	AI727142	Transcribed locus, moderately similar to NP_191104.1 ATCTIMC (CYTOSOLIC TRIOSE PHOSPHATE ISOMERASE); triose-phosphate isomerase [Arabidopsis thaliana]	0	0	0	-8.74	Cluster-5	580
1839	Ghi.8924.2.A1_s_at	Ghi.8924	DT047531	Transcribed locus, weakly similar to NP_001104855.1 response regulator 4 [Zea mays]	0	0	0	-3.86	Cluster-5	581
1840	GhiAffx.16007.1.S1_at	Ghi.10606	DW226502.1	Transcribed locus, weakly similar to XP_001769272.1 predicted protein [Physcomitrella patens subsp. patens]	0	0	0	-7.72	Cluster-5	582
1841	GhiAffx.21140.1.S1_at	Ghi.15597	DW501277.1	Transcribed locus, moderately similar to NP_177566.2 catalytic [Arabidopsis thaliana]	0	0	0	-4.37	Cluster-5	583
1842	GhiAffx.2486.1.S1_at	Ghi.12516	CO497975	Transcribed locus, weakly similar to NP_175587.1 IAR3 (IAA-ALANINE RESISTANT 3); metallopeptidase [Arabidopsis thaliana]	0	0	0	-3.86	Cluster-5	584
1843	Gra.2363.1.S1_a_at	Gra.2363	CO073674	Transcribed locus	0	0	0	-4.37	Cluster-5	585
1844	Ghi.10617.1.S1_at	Ghi.10617	DT049325	Transcribed locus, weakly similar to NP_201548.1 formin homology 2 domain-containing protein / FH2 domain-containing protein [Arabidopsis thaliana]	0	0	0	-10.32	Cluster-5	586
1845	Ghi.4646.1.S1_s_at	Ghi.4646	DT461302	Transcribed locus	0	0	0	-3.28	Cluster-5	587
1846	Gra.1082.1.A1_s_at		CO090840		0	0	0	-25.5	Cluster-5	588
1847	Ghi.1153.1.S1_s_at	Ghi.1153	DR459135	Transcribed locus, moderately similar to NP_172142.2 enoyl-CoA hydratase/isomerase family protein [Arabidopsis thaliana]	0	0	0	-5.79	Cluster-5	589
1848	GhiAffx.33455.1.S1_s_at	Ghi.13667	DW511730.1	Transcribed locus, weakly similar to NP_567473.1 integral membrane family protein [Arabidopsis thaliana]	0	0	0	-22.67	Cluster-5	590
1849	Ghi.8704.1.S1_s_at	Ghi.8704	DT463144	Transcribed locus, moderately similar to NP_201208.2 dehydration-responsive protein-related [Arabidopsis thaliana]	0	0	0	-3.64	Cluster-5	591
1850	Gra.1478.1.A1_s_at	Gra.1478	CO080190	Transcribed locus, moderately similar to NP_172076.1 ELP (ECTOPIC DEPOSITION OF LIGNIN IN PITH); chitinase [Arabidopsis thaliana]	0	0	0	-4.44	Cluster-5	592
1851	Ghi.8679.1.A1_s_at	Ghi.8679	DT049493	Transcribed locus, weakly similar to NP_190723.1 protein kinase family protein [Arabidopsis thaliana]	0	0	0	-3.46	Cluster-5	593
1852	Ghi.800.1.S1_s_at	Ghi.16376	AJ513507	G.hirsutum mRNA for ribosomal protein 16, small subunit	0	0	0	-3.23	Cluster-5	594
1853	GhiAffx.63123.1.A1_at	Ghi.22039	DW518384.1	Transcribed locus, weakly similar to NP_196016.1 IQD12 (IQ-domain 12); calmodulin binding [Arabidopsis thaliana]	0	0	0	-5.17	Cluster-5	595
1854	Ghi.7333.1.A1_s_at	Ghi.7333	DT052923	Transcribed locus, weakly similar to NP_180889.1 IAA13 (indoleacetic acid-induced protein 13); transcription factor [Arabidopsis thaliana]	0	0	0	-3.46	Cluster-5	596
1855	Ghi.6152.1.S1_at	Ghi.6152	CO495149	Transcribed locus, moderately similar to NP_171796.1 WEE1 (Arabidopsis wee1 kinase homolog); kinase/ protein kinase [Arabidopsis thaliana]	0	0	0	-3.23	Cluster-5	597
1856	GhiAffx.22183.1.S1_s_at	Ghi.14570	DW499303.1	Transcribed locus, moderately similar to NP_568601.1 unknown protein [Arabidopsis thaliana]	0	0	0	-5.17	Cluster-5	598
1857	GhiAffx.297.1.S1_at	Ghi.20900	DR459788	Transcribed locus, weakly similar to NP_173602.1 UREF (UREASE ACCESSORY PROTEIN F); nickel ion binding [Arabidopsis thaliana]	0	0	0	-3.46	Cluster-5	599
1858	GhiAffx.44319.1.S1_at	Ghi.13686	DW502258.1	Transcribed locus, moderately similar to NP_563961.1 CPN10 (CHAPERONIN 10) [Arabidopsis thaliana]	0	0	0	-6.33	Cluster-5	600
1859	GraAffx.14423.1.A1_at		CO127767		0	0	0	-5.15	Cluster-5	601
1860	GhiAffx.44692.1.S1_at	Ghi.14061	DW513993.1	Transcribed locus	0	0	0	-27.31	Cluster-5	602
1861	GhiAffx.60839.1.S1_at	Ghi.12482	DW507443.1	Transcribed locus, weakly similar to NP_179521.1 unknown protein [Arabidopsis thaliana]	0	0	0	-9.71	Cluster-5	603
1862	GhiAffx.52133.1.S1_s_at	Ghi.14182	AI729367	Transcribed locus, moderately similar to NP_199039.1 SCPL42 (serine carboxypeptidase-like 42); serine carboxypeptidase [Arabidopsis thaliana]	0	0	0	-6.66	Cluster-5	604
1863	Ghi.6827.1.A1_s_at	Ghi.7374	CA992989	Transcribed locus, weakly similar to NP_173412.1 unknown protein [Arabidopsis thaliana]	0	0	0	-7.84	Cluster-5	605
1864	GhiAffx.58804.1.A1_s_at		DW496210.1		0	0	0	-4.16	Cluster-5	606
1865	GhiAffx.15872.1.S1_s_at	Ghi.18557	DW225343.1	Transcribed locus, weakly similar to NP_566292.1 glycoside hydrolase family 28 protein / polygalacturonase (pectinase) family protein [Arabidopsis thaliana]	0	0	0	-6.33	Cluster-5	607
1866	GhiAffx.62358.2.S1_at	Ghi.21172	DW518341.1	Transcribed locus, moderately similar to NP_194561.1 glycosyl hydrolase family 5 protein / cellulase family protein [Arabidopsis thaliana]	0	0	0	-5.15	Cluster-5	608
1867	Gra.2524.1.S1_s_at	Gra.2524	CO105590	Transcribed locus, strongly similar to NP_187956.1 ATP binding / protein binding [Arabidopsis thaliana]	0	0	0	-3.46	Cluster-5	609
1868	Ghi.2262.1.S1_x_at	Ghi.18009	DT456261	Transcribed locus, strongly similar to NP_175158.1 PAF2 (20S proteasome alpha subunit F2); peptidase [Arabidopsis thaliana]	0	0	0	-3.51	Cluster-5	610
1869	GhiAffx.14197.1.S1_a_at	Ghi.13994	DW504380.1	Transcribed locus, weakly similar to NP_193989.1 exostosin family protein [Arabidopsis thaliana]	0	0	0	-4.58	Cluster-5	611
1870	Ghi.8506.1.S1_a_at	Ghi.8506	AI725854	Transcribed locus	0	0	0	-7.32	Cluster-5	612
1871	Ghi.4343.1.A1_s_at	Ghi.4343	DT049298	Transcribed locus, moderately similar to NP_179251.1 ROC3 (rotamase CyP 3); peptidyl-prolyl cis-trans isomerase [Arabidopsis thaliana]	0	0	0	-3.94	Cluster-5	613
1872	GhiAffx.4406.1.A1_at	Ghi.6818	DW482295.1	Transcribed locus, moderately similar to NP_178969.1 AGT (ALANINE:GLYOXYLATE AMINOTRANSFERASE) [Arabidopsis thaliana]	0	0	0	-4.33	Cluster-5	614
1873	Ghi.6309.2.A1_at	Ghi.17343	CO496220	Transcribed locus, weakly similar to NP_197744.1 unknown protein [Arabidopsis thaliana]	0	0	0	-3.29	Cluster-5	615
1874	Ghi.8994.1.S1_s_at	Ghi.8994	CO494027	Transcribed locus, strongly similar to XP_001691054.1 ribosomal protein S28, component of cytosolic 80S ribosome and 40S small subunit [Chlamydomonas reinhardtii]	0	0	0	-3.51	Cluster-5	616
1875	GhiAffx.43368.1.A1_s_at	Ghi.9596	DW234699.1	Transcribed locus, moderately similar to NP_680222.1 unknown protein [Arabidopsis thaliana]	0	0	0	-3.57	Cluster-5	617
1876	Ghi.529.1.S1_at	Ghi.529	DR458378	Transcribed locus, strongly similar to NP_181187.1 fructose-bisphosphate aldolase, putative [Arabidopsis thaliana]	0	0	0	-10.28	Cluster-5	618
1877	Ghi.7083.1.S1_s_at	Ghi.7083	AW187128	Transcribed locus, moderately similar to NP_566942.1 unknown protein [Arabidopsis thaliana]	0	0	0	-3.3	Cluster-5	619
1878	GhiAffx.2414.1.S1_x_at	Ghi.18650	DR458198	Gland development-related protein 1 (GDRP1)	0	0	0	-4.12	Cluster-5	620
1879	GhiAffx.62635.1.S1_s_at	Ghi.8143	DW515772.1	Transcribed locus, weakly similar to NP_199028.1 mitochondrial substrate carrier family protein [Arabidopsis thaliana]	0	0	0	-4.02	Cluster-5	621
1880	GhiAffx.1397.1.S1_s_at	Ghi.10857	DW229025.1	Transcribed locus, weakly similar to NP_175295.1 histone H1/H5 family protein [Arabidopsis thaliana]	0	0	0	-3.04	Cluster-5	622
1881	GhiAffx.5784.1.S1_at	Ghi.11861	DW240548.1	Transcribed locus, weakly similar to NP_566665.1 plastocyanin-like domain-containing protein [Arabidopsis thaliana]	0	0	0	-3.1	Cluster-5	623
1882	Ghi.8172.1.S1_s_at	Ghi.8172	DT050765	Transcribed locus, moderately similar to NP_568688.1 GAUT4 (Galacturonosyltransferase 4); polygalacturonate 4-alpha-galacturonosyltransferase/ transferase, transferring glycosyl groups [Arabidopsis thaliana]	0	0	0	-3.31	Cluster-5	624
1883	Gra.2891.1.S1_s_at		CO086087		0	0	0	-3.53	Cluster-5	625
1884	GhiAffx.25281.1.S1_at		DW516167.1		0	0	0	-3.3	Cluster-5	626
1885	GhiAffx.59484.1.S1_at	Ghi.14055	DW499628.1	Transcribed locus, strongly similar to NP_190843.1 FTSZ2-2 (FtsZ2-2); structural molecule [Arabidopsis thaliana]	0	0	0	-6.22	Cluster-5	627
1886	Ghi.4303.1.S1_at	Ghi.4303	DT455665	Transcribed locus	0	0	0	-4.32	Cluster-5	628
1887	GhiAffx.15808.1.A1_at	Ghi.10950	DT047038	Transcribed locus, weakly similar to NP_001042446.1 Os01g0223600 [Oryza sativa (japonica cultivar-group)]	0	0	0	-3.75	Cluster-5	629
1888	GhiAffx.48254.1.S1_s_at	Ghi.13031	DW513333.1	Transcribed locus, weakly similar to NP_175910.2 RNA binding / ribonuclease III [Arabidopsis thaliana]	0	0	0	-7.52	Cluster-5	630
1889	GhiAffx.61924.1.S1_at		DW512020.1		0	0	0	-4.46	Cluster-5	631
1890	Ghi.8282.1.S1_at	Ghi.8282	CO498802	Transcribed locus, weakly similar to NP_188391.1 leucine-rich repeat family protein [Arabidopsis thaliana]	0	0	0	-6.8	Cluster-5	632
1891	GhiAffx.25090.1.S1_at	Ghi.10262	DW484578.1	Transcribed locus, weakly similar to NP_565860.1 chloroplast lumen common family protein [Arabidopsis thaliana]	0	0	0	-3.8	Cluster-5	633
1892	Gra.2657.1.S1_at	Gra.2657	CO084653	Transcribed locus, moderately similar to NP_568453.1 oxidoreductase/ zinc ion binding [Arabidopsis thaliana]	0	0	0	-7.92	Cluster-5	634
1893	Ghi.5749.1.S1_at	Ghi.5749	AI726078	Transcribed locus, moderately similar to NP_201329.1 polyadenylate-binding protein family protein / PABP family protein [Arabidopsis thaliana]	0	0	0	-3.53	Cluster-5	635
1894	GhiAffx.3323.1.A1_at		DW224416.1		0	0	0	-4.6	Cluster-5	636
1895	GhiAffx.1589.31.S1_at	Ghi.1667	DW239769.1	Transcribed locus, moderately similar to NP_172648.1 ATGLX1 (GLYOXALASE I HOMOLOG); lactoylglutathione lyase [Arabidopsis thaliana]	0	0	0	-32.21	Cluster-5	637
1896	GhiAffx.7281.1.S1_at	Ghi.12858	DW510184.1	Transcribed locus, weakly similar to NP_565376.1 zinc finger (C3HC4-type RING finger) family protein [Arabidopsis thaliana]	0	0	0	-4.01	Cluster-5	638
1897	GhiAffx.34212.1.S1_s_at	Ghi.14173	DW224848.1	Transcribed locus, strongly similar to NP_188640.1 ATTCP-1 (Arabidopsis thaliana T-complex protein 1 alpha subunit); ATP binding / protein binding / unfolded protein binding	0	0	0	-3.46	Cluster-5	639
1898	GhiAffx.21602.1.A1_at	Ghi.21436	DW496092.1	Transcribed locus, moderately similar to NP_194887.1 ATCSLC05 (Cellulose synthase-like C5); transferase, transferring glycosyl groups [Arabidopsis thaliana]	0	0	0	-14.1	Cluster-5	640
1899	Gra.610.1.S1_x_at	Gra.610	CO091707	Transcribed locus, weakly similar to NP_189308.1 unknown protein [Arabidopsis thaliana]	0	0	0	-19.33	Cluster-5	641
1900	Ghi.10771.2.S1_s_at	Ghi.17871	DT572181	Transcribed locus, moderately similar to NP_563809.1 prephenate dehydratase family protein [Arabidopsis thaliana]	0	0	0	-8.28	Cluster-5	642
1901	Ghi.4377.1.A1_at	Ghi.4377	DT054067	Hypothetical protein (f14 gene)	0	0	0	-31.37	Cluster-5	643
1902	Ghi.3595.1.S1_s_at	Ghi.2116	DT465477	Fasciclin-like arabinogalactan protein 16 (FLA16)	0	0	0	-15.14	Cluster-5	644
1903	Ghi.4933.1.S1_x_at	Ghi.4933	DT049852	Transcribed locus, moderately similar to NP_198776.1 unknown protein [Arabidopsis thaliana]	0	0	0	-4.28	Cluster-5	645
1904	Ghi.5349.1.A1_at	Ghi.7737	DR463081	Transcribed locus, moderately similar to NP_568001.1 BGAL3 (beta-galactosidase 3); beta-galactosidase [Arabidopsis thaliana]	0	0	0	-18.59	Cluster-5	646
1905	Ghi.7181.1.S1_s_at	Ghi.7181	AW187357	Transcribed locus, weakly similar to XP_001753762.1 predicted protein [Physcomitrella patens subsp. patens]	0	0	0	-3.78	Cluster-5	647
1906	Ghi.7861.1.S1_s_at	Ghi.7861	DV849289	Transcribed locus, moderately similar to NP_189582.1 UDP-glucose 6-dehydrogenase, putative [Arabidopsis thaliana]	0	0	0	-5.96	Cluster-5	648
1907	GhiAffx.40150.1.A1_at		DW496346.1		0	0	0	-5.98	Cluster-5	649
1908	Ghi.3366.1.S1_s_at	Ghi.3366	DT466822	Transcribed locus, moderately similar to NP_564014.1 UBP15 (UBIQUITIN-SPECIFIC PROTEASE 15); ubiquitin-specific protease [Arabidopsis thaliana]	0	0	0	-5.07	Cluster-5	650
1909	Ghi.5951.1.S1_at	Ghi.5951	CO498004	Transcribed locus, weakly similar to NP_564450.1 unknown protein [Arabidopsis thaliana]	0	0	0	-3.53	Cluster-5	651
1910	GhiAffx.29174.1.S1_s_at	Ghi.12961	DW518776.1	Transcribed locus, moderately similar to NP_180698.1 pentatricopeptide (PPR) repeat-containing protein [Arabidopsis thaliana]	0	0	0	-3.53	Cluster-5	652
1911	GhiAffx.59089.1.S1_at	Ghi.15631	DW498264.1	Transcribed locus	0	0	0	-5.79	Cluster-5	653
1912	GhiAffx.34114.1.A1_s_at	Ghi.9941	DW520106.1	Transcribed locus, moderately similar to NP_172327.1 FATB (FATTY ACYL-ACP THIOESTERASES B); acyl carrier/ acyl-ACP thioesterase [Arabidopsis thaliana]	0	0	0	-4.54	Cluster-5	654
1913	Gra.926.1.S1_s_at	Gra.926	CO087589	Transcribed locus, moderately similar to NP_192768.1 unknown protein [Arabidopsis thaliana]	0	0	0	-3.78	Cluster-5	655
1914	Ghi.1820.1.S1_s_at	Ghi.1820	DV850298	Transcribed locus, weakly similar to NP_200557.1 porin, putative [Arabidopsis thaliana]	0	0	0	-3.78	Cluster-5	656
1915	Ghi.704.1.S1_at	Ghi.9901	DT460393	Transcribed locus, moderately similar to NP_180461.1 ATEXPA6 (ARABIDOPSIS THALIANA EXPANSIN A6) [Arabidopsis thaliana]	0	0	0	-4.45	Cluster-5	657
1916	Ghi.6387.1.S1_at	Ghi.6387	CO491020	Transcribed locus	0	0	0	-3.97	Cluster-5	658
1917	Gra.1335.1.A1_s_at	Gra.1335	CO113767	Transcribed locus, moderately similar to NP_197666.1 ATCSLA02; transferase, transferring glycosyl groups [Arabidopsis thaliana]	0	0	0	-8.1	Cluster-5	659
1918	Ghi.842.1.S1_at	Ghi.842	DR463342	Transcribed locus, weakly similar to NP_174272.2 unknown protein [Arabidopsis thaliana]	0	0	0	-7.92	Cluster-5	660
1919	Ghi.7347.1.A1_at	Ghi.7347	AI731424	Transcribed locus	0	0	0	-3.4	Cluster-5	661
1920	GhiAffx.62635.2.S1_s_at	Ghi.8143	DW508824.1	Transcribed locus, weakly similar to NP_199028.1 mitochondrial substrate carrier family protein [Arabidopsis thaliana]	0	0	0	-3.8	Cluster-5	662
1921	GhiAffx.43282.1.S1_s_at		DW512370.1		0	0	0	-3.28	Cluster-5	663
1922	GhiAffx.58796.1.S1_s_at	Ghi.11696	DW496147.1	Transcribed locus, moderately similar to NP_564667.1 thylakoid lumen 18.3 kDa protein [Arabidopsis thaliana]	0	0	0	-5.16	Cluster-5	664
1923	GhiAffx.6034.1.A1_s_at		DW495705.1		0	0	0	-3.83	Cluster-5	665
1924	Ghi.10818.3.S1_s_at	Ghi.1424	DT527195	Transcribed locus, moderately similar to NP_568557.1 GRF3 (GENERAL REGULATORY FACTOR 3); protein phosphorylated amino acid binding [Arabidopsis thaliana]	0	0	0	-3.96	Cluster-5	666
1925	Ghi.8096.1.S1_x_at	Ghi.8096	AY345608.1	Beta-tubulin 11	0	0	0	-8.19	Cluster-5	667
1926	GhiAffx.46264.1.S1_at	Ghi.20862	DW519256.1	Transcribed locus, weakly similar to XP_001764286.1 predicted protein [Physcomitrella patens subsp. patens]	0	0	0	-4.54	Cluster-5	668
1927	GhiAffx.51763.1.A1_s_at		AJ513485		0	0	0	-3.78	Cluster-5	669
1928	Ghi.8517.1.S1_x_at	Ghi.8517	CO499055	Transcribed locus, moderately similar to NP_172801.1 GAPC-2; glyceraldehyde-3-phosphate dehydrogenase [Arabidopsis thaliana]	0	0	0	-3.83	Cluster-5	670
1929	Ghi.9795.1.S1_s_at	Ghi.16898	DT467094	Cultivar T586 dihydroflavonol 4-reductase	0	0	0	-10.32	Cluster-5	671
1930	GhiAffx.31774.1.S1_at	Ghi.13743	DT457552	Transcribed locus, weakly similar to NP_177649.1 CYP721A1 (cytochrome P450, family 721, subfamily A, polypeptide 1); oxygen binding [Arabidopsis thaliana]	0	0	0	-3.28	Cluster-5	672
1931	GhiAffx.28099.1.S1_at	Ghi.12711	DW506717.1	Transcribed locus, moderately similar to NP_001061297.1 Os08g0230200 [Oryza sativa (japonica cultivar-group)]	0	0	0	-3.96	Cluster-5	673
1932	Ghi.9735.1.A1_s_at	Ghi.9735	DV849478	Transcribed locus, strongly similar to NP_180367.1 CPN60A (chloroplast / 60 kDa chaperonin alpha subunit); ATP binding / protein binding / unfolded protein binding [Arabidopsis thaliana]	0	0	0	-3.8	Cluster-5	674
1933	Gra.2943.2.S1_s_at	Gra.2943	CO090204	Transcribed locus, weakly similar to NP_200557.1 voltage-gated ion-selective channel [Arabidopsis thaliana]	0	0	0	-3.4	Cluster-5	675
1934	Ghi.8269.1.S1_s_at	Ghi.8269	AI729844	Transcribed locus, moderately similar to NP_568098.1 catalytic/ coenzyme binding [Arabidopsis thaliana]	0	0	0	-3.4	Cluster-5	676
1935	GhiAffx.23747.1.S1_at		DW507590.1		0	0	0	-3.8	Cluster-5	677
1936	GraAffx.1514.1.S1_s_at		CO125309		0	0	0	-3.96	Cluster-5	678
1937	GhiAffx.3403.1.S1_at	Ghi.18519	DW226007.1	Transcribed locus, weakly similar to NP_195823.1 LSN (LARSON, VAAMANA); DNA binding / transcription factor [Arabidopsis thaliana]	0	0	0	-3.28	Cluster-5	679
1938	GhiAffx.5287.1.S1_at	Ghi.10968	DW237674.1	Transcribed locus, weakly similar to NP_565298.2 aspartyl protease family protein [Arabidopsis thaliana]	0	0	0	-5.16	Cluster-5	680
1939	Gra.2186.1.S1_s_at	Gra.2186	CO123998	Transcribed locus, moderately similar to NP_566011.1 MTHFR2; methylenetetrahydrofolate reductase (NADPH) [Arabidopsis thaliana]	0	0	0	-3.83	Cluster-5	681
1940	Ghi.3569.1.S1_s_at	Ghi.3569	AI731504	Transcribed locus, moderately similar to NP_189017.1 leucine-rich repeat family protein / protein kinase family protein [Arabidopsis thaliana]	0	0	0	-3.87	Cluster-5	682
1941	Ghi.6053.1.S1_s_at	Ghi.16969	AJ513283	Transcribed locus, moderately similar to NP_564417.1 60S ribosomal protein L9 (RPL90B) [Arabidopsis thaliana]	0	0	0	-4.17	Cluster-5	683
1942	Ghi.1247.2.S1_s_at	Ghi.1247	DT054324	Transcribed locus, weakly similar to NP_564752.1 unknown protein [Arabidopsis thaliana]	0	0	0	-3.24	Cluster-5	684
1943	GhiAffx.4306.1.A1_at	Ghi.15720	DW507299.1	Transcribed locus, moderately similar to NP_563823.1 heat shock protein binding [Arabidopsis thaliana]	0	0	0	-5	Cluster-5	685
1944	Ghi.7323.1.S1_s_at	Ghi.7323	DR456886	Transcribed locus, moderately similar to NP_030605.2 appr-1-p processing enzyme family protein [Arabidopsis thaliana]	0	0	0	-3.55	Cluster-5	686
1945	GhiAffx.40557.1.S1_s_at	Ghi.14678	DW498344.1	Transcribed locus, strongly similar to NP_565433.1 anaphase-promoting complex, subunit 10 family / APC10 family [Arabidopsis thaliana]	0	0	0	-4.52	Cluster-5	687
1946	Ghi.9654.1.S1_s_at	Ghi.9654	AI725631	Transcribed locus, weakly similar to NP_566550.1 UDP-glucoronosyl/UDP-glucosyl transferase family protein [Arabidopsis thaliana]	0	0	0	-10.99	Cluster-5	688
1947	GraAffx.9209.1.A1_s_at		CO086706		0	0	0	-12.22	Cluster-5	689
1948	GhiAffx.8542.1.A1_s_at	Ghi.9772	DW225223.1	Transcribed locus, moderately similar to NP_180567.1 Ran-binding protein 1b (RanBP1b) [Arabidopsis thaliana]	0	0	0	-6.7	Cluster-5	690
1949	Gra.2999.1.A1_at	Gra.2999	CO074707	Transcribed locus, strongly similar to NP_035794.1 ubiquitin B [Mus musculus]	0	0	0	-3.08	Cluster-5	691
1950	Ghi.6168.3.S1_at	Ghi.6168	AI055332	Transcribed locus, moderately similar to NP_172194.1 SIRANBP (Ran-binding protein 1a); Ran GTPase binding [Arabidopsis thaliana]	0	0	0	-3.87	Cluster-5	692
1951	GhiAffx.22362.1.A1_at	Ghi.15575	DW500291.1	Transcribed locus, moderately similar to NP_196026.1 dehydration-responsive protein-related [Arabidopsis thaliana]	0	0	0	-4.17	Cluster-5	693
1952	Ghi.4162.1.S1_x_at	Ghi.20222	DR458738	Transcribed locus, strongly similar to NP_566095.1 UBQ6 (ubiquitin 6); protein binding [Arabidopsis thaliana]	0	0	0	-3.24	Cluster-5	694
1953	GraAffx.18519.1.A1_s_at		CO091907		0	0	0	-5	Cluster-5	695
1954	GhiAffx.16326.1.A1_s_at	Ghi.9757	DW502687.1	Transcribed locus, moderately similar to NP_195146.1 EDA9 (embryo sac development arrest 9); NAD binding / amino acid binding / cofactor binding / oxidoreductase, acting on the CH-OH group of donors, NAD or NADP as acceptor / phosphoglycerate dehydrogenase [Arabidopsis thaliana]	0	0	0	-3.55	Cluster-5	696
1955	GraAffx.16623.1.S1_at		CO121377		0	0	0	-4.52	Cluster-5	697
1956	Ghi.349.1.A1_s_at	Ghi.10104	DR460551	Transcribed locus, weakly similar to NP_001062218.1 Os08g0512400 [Oryza sativa (japonica cultivar-group)]	0	0	0	-3.7	Cluster-5	698
1957	Ghi.6167.1.S1_at	Ghi.6167	DR452924	Transcribed locus, moderately similar to NP_191136.1 LIM domain-containing protein [Arabidopsis thaliana]	0	0	0	-5.08	Cluster-5	699
1958	Ghi.7505.1.S1_s_at	Ghi.7505	DN759720	Transcribed locus, weakly similar to NP_200539.1 60S acidic ribosomal protein P3 (RPP3B) [Arabidopsis thaliana]	0	0	0	-3.31	Cluster-5	700
1959	GhiAffx.14924.1.S1_at	Ghi.4506	DR458907	Transcribed locus, moderately similar to NP_177675.1 glycosyl transferase family 1 protein [Arabidopsis thaliana]	0	0	0	-3.31	Cluster-5	701
1960	GhiAffx.18453.1.S1_at	Ghi.14549	DW484379.1	Transcribed locus, weakly similar to NP_564135.1 hydroxyproline-rich glycoprotein family protein [Arabidopsis thaliana]	0	0	0	-3.31	Cluster-5	702
1961	GhiAffx.2291.2.S1_at	Ghi.7489	DW231211.1	Transcribed locus, moderately similar to NP_187210.1 RPL18 (RIBOSOMAL PROTEIN L18); structural constituent of ribosome [Arabidopsis thaliana]	0	0	0	-3.31	Cluster-5	703
1962	Gra.1563.2.S1_s_at	Gra.1563	CO122608	Transcribed locus, moderately similar to NP_180461.1 ATEXPA6 (ARABIDOPSIS THALIANA EXPANSIN A6) [Arabidopsis thaliana]	0	0	0	-6.62	Cluster-5	704
1963	Ghi.5501.1.A1_s_at	Ghi.5501	DT047502	Transcribed locus	0	0	0	-5.5	Cluster-5	705
1964	GhiAffx.6641.1.S1_at	Ghi.11725	DW502826.1	Transcribed locus, weakly similar to NP_188893.1 unknown protein [Arabidopsis thaliana]	0	0	0	-5.82	Cluster-5	706
1965	GhiAffx.15897.1.S1_s_at	Ghi.1634	DW225608.1	Transcribed locus, moderately similar to NP_569041.1 SKS17 (SKU5 Similar 17); copper ion binding / oxidoreductase [Arabidopsis thaliana]	0	0	0	-9.82	Cluster-5	707
1966	GhiAffx.35103.1.S1_at	Ghi.13215	DW231856.1	Transcribed locus, weakly similar to NP_568200.1 unknown protein [Arabidopsis thaliana]	0	0	0	-3.68	Cluster-5	708
1967	Ghi.948.1.S1_at	Ghi.948	DR452903	Transcribed locus	0	0	0	-3.08	Cluster-5	709
1968	GhiAffx.20995.1.A1_s_at	Ghi.24469	DW234589.1	Transcribed locus, strongly similar to NP_568437.1 TUB8 (tubulin beta-8) [Arabidopsis thaliana]	0	0	0	-21.24	Cluster-5	710
1969	GhiAffx.21379.1.A1_at	Ghi.21740	DW237711.1	Transcribed locus, moderately similar to NP_001063796.1 Os09g0538400 [Oryza sativa (japonica cultivar-group)]	0	0	0	-10.97	Cluster-5	711
1970	GhiAffx.23368.1.S1_at	Ghi.11648	DW505529.1	Transcribed locus, weakly similar to NP_564495.1 unknown protein [Arabidopsis thaliana]	0	0	0	-12.25	Cluster-5	712
1971	GhiAffx.2814.1.S1_at	Ghi.19017	AJ513452	Transcribed locus	0	0	0	-3.03	Cluster-5	713
1972	GhiAffx.45080.1.S1_at	Ghi.9538	DW240097.1	Transcribed locus, moderately similar to NP_174556.1 CID11; RNA binding / protein binding [Arabidopsis thaliana]	0	0	0	-3.18	Cluster-5	714
1973	Ghi.4886.1.A1_s_at	Ghi.4886	DT050033	Transcribed locus, moderately similar to NP_566758.1 ER lumen protein retaining receptor, putative / HDEL receptor, putative [Arabidopsis thaliana]	0	0	0	-4.32	Cluster-5	715
1974	GhiAffx.4265.1.S1_at	Ghi.13504	DW480683.1	Transcribed locus, moderately similar to NP_172904.2 MIOX1 (MYO-INISITOL OXYGENASE); oxidoreductase [Arabidopsis thaliana]	0	0	0	-3.75	Cluster-5	716
1975	Ghi.460.1.A1_s_at	Ghi.460	DT046944	Transcribed locus, weakly similar to NP_177083.1 SP1L2 [Arabidopsis thaliana]	0	0	0	-6.58	Cluster-5	717
1976	GhiAffx.34544.1.S1_s_at		DW228111.1		0	0	0	-5.36	Cluster-5	718
1977	GhiAffx.62798.1.S1_at	Ghi.14091	DW243440.1	Transcribed locus	0	0	0	-24.19	Cluster-5	719
1978	Ghi.7635.1.S1_at	Ghi.7635	DR453798	Transcribed locus, moderately similar to XP_001775735.1 predicted protein [Physcomitrella patens subsp. patens]	0	0	0	-4.12	Cluster-5	720
1979	GhiAffx.24323.1.A1_s_at		DW510619.1		0	0	0	-4.02	Cluster-5	721
1980	GhiAffx.17656.1.S1_a_at	Ghi.16031	AJ513179	Transcribed locus, moderately similar to NP_565765.1 50S ribosomal protein L28, chloroplast (CL28) [Arabidopsis thaliana]	0	0	0	-4.91	Cluster-5	722
1981	GhiAffx.5524.1.A1_at	Ghi.11158	DW518788.1	Transcribed locus, moderately similar to NP_187502.2 RGP3 (REVERSIBLY GLYCOSYLATED POLYPEPTIDE 3); alpha-1,4-glucan-protein synthase (UDP-forming) [Arabidopsis thaliana]	0	0	0	-3.68	Cluster-5	723
1982	Ghi.7925.1.S1_s_at	Ghi.7925	DR455660	Transcribed locus, weakly similar to XP_001783128.1 predicted protein [Physcomitrella patens subsp. patens]	0	0	0	-3.78	Cluster-5	724
1983	Ghi.8612.2.A1_a_at	Ghi.24471 /// Ghi.8612	DT047433	Fasciclin-like arabinogalactan protein 5 (FLA5) /// Arabinogalactan protein 4	0	0	0	-4.54	Cluster-5	725
1984	Ghi.7385.1.S1_s_at	Ghi.7385	AI731184	Transcribed locus, moderately similar to NP_200679.1 ROC7 (rotamase CyP 7); peptidyl-prolyl cis-trans isomerase [Arabidopsis thaliana]	0	0	0	-4.44	Cluster-5	726
1985	Gra.2880.1.S1_at	Gra.2880	CO109250	Transcribed locus	0	0	0	-3.73	Cluster-5	727
1986	GhiAffx.30987.1.A1_at	Ghi.14895	DW481679.1	Transcribed locus, moderately similar to NP_565800.1 NPSN11 (NOVEL PLANT SNARE 11); protein transporter [Arabidopsis thaliana]	0	0	0	-7.89	Cluster-5	728
1987	Ghi.7457.1.S1_at	Ghi.14240	AI730551	Transcribed locus, moderately similar to NP_200420.1 COX15 (CYTOCHROME C OXIDASE 15) [Arabidopsis thaliana]	0	0	0	-3.64	Cluster-5	729
1988	Ghi.7554.1.S1_at	Ghi.8254	AI729453	Transcribed locus, moderately similar to NP_191432.1 (VACUOLAR ATP SYNTHASE SUBUNIT D); hydrogen ion transporting ATP synthase, rotational mechanism / hydrogen ion transporting ATPase, rotational mechanism [Arabidopsis thaliana]	0	0	0	-4.44	Cluster-5	730
1989	Ghi.6805.1.A1_at	Ghi.6805	CA993099	Transcribed locus	0	0	0	-4.38	Cluster-5	731
1990	Ghi.9727.1.S1_s_at	Ghi.9727	DN759913	Transcribed locus, moderately similar to XP_001754932.1 predicted protein [Physcomitrella patens subsp. patens]	0	0	0	-4.03	Cluster-5	732
1991	Ghi.7462.1.A1_at	Ghi.7462	AI730510	Transcribed locus, moderately similar to NP_182045.1 GOS12 (GOLGI SNARE 12); SNARE binding [Arabidopsis thaliana]	0	0	0	-4.38	Cluster-5	733
1992	GhiAffx.6066.1.S1_x_at	Ghi.9888	DW517311.1	Transcribed locus, strongly similar to NP_193129.1 SHM4 (SERINE HYDROXYMETHYLTRANSFERASE 4); glycine hydroxymethyltransferase [Arabidopsis thaliana]	0	0	0	-4.03	Cluster-5	734
1993	Ghi.7495.1.S1_s_at	Ghi.7495	DT051539	Transcribed locus, moderately similar to NP_563715.1 pectate lyase family protein [Arabidopsis thaliana]	0	0	0	-14.68	Cluster-5	735
1994	GhiAffx.52110.1.S1_at	Ghi.12826	DW497123.1	Transcribed locus, weakly similar to NP_201548.1 formin homology 2 domain-containing protein / FH2 domain-containing protein [Arabidopsis thaliana]	0	0	0	-3.56	Cluster-5	736
1995	GhiAffx.4295.1.S1_s_at	Ghi.13808	DT050199	Transcribed locus, moderately similar to XP_001754541.1 predicted protein [Physcomitrella patens subsp. patens]	0	0	0	-3.59	Cluster-5	737
1996	GraAffx.27751.1.A1_at		CO089785		0	0	0	-3.46	Cluster-5	738
1997	Ghi.4817.1.A1_s_at	Ghi.4817	DT050385	Transcribed locus, strongly similar to NP_189041.1 HSP60 (Heat shock protein 60); ATP binding / protein binding / unfolded protein binding [Arabidopsis thaliana]	0	0	0	-3.51	Cluster-5	739
1998	Ghi.5065.1.S1_s_at	Ghi.5065	DT456500	Transcribed locus, moderately similar to NP_177662.1 DHAR2; glutathione dehydrogenase (ascorbate) [Arabidopsis thaliana]	0	0	0	-3.29	Cluster-5	740
[truncated: 3,617 more rows]

## Sheet: Sheet4
Ghi.4987.1.A1_at	Ghi.4987	DT049585	Transcribed locus, moderately similar to NP_563853.1 ATATP-PRT2 (ATP PHOSPHORIBOSYL TRANSFERASE 2); ATP phosphoribosyltransferase [Arabidopsis thaliana]	0	0	0	-3.84	Cluster-5	94
Ghi.4996.2.S1_at	Ghi.17114	DQ174257.1	Translation elongation factor 1A-3 (EF1A3)	0	0	0	-4.3	Cluster-5	95
Ghi.7142.1.A1_s_at	Ghi.7142	DT468589	Transcribed locus	0	0	0	-3.13	Cluster-5	96
Ghi.9323.1.A1_at	Ghi.9323	DR453225	Transcribed locus, weakly similar to NP_179096.1 gibberellin-regulated family protein [Arabidopsis thaliana]	0	0	0	-5.66	Cluster-5	97
Ghi.10345.1.S1_at	Ghi.17772	DT047250	Transcribed locus, weakly similar to NP_190439.1 unknown protein [Arabidopsis thaliana]	0	0	0	-4.13	Cluster-5	98
Ghi.1549.1.S1_at	Ghi.1549	DN779909	Transcribed locus, weakly similar to NP_201026.1 embryo-specific protein-related [Arabidopsis thaliana]	0	0	0	-4.1	Cluster-5	99
Ghi.1314.1.S1_x_at	Ghi.16953	AY345605.1	Alpha-tubulin (TUA10)	0	0	0	-6.53	Cluster-5	100
Ghi.1119.1.S1_s_at	Ghi.1119	DT051997	Transcribed locus, weakly similar to NP_172734.2 CYP87A2 (cytochrome P450, family 87, subfamily A, polypeptide 2); oxygen binding [Arabidopsis thaliana]	0	0	0	-20.95	Cluster-5	101
Ghi.6216.1.S1_s_at	Ghi.6216	DT457708	Transcribed locus	0	0	0	-3.09	Cluster-5	102
Ghi.7727.1.S1_s_at	Ghi.7727	AI727496	Transcribed locus, weakly similar to NP_180320.1 ATFD3 (FERREDOXIN 3); electron carrier [Arabidopsis thaliana]	0	0	0	-3.76	Cluster-5	103
Ghi.9713.1.A1_s_at	Ghi.9713	DT047683	Transcribed locus, weakly similar to NP_001077616.1 pollen Ole e 1 allergen and extensin family protein [Arabidopsis thaliana]	0	0	0	-68.47	Cluster-5	104
Ghi.2675.1.S1_at	Ghi.2675	DN758309	Transcribed locus, weakly similar to NP_001041841.1 Os01g0116100 [Oryza sativa (japonica cultivar-group)]	0	0	0	-3.76	Cluster-5	105
Ghi.8301.1.S1_s_at	Ghi.8301	DT561868	Transcribed locus, weakly similar to NP_565423.1 unknown protein [Arabidopsis thaliana]	0	0	0	-4.27	Cluster-5	106
Ghi.5531.1.A1_at	Ghi.5531	DT047401	Transcribed locus, moderately similar to NP_190557.1 glycosyl hydrolase family protein 43 [Arabidopsis thaliana]	0	0	0	-3.76	Cluster-5	107
Gra.1423.3.S1_a_at	Gra.1423	CO112738	Transcribed locus, weakly similar to NP_174259.1 carboxylic ester hydrolase/ hydrolase, acting on ester bonds [Arabidopsis thaliana]	0	0	0	-8.54	Cluster-5	108
Ghi.76.1.S1_s_at	Ghi.76	DR463121	Transcribed locus, weakly similar to NP_001056423.1 Os05g0579900 [Oryza sativa (japonica cultivar-group)]	0	0	0	-3.76	Cluster-5	109
Gra.2054.1.S1_at	Gra.2054	CO127827	Transcribed locus, moderately similar to NP_189147.1 acyl carrier [Arabidopsis thaliana]	0	0	0	-4.27	Cluster-5	110
Ghi.274.1.A1_s_at	Ghi.274	DT048856	Transcribed locus, moderately similar to NP_190560.1 60S ribosomal protein L26 (RPL26A) [Arabidopsis thaliana]	0	0	0	-3.2	Cluster-5	111
Ghi.9618.1.S1_s_at	Ghi.9618	DT557438	Transcribed locus, strongly similar to NP_196521.1 mtHSC70-2 (HEAT SHOCK PROTEIN 70); ATP binding / unfolded protein binding [Arabidopsis thaliana]	0	0	0	-3.02	Cluster-5	112
Ghi.604.1.A1_s_at	Ghi.17555	DT463214	Transcribed locus, moderately similar to NP_001057916.1 Os06g0571400 [Oryza sativa (japonica cultivar-group)]	0	0	0	-3.06	Cluster-5	113
GraAffx.34246.1.A1_s_at		CO103445		0	0	0	-3.14	Cluster-5	114
Ghi.627.1.A1_s_at	Ghi.627	AJ514108	Transcribed locus, strongly similar to NP_179971.1 small nuclear ribonucleoprotein G, putative / snRNP-G, putative / Sm protein G, putative [Arabidopsis thaliana]	0	0	0	-3.52	Cluster-5	115
GhiAffx.63049.1.S1_at	Ghi.12932	DW518018.1	Transcribed locus, weakly similar to NP_173412.1 unknown protein [Arabidopsis thaliana]	0	0	0	-18.21	Cluster-5	116
GhiAffx.24792.1.S1_at	Ghi.15235	DW225170.1	Transcribed locus, moderately similar to NP_173504.1 immunophilin / FKBP-type peptidyl-prolyl cis-trans isomerase family protein [Arabidopsis thaliana]	0	0	0	-4.28	Cluster-5	117
GhiAffx.53142.1.S1_s_at	Ghi.11030	DW224608.1	Transcribed locus, moderately similar to NP_195345.1 FAH1 (FERULATE-5-HYDROXYLASE 1); ferulate 5-hydroxylase [Arabidopsis thaliana]	0	0	0	-7.63	Cluster-5	118
Ghi.6271.1.S1_x_at	Ghi.24465	DN779712	Beta-tubulin 2	0	0	0	-3.46	Cluster-5	119
GhiAffx.52048.1.S1_s_at	Ghi.14158	AI731295	Transcribed locus, moderately similar to NP_189518.2 unknown protein [Arabidopsis thaliana]	0	0	0	-4.69	Cluster-5	120
Ghi.8427.1.S1_at	Ghi.8427	DT054039	Transcribed locus, weakly similar to NP_001063030.1 Os09g0373200 [Oryza sativa (japonica cultivar-group)]	0	0	0	-4.03	Cluster-5	121
GarAffx.37322.1.S1_s_at		AY626160.1		0	0	0	-5.4	Cluster-5	123
GhiAffx.39326.1.A1_at	Ghi.10146	DW233298.1	Transcribed locus, weakly similar to NP_564408.1 protein binding / zinc ion binding [Arabidopsis thaliana]	0	0	0	-3	Cluster-5	124
GhiAffx.1589.49.S1_at	Ghi.16180	DW234098.1	Transcribed locus, moderately similar to NP_192822.1 kinesin light chain-related [Arabidopsis thaliana]	0	0	0	-7.08	Cluster-5	125
Gra.385.1.S1_x_at	Gra.385	CO085582	Transcribed locus, weakly similar to NP_565775.1 unknown protein [Arabidopsis thaliana]	0	0	0	-6.51	Cluster-5	128
Ghi.10612.1.S1_s_at	Ghi.24477	DT047018	Transcribed locus, weakly similar to XP_366265.1 hypothetical protein MGG_10484 [Magnaporthe grisea 70-15]	0	0	0	-9.32	Cluster-5	129
Ghi.1882.1.S1_s_at	Ghi.1882	DV849619	Transcribed locus, moderately similar to NP_200339.1 FTSZ1-1 (FtsZ1-1); structural molecule [Arabidopsis thaliana]	0	0	0	-3.5	Cluster-5	130
Ghi.2516.1.S1_s_at	Ghi.2516	DT552219	Transcribed locus, moderately similar to NP_196897.1 CHS (CHALCONE SYNTHASE); naringenin-chalcone synthase [Arabidopsis thaliana]	0	0	0	-10.29	Cluster-5	131
Ghi.8124.1.S1_at	Ghi.8124	AY631395.1	MADS9 protein (MADS-9)	0	0	0	-3.45	Cluster-5	132
Ghi.4493.2.A1_s_at	Ghi.4493	DT053563	Transcribed locus, moderately similar to NP_563621.1 NC domain-containing protein-related [Arabidopsis thaliana]	0	0	0	-10.29	Cluster-5	133
Gra.2688.3.S1_x_at	Gra.3235	CO121719	Transcribed locus, moderately similar to NP_180367.1 CPN60A; ATP binding / protein binding [Arabidopsis thaliana]	0	0	0	-3.45	Cluster-5	134
GhiAffx.9656.2.S1_s_at		DR455612		0	0	0	-4.66	Cluster-5	135
Gra.48.1.A1_a_at	Gra.48	CO083235	Transcribed locus, moderately similar to NP_191072.1 TT5 (TRANSPARENT TESTA 5); chalcone isomerase [Arabidopsis thaliana]	0	0	0	-7	Cluster-5	136
GhiAffx.1589.466.A1_s_at	Ghi.16921	DT457124	Transcribed locus, moderately similar to NP_181899.1 SSI2 (fatty acid biosynthesis 2); acyl-[acyl-carrier-protein] desaturase [Arabidopsis thaliana]	0	0	0	-3.5	Cluster-5	137
GhiAffx.3083.23.S1_at	Ghi.9704	DW518936.1	Transcribed locus, weakly similar to XP_001782987.1 predicted protein [Physcomitrella patens subsp. patens]	0	0	0	-4.66	Cluster-5	138
Ghi.9300.1.A1_s_at	Ghi.9300	DR452930	Transcribed locus, moderately similar to NP_001105839.1 protein phosphatase 2A regulatory subunit A [Zea mays]	0	0	0	-4.09	Cluster-5	139
GhiAffx.25417.1.A1_at		DW516251.1		0	0	0	-4.06	Cluster-5	140
Ghi.1880.1.S1_at	Ghi.1880	DV849657	Transcribed locus	0	0	0	-4.47	Cluster-5	141
Ghi.9005.1.A1_s_at	Ghi.9005	DN817569	Transcribed locus, weakly similar to NP_001058172.1 Os06g0642500 [Oryza sativa (japonica cultivar-group)]	0	0	0	-3.58	Cluster-5	142
Ghi.1770.1.S1_at	Ghi.1314	DR457336	Transcribed locus, strongly similar to NP_197589.1 chaperonin, putative [Arabidopsis thaliana]	0	0	0	-3.83	Cluster-5	143
GraAffx.28561.1.S1_s_at		CO086155		0	0	0	-8.43	Cluster-5	144
Ghi.4943.1.A1_x_at	Ghi.9450	DT049835	Transcribed locus, strongly similar to NP_172414.1 ACLA-3 (ATP-citrate lyase A-3) [Arabidopsis thaliana]	0	0	0	-5.59	Cluster-5	145
Ghi.927.2.S1_at	Ghi.927	AI728683	Transcribed locus, weakly similar to NP_201345.1 CYCD4;1 (CYCLIN D4;1); cyclin-dependent protein kinase regulator [Arabidopsis thaliana]	0	0	0	-6.21	Cluster-5	146
GhiAffx.24776.1.S1_s_at	Ghi.387	DW512874.1	Transcribed locus, moderately similar to NP_190336.1 MDH (malate dehydrogenase); malate dehydrogenase [Arabidopsis thaliana]	0	0	0	-3.71	Cluster-5	147
Ghi.1076.2.S1_s_at	Ghi.19442	DT459205	Transcribed locus, weakly similar to NP_001030689.1 ECT2 [Arabidopsis thaliana]	0	0	0	-3.71	Cluster-5	148
Gra.2922.1.S1_s_at	Gra.2922	CO071027	Transcribed locus, moderately similar to NP_850491.1 CA1 (CARBONIC ANHYDRASE 1); carbonate dehydratase/ zinc ion binding [Arabidopsis thaliana]	0	0	0	-18.77	Cluster-5	149
Ghi.5086.1.S1_s_at	Ghi.5086	AW187628	Transcribed locus, weakly similar to NP_197498.1 integral membrane family protein [Arabidopsis thaliana]	0	0	0	-4.47	Cluster-5	150
GraAffx.15817.1.A1_s_at		CO123708		0	0	0	-3.58	Cluster-5	151
Ghi.9417.1.S1_s_at	Ghi.9417	DT561562	Transcribed locus, moderately similar to NP_565672.1 DRB2 (DSRNA-BINDING PROTEIN 2); double-stranded RNA binding [Arabidopsis thaliana]	0	0	0	-3.81	Cluster-5	152
GhiAffx.42523.1.A1_at		DW508575.1		0	0	0	-4.2	Cluster-5	153
Gra.2239.1.S1_s_at	Gra.2239	CO092078	Transcribed locus, moderately similar to NP_187645.1 ammonia ligase/ ammonia-lyase [Arabidopsis thaliana]	0	0	0	-4.24	Cluster-5	154
Ghi.4685.1.A1_x_at	Ghi.3202	DT051431	Transcribed locus, moderately similar to NP_196815.2 G6PD2 (GLUCOSE-6-PHOSPHATE DEHYDROGENASE 2); glucose-6-phosphate 1-dehydrogenase [Arabidopsis thaliana]	0	0	0	-3.14	Cluster-5	155
Ghi.8098.1.S1_at	Ghi.8098	AY148428.1	Cultivar Xuzhou-142 PIN-like protein	0	0	0	-3.06	Cluster-5	156
Ghi.4334.2.S1_x_at	Ghi.4334	CD486536	Transcribed locus, strongly similar to NP_001052526.1 Os04g0349500 [Oryza sativa (japonica cultivar-group)]	0	0	0	-3.2	Cluster-5	157
GhiAffx.487.1.S1_at	Ghi.16615	DR456512	Transcribed locus, moderately similar to NP_190263.1 CRR2 (CHLORORESPIRATORY REDUCTION 2); binding [Arabidopsis thaliana]	0	0	0	-3.02	Cluster-5	158
Ghi.1240.1.S1_s_at	Ghi.1240	CA993781	Transcribed locus, strongly similar to NP_179251.1 ROC3 (rotamase CyP 3); peptidyl-prolyl cis-trans isomerase [Arabidopsis thaliana]	0	0	0	-4.02	Cluster-5	159
Ghi.669.2.A1_s_at	Ghi.669	DT463066	Transcribed locus, moderately similar to NP_568001.1 BGAL3 (beta-galactosidase 3); beta-galactosidase [Arabidopsis thaliana]	0	0	0	-32.32	Cluster-5	160
GhiAffx.16299.1.S1_s_at	Ghi.7137	DW229097.1	Fasciclin-like arabinogalactan protein 15 (FLA15)	0	0	0	-21.87	Cluster-5	162
Ghi.3847.1.S1_at	Ghi.3847	DV849114	Transcribed locus, moderately similar to NP_850022.1 AAT/ATAAT/MEE17 (maternal effect embryo arrest 17); aspartate transaminase [Arabidopsis thaliana]	0	0	0	-3.06	Cluster-5	163
Ghi.9396.1.S1_s_at	Ghi.9396	DN758514	Transcribed locus, moderately similar to NP_568449.1 copper-binding family protein [Arabidopsis thaliana]	0	0	0	-12.8	Cluster-5	164
Ghi.8739.1.A1_s_at	Ghi.6250	AI727870	Transcribed locus, moderately similar to NP_197456.1 ASP2 (ASPARTATE AMINOTRANSFERASE 2) [Arabidopsis thaliana]	0	0	0	-3.14	Cluster-5	165
GhiAffx.15522.1.S1_s_at	Ghi.16047	DW231282.1	Transcribed locus, weakly similar to NP_001057372.1 Os06g0274000 [Oryza sativa (japonica cultivar-group)]	0	0	0	-3.02	Cluster-5	166
GraAffx.1476.1.S1_s_at		CO125501		0	0	0	-3.2	Cluster-5	167
Ghi.4780.2.A1_x_at	Ghi.4780	DT050730	Transcribed locus, moderately similar to NP_201291.1 DPE1 (DISPROPORTIONATING ENZYME); 4-alpha-glucanotransferase [Arabidopsis thaliana]	0	0	0	-3.14	Cluster-5	168
Ghi.9676.1.S1_s_at	Ghi.9676	CD486011	Transcribed locus, moderately similar to NP_197928.1 unknown protein [Arabidopsis thaliana]	0	0	0	-6.12	Cluster-5	169
Ghi.5814.2.S1_x_at	Ghi.5814	CO499580	Transcribed locus, moderately similar to NP_172648.1 ATGLX1 (GLYOXALASE I HOMOLOG); lactoylglutathione lyase [Arabidopsis thaliana]	0	0	0	-6.4	Cluster-5	170
GhiAffx.59176.1.S1_s_at	Ghi.12944	DR459512	Transcribed locus, moderately similar to NP_179635.1 60S ribosomal protein L14 (RPL14A) [Arabidopsis thaliana]	0	0	0	-3.02	Cluster-5	171
Ghi.5000.1.S1_s_at	Ghi.16352	AF165924.1	Auxin-induced basic helix-loop-helix transcription factor	0	0	0	-12.56	Cluster-5	172
GraAffx.21849.1.A1_s_at		CO113409		0	0	0	-6.12	Cluster-5	173
GhiAffx.6044.1.S1_at	Ghi.14277	DW495812.1	Transcribed locus, weakly similar to NP_001045798.1 Os02g0132500 [Oryza sativa (japonica cultivar-group)]	0	0	0	-6.04	Cluster-5	174
GraAffx.1625.1.S1_s_at		CO124776		0	0	0	-3.2	Cluster-5	175
GhiAffx.23837.1.S1_s_at	Ghi.15742	DW508101.1	Transcribed locus, moderately similar to NP_567386.1 Clp amino terminal domain-containing protein [Arabidopsis thaliana]	0	0	0	-3.2	Cluster-5	177
GhiAffx.3484.1.A1_s_at	Ghi.11997	DW227056.1	Transcribed locus, moderately similar to NP_191196.1 leucine-rich repeat transmembrane protein kinase, putative [Arabidopsis thaliana]	0	0	0	-6.28	Cluster-5	178
Ghi.9778.1.S1_s_at	Ghi.9778	DN779380	Transcribed locus, strongly similar to NP_173732.1 phosphoglucomutase, cytoplasmic, putative / glucose phosphomutase, putative [Arabidopsis thaliana]	0	0	0	-3.94	Cluster-5	179
Ghi.4421.1.A1_s_at	Ghi.39	DT046485	Transcribed locus, strongly similar to NP_173021.1 AVP1 (vacuolar-type H+-pumping pyrophosphatase 1); ATPase [Arabidopsis thaliana]	0	0	0	-8.86	Cluster-5	180
Gra.2001.2.A1_at	Gra.2001	CO117438	Transcribed locus, weakly similar to NP_192843.2 hydrolase, hydrolyzing O-glycosyl compounds [Arabidopsis thaliana]	0	0	0	-4.25	Cluster-5	181
Ghi.7080.1.S1_at	Ghi.19006	AW187277	Transcribed locus	0	0	0	-4.02	Cluster-5	182
Ghi.743.1.S1_at	Ghi.743	DT048178	Transcribed locus, weakly similar to NP_197570.1 senescence-associated protein-related [Arabidopsis thaliana]	0	0	0	-8.08	Cluster-5	183
Ghi.6420.1.S1_at	Ghi.6420	AW187001	Transcribed locus, weakly similar to NP_568933.1 unknown protein [Arabidopsis thaliana]	0	0	0	-3.14	Cluster-5	184
GhiAffx.3348.1.A1_at		DW224709.1		0	0	0	-3.06	Cluster-5	185
Ghi.3625.2.S1_s_at	Ghi.3625	DV849707	Transcribed locus, moderately similar to NP_177596.1 NRP1 (NAP1-RELATED PROTEIN 1); DNA binding / chromatin binding / histone binding [Arabidopsis thaliana]	0	0	0	-3.22	Cluster-5	186
Ghi.7125.1.S1_s_at	Ghi.7125	AW187381	Transcribed locus	0	0	0	-3.37	Cluster-5	188
GhiAffx.59768.1.S1_at	Ghi.15589	DW235537.1	Transcribed locus, moderately similar to NP_192621.1 SUB1 (short under blue light 1) [Arabidopsis thaliana]	0	0	0	-27.46	Cluster-5	189
Ghi.453.1.S1_at	Ghi.453	DR459439	Transcribed locus, weakly similar to NP_001066822.1 Os12g0501400 [Oryza sativa (japonica cultivar-group)]	0	0	0	-6.12	Cluster-5	190
Gra.2842.1.A1_a_at	Gra.2842	CO098340	Transcribed locus, weakly similar to NP_201042.2 enzyme inhibitor/ pectinesterase/ pectinesterase inhibitor [Arabidopsis thaliana]	0	0	0	-3.2	Cluster-5	191
Gra.1723.1.A1_at	Gra.3174	CO122980	Transcribed locus, moderately similar to NP_180450.2 protein binding [Arabidopsis thaliana]	0	0	0	-3.14	Cluster-5	192
GhiAffx.33530.1.S1_s_at	Ghi.8289	AI732051	Transcribed locus, weakly similar to NP_564553.1 phospholipase C [Arabidopsis thaliana]	0	0	0	-6.04	Cluster-5	193
Gra.1397.1.S1_s_at	Gra.1397	CO123631	Transcribed locus, moderately similar to NP_181337.2 ceramidase [Arabidopsis thaliana]	0	0	0	-3.2	Cluster-5	194
GbaAffx.175.1.S1_at		AY375339.1		0	0	0	-3.6	Cluster-5	195
Ghi.102.1.S1_x_at	Ghi.16945	U88318.1	(+)-delta-cadinene synthase (cdn1)	0	0	0	-4.48	Cluster-5	196
Ghi.1969.1.S1_at	Ghi.16672	CD486388	S-adenosyl-L-homocysteine hydrolase	0	0	0	-6.37	Cluster-5	197
Ghi.7658.1.S1_at	Ghi.7658	AI728399	Transcribed locus, moderately similar to NP_187321.2 ALDH22a1 (ALDEHYDE DEHYDROGENASE 22A1); 3-chloroallyl aldehyde dehydrogenase [Arabidopsis thaliana]	0	0	0	-5.17	Cluster-5	198
Ghi.1644.1.S1_s_at	Ghi.1644	AF513859.1	Brassinosteroid biosynthetic protein DWARF1	0	0	0	-12.74	Cluster-5	199
Ghi.7285.1.S1_at	Ghi.7285	DR462152	Transcribed locus, moderately similar to NP_189427.1 NQR (NADPH:QUINONE OXIDOREDUCTASE); FMN reductase [Arabidopsis thaliana]	0	0	0	-5.17	Cluster-5	200
GhiAffx.34625.1.A1_s_at	Ghi.12498	DW227939.1	Transcribed locus, weakly similar to NP_194473.1 CIP7 (COP1-INTERACTING PROTEIN 7) [Arabidopsis thaliana]	0	0	0	-25.13	Cluster-5	201
GhiAffx.41878.1.S1_at		DW505084.1		0	0	0	-5.37	Cluster-5	202
Ghi.10749.1.S1_s_at	Ghi.10749	DT459643	Transcribed locus, moderately similar to NP_201156.1 GAMMA CAL1 (GAMMA CARBONIC ANHYDRASE LIKE 1); carbonate dehydratase [Arabidopsis thaliana]	0	0	0	-4.2	Cluster-5	203
Ghi.5889.1.A1_x_at	Ghi.5889	CO491849	Transcribed locus, weakly similar to NP_173852.1 transferase family protein [Arabidopsis thaliana]	0	0	0	-64.09	Cluster-5	204
Ghi.9794.1.S1_at	Ghi.16995	DT549639	Transcribed locus, weakly similar to NP_188544.1 ATRBP47B (RNA-BINDING PROTEIN 47B); RNA binding [Arabidopsis thaliana]	0	0	0	-10.66	Cluster-5	206
GhiAffx.3336.1.S1_s_at	Ghi.7744	DW227282.1	Transcribed locus, weakly similar to NP_001056160.1 Os05g0535900 [Oryza sativa (japonica cultivar-group)]	0	0	0	-15.16	Cluster-5	207
Ghi.5422.1.A1_x_at	Ghi.5422	DT047799	Transcribed locus	0	0	0	-3.32	Cluster-5	209
Ghi.6095.1.A1_s_at	Ghi.6095	CO496029	Transcribed locus	0	0	0	-4.89	Cluster-5	210
GhiAffx.25988.1.S1_s_at	Ghi.10471	DW519529.1	Transcribed locus, weakly similar to NP_568793.1 unknown protein [Arabidopsis thaliana]	0	0	0	-4.88	Cluster-5	212
GhiAffx.36298.1.S1_s_at	Ghi.15583	DW500880.1	Transcribed locus, weakly similar to NP_001056895.1 Os06g0163300 [Oryza sativa (japonica cultivar-group)]	0	0	0	-3.56	Cluster-5	213
Ghi.7564.1.S1_at	Ghi.7564	AI725614	Transcribed locus, moderately similar to NP_182269.1 ATPDIL2-1/MEE30/UNE5 (PDI-LIKE 2-1, maternal effect embryo arrest 30, unfertilized embryo sac 5); thiol-disulfide exchange intermediate [Arabidopsis thaliana]	0	0	0	-4.62	Cluster-5	214
Ghi.9039.2.S1_at	Ghi.9039	DT456506	Transcribed locus, weakly similar to NP_001050013.1 Os03g0331900 [Oryza sativa (japonica cultivar-group)]	0	0	0	-3.56	Cluster-5	215
GhiAffx.6130.1.S1_at		DW496861.1		0	0	0	-4.12	Cluster-5	217
Ghi.1087.1.S1_s_at	Ghi.1087	DN780041	Transcribed locus, moderately similar to NP_001105330.1 thioredoxin M1 [Zea mays]	0	0	0	-3.03	Cluster-5	218
GhiAffx.53295.1.A1_at	Ghi.9654	DW228219.1	Transcribed locus, weakly similar to NP_566550.1 UDP-glucoronosyl/UDP-glucosyl transferase family protein [Arabidopsis thaliana]	0	0	0	-24.27	Cluster-5	220
Ghi.6949.1.A1_s_at	Ghi.6949	AJ513939	Transcribed locus, strongly similar to NP_194222.1 protein transport protein SEC61 gamma subunit, putative [Arabidopsis thaliana]	0	0	0	-4.1	Cluster-5	221
GraAffx.27444.1.S1_at		CO089412		0	0	0	-4.13	Cluster-5	222
Ghi.767.1.S1_s_at	Ghi.767	DR455049	Transcribed locus, moderately similar to NP_568997.1 unknown protein [Arabidopsis thaliana]	0	0	0	-6.5	Cluster-5	223
GhiAffx.48055.1.S1_at	Ghi.13450	DW520002.1	Transcribed locus	0	0	0	-5.43	Cluster-5	224
GhiAffx.54161.1.S1_s_at	Ghi.12703	DW509552.1	Transcribed locus, weakly similar to NP_567153.1 vesicle-associated membrane family protein / VAMP family protein [Arabidopsis thaliana]	0	0	0	-3.03	Cluster-5	225
Ghi.6104.1.A1_at	Ghi.17362	CO494805	Blue copper-like protein (BCP1)	0	0	0	-34.74	Cluster-5	226
Ghi.722.1.S1_s_at	Ghi.722	DR455645	Transcribed locus	0	0	0	-3.98	Cluster-5	227
Ghi.7140.1.S1_at	Ghi.7140	AI729008	Transcribed locus, moderately similar to NP_200520.1 transporter-related [Arabidopsis thaliana]	0	0	0	-3.98	Cluster-5	228
Ghi.8009.2.A1_s_at	Ghi.8009	DR460320	Transcribed locus, weakly similar to NP_199107.2 triacylglycerol lipase [Arabidopsis thaliana]	0	0	0	-131.17	Cluster-5	229
Ghi.4140.1.S1_s_at	Ghi.4140	DT462762	Fasciclin-like arabinogalactan protein 12 (FLA12)	0	0	0	-16.35	Cluster-5	230
Ghi.4178.1.S1_s_at	Ghi.4178	DT456312	Transcribed locus, moderately similar to NP_001050108.1 Os03g0349200 [Oryza sativa (japonica cultivar-group)]	0	0	0	-4.2	Cluster-5	231
GhiAffx.8390.1.S1_at	Ghi.16756	DW490369.1	Transcribed locus, weakly similar to NP_188529.2 VRN1 (REDUCED VERNALIZATION RESPONSE 1) [Arabidopsis thaliana]	0	0	0	-3.94	Cluster-5	232
Ghi.5566.1.A1_at	Ghi.5566	DT047314	Transcribed locus	0	0	0	-3.98	Cluster-5	233
GhiAffx.19212.1.S1_at	Ghi.14611	DW240158.1	Transcribed locus, weakly similar to NP_197943.1 RD22 (RESPONSIVE TO DESSICATION 22) [Arabidopsis thaliana]	0	0	0	-8.15	Cluster-5	234
Ghi.7357.1.S1_s_at	Ghi.7357	AI730275	Transcribed locus, moderately similar to NP_849987.1 membrane protein, putative [Arabidopsis thaliana]	0	0	0	-3.59	Cluster-5	235
GhiAffx.2381.1.S1_at	Ghi.14796	DR460308	Transcribed locus, moderately similar to NP_567427.1 dehydration-responsive protein-related [Arabidopsis thaliana]	0	0	0	-5.18	Cluster-5	237
Ghi.5484.1.S1_s_at	Ghi.5484	DT047572	Transcribed locus, moderately similar to NP_177743.1 SKS5 (SKU5 Similar 5); copper ion binding / oxidoreductase [Arabidopsis thaliana]	0	0	0	-3.59	Cluster-5	238
GhiAffx.22413.1.S1_x_at	Ghi.15911	DW514966.1	Transcribed locus	0	0	0	-23.46	Cluster-5	240
GraAffx.33844.1.A1_s_at		CO070653		0	0	0	-10.96	Cluster-5	241
Ghi.1022.1.S1_x_at	Ghi.1022	DT467657	Transcribed locus, weakly similar to NP_194923.1 CYP82C3 (cytochrome P450, family 82, subfamily C, polypeptide 3); oxygen binding [Arabidopsis thaliana]	0	0	0	-3.6	Cluster-5	242
Ghi.6181.1.S1_s_at	Ghi.9644	CO494639	Transcribed locus, moderately similar to NP_200657.1 cinnamoyl-CoA reductase family [Arabidopsis thaliana]	0	0	0	-4.48	Cluster-5	243
GhiAffx.9063.1.S1_s_at	Ghi.15079	DW502455.1	Transcribed locus, strongly similar to NP_001046499.1 Os02g0265400 [Oryza sativa (japonica cultivar-group)]	0	0	0	-3.09	Cluster-5	244
GraAffx.8710.1.S1_s_at		CO089265		0	0	0	-3.25	Cluster-5	245
Ghi.8146.1.S1_at	Ghi.8146	S79309.1	Rac9=21.5 kda GTP-binding protein [Gossypium hirsutum=cotton plants, cv. Acala SJ-2, boll fibers, mRNA Partial, 840 nt]	0	0	0	-5.68	Cluster-5	246
Gra.436.1.A1_s_at	Gra.436	CO088293	Transcribed locus, moderately similar to NP_186936.1 3'(2'),5'-bisphosphate nucleotidase/ inositol or phosphatidylinositol phosphatase [Arabidopsis thaliana]	0	0	0	-3.25	Cluster-5	247
Gra.617.1.A1_s_at	Gra.3516	CO127720	Transcribed locus, moderately similar to NP_200464.1 unknown protein [Arabidopsis thaliana]	0	0	0	-7.68	Cluster-5	248
GraAffx.33025.1.S1_s_at		CO118932		0	0	0	-8.38	Cluster-5	251
Ghi.10754.1.S1_s_at	Ghi.10754	DV849226	Transcribed locus, moderately similar to NP_568930.1 COB (COBRA) [Arabidopsis thaliana]	0	0	0	-5.18	Cluster-5	252
Ghi.6800.1.S1_s_at	Ghi.6800	CA993131	Transcribed locus, moderately similar to NP_001051211.1 Os03g0738400 [Oryza sativa (japonica cultivar-group)]	0	0	0	-6.5	Cluster-5	253
Ghi.5529.1.S1_x_at	Ghi.5529	AY072821.1	Dehydration-induced protein RD22-like protein (RDL)	0	0	0	-3.59	Cluster-5	254
Ghi.10452.1.S1_at	Ghi.17359	DT052532	Transcribed locus, moderately similar to NP_197067.2 COBL4/IRX6 (COBRA-LIKE4); hydrolase, hydrolyzing O-glycosyl compounds / polysaccharide binding [Arabidopsis thaliana]	0	0	0	-6.5	Cluster-5	255
Ghi.4921.1.S1_s_at	Ghi.4921	DT049907	Transcribed locus, moderately similar to NP_567017.2 glycosyl hydrolase family 20 protein [Arabidopsis thaliana]	0	0	0	-4.93	Cluster-5	256
Ghi.1932.1.S1_at	Ghi.1932	DV849023	Transcribed locus, moderately similar to NP_192647.2 ATTOC75-IV/TOC75-IV (TRANSLOCON OUTER MEMBRANE COMPLEX 75-IV) [Arabidopsis thaliana]	0	0	0	-6.45	Cluster-5	257
Ghi.5977.1.S1_s_at	Ghi.5702	AI055320	Transcribed locus, moderately similar to NP_173519.1 pyrophosphate--fructose-6-phosphate 1-phosphotransferase-related / pyrophosphate-dependent 6-phosphofructose-1-kinase-related [Arabidopsis thaliana]	0	0	0	-7.75	Cluster-5	260
GhiAffx.9207.1.S1_at	Ghi.12605	CA993980	Transcribed locus, moderately similar to NP_172785.1 MAP1C (METHIONINE AMINOPEPTIDASE 1B); metalloexopeptidase [Arabidopsis thaliana]	0	0	0	-4.42	Cluster-5	261
GhiAffx.15820.1.S1_s_at	Ghi.14796	DW224875.1	Transcribed locus, moderately similar to NP_567427.1 dehydration-responsive protein-related [Arabidopsis thaliana]	0	0	0	-4.54	Cluster-5	262
GhiAffx.19106.1.S1_at	Ghi.15428	DW487600.1	Transcribed locus, weakly similar to NP_001044542.1 Os01g0801700 [Oryza sativa (japonica cultivar-group)]	0	0	0	-3.78	Cluster-5	263
Ghi.2060.1.S1_s_at	Ghi.17706	DT049026	Transcribed locus, weakly similar to NP_188851.2 CWLP (CELL WALL-PLASMA MEMBRANE LINKER PROTEIN); lipid binding [Arabidopsis thaliana]	0	0	0	-25.64	Cluster-5	264
Gra.191.1.S1_s_at	Gra.191	CO108575	Transcribed locus, moderately similar to NP_172142.2 3-hydroxyisobutyryl-CoA hydrolase/ catalytic [Arabidopsis thaliana]	0	0	0	-3.47	Cluster-5	266
Gra.2970.1.S1_s_at	Gra.2970	CO090127	Transcribed locus, moderately similar to NP_177020.1 CUT1 (CUTICULAR 1); acyltransferase [Arabidopsis thaliana]	0	0	0	-4.63	Cluster-5	267
Ghi.6016.4.A1_at	Ghi.2982	CO497262	Transcribed locus, moderately similar to NP_175736.2 galactosyltransferase family protein [Arabidopsis thaliana]	0	0	0	-3.81	Cluster-5	268
Ghi.7768.1.S1_at	Ghi.7768	AI725708	Transcribed locus, moderately similar to NP_567979.1 cyclase family protein [Arabidopsis thaliana]	0	0	0	-4.24	Cluster-5	269
GhiAffx.24591.1.S1_at	Ghi.14140	DW502202.1	Transcribed locus, weakly similar to NP_191906.1 SCPL40 (serine carboxypeptidase-like 40); serine carboxypeptidase [Arabidopsis thaliana]	0	0	0	-3.13	Cluster-5	271
GhiAffx.8673.1.S1_s_at	Ghi.12452	DW226196.1	Transcribed locus, strongly similar to NP_190462.1 EMB1080 (EMBRYO DEFECTIVE 1080); structural constituent of ribosome [Arabidopsis thaliana]	0	0	0	-3.6	Cluster-5	273
GhiAffx.53289.1.S1_s_at	Ghi.12783	DW230087.1	Transcribed locus, moderately similar to NP_565443.1 hydroxyproline-rich glycoprotein family protein [Arabidopsis thaliana]	0	0	0	-9.54	Cluster-5	276
GraAffx.1293.1.S1_s_at		CO127457		0	0	0	-14.02	Cluster-5	277
GhiAffx.13781.1.S1_at	Ghi.16483	DW506341.1	Transcribed locus	0	0	0	-24.08	Cluster-5	278
GhiAffx.6152.1.S1_s_at	Ghi.14178	CO498105	Transcribed locus, moderately similar to NP_001056833.1 Os06g0152100 [Oryza sativa (japonica cultivar-group)]	0	0	0	-5.81	Cluster-5	279
Ghi.1495.1.S1_at	Ghi.1495	DN780862	Transcribed locus, moderately similar to NP_174525.1 glycine cleavage system H protein, mitochondrial, putative [Arabidopsis thaliana]	0	0	0	-4.81	Cluster-5	280
Ghi.7405.1.S1_at	Ghi.1913	AI731002	Transcribed locus, moderately similar to NP_182266.1 DNAJ heat shock N-terminal domain-containing protein [Arabidopsis thaliana]	0	0	0	-7.04	Cluster-5	281
Ghi.6620.1.S1_at	Ghi.6620	CA993642	Transcribed locus, weakly similar to NP_199254.1 FAD-binding domain-containing protein [Arabidopsis thaliana]	0	0	0	-13.1	Cluster-5	282
GraAffx.29248.1.A1_s_at		CO108141		0	0	0	-3.21	Cluster-5	283
Ghi.7419.1.S1_at	Ghi.7419	AI730882	Transcribed locus, moderately similar to NP_001053167.1 Os04g0490800 [Oryza sativa (japonica cultivar-group)]	0	0	0	-3.16	Cluster-5	284
GhiAffx.44888.1.S1_at	Ghi.11239	DW516614.1	Transcribed locus, moderately similar to XP_001764513.1 predicted protein [Physcomitrella patens subsp. patens]	0	0	0	-3.21	Cluster-5	285
GhiAffx.24587.1.S1_s_at		DW511869.1		0	0	0	-4.67	Cluster-5	286
GraAffx.21953.1.A1_s_at		CO105805		0	0	0	-3.71	Cluster-5	287
GhiAffx.27910.1.S1_at	Ghi.20773	DR457143	Transcribed locus, moderately similar to NP_001030954.1 CAND1 (CULLIN-ASSOCIATED AND NEDDYLATION DISSOCIATED, HEMIVENATA); binding [Arabidopsis thaliana]	0	0	0	-3.13	Cluster-5	288
GhiAffx.33402.1.S1_at	Ghi.8254	AI729785	Transcribed locus, moderately similar to NP_191432.1 (VACUOLAR ATP SYNTHASE SUBUNIT D); hydrogen ion transporting ATP synthase, rotational mechanism / hydrogen ion transporting ATPase, rotational mechanism [Arabidopsis thaliana]	0	0	0	-3.05	Cluster-5	289
GhiAffx.24941.1.S1_at		DW513710.1		0	0	0	-4.63	Cluster-5	290
GhiAffx.4149.1.S1_at	Ghi.13840	DW479533.1	Transcribed locus	0	0	0	-3.47	Cluster-5	291
GhiAffx.3875.1.A1_at	Ghi.15232	DW511148.1	Transcribed locus, moderately similar to NP_195309.2 zinc finger (C3HC4-type RING finger) family protein [Arabidopsis thaliana]	0	0	0	-3.47	Cluster-5	293
GhiAffx.57664.1.A1_s_at	Ghi.1978	DW504900.1	Transcribed locus, weakly similar to NP_190091.2 unknown protein [Arabidopsis thaliana]	0	0	0	-3.05	Cluster-5	294
GraAffx.17634.1.A1_s_at		CO074261		0	0	0	-3.13	Cluster-5	295
GhiAffx.29736.1.S1_s_at	Ghi.18201	DW508991.1	Transcribed locus	0	0	0	-3.81	Cluster-5	296
GhiAffx.3996.1.S1_s_at	Ghi.693	DW477912.1	Transcribed locus, moderately similar to NP_178310.1 glutamate decarboxylase, putative [Arabidopsis thaliana]	0	0	0	-4.24	Cluster-5	297
GhiAffx.5921.1.S1_at	Ghi.16075	DW236898.1	Transcribed locus, weakly similar to XP_001702508.1 predicted protein [Chlamydomonas reinhardtii]	0	0	0	-4.2	Cluster-5	298
Ghi.1500.1.S1_at	Ghi.1500	DN780994	Transcribed locus, moderately similar to NP_171937.1 aldo/keto reductase family protein [Arabidopsis thaliana]	0	0	0	-3.15	Cluster-5	299
Ghi.3073.1.S1_s_at	Ghi.3073	DR457033	Transcribed locus, weakly similar to NP_565822.1 integral membrane family protein [Arabidopsis thaliana]	0	0	0	-10.43	Cluster-5	300
Ghi.4418.2.S1_s_at	Ghi.4418	CO492770	Fasciclin-like arabinogalactan protein 6 (FLA6)	0	0	0	-19.04	Cluster-5	301
GhiAffx.10762.1.S1_at	Ghi.14575	DW501885.1	Transcribed locus, strongly similar to NP_179430.1 TTN5 (TITAN 5); GTP binding [Arabidopsis thaliana]	0	0	0	-3.63	Cluster-5	302
Ghi.4113.3.S1_s_at	Ghi.4113	DT457615	Transcribed locus, weakly similar to NP_195729.1 legume lectin family protein [Arabidopsis thaliana]	0	0	0	-9.74	Cluster-5	303
Ghi.6107.1.S1_x_at	Ghi.6107	DN758335	Transcribed locus, moderately similar to NP_190400.1 ALDH10A9 (Aldehyde dehydrogenase 10A9); 3-chloroallyl aldehyde dehydrogenase [Arabidopsis thaliana]	0	0	0	-3.35	Cluster-5	304
Ghi.8635.1.A1_x_at	Ghi.8635	DT047355	Transcribed locus, strongly similar to NP_181478.1 ATRPL23A (RIBOSOMAL PROTEIN L23A); RNA binding / structural constituent of ribosome [Arabidopsis thaliana]	0	0	0	-3.63	Cluster-5	305
Ghi.10736.1.S1_at	Ghi.10736	DT456470	Transcribed locus, moderately similar to NP_192948.1 SMO1-1 (STEROL-4ALPHA-METHYL OXIDASE 1-1); catalytic [Arabidopsis thaliana]	0	0	0	-4.87	Cluster-5	307
Ghi.3087.1.S1_at	Ghi.3087	DT527302	Transcribed locus	0	0	0	-3.35	Cluster-5	308
Ghi.7489.1.S1_at	Ghi.7489	DR462567	Transcribed locus, moderately similar to NP_187210.1 RPL18 (RIBOSOMAL PROTEIN L18); structural constituent of ribosome [Arabidopsis thaliana]	0	0	0	-3.63	Cluster-5	309
Ghi.4405.1.S1_at	Ghi.4405	DR455938	Transcribed locus, moderately similar to NP_566508.1 ATCOX17 (Arabidopsis thaliana cytochrome c oxidase 17)	0	0	0	-3.79	Cluster-5	311
GhiAffx.10611.1.S1_at	Ghi.15382	DW227859.1	Transcribed locus, weakly similar to NP_182064.1 dihydroflavonol 4-reductase family / dihydrokaempferol 4-reductase family [Arabidopsis thaliana]	0	0	0	-8.45	Cluster-5	312
Ghi.9799.2.A1_x_at	Ghi.18047	DN779705	Transcribed locus, moderately similar to NP_193769.1 AtRABE1b/AtRab8D (Arabidopsis Rab GTPase homolog E1b); translation elongation factor [Arabidopsis thaliana]	0	0	0	-3.98	Cluster-5	313
Ghi.3375.1.A1_at	Ghi.3375	DT466692	Transcribed locus, moderately similar to NP_973982.1 unknown protein [Arabidopsis thaliana]	0	0	0	-3.79	Cluster-5	314
Ghi.4629.2.S1_s_at	Ghi.16977	CO499249	Phenylcoumaran benzylic ether reductase-like protein	0	0	0	-8.45	Cluster-5	315
GhiAffx.6984.1.S1_at		DW506820.1		0	0	0	-3.98	Cluster-5	316
Ghi.8130.1.A1_s_at	Ghi.8130	AJ608935.1	Hypothetical protein (xl2 gene)	0	0	0	-3.98	Cluster-5	317
Ghi.4718.1.A1_at	Ghi.4718	DT051220	Transcribed locus, moderately similar to NP_850250.1 unknown protein [Arabidopsis thaliana]	0	0	0	-3.53	Cluster-5	319
GhiAffx.16961.1.S1_at	Ghi.14750	DW476823.1	Transcribed locus, weakly similar to NP_175574.2 unknown protein [Arabidopsis thaliana]	0	0	0	-25.4	Cluster-5	321
GhiAffx.25534.1.A1_s_at	Ghi.16728	DW516824.1	Transcribed locus, moderately similar to NP_564109.1 oxidoreductase, 2OG-Fe(II) oxygenase family protein [Arabidopsis thaliana]	0	0	0	-5.78	Cluster-5	322
Ghi.2089.1.S1_at	Ghi.2089	AI727311	Transcribed locus, moderately similar to NP_176973.1 ATMAP70-1 (MICROTUBULE-ASSOCIATED PROTEINS 70-1); microtubule binding [Arabidopsis thaliana]	0	0	0	-3.11	Cluster-5	323
Ghi.820.1.S1_at	Ghi.820	DR454434	Transcribed locus	0	0	0	-5.3	Cluster-5	324
Ghi.7458.1.S1_s_at	Ghi.7458	DR453491	Transcribed locus, moderately similar to NP_565138.1 transporter-related [Arabidopsis thaliana]	0	0	0	-4.3	Cluster-5	326
Ghi.8851.1.S1_at	Ghi.8851	DT456355	Transcribed locus, weakly similar to NP_568185.1 mitochondrial transcription termination factor family protein / mTERF family protein [Arabidopsis thaliana]	0	0	0	-3.84	Cluster-5	327
Ghi.391.1.S1_s_at	Ghi.391	DR460057	Transcribed locus	0	0	0	-41.25	Cluster-5	328
Ghi.7054.1.S1_at	Ghi.7054	AW187937	Transcribed locus	0	0	0	-3.12	Cluster-5	329
Ghi.3654.2.S1_s_at	Ghi.3654	DT463119	Transcribed locus, moderately similar to NP_199390.2 leucine-rich repeat transmembrane protein kinase, putative [Arabidopsis thaliana]	0	0	0	-8.18	Cluster-5	331
GhiAffx.13316.1.A1_at		DT050741		0	0	0	-4.06	Cluster-5	332
Ghi.908.1.S1_s_at	Ghi.908	DT572007	Transcribed locus, strongly similar to NP_565697.1 [acyl-carrier-protein] S-malonyltransferase/ transferase [Arabidopsis thaliana]	0	0	0	-7.3	Cluster-5	333
GhiAffx.25666.1.S1_s_at	Ghi.22019	DW517538.1	Transcribed locus, weakly similar to NP_001060260.1 Os07g0614000 [Oryza sativa (japonica cultivar-group)]	0	0	0	-4.81	Cluster-5	334
GraAffx.22328.1.S1_s_at		CO126199		0	0	0	-17.38	Cluster-5	336
Ghi.1164.3.S1_at	Ghi.16908	AW187909	Transcribed locus, strongly similar to NP_001078599.1 ATCIMS (COBALAMIN-INDEPENDENT METHIONINE SYNTHASE) [Arabidopsis thaliana]	0	0	0	-5.98	Cluster-5	337
Ghi.6253.1.A1_x_at	Ghi.6253	CO493352	Transcribed locus	0	0	0	-5.96	Cluster-5	338
Ghi.5395.1.S1_at	Ghi.5395	DT047923	Transcribed locus, weakly similar to NP_181692.2 unknown protein [Arabidopsis thaliana]	0	0	0	-8.15	Cluster-5	339
GhiAffx.34102.1.S1_s_at	Ghi.11162	DW517542.1	Transcribed locus, strongly similar to NP_199995.1 PGM (PHOSPHOGLUCOMUTASE) [Arabidopsis thaliana]	0	0	0	-7.99	Cluster-5	340
Ghi.8070.1.A1_at	Ghi.16265	AY040533.1	Leucine-rich repeat resistance protein-like protein	0	0	0	-3.53	Cluster-5	341
Ghi.7867.1.A1_at	Ghi.7867	AI725382	Transcribed locus, moderately similar to NP_199968.1 phosphate-responsive 1 family protein [Arabidopsis thaliana]	0	0	0	-3.42	Cluster-5	343
GhiAffx.34330.1.S1_at	Ghi.16864	DW517804.1	Transcribed locus, moderately similar to NP_973818.1 methyladenine glycosylase family protein [Arabidopsis thaliana]	0	0	0	-5.05	Cluster-5	344
Ghi.8971.1.A1_at	Ghi.8971	DT047456	Transcribed locus, moderately similar to NP_177361.1 SEC14 cytosolic factor family protein / phosphoglyceride transfer family protein [Arabidopsis thaliana]	0	0	0	-5.79	Cluster-5	345
Gra.1824.1.S1_s_at	Gra.1824	CO121890	Transcribed locus, weakly similar to NP_196400.2 beta-glucuronidase [Arabidopsis thaliana]	0	0	0	-3.53	Cluster-5	346
Ghi.10436.1.S1_s_at	Ghi.20889	DN757648	Transcribed locus, moderately similar to NP_179580.1 ATNADP-ME1 (NADP-MALIC ENZYME 1); malate dehydrogenase (oxaloacetate-decarboxylating) (NADP+)/ malic enzyme/ oxidoreductase, acting on NADH or NADPH, NAD or NADP as acceptor [Arabidopsis thaliana]	0	0	0	-3.37	Cluster-5	347
Ghi.4358.1.A1_at	Ghi.4358	DT053995	Transcribed locus, moderately similar to NP_189435.1 kinesin light chain-related [Arabidopsis thaliana]	0	0	0	-19.16	Cluster-5	348
Ghi.8044.1.S1_x_at	Ghi.16409	U49061.1	Alcohol dehydrogenase 2a	0	0	0	-3.22	Cluster-5	349
Gra.676.1.A1_s_at	Gra.676	CO087734	Transcribed locus, moderately similar to NP_567575.1 unknown protein [Arabidopsis thaliana]	0	0	0	-3.33	Cluster-5	350
Ghi.1405.1.S1_s_at	Ghi.1405	CA992695	Transcribed locus, strongly similar to NP_188060.1 (S)-2-hydroxy-acid oxidase, peroxisomal, putative / glycolate oxidase, putative / short chain alpha-hydroxy acid oxidase, putative [Arabidopsis thaliana]	0	0	0	-5.52	Cluster-5	351
Ghi.6877.1.A1_at	Ghi.6877	CA992782	Transcribed locus, moderately similar to NP_175092.1 NPQ4 (NONPHOTOCHEMICAL QUENCHING) [Arabidopsis thaliana]	0	0	0	-6.03	Cluster-5	352
GhiAffx.6387.1.S1_at	Ghi.10932	DW505210.1	Transcribed locus, weakly similar to NP_187698.1 hydrolase, alpha/beta fold family protein [Arabidopsis thaliana]	0	0	0	-3.28	Cluster-5	353
Ghi.7758.1.S1_at	Ghi.7758	AI726955	Transcribed locus, weakly similar to NP_850115.1 protein kinase family protein [Arabidopsis thaliana]	0	0	0	-7.95	Cluster-5	354
Ghi.8423.1.S1_s_at	Ghi.8423	AW187486	Transcribed locus, moderately similar to NP_187161.1 unknown protein [Arabidopsis thaliana]	0	0	0	-4.03	Cluster-5	355
Ghi.5814.1.A1_at	Ghi.5814	DT459731	Transcribed locus, moderately similar to NP_172648.1 ATGLX1 (GLYOXALASE I HOMOLOG); lactoylglutathione lyase [Arabidopsis thaliana]	0	0	0	-3.46	Cluster-5	356
GhiAffx.47149.1.S1_at	Ghi.11065	DW516998.1	Transcribed locus, weakly similar to NP_187825.1 cornichon family protein [Arabidopsis thaliana]	0	0	0	-4.69	Cluster-5	357
Ghi.7097.1.S1_s_at	Ghi.12511	AW186809	Transcribed locus, strongly similar to NP_197606.1 unknown protein [Arabidopsis thaliana]	0	0	0	-3.49	Cluster-5	359
Ghi.654.1.S1_s_at	Ghi.654	CA993052	Transcribed locus, moderately similar to NP_197550.1 glutaredoxin, putative [Arabidopsis thaliana]	0	0	0	-3.89	Cluster-5	360
GhiAffx.6081.1.S1_at		DW496264.1		0	0	0	-17.65	Cluster-5	361
Ghi.10426.1.S1_s_at	Ghi.10426	DR460984	Transcribed locus, moderately similar to NP_565699.1 KIS (KIESEL); unfolded protein binding [Arabidopsis thaliana]	0	0	0	-3.94	Cluster-5	362
Ghi.6804.2.S1_s_at	Ghi.6804	CA993109	Transcribed locus, moderately similar to NP_564580.1 unknown protein [Arabidopsis thaliana]	0	0	0	-4.33	Cluster-5	363
GhiAffx.24046.1.S1_s_at	Ghi.5409	DW501751.1	Transcribed locus	0	0	0	-11.6	Cluster-5	364
Ghi.2573.1.S1_at	Ghi.2573	DT553854	Transcribed locus, weakly similar to NP_174563.2 glycosyl hydrolase family 17 protein [Arabidopsis thaliana]	0	0	0	-10.73	Cluster-5	366
Ghi.6236.2.S1_s_at	Ghi.6236	D88413.1	Endo-xyloglucan transferase, clone CF101	0	0	0	-25.05	Cluster-5	367
Ghi.8108.1.S1_at	Ghi.8108	AF485267.1	Class III peroxidase (pod5)	0	0	0	-3.99	Cluster-5	368
Ghi.10576.1.S1_s_at	Ghi.8706	DT051155	Transcribed locus, strongly similar to NP_193130.1 HOG1 (HOMOLOGY-DEPENDENT GENE SILENCING 1); adenosylhomocysteinase [Arabidopsis thaliana]	0	0	0	-5.84	Cluster-5	369
Ghi.7548.1.S1_s_at	Ghi.17155	DT468146	Transcribed locus, weakly similar to NP_188891.1 unknown protein [Arabidopsis thaliana]	0	0	0	-5.6	Cluster-5	370
GhiAffx.6556.1.S1_at	Ghi.7495	DN759617	Transcribed locus, moderately similar to NP_563715.1 pectate lyase family protein [Arabidopsis thaliana]	0	0	0	-8.38	Cluster-5	372
GhiAffx.48492.1.A1_s_at	Ghi.15408	DW235341.1	Transcribed locus, moderately similar to NP_567951.1 unknown protein [Arabidopsis thaliana]	0	0	0	-4.19	Cluster-5	373
GhiAffx.53706.1.S1_at		DW230248.1		0	0	0	-4.19	Cluster-5	374
Ghi.261.1.S1_at	Ghi.261	DR461367	Transcribed locus, moderately similar to NP_850863.1 CKX7 (CYTOKININ OXIDASE 7); oxidoreductase [Arabidopsis thaliana]	0	0	0	-4.78	Cluster-5	376
GhiAffx.20990.1.S1_s_at	Ghi.10476	DW238707.1	Transcribed locus, weakly similar to NP_567585.1 pectinacetylesterase, putative [Arabidopsis thaliana]	0	0	0	-9.05	Cluster-5	382
Ghi.9045.2.A1_s_at	Ghi.6091	DN802297	Transcribed locus, moderately similar to NP_563789.1 SMO2-2 (sterol 4-alpha-methyl-oxidase 2); C-4 methylsterol oxidase [Arabidopsis thaliana]	0	0	0	-3.01	Cluster-5	384
Ghi.1433.1.A1_s_at	Ghi.17461	DT052889	Transcribed locus, moderately similar to NP_176030.1 CRT1 (CALRETICULIN 1); calcium ion binding [Arabidopsis thaliana]	0	0	0	-3.7	Cluster-5	385
Ghi.7803.1.S1_x_at	Ghi.18602	DT048560	Transcribed locus, strongly similar to NP_001049145.1 Os03g0177400 [Oryza sativa (japonica cultivar-group)]	0	0	0	-4.78	Cluster-5	386
Ghi.5132.1.A1_at	Ghi.14234	DT048951	Transcribed locus, weakly similar to NP_568155.1 unknown protein [Arabidopsis thaliana]	0	0	0	-3.01	Cluster-5	387
Gra.2949.1.S1_s_at	Gra.2949	CO128009	Transcribed locus, moderately similar to NP_200657.1 cinnamoyl-CoA reductase [Arabidopsis thaliana]	0	0	0	-5.77	Cluster-5	388
Ghi.3608.1.A1_at	Ghi.3608	DT053608	Transcribed locus, weakly similar to NP_190436.2 XH/XS domain-containing protein / XS zinc finger domain-containing protein [Arabidopsis thaliana]	0	0	0	-4.61	Cluster-5	389
Ghi.7224.1.S1_at	Ghi.7224	AI727337	Transcribed locus, weakly similar to NP_188488.1 single-strand-binding family protein [Arabidopsis thaliana]	0	0	0	-3.16	Cluster-5	391
GhiAffx.58669.1.S1_at	Ghi.12066	DW487770.1	Transcribed locus, moderately similar to NP_200457.1 protein kinase, putative [Arabidopsis thaliana]	0	0	0	-3.21	Cluster-5	392
Ghi.8808.1.S1_x_at	Ghi.8808	DT456199	Transcribed locus, moderately similar to XP_001758991.1 predicted protein [Physcomitrella patens subsp. patens]	0	0	0	-3.21	Cluster-5	393
Ghi.5937.1.S1_s_at	Ghi.7542	DR452985	Transcribed locus, strongly similar to NP_851080.1 SHM2 (SERINE HYDROXYMETHYLTRANSFERASE 2); glycine hydroxymethyltransferase [Arabidopsis thaliana]	0	0	0	-10.23	Cluster-5	394
Gra.2688.2.A1_s_at	Gra.3235	CO072814	Transcribed locus, moderately similar to NP_180367.1 CPN60A; ATP binding / protein binding [Arabidopsis thaliana]	0	0	0	-3.21	Cluster-5	400
Ghi.4167.1.A1_at	Ghi.10364	DT457158	Transcribed locus, weakly similar to XP_001758663.1 predicted protein [Physcomitrella patens subsp. patens]	0	0	0	-3.37	Cluster-5	401
Ghi.4662.1.A1_x_at	Ghi.5675	DT051590	HyPRP2 (HyPRP2)	0	0	0	-9.58	Cluster-5	402
Ghi.7503.1.S1_at	Ghi.24464	AI726510	Transcribed locus, weakly similar to NP_196622.2 CYP81K2 (cytochrome P450, family 81, subfamily K, polypeptide 2); oxygen binding [Arabidopsis thaliana]	0	0	0	-4.64	Cluster-5	406
Ghi.6802.1.A1_at	Ghi.6802	CA993126	Transcribed locus, weakly similar to NP_190291.1 unknown protein [Arabidopsis thaliana]	0	0	0	-3.03	Cluster-5	407
GraAffx.12042.1.S1_s_at	Gra.3244	CO089700	Transcribed locus, strongly similar to NP_188447.1 ATP binding / protein binding [Arabidopsis thaliana]	0	0	0	-3.18	Cluster-5	408
Ghi.4212.1.S1_s_at	Ghi.4212	DT456174	Transcribed locus, weakly similar to NP_974118.1 unknown protein [Arabidopsis thaliana]	0	0	0	-3.37	Cluster-5	409
GraAffx.28208.1.S1_s_at	Gra.3348	CO087199	Transcribed locus, strongly similar to NP_177217.1 structural constituent of ribosome [Arabidopsis thaliana]	0	0	0	-3.22	Cluster-5	412
Ghi.7998.1.S1_s_at	Ghi.7998	AI054687	Transcribed locus	0	0	0	-14.48	Cluster-5	413
GhiAffx.13666.2.S1_x_at	Ghi.15793	DW232946.1	Transcribed locus, weakly similar to NP_564308.1 unknown protein [Arabidopsis thaliana]	0	0	0	-4.64	Cluster-5	414
Ghi.8223.1.S1_s_at	Ghi.8223	AI730611	Transcribed locus, strongly similar to NP_193405.1 60S ribosomal protein L15 (RPL15A) [Arabidopsis thaliana]	0	0	0	-3.18	Cluster-5	415
Gra.1492.1.S1_x_at	Gra.1492	CO127260	Transcribed locus, strongly similar to NP_180972.1 protein translocase [Arabidopsis thaliana]	0	0	0	-3.03	Cluster-5	416
Ghi.7409.1.S1_s_at	Ghi.7409	DT558909	Transcribed locus, weakly similar to NP_567185.1 F-box family protein [Arabidopsis thaliana]	0	0	0	-3.03	Cluster-5	417
GhiAffx.1527.1.S1_at	Ghi.15468	DW504432.1	Transcribed locus, weakly similar to NP_197955.1 zinc finger (GATA type) family protein [Arabidopsis thaliana]	0	0	0	-4.64	Cluster-5	419
Ghi.5168.1.A1_at	Ghi.5168	DT048777	Transcribed locus	0	0	0	-3.37	Cluster-5	421
Ghi.5867.1.S1_at	Ghi.5867	CO499088	Transcribed locus	0	0	0	-6.07	Cluster-5	422
GhiAffx.40235.1.S1_at		DW496742.1		0	0	0	-3.79	Cluster-5	424
GhiAffx.53777.1.S1_s_at	Ghi.9560	DW513600.1	Transcribed locus, moderately similar to NP_178637.2 glycosyl hydrolase family 17 protein [Arabidopsis thaliana]	0	0	0	-8.82	Cluster-5	425
Ghi.3254.1.S1_s_at	Ghi.3254	DT467980	Transcribed locus, moderately similar to NP_172712.1 phosphate translocator-related [Arabidopsis thaliana]	0	0	0	-16.48	Cluster-5	426
GhiAffx.17808.1.S1_at	Ghi.13869	DW481287.1	Transcribed locus, moderately similar to XP_001702508.1 predicted protein [Chlamydomonas reinhardtii]	0	0	0	-9.36	Cluster-5	429
GhiAffx.31622.1.S1_at	Ghi.14385	DW485812.1	Transcribed locus, weakly similar to NP_566306.3 AIR12 (Auxin-Induced in Root cultures 12); extracellular matrix structural constituent [Arabidopsis thaliana]	0	0	0	-6.88	Cluster-5	430
GhiAffx.15792.1.S1_at	Ghi.9873	DW233069.1	Transcribed locus, weakly similar to NP_567650.2 unknown protein [Arabidopsis thaliana]	0	0	0	-4.96	Cluster-5	432
Ghi.8875.1.S1_at	Ghi.8875	DT468583	Transcribed locus, weakly similar to XP_001773277.1 predicted protein [Physcomitrella patens subsp. patens]	0	0	0	-3.95	Cluster-5	433
Ghi.408.1.S1_x_at	Ghi.16676	AF056204.1	Thioesterase homolog	0	0	0	-5.57	Cluster-5	436
Ghi.9058.1.A1_at	Ghi.9058	AI726129	Transcribed locus, weakly similar to NP_563698.1 acid phosphatase class B family protein [Arabidopsis thaliana]	0	0	0	-3.44	Cluster-5	438
Ghi.4338.1.A1_s_at	Ghi.4338	DT054137	Transcribed locus, moderately similar to NP_172712.1 phosphate translocator-related [Arabidopsis thaliana]	0	0	0	-18.95	Cluster-5	439
GhiAffx.62133.1.A1_s_at	Ghi.8535	DW513213.1	Transcribed locus, moderately similar to NP_172491.1 transcription factor LIM, putative [Arabidopsis thaliana]	0	0	0	-13.83	Cluster-5	440
GraAffx.9042.1.S1_at		CO087551		0	0	0	-8.58	Cluster-5	442
Ghi.4220.2.S1_at	Ghi.4220	DT456145	Transcribed locus, moderately similar to NP_565310.1 unknown protein [Arabidopsis thaliana]	0	0	0	-4.87	Cluster-5	443
Ghi.5368.1.A1_s_at	Ghi.2404	DT048051	Transcribed locus, moderately similar to NP_567858.1 WD-40 repeat protein family [Arabidopsis thaliana]	0	0	0	-3.46	Cluster-5	445
Ghi.7572.2.S1_s_at	Ghi.7572	AI729302	Transcribed locus, moderately similar to NP_199286.1 haloacid dehalogenase-like hydrolase family protein [Arabidopsis thaliana]	0	0	0	-4.69	Cluster-5	446
Ghi.10758.1.A1_at	Ghi.10758	DT051149	Transcribed locus, moderately similar to NP_001043169.1 Os01g0511000 [Oryza sativa (japonica cultivar-group)]	0	0	0	-4.03	Cluster-5	447
Ghi.5191.1.A1_at	Ghi.5191	DT048689	Transcribed locus, moderately similar to NP_197244.1 IRX3 (IRREGULAR XYLEM 3, MURUS 10); cellulose synthase [Arabidopsis thaliana]	0	0	0	-15.9	Cluster-5	448
GhiAffx.26276.1.S1_s_at	Ghi.5983	DW491672.1	Transcribed locus, weakly similar to NP_564342.1 transcription factor/ transcription regulator [Arabidopsis thaliana]	0	0	0	-3.97	Cluster-5	451
Ghi.4648.3.A1_x_at	Ghi.17444	CO493453	Transcribed locus, moderately similar to NP_567564.1 CESA8 (CELLULASE SYNTHASE 8); cellulose synthase/ transferase, transferring glycosyl groups [Arabidopsis thaliana]	0	0	0	-99.53	Cluster-5	452
GhiAffx.1589.10.S1_s_at	Ghi.15685	DW235252.1	Transcribed locus, weakly similar to NP_564327.1 COR314-TM2 (cold regulated 314 thylakoid membrane 2) [Arabidopsis thaliana]	0	0	0	-5.61	Cluster-5	453
GhiAffx.24718.1.S1_at	Ghi.15843	DW512527.1	Transcribed locus, moderately similar to NP_565978.1 unknown protein [Arabidopsis thaliana]	0	0	0	-3.21	Cluster-5	454
Ghi.294.2.S1_at	Ghi.12498	DR461090	Transcribed locus, weakly similar to NP_194473.1 CIP7 (COP1-INTERACTING PROTEIN 7) [Arabidopsis thaliana]	0	0	0	-22.74	Cluster-5	455
GhiAffx.28063.1.S1_at	Ghi.16499	DT050691	Transcribed locus, moderately similar to NP_564338.1 CARB (CARBAMOYL PHOSPHATE SYNTHETASE B); ATP binding / carbamoyl-phosphate synthase [Arabidopsis thaliana]	0	0	0	-3.92	Cluster-5	457
GhiAffx.42107.1.S1_at	Ghi.21743	DW506457.1	Transcribed locus, weakly similar to NP_567534.1 senescence-associated protein-related [Arabidopsis thaliana]	0	0	0	-3.44	Cluster-5	460
GhiAffx.62704.1.S1_s_at		DW516165.1		0	0	0	-4.32	Cluster-5	462
GhiAffx.21862.1.S1_at	Ghi.15532	DW496719.1	Transcribed locus, weakly similar to XP_001769769.1 predicted protein [Physcomitrella patens subsp. patens]	0	0	0	-3.38	Cluster-5	463
Ghi.4129.1.S1_at	Ghi.10145	DT457581	Transcribed locus, moderately similar to NP_175103.2 aminoacylase, putative / N-acyl-L-amino-acid amidohydrolase, putative [Arabidopsis thaliana]	0	0	0	-5.08	Cluster-5	466
Ghi.7310.1.S1_x_at	Ghi.7310	DT053685	Transcribed locus, moderately similar to NP_187130.1 ribose 5-phosphate isomerase-related [Arabidopsis thaliana]	0	0	0	-3.51	Cluster-5	468
Ghi.9564.1.S1_s_at	Ghi.9735	DR458096	Transcribed locus, strongly similar to NP_180367.1 CPN60A (chloroplast / 60 kDa chaperonin alpha subunit); ATP binding / protein binding / unfolded protein binding [Arabidopsis thaliana]	0	0	0	-3.82	Cluster-5	471
GraAffx.8801.1.S1_s_at		CO088836		0	0	0	-4.22	Cluster-5	473
Ghi.1298.1.A1_s_at	Ghi.1298	DT052638	Transcribed locus, moderately similar to NP_566569.1 stable protein 1-related [Arabidopsis thaliana]	0	0	0	-3.78	Cluster-5	474
GhiAffx.62842.1.S1_at	Ghi.11110	DW519489.1	Transcribed locus, weakly similar to NP_197727.1 GRAM domain-containing protein / ABA-responsive protein-related [Arabidopsis thaliana]	0	0	0	-4.54	Cluster-5	477
Ghi.603.1.A1_s_at	Ghi.17451	DR457068	Transcribed locus, weakly similar to NP_188894.2 senescence-associated protein-related [Arabidopsis thaliana]	0	0	0	-4.59	Cluster-5	478
Ghi.4548.2.S1_s_at	Ghi.20779	DR457304	Transcribed locus, weakly similar to NP_180831.1 B5 #4 (cytochrome b5 family protein #4); heme binding / transition metal ion binding [Arabidopsis thaliana]	0	0	0	-6.34	Cluster-5	480
GhiAffx.44754.1.S1_at	Ghi.16106	DW520336.1	Transcribed locus, moderately similar to NP_200634.1 unknown protein [Arabidopsis thaliana]	0	0	0	-5.11	Cluster-5	481
Ghi.6396.1.A1_at	Ghi.6396	AW186659	Transcribed locus, moderately similar to NP_179803.4 binding [Arabidopsis thaliana]	0	0	0	-4.16	Cluster-5	482
GhiAffx.63577.1.S1_at	Ghi.9636	DW242611.1	Transcribed locus, moderately similar to NP_564091.1 GAMMA CA1 (GAMMA CARBONIC ANHYDRASE 1); carbonate dehydratase [Arabidopsis thaliana]	0	0	0	-4.31	Cluster-5	483
GhiAffx.60653.1.S1_at	Ghi.12610	DW497199.1	Transcribed locus, moderately similar to NP_197381.1 NADH-ubiquinone oxidoreductase 19 kDa subunit (NDUFA8) family protein [Arabidopsis thaliana]	0	0	0	-5.72	Cluster-5	484
Ghi.411.1.S1_s_at	Ghi.411	AI731203	Transcribed locus, moderately similar to NP_172388.1 protein phosphatase 2C-related / PP2C-related [Arabidopsis thaliana]	0	0	0	-3.17	Cluster-5	486
Ghi.5852.2.A1_s_at	Ghi.5852	CO499223	Transcribed locus, moderately similar to NP_186840.1 SOX (SULFITE OXIDASE); sulfite oxidase [Arabidopsis thaliana]	0	0	0	-5.11	Cluster-5	487
Ghi.1331.1.S1_s_at	Ghi.1331	DR457944	Transcribed locus, moderately similar to NP_567930.1 unknown protein [Arabidopsis thaliana]	0	0	0	-4.59	Cluster-5	488
GraAffx.3157.1.S1_s_at		CO117519		0	0	0	-3.69	Cluster-5	489
GhiAffx.24615.1.S1_at	Ghi.4400	DW512010.1	Transcribed locus, strongly similar to NP_177978.1 RHM1/ROL1 (RHAMNOSE BIOSYNTHESIS1); UDP-glucose 4,6-dehydratase/ catalytic [Arabidopsis thaliana]	0	0	0	-5.72	Cluster-5	491
Ghi.8251.1.S1_x_at	Ghi.772	DR456155	Transcribed locus, strongly similar to XP_001697388.1 ribosomal protein S14, component of cytosolic 80S ribosome and 40S small subunit [Chlamydomonas reinhardtii]	0	0	0	-4.31	Cluster-5	492
Ghi.735.1.S1_s_at	Ghi.735	AI729758	Transcribed locus, moderately similar to NP_001047468.1 Os02g0622400 [Oryza sativa (japonica cultivar-group)]	0	0	0	-5.57	Cluster-5	494
Ghi.772.1.A1_a_at	Ghi.772	DN779293	Transcribed locus, strongly similar to XP_001697388.1 ribosomal protein S14, component of cytosolic 80S ribosome and 40S small subunit [Chlamydomonas reinhardtii]	0	0	0	-3.07	Cluster-5	495
Ghi.5849.1.S1_s_at	Ghi.5849	DR454104	Transcribed locus, strongly similar to NP_196543.1 ACT7 (actin 7) [Arabidopsis thaliana]	0	0	0	-3.57	Cluster-5	496
GhiAffx.22628.1.A1_s_at		DW501711.1		0	0	0	-3.12	Cluster-5	497
Ghi.599.1.A1_s_at	Ghi.599	DR457102	Transcribed locus, strongly similar to NP_178487.1 CR88 (EMBRYO DEFECTIVE 1956); ATP binding [Arabidopsis thaliana]	0	0	0	-4.99	Cluster-5	498
GhiAffx.52969.1.A1_s_at	Ghi.19342	DW225426.1	Transcribed locus, weakly similar to NP_057207.2 interleukin-1 receptor-associated kinase 4 [Homo sapiens]	0	0	0	-16.98	Cluster-5	501
GhiAffx.14169.1.S1_at	Ghi.12898	CO492632	Transcribed locus, moderately similar to NP_173351.1 glycoside hydrolase family 28 protein / polygalacturonase (pectinase) family protein [Arabidopsis thaliana]	0	0	0	-3.07	Cluster-5	502
GhiAffx.25696.1.S1_at	Ghi.9231	DW517704.1	Transcribed locus, moderately similar to NP_192763.1 ATHSP22.0 (Arabidopsis thaliana heat shock protein 22.0)	0	0	0	-11.14	Cluster-5	503
Ghi.7355.3.S1_s_at	Ghi.7355	DT554367	Transcribed locus, moderately similar to NP_187633.2 tubulin folding cofactor B [Arabidopsis thaliana]	0	0	0	-4.84	Cluster-5	506
Gra.282.1.S1_s_at	Gra.282	CO089854	Transcribed locus, weakly similar to NP_566958.3 RNA binding / nucleic acid binding [Arabidopsis thaliana]	0	0	0	-3.47	Cluster-5	507
Ghi.428.1.A1_x_at	Ghi.428	DR459666	Transcribed locus, strongly similar to NP_179803.4 binding [Arabidopsis thaliana]	0	0	0	-3.49	Cluster-5	508
GhiAffx.63585.1.S1_at	Ghi.16228	DV849840	Transcribed locus, weakly similar to NP_197559.1 unknown protein [Arabidopsis thaliana]	0	0	0	-3.73	Cluster-5	511
Ghi.7230.1.S1_s_at	Ghi.7230	AI729478	Transcribed locus, moderately similar to NP_566813.1 unknown protein [Arabidopsis thaliana]	0	0	0	-6.58	Cluster-5	512
Ghi.6480.1.S1_at	Ghi.18279	CD486289	Transcribed locus, weakly similar to NP_001058172.1 Os06g0642500 [Oryza sativa (japonica cultivar-group)]	0	0	0	-4.35	Cluster-5	515
GhiAffx.18769.1.A1_s_at	Ghi.15427	DT049988	Transcribed locus, weakly similar to NP_198738.2 hydrolase, alpha/beta fold family protein [Arabidopsis thaliana]	0	0	0	-4.84	Cluster-5	516
Gra.3111.2.S1_x_at	Gra.3111	CO085205	Transcribed locus, strongly similar to NP_196543.1 ACT7 [Arabidopsis thaliana]	0	0	0	-3.47	Cluster-5	517
GhiAffx.15028.1.S1_s_at	Ghi.12797	DW223928.1	Transcribed locus, moderately similar to NP_190430.2 phosphoesterase family protein [Arabidopsis thaliana]	0	0	0	-4.57	Cluster-5	520
GraAffx.28558.1.A1_s_at		CO086161		0	0	0	-3.51	Cluster-5	523
Ghi.10172.1.S1_s_at	Ghi.10172	AW187454	Transcribed locus, weakly similar to NP_172140.1 myosin heavy chain-related [Arabidopsis thaliana]	0	0	0	-3.1	Cluster-5	524
Ghi.10183.1.S1_at	Ghi.8669	DT562914	Transcribed locus, moderately similar to NP_195616.2 kinesin-related protein (MKRP2) [Arabidopsis thaliana]	0	0	0	-10.69	Cluster-5	525
Ghi.8370.1.A1_s_at	Ghi.8370	DV849266	Transcribed locus	0	0	0	-3.72	Cluster-5	526
Ghi.6588.1.S1_s_at	Ghi.655	DT047407	Transcribed locus, moderately similar to NP_566354.1 SYP71 (SYNTAXIN OF PLANTS 71) [Arabidopsis thaliana]	0	0	0	-3.1	Cluster-5	528
Ghi.943.1.S1_s_at	Ghi.943	DT461720	Transcribed locus, weakly similar to NP_567338.1 SAH7 [Arabidopsis thaliana]	0	0	0	-3.1	Cluster-5	531
Ghi.7293.1.S1_s_at	Ghi.7293	AI731856	Transcribed locus, moderately similar to NP_181474.2 esterase/lipase/thioesterase family protein [Arabidopsis thaliana]	0	0	0	-21.17	Cluster-5	532
GhiAffx.15613.1.S1_at	Ghi.11856	DW514029.1	Transcribed locus	0	0	0	-6.09	Cluster-5	533
Ghi.6502.1.S1_at	Ghi.6502	AJ513177	Transcribed locus, moderately similar to NP_179549.1 ACO1 (ACC OXIDASE 1); 1-aminocyclopropane-1-carboxylate oxidase [Arabidopsis thaliana]	0	0	0	-4.12	Cluster-5	535
GhiAffx.8032.1.A1_at		DW518576.1		0	0	0	-3.39	Cluster-5	539
GraAffx.28884.1.A1_s_at	Gra.3278	CO125859	Transcribed locus, weakly similar to NP_177718.1 acyltransferase/ carboxylic ester hydrolase/ lipase [Arabidopsis thaliana]	0	0	0	-15.67	Cluster-5	542
Ghi.8459.2.S1_s_at	Ghi.8459	CO491693	Transcribed locus, moderately similar to NP_171967.1 VAMP7B (VESICLE-ASSOCIATED MEMBRANE PROTEIN 7B) [Arabidopsis thaliana]	0	0	0	-7.62	Cluster-5	544
Gra.638.1.S1_s_at	Gra.638	CO089484	Transcribed locus, moderately similar to NP_564554.1 PAB8; RNA binding / translation initiation factor [Arabidopsis thaliana]	0	0	0	-3.1	Cluster-5	551
Ghi.5183.1.A1_at	Ghi.5183	DT048718	Transcribed locus	0	0	0	-3.6	Cluster-5	552
Ghi.1314.4.A1_at	Ghi.1314	DT052122	Transcribed locus, strongly similar to NP_197589.1 chaperonin, putative [Arabidopsis thaliana]	0	0	0	-5.42	Cluster-5	557
GhiAffx.5436.1.S1_at	Ghi.13009	DW489709.1	Transcribed locus, moderately similar to NP_196528.1 PMDH2 (PEROXISOMAL NAD-MALATE DEHYDROGENASE 2); malate dehydrogenase [Arabidopsis thaliana]	0	0	0	-11.85	Cluster-5	558
Gra.439.1.S1_s_at	Gra.439	CO092600	Transcribed locus, weakly similar to NP_181259.1 RNA binding / nucleic acid binding [Arabidopsis thaliana]	0	0	0	-3.85	Cluster-5	561
Ghi.9312.3.A1_x_at	Ghi.9312	DT051003	Transcribed locus, moderately similar to NP_197201.1 NADP-dependent oxidoreductase, putative [Arabidopsis thaliana]	0	0	0	-4.44	Cluster-5	563
Ghi.7313.1.S1_s_at	Ghi.17141	AI731492	Transcribed locus, weakly similar to NP_850863.1 CKX7 (CYTOKININ OXIDASE 7); oxidoreductase [Arabidopsis thaliana]	0	0	0	-6.62	Cluster-5	564
GhiAffx.1589.44.S1_s_at	Ghi.12952	DR454557	Transcribed locus, moderately similar to NP_001047752.1 Os02g0682600 [Oryza sativa (japonica cultivar-group)]	0	0	0	-5.35	Cluster-5	565
Ghi.3987.2.S1_at	Ghi.3987	DT551538	Transcribed locus, weakly similar to NP_195808.1 zinc finger (C3HC4-type RING finger) family protein [Arabidopsis thaliana]	0	0	0	-4.74	Cluster-5	576
Ghi.5516.1.A1_at	Ghi.5516	DT047448	Transcribed locus, weakly similar to NP_200608.3 reticulon family protein [Arabidopsis thaliana]	0	0	0	-27.14	Cluster-5	577
Ghi.8924.2.A1_s_at	Ghi.8924	DT047531	Transcribed locus, weakly similar to NP_001104855.1 response regulator 4 [Zea mays]	0	0	0	-3.86	Cluster-5	581
GhiAffx.16007.1.S1_at	Ghi.10606	DW226502.1	Transcribed locus, weakly similar to XP_001769272.1 predicted protein [Physcomitrella patens subsp. patens]	0	0	0	-7.72	Cluster-5	582
GhiAffx.21140.1.S1_at	Ghi.15597	DW501277.1	Transcribed locus, moderately similar to NP_177566.2 catalytic [Arabidopsis thaliana]	0	0	0	-4.37	Cluster-5	583
GhiAffx.2486.1.S1_at	Ghi.12516	CO497975	Transcribed locus, weakly similar to NP_175587.1 IAR3 (IAA-ALANINE RESISTANT 3); metallopeptidase [Arabidopsis thaliana]	0	0	0	-3.86	Cluster-5	584
Gra.2363.1.S1_a_at	Gra.2363	CO073674	Transcribed locus	0	0	0	-4.37	Cluster-5	585
Ghi.4646.1.S1_s_at	Ghi.4646	DT461302	Transcribed locus	0	0	0	-3.28	Cluster-5	587
Gra.1082.1.A1_s_at		CO090840		0	0	0	-25.5	Cluster-5	588
Ghi.8679.1.A1_s_at	Ghi.8679	DT049493	Transcribed locus, weakly similar to NP_190723.1 protein kinase family protein [Arabidopsis thaliana]	0	0	0	-3.46	Cluster-5	593
GhiAffx.63123.1.A1_at	Ghi.22039	DW518384.1	Transcribed locus, weakly similar to NP_196016.1 IQD12 (IQ-domain 12); calmodulin binding [Arabidopsis thaliana]	0	0	0	-5.17	Cluster-5	595
Ghi.7333.1.A1_s_at	Ghi.7333	DT052923	Transcribed locus, weakly similar to NP_180889.1 IAA13 (indoleacetic acid-induced protein 13); transcription factor [Arabidopsis thaliana]	0	0	0	-3.46	Cluster-5	596
Ghi.6152.1.S1_at	Ghi.6152	CO495149	Transcribed locus, moderately similar to NP_171796.1 WEE1 (Arabidopsis wee1 kinase homolog); kinase/ protein kinase [Arabidopsis thaliana]	0	0	0	-3.23	Cluster-5	597
GhiAffx.297.1.S1_at	Ghi.20900	DR459788	Transcribed locus, weakly similar to NP_173602.1 UREF (UREASE ACCESSORY PROTEIN F); nickel ion binding [Arabidopsis thaliana]	0	0	0	-3.46	Cluster-5	599
GhiAffx.52133.1.S1_s_at	Ghi.14182	AI729367	Transcribed locus, moderately similar to NP_199039.1 SCPL42 (serine carboxypeptidase-like 42); serine carboxypeptidase [Arabidopsis thaliana]	0	0	0	-6.66	Cluster-5	604
Ghi.6827.1.A1_s_at	Ghi.7374	CA992989	Transcribed locus, weakly similar to NP_173412.1 unknown protein [Arabidopsis thaliana]	0	0	0	-7.84	Cluster-5	605
GhiAffx.58804.1.A1_s_at		DW496210.1		0	0	0	-4.16	Cluster-5	606
GhiAffx.62358.2.S1_at	Ghi.21172	DW518341.1	Transcribed locus, moderately similar to NP_194561.1 glycosyl hydrolase family 5 protein / cellulase family protein [Arabidopsis thaliana]	0	0	0	-5.15	Cluster-5	608
Ghi.2262.1.S1_x_at	Ghi.18009	DT456261	Transcribed locus, strongly similar to NP_175158.1 PAF2 (20S proteasome alpha subunit F2); peptidase [Arabidopsis thaliana]	0	0	0	-3.51	Cluster-5	610
GhiAffx.14197.1.S1_a_at	Ghi.13994	DW504380.1	Transcribed locus, weakly similar to NP_193989.1 exostosin family protein [Arabidopsis thaliana]	0	0	0	-4.58	Cluster-5	611
Ghi.4343.1.A1_s_at	Ghi.4343	DT049298	Transcribed locus, moderately similar to NP_179251.1 ROC3 (rotamase CyP 3); peptidyl-prolyl cis-trans isomerase [Arabidopsis thaliana]	0	0	0	-3.94	Cluster-5	613
Ghi.6309.2.A1_at	Ghi.17343	CO496220	Transcribed locus, weakly similar to NP_197744.1 unknown protein [Arabidopsis thaliana]	0	0	0	-3.29	Cluster-5	615
GhiAffx.43368.1.A1_s_at	Ghi.9596	DW234699.1	Transcribed locus, moderately similar to NP_680222.1 unknown protein [Arabidopsis thaliana]	0	0	0	-3.57	Cluster-5	617
Ghi.529.1.S1_at	Ghi.529	DR458378	Transcribed locus, strongly similar to NP_181187.1 fructose-bisphosphate aldolase, putative [Arabidopsis thaliana]	0	0	0	-10.28	Cluster-5	618
Gra.2891.1.S1_s_at		CO086087		0	0	0	-3.53	Cluster-5	625
GhiAffx.59484.1.S1_at	Ghi.14055	DW499628.1	Transcribed locus, strongly similar to NP_190843.1 FTSZ2-2 (FtsZ2-2); structural molecule [Arabidopsis thaliana]	0	0	0	-6.22	Cluster-5	627
GhiAffx.61924.1.S1_at		DW512020.1		0	0	0	-4.46	Cluster-5	631
Ghi.8282.1.S1_at	Ghi.8282	CO498802	Transcribed locus, weakly similar to NP_188391.1 leucine-rich repeat family protein [Arabidopsis thaliana]	0	0	0	-6.8	Cluster-5	632
GhiAffx.25090.1.S1_at	Ghi.10262	DW484578.1	Transcribed locus, weakly similar to NP_565860.1 chloroplast lumen common family protein [Arabidopsis thaliana]	0	0	0	-3.8	Cluster-5	633
GhiAffx.7281.1.S1_at	Ghi.12858	DW510184.1	Transcribed locus, weakly similar to NP_565376.1 zinc finger (C3HC4-type RING finger) family protein [Arabidopsis thaliana]	0	0	0	-4.01	Cluster-5	638
Ghi.3595.1.S1_s_at	Ghi.2116	DT465477	Fasciclin-like arabinogalactan protein 16 (FLA16)	0	0	0	-15.14	Cluster-5	644
Ghi.7181.1.S1_s_at	Ghi.7181	AW187357	Transcribed locus, weakly similar to XP_001753762.1 predicted protein [Physcomitrella patens subsp. patens]	0	0	0	-3.78	Cluster-5	647
GhiAffx.40150.1.A1_at		DW496346.1		0	0	0	-5.98	Cluster-5	649
Ghi.3366.1.S1_s_at	Ghi.3366	DT466822	Transcribed locus, moderately similar to NP_564014.1 UBP15 (UBIQUITIN-SPECIFIC PROTEASE 15); ubiquitin-specific protease [Arabidopsis thaliana]	0	0	0	-5.07	Cluster-5	650
Ghi.5951.1.S1_at	Ghi.5951	CO498004	Transcribed locus, weakly similar to NP_564450.1 unknown protein [Arabidopsis thaliana]	0	0	0	-3.53	Cluster-5	651
Gra.926.1.S1_s_at	Gra.926	CO087589	Transcribed locus, moderately similar to NP_192768.1 unknown protein [Arabidopsis thaliana]	0	0	0	-3.78	Cluster-5	655
Ghi.704.1.S1_at	Ghi.9901	DT460393	Transcribed locus, moderately similar to NP_180461.1 ATEXPA6 (ARABIDOPSIS THALIANA EXPANSIN A6) [Arabidopsis thaliana]	0	0	0	-4.45	Cluster-5	657
Ghi.6387.1.S1_at	Ghi.6387	CO491020	Transcribed locus	0	0	0	-3.97	Cluster-5	658
Gra.1335.1.A1_s_at	Gra.1335	CO113767	Transcribed locus, moderately similar to NP_197666.1 ATCSLA02; transferase, transferring glycosyl groups [Arabidopsis thaliana]	0	0	0	-8.1	Cluster-5	659
Ghi.7347.1.A1_at	Ghi.7347	AI731424	Transcribed locus	0	0	0	-3.4	Cluster-5	661
Ghi.10818.3.S1_s_at	Ghi.1424	DT527195	Transcribed locus, moderately similar to NP_568557.1 GRF3 (GENERAL REGULATORY FACTOR 3); protein phosphorylated amino acid binding [Arabidopsis thaliana]	0	0	0	-3.96	Cluster-5	666
Ghi.8517.1.S1_x_at	Ghi.8517	CO499055	Transcribed locus, moderately similar to NP_172801.1 GAPC-2; glyceraldehyde-3-phosphate dehydrogenase [Arabidopsis thaliana]	0	0	0	-3.83	Cluster-5	670
Ghi.9795.1.S1_s_at	Ghi.16898	DT467094	Cultivar T586 dihydroflavonol 4-reductase	0	0	0	-10.32	Cluster-5	671
GhiAffx.28099.1.S1_at	Ghi.12711	DW506717.1	Transcribed locus, moderately similar to NP_001061297.1 Os08g0230200 [Oryza sativa (japonica cultivar-group)]	0	0	0	-3.96	Cluster-5	673
Ghi.9735.1.A1_s_at	Ghi.9735	DV849478	Transcribed locus, strongly similar to NP_180367.1 CPN60A (chloroplast / 60 kDa chaperonin alpha subunit); ATP binding / protein binding / unfolded protein binding [Arabidopsis thaliana]	0	0	0	-3.8	Cluster-5	674
Gra.2943.2.S1_s_at	Gra.2943	CO090204	Transcribed locus, weakly similar to NP_200557.1 voltage-gated ion-selective channel [Arabidopsis thaliana]	0	0	0	-3.4	Cluster-5	675
Ghi.8269.1.S1_s_at	Ghi.8269	AI729844	Transcribed locus, moderately similar to NP_568098.1 catalytic/ coenzyme binding [Arabidopsis thaliana]	0	0	0	-3.4	Cluster-5	676
GraAffx.1514.1.S1_s_at		CO125309		0	0	0	-3.96	Cluster-5	678
GhiAffx.3403.1.S1_at	Ghi.18519	DW226007.1	Transcribed locus, weakly similar to NP_195823.1 LSN (LARSON, VAAMANA); DNA binding / transcription factor [Arabidopsis thaliana]	0	0	0	-3.28	Cluster-5	679
Gra.2186.1.S1_s_at	Gra.2186	CO123998	Transcribed locus, moderately similar to NP_566011.1 MTHFR2; methylenetetrahydrofolate reductase (NADPH) [Arabidopsis thaliana]	0	0	0	-3.83	Cluster-5	681
GhiAffx.4306.1.A1_at	Ghi.15720	DW507299.1	Transcribed locus, moderately similar to NP_563823.1 heat shock protein binding [Arabidopsis thaliana]	0	0	0	-5	Cluster-5	685
Ghi.7323.1.S1_s_at	Ghi.7323	DR456886	Transcribed locus, moderately similar to NP_030605.2 appr-1-p processing enzyme family protein [Arabidopsis thaliana]	0	0	0	-3.55	Cluster-5	686
GhiAffx.40557.1.S1_s_at	Ghi.14678	DW498344.1	Transcribed locus, strongly similar to NP_565433.1 anaphase-promoting complex, subunit 10 family / APC10 family [Arabidopsis thaliana]	0	0	0	-4.52	Cluster-5	687
GraAffx.9209.1.A1_s_at		CO086706		0	0	0	-12.22	Cluster-5	689
Ghi.349.1.A1_s_at	Ghi.10104	DR460551	Transcribed locus, weakly similar to NP_001062218.1 Os08g0512400 [Oryza sativa (japonica cultivar-group)]	0	0	0	-3.7	Cluster-5	698
Ghi.6167.1.S1_at	Ghi.6167	DR452924	Transcribed locus, moderately similar to NP_191136.1 LIM domain-containing protein [Arabidopsis thaliana]	0	0	0	-5.08	Cluster-5	699
Ghi.7505.1.S1_s_at	Ghi.7505	DN759720	Transcribed locus, weakly similar to NP_200539.1 60S acidic ribosomal protein P3 (RPP3B) [Arabidopsis thaliana]	0	0	0	-3.31	Cluster-5	700
GhiAffx.18453.1.S1_at	Ghi.14549	DW484379.1	Transcribed locus, weakly similar to NP_564135.1 hydroxyproline-rich glycoprotein family protein [Arabidopsis thaliana]	0	0	0	-3.31	Cluster-5	702
GhiAffx.2291.2.S1_at	Ghi.7489	DW231211.1	Transcribed locus, moderately similar to NP_187210.1 RPL18 (RIBOSOMAL PROTEIN L18); structural constituent of ribosome [Arabidopsis thaliana]	0	0	0	-3.31	Cluster-5	703
Gra.1563.2.S1_s_at	Gra.1563	CO122608	Transcribed locus, moderately similar to NP_180461.1 ATEXPA6 (ARABIDOPSIS THALIANA EXPANSIN A6) [Arabidopsis thaliana]	0	0	0	-6.62	Cluster-5	704
Ghi.5501.1.A1_s_at	Ghi.5501	DT047502	Transcribed locus	0	0	0	-5.5	Cluster-5	705
GhiAffx.15897.1.S1_s_at	Ghi.1634	DW225608.1	Transcribed locus, moderately similar to NP_569041.1 SKS17 (SKU5 Similar 17); copper ion binding / oxidoreductase [Arabidopsis thaliana]	0	0	0	-9.82	Cluster-5	707
GhiAffx.23368.1.S1_at	Ghi.11648	DW505529.1	Transcribed locus, weakly similar to NP_564495.1 unknown protein [Arabidopsis thaliana]	0	0	0	-12.25	Cluster-5	712
GhiAffx.2814.1.S1_at	Ghi.19017	AJ513452	Transcribed locus	0	0	0	-3.03	Cluster-5	713
GhiAffx.45080.1.S1_at	Ghi.9538	DW240097.1	Transcribed locus, moderately similar to NP_174556.1 CID11; RNA binding / protein binding [Arabidopsis thaliana]	0	0	0	-3.18	Cluster-5	714
GhiAffx.4265.1.S1_at	Ghi.13504	DW480683.1	Transcribed locus, moderately similar to NP_172904.2 MIOX1 (MYO-INISITOL OXYGENASE); oxidoreductase [Arabidopsis thaliana]	0	0	0	-3.75	Cluster-5	716
Ghi.7635.1.S1_at	Ghi.7635	DR453798	Transcribed locus, moderately similar to XP_001775735.1 predicted protein [Physcomitrella patens subsp. patens]	0	0	0	-4.12	Cluster-5	720
GhiAffx.17656.1.S1_a_at	Ghi.16031	AJ513179	Transcribed locus, moderately similar to NP_565765.1 50S ribosomal protein L28, chloroplast (CL28) [Arabidopsis thaliana]	0	0	0	-4.91	Cluster-5	722
Ghi.7925.1.S1_s_at	Ghi.7925	DR455660	Transcribed locus, weakly similar to XP_001783128.1 predicted protein [Physcomitrella patens subsp. patens]	0	0	0	-3.78	Cluster-5	724
Ghi.8612.2.A1_a_at	Ghi.24471 /// Ghi.8612	DT047433	Fasciclin-like arabinogalactan protein 5 (FLA5) /// Arabinogalactan protein 4	0	0	0	-4.54	Cluster-5	725
GhiAffx.30987.1.A1_at	Ghi.14895	DW481679.1	Transcribed locus, moderately similar to NP_565800.1 NPSN11 (NOVEL PLANT SNARE 11); protein transporter [Arabidopsis thaliana]	0	0	0	-7.89	Cluster-5	728
Ghi.7457.1.S1_at	Ghi.14240	AI730551	Transcribed locus, moderately similar to NP_200420.1 COX15 (CYTOCHROME C OXIDASE 15) [Arabidopsis thaliana]	0	0	0	-3.64	Cluster-5	729
Ghi.7554.1.S1_at	Ghi.8254	AI729453	Transcribed locus, moderately similar to NP_191432.1 (VACUOLAR ATP SYNTHASE SUBUNIT D); hydrogen ion transporting ATP synthase, rotational mechanism / hydrogen ion transporting ATPase, rotational mechanism [Arabidopsis thaliana]	0	0	0	-4.44	Cluster-5	730
Ghi.9727.1.S1_s_at	Ghi.9727	DN759913	Transcribed locus, moderately similar to XP_001754932.1 predicted protein [Physcomitrella patens subsp. patens]	0	0	0	-4.03	Cluster-5	732
Ghi.7495.1.S1_s_at	Ghi.7495	DT051539	Transcribed locus, moderately similar to NP_563715.1 pectate lyase family protein [Arabidopsis thaliana]	0	0	0	-14.68	Cluster-5	735
GhiAffx.52110.1.S1_at	Ghi.12826	DW497123.1	Transcribed locus, weakly similar to NP_201548.1 formin homology 2 domain-containing protein / FH2 domain-containing protein [Arabidopsis thaliana]	0	0	0	-3.56	Cluster-5	736
GhiAffx.4295.1.S1_s_at	Ghi.13808	DT050199	Transcribed locus, moderately similar to XP_001754541.1 predicted protein [Physcomitrella patens subsp. patens]	0	0	0	-3.59	Cluster-5	737
Ghi.4817.1.A1_s_at	Ghi.4817	DT050385	Transcribed locus, strongly similar to NP_189041.1 HSP60 (Heat shock protein 60); ATP binding / protein binding / unfolded protein binding [Arabidopsis thaliana]	0	0	0	-3.51	Cluster-5	739
GhiAffx.46918.1.S1_s_at	Ghi.14310	DR454097	Transcribed locus, weakly similar to NP_001060346.1 Os07g0627700 [Oryza sativa (japonica cultivar-group)]	0	0	0	-3.57	Cluster-5	741
Gra.1021.1.S1_s_at	Gra.1021	CO125176	Transcribed locus, weakly similar to NP_564751.1 unknown protein [Arabidopsis thaliana]	0	0	0	-4.33	Cluster-5	743
Ghi.815.1.S1_s_at	Ghi.815	DT469106	Transcribed locus, strongly similar to NP_178073.1 PGK (PHOSPHOGLYCERATE KINASE) [Arabidopsis thaliana]	0	0	0	-3.44	Cluster-5	744
GhiAffx.3087.1.S1_at	Ghi.18720	AI725586	Transcribed locus, moderately similar to NP_563789.1 SMO2-2 (sterol 4-alpha-methyl-oxidase 2); C-4 methylsterol oxidase [Arabidopsis thaliana]	0	0	0	-3.15	Cluster-5	745
Ghi.4844.1.S1_s_at	Ghi.4844	DT050234	Transcribed locus, weakly similar to NP_564342.1 transcription factor/ transcription regulator [Arabidopsis thaliana]	0	0	0	-3.4	Cluster-5	747
Ghi.9244.2.A1_at	Ghi.16485	DT048959	Transcribed locus, moderately similar to NP_199783.1 KOR1 (KORRIGAN); hydrolase, hydrolyzing O-glycosyl compounds [Arabidopsis thaliana]	0	0	0	-4.8	Cluster-5	748
GhiAffx.18692.2.S1_at	Ghi.14094	DW485427.1	Transcribed locus, moderately similar to NP_563805.1 unknown protein [Arabidopsis thaliana]	0	0	0	-3.66	Cluster-5	749
Ghi.6591.1.A1_s_at	Ghi.17082	CB350496	Transcribed locus, moderately similar to NP_974311.1 leucine-rich repeat transmembrane protein kinase, putative [Arabidopsis thaliana]	0	0	0	-3.53	Cluster-5	754
Ghi.4464.1.S1_at	Ghi.4464	DT460121	Transcribed locus	0	0	0	-7.66	Cluster-5	755
Ghi.1731.1.S1_s_at	Ghi.1731	DN759640	Transcribed locus, moderately similar to NP_179635.1 60S ribosomal protein L14 (RPL14A) [Arabidopsis thaliana]	0	0	0	-3.41	Cluster-5	756
Ghi.5344.1.A1_x_at	Ghi.5344	DT048122	Transcribed locus	0	0	0	-3.54	Cluster-5	760
Ghi.3190.1.S1_at	Ghi.3190	DT468648	Transcribed locus, moderately similar to NP_001068063.1 Os11g0546100 [Oryza sativa (japonica cultivar-group)]	0	0	0	-3.54	Cluster-5	762
Ghi.7021.3.A1_s_at	Ghi.9532	AJ513191	Transcribed locus, weakly similar to NP_173659.1 alcohol dehydrogenase, putative [Arabidopsis thaliana]	0	0	0	-4.82	Cluster-5	763
Ghi.5175.1.S1_s_at	Ghi.5175	DT048750	Transcribed locus, weakly similar to NP_199593.2 FRA1 (FRAGILE FIBER 1); microtubule motor [Arabidopsis thaliana]	0	0	0	-10.21	Cluster-5	764
Ghi.2823.1.S1_s_at	Ghi.2823	DT568342	Transcribed locus, weakly similar to NP_175862.1 protein kinase family protein [Arabidopsis thaliana]	0	0	0	-5.24	Cluster-5	767
Ghi.3283.1.A1_at	Ghi.3283	DT467673	Transcribed locus, weakly similar to NP_001063982.1 Os09g0570000 [Oryza sativa (japonica cultivar-group)]	0	0	0	-6.16	Cluster-5	769
Ghi.6360.1.A1_at	Ghi.6360	DT051246	Transcribed locus, moderately similar to NP_181225.1 MAT3 (METHIONINE ADENOSYLTRANSFERASE 3); methionine adenosyltransferase [Arabidopsis thaliana]	0	0	0	-10.61	Cluster-5	770
GhiAffx.46859.1.S1_at		DR454622		0	0	0	-3.01	Cluster-5	775
Ghi.402.1.S1_s_at	Ghi.9425	DR459886	Transcribed locus, moderately similar to NP_566011.1 MTHFR2 (METHYLENETETRAHYDROFOLATE REDUCTASE 2); methylenetetrahydrofolate reductase (NADPH) [Arabidopsis thaliana]	0	0	0	-3.85	Cluster-5	777
Ghi.3964.1.A1_s_at	Ghi.3964	DT048352	Transcribed locus, moderately similar to NP_566865.2 SUS4; UDP-glycosyltransferase/ sucrose synthase/ transferase, transferring glycosyl groups [Arabidopsis thaliana]	0	0	0	-4.67	Cluster-5	778
Ghi.4327.1.S1_s_at	Ghi.14796	DT054238	Transcribed locus, moderately similar to NP_567427.1 dehydration-responsive protein-related [Arabidopsis thaliana]	0	0	0	-5.35	Cluster-5	780
Ghi.3051.1.A1_s_at	Ghi.10123	DN779889	Transcribed locus, strongly similar to NP_176015.1 phosphoglycerate kinase, putative [Arabidopsis thaliana]	0	0	0	-3.34	Cluster-5	783
GhiAffx.32560.1.A1_at	Ghi.8567	CO493019	Transcribed locus, weakly similar to NP_191734.1 auxin-responsive protein -related [Arabidopsis thaliana]	0	0	0	-38.37	Cluster-5	784
Ghi.3603.2.S1_s_at	Ghi.3603	DR452986	Transcribed locus, moderately similar to NP_198181.1 protein kinase, putative [Arabidopsis thaliana]	0	0	0	-9.24	Cluster-5	786
Ghi.5313.1.A1_s_at	Ghi.5313	DT048224	Transcribed locus	0	0	0	-5.94	Cluster-5	790
GhiAffx.16755.1.S1_at	Ghi.15294	DW231126.1	Transcribed locus, moderately similar to NP_190171.1 kinesin motor protein-related [Arabidopsis thaliana]	0	0	0	-8.07	Cluster-5	792
Ghi.7705.1.S1_s_at	Ghi.4786	AI727815	Transcribed locus, moderately similar to NP_198790.1 60S ribosomal protein L5 (RPL5B) [Arabidopsis thaliana]	0	0	0	-4.24	Cluster-5	793
GarAffx.38922.1.S1_s_at		BN000695.1		0	0	0	-3.41	Cluster-5	795
Ghi.886.1.S1_s_at	Ghi.886	AW187012	Transcribed locus, weakly similar to NP_565804.1 unknown protein [Arabidopsis thaliana]	0	0	0	-6.05	Cluster-5	798
Ghi.368.1.S1_s_at	Ghi.829	DR460330	Transcribed locus, weakly similar to NP_566917.1 IQD21 (IQ-domain 21); calmodulin binding [Arabidopsis thaliana]	0	0	0	-5.49	Cluster-5	799
GhiAffx.33980.1.A1_at		DW514762.1		0	0	0	-7.2	Cluster-5	801
Ghi.8003.1.S1_x_at	Ghi.16256	DQ122179.1	Sterol delta-7 reductase DWF5	0	0	0	-4.24	Cluster-5	802
Ghi.1328.1.A1_x_at	Ghi.1328	DT049829	Transcribed locus, moderately similar to XP_001691054.1 ribosomal protein S28, component of cytosolic 80S ribosome and 40S small subunit [Chlamydomonas reinhardtii]	0	0	0	-3.01	Cluster-5	806
GhiAffx.44230.1.S1_at	Ghi.11221	DW243295.1	Transcribed locus, weakly similar to NP_001067297.1 Os12g0620600 [Oryza sativa (japonica cultivar-group)]	0	0	0	-5.03	Cluster-5	810
GraAffx.9664.1.S1_s_at		CO084567		0	0	0	-4.19	Cluster-5	811
Ghi.7508.1.S1_s_at	Ghi.7508	AI725886	Transcribed locus, weakly similar to NP_198344.2 glycosyl hydrolase family 79 N-terminal domain-containing protein [Arabidopsis thaliana]	0	0	0	-4.4	Cluster-5	815
GraAffx.8793.2.A1_s_at		CO125946		0	0	0	-3.68	Cluster-5	816
GraAffx.1698.1.S1_at		CO124425		0	0	0	-3.71	Cluster-5	818
Ghi.5423.1.A1_at	Ghi.16293	DT047792	Transcribed locus, strongly similar to NP_197583.1 SUS1 (SUCROSE SYNTHASE 1); UDP-glycosyltransferase/ sucrose synthase [Arabidopsis thaliana]	0	0	0	-3.33	Cluster-5	824
GhiAffx.25424.1.A1_s_at	Ghi.7925	DW516266.1	Transcribed locus, weakly similar to XP_001783128.1 predicted protein [Physcomitrella patens subsp. patens]	0	0	0	-3.26	Cluster-5	825
Ghi.5122.2.A1_a_at	Ghi.5122	DT048987	Transcribed locus, weakly similar to NP_190847.1 peptidoglycan-binding LysM domain-containing protein [Arabidopsis thaliana]	0	0	0	-3.65	Cluster-5	828
GhiAffx.58358.1.S1_at	Ghi.18524	DW505333.1	Transcribed locus, weakly similar to NP_179697.2 C2 domain-containing protein [Arabidopsis thaliana]	0	0	0	-4.91	Cluster-5	829
Gra.1465.2.S1_at	Gra.1465	CO125335	Transcribed locus, weakly similar to NP_177929.1 hydrolase, hydrolyzing O-glycosyl compounds [Arabidopsis thaliana]	0	0	0	-11.87	Cluster-5	831
GhiAffx.60975.1.S1_at	Ghi.8011	DW510725.1	Transcribed locus, weakly similar to NP_187519.1 glycine-rich protein [Arabidopsis thaliana]	0	0	0	-5.27	Cluster-5	834
GhiAffx.25306.1.A1_s_at	Ghi.11267	DW515650.1	Transcribed locus, weakly similar to NP_190864.1 peroxiredoxin type 2, putative [Arabidopsis thaliana]	0	0	0	-3.26	Cluster-5	835
Ghi.1556.1.S1_s_at	Ghi.1556	DN779833	Transcribed locus, moderately similar to NP_568375.2 elongation factor 1B alpha-subunit 2 (eEF1Balpha2) [Arabidopsis thaliana]	0	0	0	-3.26	Cluster-5	837
GhiAffx.6612.1.A1_at	Ghi.13523	DT468202	Transcribed locus, weakly similar to NP_201436.1 SHI (SHORT INTERNODES); transcription factor [Arabidopsis thaliana]	0	0	0	-3.05	Cluster-5	839
GraAffx.8182.1.S1_s_at		CO092065		0	0	0	-3.26	Cluster-5	841
GhiAffx.28282.1.S1_s_at	Ghi.4677	DW514991.1	Transcribed locus, moderately similar to NP_201249.1 amidase family protein [Arabidopsis thaliana]	0	0	0	-6.39	Cluster-5	845
GhiAffx.16215.1.S1_at	Ghi.2323	DW233820.1	Transcribed locus, weakly similar to NP_200661.1 glutaredoxin family protein [Arabidopsis thaliana]	0	0	0	-5.1	Cluster-5	847
Ghi.2970.1.S1_s_at	Ghi.2970	AJ513762	Transcribed locus, weakly similar to NP_851217.1 GIL1 (GRAVITROPIC IN THE LIGHT) [Arabidopsis thaliana]	0	0	0	-12.47	Cluster-5	848
GhiAffx.6289.1.A1_s_at	Ghi.14050	DW498800.1	Transcribed locus, weakly similar to NP_172993.1 aspartate-glutamate racemase family [Arabidopsis thaliana]	0	0	0	-5.98	Cluster-5	850
GhiAffx.30876.1.S1_at	Ghi.12442	DR463395	Transcribed locus, weakly similar to NP_178566.1 SCL21 (SCARECROW-LIKE 21); transcription factor [Arabidopsis thaliana]	0	0	0	-3.61	Cluster-5	855
GhiAffx.3414.1.S1_at	Ghi.12877	DW496006.1	Transcribed locus, weakly similar to NP_174259.1 GDSL-motif lipase/hydrolase family protein [Arabidopsis thaliana]	0	0	0	-31.38	Cluster-5	859
Ghi.1640.1.S1_at	Ghi.1640	DN760199	Transcribed locus, moderately similar to NP_001078767.1 ATP binding / binding / protein kinase [Arabidopsis thaliana]	0	0	0	-3.13	Cluster-5	862
Ghi.5249.1.A1_at	Ghi.5249	DT048486	Transcribed locus, strongly similar to NP_973907.1 T-complex protein 1 epsilon subunit, putative / TCP-1-epsilon, putative / chaperonin, putative [Arabidopsis thaliana]	0	0	0	-4.63	Cluster-5	864
Ghi.8719.1.A1_s_at	Ghi.8396	DT051211	Trans-2-enoyl-CoA reductase (ECR2)	0	0	0	-3.72	Cluster-5	866
Ghi.3088.2.A1_at	Ghi.19491	DN761445	Transcribed locus	0	0	0	-5.42	Cluster-5	869
GraAffx.33519.1.S1_s_at		CO089103		0	0	0	-3.94	Cluster-5	871
Ghi.704.1.A1_s_at	Ghi.9901	DR455901	Transcribed locus, moderately similar to NP_180461.1 ATEXPA6 (ARABIDOPSIS THALIANA EXPANSIN A6) [Arabidopsis thaliana]	0	0	0	-10.17	Cluster-5	872
GhiAffx.46348.1.S1_at	Ghi.12627	DW496974.1	Transcribed locus	0	0	0	-14.69	Cluster-5	875
Ghi.8633.1.A1_at	Ghi.8633	DT047351	Transcribed locus	0	0	0	-3.27	Cluster-5	882
Ghi.8569.2.S1_at	Ghi.8569	CO496930	Transcribed locus, weakly similar to NP_567685.1 SP1L5 (SPIRAL1-LIKE5) [Arabidopsis thaliana]	0	0	0	-3.4	Cluster-5	884
Ghi.6646.2.S1_s_at	Ghi.6646	CA993802	Transcribed locus, moderately similar to NP_195027.1 glycine dehydrogenase (decarboxylating), putative / glycine decarboxylase, putative / glycine cleavage system P-protein, putative [Arabidopsis thaliana]	0	0	0	-3.74	Cluster-5	886
Ghi.6677.1.A1_at	Ghi.6677	CA993718	Transcribed locus	0	0	0	-3.74	Cluster-5	889
Gra.2912.1.A1_s_at	Gra.2912	CO124491	Transcribed locus, moderately similar to NP_195634.1 unknown protein [Arabidopsis thaliana]	0	0	0	-7.72	Cluster-5	893
Ghi.7260.1.S1_s_at	Ghi.7260	AW186732	Transcribed locus, weakly similar to NP_174120.1 unknown protein [Arabidopsis thaliana]	0	0	0	-6.21	Cluster-5	901
Ghi.5857.1.S1_at	Ghi.5857	DT047851	Transcribed locus, weakly similar to NP_001057554.1 Os06g0335500 [Oryza sativa (japonica cultivar-group)]	0	0	0	-4.81	Cluster-5	903
GhiAffx.40848.1.S1_s_at	Ghi.15634	DW228801.1	Transcribed locus, strongly similar to NP_193405.1 60S ribosomal protein L15 (RPL15A) [Arabidopsis thaliana]	0	0	0	-3.52	Cluster-5	904
Gra.2039.1.S1_s_at	Gra.2039	CO124872	Transcribed locus, moderately similar to NP_568930.1 COB (COBRA) [Arabidopsis thaliana]	0	0	0	-6.55	Cluster-5	906
Ghi.9050.1.A1_s_at	Ghi.9050	DT052353	Transcribed locus, weakly similar to NP_180766.1 40S ribosomal protein S12 (RPS12C) [Arabidopsis thaliana]	0	0	0	-3.72	Cluster-5	907
GhiAffx.41348.1.S1_at	Ghi.14605	DW502424.1	Transcribed locus, weakly similar to NP_180615.1 photosystem II reaction center W (PsbW) protein-related [Arabidopsis thaliana]	0	0	0	-5.59	Cluster-5	909
GhiAffx.25369.1.S1_at	Ghi.21979	DW515972.1	Transcribed locus, moderately similar to NP_001061609.1 Os08g0347500 [Oryza sativa (japonica cultivar-group)]	0	0	0	-3.13	Cluster-5	912
Ghi.4379.1.A1_at	Ghi.4379	DT053109	Transcribed locus	0	0	0	-8.68	Cluster-5	914
GhiAffx.16215.2.S1_a_at	Ghi.2323	DW511661.1	Transcribed locus, weakly similar to NP_200661.1 glutaredoxin family protein [Arabidopsis thaliana]	0	0	0	-6.97	Cluster-5	920
GraAffx.29374.2.A1_x_at		CO126503		0	0	0	-5.16	Cluster-5	922
Ghi.8859.1.A1_a_at	Ghi.8859	DR452329	Transcribed locus, moderately similar to NP_174718.1 monosaccharide transporter, putative [Arabidopsis thaliana]	0	0	0	-5.05	Cluster-5	924
GraAffx.28531.1.S1_s_at		CO086271		0	0	0	-3.61	Cluster-5	926
Gra.787.2.A1_s_at	Gra.3618	CO088883	Transcribed locus	0	0	0	-3.21	Cluster-5	930
Gra.710.2.S1_s_at	Gra.710	CO086303	Transcribed locus, moderately similar to NP_197654.1 catalytic [Arabidopsis thaliana]	0	0	0	-4.72	Cluster-5	933
[truncated: 1,763 more rows]

## Sheet: Sheet9
	Probeset ID	S. No
	Ghi.4532.1.A1_at	1
[truncated: 115 more rows]

## Sheet: Sheet10
All	EXP1	EXP2	EXP3	EXP4	EXP5	EXP6	EXP7	EXP8	EXP9	Gene_ID
[truncated: 5,615 more rows]
