# Supplementary material for: Genome‐wide transcriptomic and proteomic analyses of bollworm‐infested developing cotton bolls revealed the genes and pathways involved in the insect pest defence mechanism
Source: Plant Biotechnol J. 2016 Jan 22;14(6):1438–55. doi: 10.1111/pbi.12508 (PMC5066800; doi:10.1111/pbi.12508)
Supplement: Supplementary file 18 — Table S17 Cluster wise list of differentially expressed proteins included in the Hierarchical Cluster Analysis depicted in Figure 4b. [file PBI-14-1438-s014.xls]

## Sheet: Table S17
Supporting Table S17 . List of differentially expressed transcripts included in the Hierarchical Cluster Analysis depicted in the figure 5b
	Fold change values
Spot ID_Protein Accession No	0 dpa	2 dpa	5 dpa	Cluster No	Gene Order
7 (CN)_gi|100380	1.29	-1.24	-7.19	Cluster1	1
21 (CN)_gi|74273631	1.15	-1.24	-4.64	Cluster1	2
16 (CN)_gi|166872	1.66	0	-4.14	Cluster1	3
43 (CN)_gi|590621352	1.08	0	-1.76	Cluster1	4
14 (CN)_gi|127046	1.67	0	-12.44	Cluster1	5
6 (CN)_gi|19988	0	0	-1.72	Cluster1	6
25 (CN)_gi|357454485	0	0	-10.56	Cluster1	7
S20_gi|570709913	0	0	-10.56	Cluster1	8
4 (CN)_gi|11587	0	1.1	-3.68	Cluster1	9
36 (CN)_gi|211906514	0	1.27	-5.77	Cluster1	10
S16_gi|2218152	1.21	1.41	-5.28	Cluster1	11
17 (CN)_gi|211906450	1.5	-1.74	-1.26	Cluster2	1
2 (CN)_gi|118488735	1.05	-1.99	-1.26	Cluster2	2
S8_gi|7525018	1.21	-2.53	-1.9	Cluster2	3
1 (CN)_gi|657951139	2.12	-1.16	-1.87	Cluster2	4
13 (CN)_gi|113217	1.78	-1.3	-1.79	Cluster2	5
18 (CN)_gi|590623158	1.6	-1.33	-1.57	Cluster2	6
22 (CN)_gi|242065066	1.57	-1.11	-2.08	Cluster2	7
15 (CN)_gi|558605803	1.98	-1.36	-1.19	Cluster2	8
9 (CN)_gi|158144895	2.43	-1.14	-1.4	Cluster2	9
32 (CN)_Cotton_D_gene_10002303	1.88	-1.02	-1.27	Cluster2	10
52 (CN)_gi|136640	1.72	-1.02	-1.23	Cluster2	11
47 (CN)_gi|536838	1.75	-1.05	-1.12	Cluster2	12
49 (CN)_gi|211906512	1.75	-1.05	-1.12	Cluster2	13
50 (CN)_gi|30841452	1.55	0	-1.61	Cluster2	14
51 (CN)_gi|211906474	2.03	0	-1.59	Cluster2	15
38 (CN)_gi|595836886	4.47	-1.16	-0.63	Cluster2	16
S4_gi|300265	3.01	-1.14	-1.04	Cluster2	17
S11_gi|590673007	4.71	-1.86	-1.25	Cluster2	18
30 (CN)_gi|2459926	1.57	1.9	-1.44	Cluster3	1
34 (CN)_gi|487791	1.33	1.44	-1.4	Cluster3	2
29 (CN)_gi|211906452	3.13	2.26	-1.83	Cluster3	3
45 (CN)_gi|6716760	1.84	1.27	-1.22	Cluster3	4
11 (CN)_gi|1531674	1.49	1.14	-1.96	Cluster3	5
23 (CN)_gi|211906444	1.14	1.04	-1.74	Cluster3	6
48 (CN)_gi|211906510	1.71	1.09	-1.84	Cluster3	7
44 (CN)_gi|158512763	1.77	1.2	-1.45	Cluster3	8
53 (CN)_gi|30841324	1.55	1.27	-1.45	Cluster3	9
28 (CN)_gi|38194890	2.92	1.19	-1.01	Cluster3	10
S28_Cotton_A_00425	4.5	1.28	-1.14	Cluster3	11
S33_gi|40643247	8.1	2.59	1.36	Cluster3	12
3 (CN)_gi|22003604	0	-2.07	-1.98	Cluster4	1
S9_gi|242129046	0	-2.04	-1.96	Cluster4	2
37 (CN)_gi|21283	0	-1.81	-1.46	Cluster4	3
19 (CN)_gi|74273629	-1	-1.14	-2.77	Cluster4	4
5 (CN)_gi|100380	-1.2	-1.3	-2.18	Cluster4	5
24 (CN)_gi|398363571	-1.04	-1.27	-1.86	Cluster4	6
S10_gi|114421	-1.52	-2.14	-3.58	Cluster4	7
12 (CN)_gi|565348054	0	-3.18	-4.66	Cluster4	8
55 (CN)_gi|89212812	0	-1.43	-2.19	Cluster4	9
42 (CN)_gi|18399910	0	-1.45	-2.4	Cluster4	10
S26_gi|3334405	0	-1.08	-2.66	Cluster4	11
20 (CN)_gi|74273629	-2.09	-2.08	-1.63	Cluster4	12
S17_gi|242066214	-1.48	-1.13	-1.37	Cluster4	13
27 (CN)_gi|11133373	-7.36	-1.87	-5.19	Cluster4	14
46 (CN)_gi|225458573	-2.66	-1.28	-1.36	Cluster4	15
S22_gi|21283	-2.16	-1.23	-1.46	Cluster4	16
39 (CN)_gi|351721962	-1.43	2.87	-1.19	Cluster5	1
41 (CN)_gi|124488472	0	2.24	-1.16	Cluster5	2
40 (CN)_gi|148912162	0	1.98	-1.3	Cluster5	3
54 (CN)_gi|89212812	0	1.61	-1.3	Cluster5	4
S31_gi|2511588	0	2.96	-2.28	Cluster5	5
56 (CN)_gi|7024451	0	1.08	-1.36	Cluster5	6
10 (CN)_gi|1169534	2.11	-1.24	1.28	Cluster6	7
31 (CN)_gi|487791	1.61	-1	1.03	Cluster6	8
26 (CN)_gi|211906444	1.82	-1.13	1	Cluster6	9
S1_gi|123656	1.99	-1.19	1.11	Cluster6	10
S2_gi|6911551	2.2	-1	1.38	Cluster6	11
S18_gi|1808684	2.25	-1.09	1.54	Cluster6	12
S3_Cotton_A_07341	2.06	-1.35	1.74	Cluster6	13
35 (CN)_gi|148912162	1.51	-1.23	2.08	Cluster6	14
S32_Cotton_A_03176	1.48	-1.56	1.31	Cluster6	15
S7_gi|2493130	1.67	1.38	1.93	Cluster7	1
S15_gi|121334	1.53	1.54	1.72	Cluster7	2
8 (CN)_gi|158144895	2	1.01	1.17	Cluster7	3
S6_gi|6682833	2.99	1.58	1.44	Cluster7	4
S14_gi|99698	2.1	1.36	1.28	Cluster7	5
S19_gi|22947842	2.73	1.03	1.52	Cluster7	6
S30_Cotton_A_37748	2.78	1.61	2.12	Cluster7	7
33 (CN)_gi|89212810	1.91	1.4	1.06	Cluster7	8
S41_gi|211906454	2.53	2.08	1.28	Cluster7	9
S29_gi|595943039	2.89	1.97	1.31	Cluster7	10
S34_gi|417093	2.64	1.55	1.11	Cluster7	11
S12_Cotton_A_05940	0	-3.69	2.22	Cluster8	1
S23_gi|590663408	-1.48	-1.5	2.57	Cluster8	2
S40_gi|567873291	-1.06	-1.27	1.22	Cluster8	3
S5_gi|211906494	-1.16	1.42	1.24	Cluster9	1
S13_gi|99698	0	1.86	3.73	Cluster9	2
S27_gi|1729760	0	1.73	2.28	Cluster9	3
S14_gi|211906462	0	1.76	1.61	Cluster9	4
S25_gi|590663408	0	3.59	3.1	Cluster9	5
S35_gi|224107999	0	1.92	1.69	Cluster9	6
S21_gi|89212810	0	0.188151	1.20424	Cluster9	7
S24_gi|590663408	0	1.16	9.11	Cluster9	8
S39_Cotton_A_06985	0	0.512884	2.17001	Cluster9	9
S36_gi|10505374	0	0	2.43876	Cluster9	10
S37_gi|10505370	0	0	1.53996	Cluster9	11
S38_Cotton_A_39173	0	0	10.33	Cluster9	12
